# Supplementary material for: A blood-based DNA damage signature in patients with Parkinson’s disease is associated with disease progression
Source: Nat Aging. 2025 Sep 5;5(9):1844–61. doi: 10.1038/s43587-025-00926-x (PMC12443628; doi:10.1038/s43587-025-00926-x)
Supplement: Supplementary file 2 — Demographic table. [file 43587_2025_926_MOESM2_ESM.xlsx]

## Sheet: Table S1
Table S1. Demographic table visit 1
label	levels	Control	GBA	iPD	LRRK2 G2019S	Prodromal
Sex	Female	65 (34.8)	26 (52.0)	80 (33.1)	75 (52.1)	11 (20.8)
	Male	122 (65.2)	24 (48.0)	162 (66.9)	69 (47.9)	42 (79.2)
Age	Mean (SD)	60.9 (11.4)	61.0 (10.9)	62.7 (9.4)	61.8 (8.5)	68.8 (6.0)
Ethnicity	American Indian or Alaska Native	1 (0.5)	0 (0.0)	0 (0.0)	0 (0.0)	0 (0.0)
	Asian	1 (0.5)	0 (0.0)	6 (2.5)	0 (0.0)	0 (0.0)
	Black or African American	9 (4.9)	0 (0.0)	6 (2.5)	0 (0.0)	1 (1.9)
	Multiracial	2 (1.1)	1 (2.3)	4 (1.7)	3 (2.3)	1 (1.9)
	Other	0 (0.0)	0 (0.0)	4 (1.7)	1 (0.8)	0 (0.0)
	Unknown	1 (0.5)	0 (0.0)	2 (0.8)	2 (1.5)	4 (7.7)
	White	171 (92.4)	42 (97.7)	219 (90.9)	124 (95.4)	46 (88.5)
UPDRS	Mean (SD)	1.2 (2.2)	23.0 (11.1)	20.6 (8.9)	17.3 (5.2)	NaN (NA)
Medication	DOPAMINEAGONISTS	0 (NaN)	1 (4.2)	1 (0.5)	0 (0.0)	0 (0.0)
	LEVODOPA	0 (NaN)	2 (8.3)	24 (11.2)	0 (0.0)	0 (0.0)
	LEVODOPA_DOPAMINEAGONISTS	0 (NaN)	2 (8.3)	17 (7.9)	0 (0.0)	1 (11.1)
	LEVODOPA_DOPAMINEAGONISTS_othermedications	0 (NaN)	13 (54.2)	93 (43.3)	3 (37.5)	0 (0.0)
	LEVODOPA_other_medications	0 (NaN)	2 (8.3)	23 (10.7)	2 (25.0)	3 (33.3)
	no_medications	0 (NaN)	2 (8.3)	44 (20.5)	3 (37.5)	3 (33.3)
	othermedications	0 (NaN)	2 (8.3)	13 (6.0)	0 (0.0)	2 (22.2)
LEDD	Mean (SD)	NaN (NA)	3121.2 (2331.1)	2722.4 (2184.2)	2652.2 (1775.3)	879.7 (558.4)
Comorbidities	Alcohol abuse	1 (0.1)	0 (0.0)	0 (0.0)	0 (0.0)	0 (0.0)
	Allergies	52 (7.2)	9 (5.3)	81 (7.9)	39 (7.0)	11 (5.0)
	Autoimmune diseases or Chronic Disease	46 (6.4)	8 (4.7)	53 (5.2)	23 (4.1)	10 (4.5)
	Benign_tumors	2 (0.3)	0 (0.0)	3 (0.3)	4 (0.7)	0 (0.0)
	Bone_Diseases	17 (2.4)	5 (2.9)	17 (1.7)	26 (4.7)	12 (5.4)
	Cardiovascular disorders	59 (8.2)	12 (7.1)	102 (10.0)	40 (7.2)	21 (9.5)
	Coagulation and venous diseases	11 (1.5)	2 (1.2)	16 (1.6)	8 (1.4)	2 (0.9)
	Developmental_diseases	0 (0.0)	1 (0.6)	1 (0.1)	0 (0.0)	0 (0.0)
	Drug Abuse	0 (0.0)	0 (0.0)	0 (0.0)	0 (0.0)	0 (0.0)
	Endocrine diseases	12 (1.7)	3 (1.8)	17 (1.7)	9 (1.6)	5 (2.3)
	ent_diseases	0 (0.0)	0 (0.0)	0 (0.0)	0 (0.0)	0 (0.0)
	ENT_diseases	36 (5.0)	12 (7.1)	42 (4.1)	16 (2.9)	12 (5.4)
	Eye_disorders_diseases	80 (11.1)	18 (10.6)	91 (8.9)	42 (7.6)	20 (9.0)
	female_genitourinary_tract_diseases	14 (1.9)	4 (2.4)	13 (1.3)	10 (1.8)	1 (0.5)
	Gastrointestinal diseases	39 (5.4)	10 (5.9)	72 (7.0)	33 (5.9)	12 (5.4)
	Infections	23 (3.2)	6 (3.5)	13 (1.3)	14 (2.5)	7 (3.2)
	Male_genitourinary_tract_diseases	22 (3.1)	4 (2.4)	39 (3.8)	13 (2.3)	4 (1.8)
	Malignant_tumors	16 (2.2)	1 (0.6)	19 (1.9)	23 (4.1)	7 (3.2)
	metabolic_disorders	0 (0.0)	0 (0.0)	0 (0.0)	0 (0.0)	0 (0.0)
	Metabolic_disorders	61 (8.5)	12 (7.1)	77 (7.5)	45 (8.1)	12 (5.4)
	Muscle_Diseases	18 (2.5)	2 (1.2)	13 (1.3)	15 (2.7)	5 (2.3)
	Neurological and Psychiatric Disorders	61 (8.5)	20 (11.8)	133 (13.0)	63 (11.4)	34 (15.4)
	Orthopedic_diseases	55 (7.6)	16 (9.4)	86 (8.4)	44 (7.9)	16 (7.2)
	Peripheral Nerve Disorders	14 (1.9)	5 (2.9)	16 (1.6)	5 (0.9)	4 (1.8)
	Respiratory_tract_diseases	4 (0.6)	5 (2.9)	7 (0.7)	5 (0.9)	3 (1.4)
	Skin Diseases	19 (2.6)	4 (2.4)	34 (3.3)	15 (2.7)	7 (3.2)
	Smoker	0 (0.0)	0 (0.0)	0 (0.0)	0 (0.0)	0 (0.0)
	surgical Treatment	0 (0.0)	0 (0.0)	0 (0.0)	0 (0.0)	0 (0.0)
	Surgical Treatment	27 (3.8)	3 (1.8)	31 (3.0)	22 (4.0)	8 (3.6)
	urinary_tract_disease	31 (4.3)	8 (4.7)	49 (4.8)	40 (7.2)	8 (3.6)
Demographic table visit 8
label	levels	Control	GBA	iPD	LRRK2 G2019S
Sex	Female	60 (38.2)	13 (46.4)	67 (32.5)	8 (57.0)
	Male	97 (61.8)	15 (53.6)	139 (67.5)	6 (43.0)
Age	Mean (SD)	64.0 (11.3)	61.1 (9.0)	65.7 (9.3)	64.0 (8.8)
Ethnicity	Asian	1 (0.6)	0 (0.0)	6 (2.9)	0 (0.0)
	Black or African American	7 (4.5)	0 (0.0)	5 (2.4)	0 (0.0)
	Multiracial	1 (0.6)	1 (3.7)	4 (2.0)	0 (0.0)
	Other	0 (0.0)	0 (0.0)	4 (2.0)	0 (0.0)
	Unknown	1 (0.6)	0 (0.0)	2 (1.0)	0 (0.0)
	White	144 (93.5)	26 (96.3)	184 (89.8)	6 (100.0)
UPDRS	Mean (SD)	1.6 (3.5)	21.5 (12.5)	24.9 (12.3)	16.0 (11.4)
Medication	DOPAMINE AGONISTS	0 (NaN)	1 (4.5)	1 (0.5)	0 (0.0)
	LEVODOPA	0 (NaN)	1 (4.5)	18 (9.7)	0 (0.0)
	LEVODOPA+DOPAMINE AGONISTS	0 (NaN)	2 (9.1)	16 (8.6)	0 (0.0)
	LEVODOPA+DOPAMINEAGONISTS+other medications	0 (NaN)	12 (54.5)	80 (43.2)	2 (33.3)
	LEVODOPA+ other medications	0 (NaN)	2 (9.1)	21 (11.4)	1 (16.7)
	no medications	0 (NaN)	2 (9.1)	42 (22.7)	3 (50.0)
	other medications	0 (NaN)	2 (9.1)	7 (3.8)	0 (0.0)
LEDD	Mean (SD)	NaN (NA)	3193.6 (2424.0)	2829.9 (2165.7)	3233.4 (1665.6)
Comorbidities	Alcohol abuse	1 (0.1)	0 (0.0)	0 (0.0)	0 (0.0)
	Allergies	53 (7.3)	4 (3.1)	75 (7.8)	11 (11.6)
	Autoimmune diseases or Chronic Disease	45 (6.2)	6 (4.6)	51 (5.3)	6 (6.3)
	Benign_tumors	2 (0.3)	0 (0.0)	3 (0.3)	0 (0.0)
	Bone_Diseases	21 (2.9)	5 (3.8)	18 (1.9)	6 (6.3)
	Cardiovascular disorders	58 (8.0)	4 (3.1)	97 (10.1)	8 (8.4)
	Coagulation and venous diseases	11 (1.5)	1 (0.8)	17 (1.8)	1 (1.1)
	Developmental_diseases	0 (0.0)	0 (0.0)	1 (0.1)	0 (0.0)
	Drug Abuse	0 (0.0)	0 (0.0)	0 (0.0)	0 (0.0)
	Endocrine diseases	15 (2.1)	1 (0.8)	15 (1.6)	2 (2.1)
	ENT_diseases	37 (5.1)	8 (6.1)	38 (4.0)	3 (3.2)
	Eye_disorders_diseases	76 (10.5)	11 (8.4)	85 (8.9)	8 (8.4)
	female_genitourinary_tract_diseases	14 (1.9)	3 (2.3)	12 (1.3)	0 (0.0)
	Gastrointestinal diseases	41 (5.7)	9 (6.9)	61 (6.4)	8 (8.4)
	Infections	24 (3.3)	3 (2.3)	14 (1.5)	2 (2.1)
	Male_genitourinary_tract_diseases	19 (2.6)	5 (3.8)	37 (3.9)	2 (2.1)
	Malignant_tumors	17 (2.4)	2 (1.5)	21 (2.2)	5 (5.3)
	Metabolic_disorders	57 (7.9)	8 (6.1)	75 (7.8)	5 (5.3)
	Muscle_Diseases	19 (2.6)	0 (0.0)	12 (1.3)	2 (2.1)
	Neurological and Psychiatric Disorders	58 (8.0)	22 (16.8)	125 (13.0)	11 (11.6)
	Orthopedic_diseases	57 (7.9)	17 (13.0)	74 (7.7)	4 (4.2)
	Peripheral Nerve Disorders	14 (1.9)	6 (4.6)	15 (1.6)	1 (1.1)
	Respiratory_tract_diseases	4 (0.6)	4 (3.1)	7 (0.7)	2 (2.1)
	Skin Diseases	22 (3.0)	4 (3.1)	35 (3.6)	1 (1.1)
	Surgical Treatment	27 (3.7)	2 (1.5)	29 (3.0)	1 (1.1)
	urinary_tract_disease	31 (4.3)	6 (4.6)	42 (4.4)	6 (6.3)
UPDRS = Unified Parkinson's Disease Rating Scale; other medications= A2A receptor antagonist, MAOB nhibitor, COMT inhibitor, Anticholinergics - LEDD = L-dopa equivalent daily dose
