# Supplementary material for: A blood-based DNA damage signature in patients with Parkinson’s disease is associated with disease progression
Source: Nat Aging. 2025 Sep 5;5(9):1844–61. doi: 10.1038/s43587-025-00926-x (PMC12443628; doi:10.1038/s43587-025-00926-x)
Supplement: Supplementary file 3 — List of patients from the PPMI dataset. [file 43587_2025_926_MOESM3_ESM.xlsx]

## Sheet: Table S2
Visit 1
	name	Diagnosis
Control1	PPMI-Phase1-IR3.3000.BL.PP0016-0630.5104-SL-0433	Control
Control2	PPMI-Phase1-IR3.3004.BL.PP0016-1191.5104-SL-1744	Control
Control3	PPMI-Phase1-IR3.3008.BL.PP0016-1119.5104-SL-1010	Control
Control4	PPMI-Phase2-IR3.3009.BL.PP0016-0493.5104-SL-0513	Control
Control5	PPMI-Phase1-IR3.3011.BL.PP0015-9411.5104-SL-0071	Control
Control6	PPMI-Phase1-IR3.3013.BL.PP0015-8575.5104-SL-0060	Control
Control7	PPMI-Phase1-IR3.3016.BL.PP0015-6687.5104-SL-0607	Control
Control8	PPMI-Phase1-IR3.3029.BL.0003185660.5104-SL-1892	Control
Control9	PPMI-Phase1-IR3.3053.BL.PP0000-3189.5104-SL-1445	Control
Control10	PPMI-Phase1-IR3.3055.BL.PP0016-0531.5104-SL-0720	Control
Control11	PPMI-Phase1-IR3.3057.BL.PP0016-0583.5104-SL-0050	Control
Control12	PPMI-Phase1-IR3.3064.BL.PP0041-6313.5104-SL-1656	Control
Control13	PPMI-Phase1-IR3.3069.BL.PP0015-9182.5104-SL-1682	Control
Control14	PPMI-Phase2-IR3.3071.BL.PP0015-8516.5104-SL-0691	Control
Control15	PPMI-Phase1-IR3.3072.BL.PP0015-9693.5104-SL-0791	Control
Control16	PPMI-Phase1-IR3.3073.BL.PP0015-8927.5104-SL-0408	Control
Control17	PPMI-Phase1-IR3.3074.BL.PP0015-8578.5104-SL-1180	Control
Control18	PPMI-Phase1-IR3.3075.BL.PP0015-8583.5104-SL-1635	Control
Control19	PPMI-Phase2-IR3.3085.BL.0003119609.5104-SL-1353	Control
Control20	PPMI-Phase1-IR3.3087.BL.0003160140.5104-SL-0046	Control
Control21	PPMI-Phase1-IR3.3100.BL.PP0015-9847.5104-SL-1320	Control
Control22	PPMI-Phase1-IR3.3104.BL.PP0016-0768.5104-SL-1752	Control
Control23	PPMI-Phase1-IR3.3106.BL.PP0016-0895.5104-SL-1086	Control
Control24	PPMI-Phase2-IR3.3109.BL.PP0021-1439.5104-SL-0097	Control
Control25	PPMI-Phase2-IR3.3114.BL.PP0015-9437.5104-SL-1372	Control
Control26	PPMI-Phase2-IR3.3115.BL.PP0015-9442.5104-SL-0508	Control
Control27	PPMI-Phase1-IR3.3151.BL.PP0021-1397.5104-SL-0264	Control
Control28	PPMI-Phase1-IR3.3156.BL.PP0021-1433.5104-SL-1026	Control
Control29	PPMI-Phase2-IR3.3157.BL.PP0016-0638.5104-SL-0590	Control
Control30	PPMI-Phase2-IR3.3160.BL.PP0016-0772.5104-SL-2056	Control
Control31	PPMI-Phase1-IR3.3161.BL.PP0015-9547.5104-SL-0941	Control
Control32	PPMI-Phase1-IR3.3169.BL.PP0015-8216.5104-SL-0138	Control
Control33	PPMI-Phase2-IR3.3171.BL.PP0015-8112.5104-SL-0943	Control
Control34	PPMI-Phase2-IR3.3172.BL.PP0015-8357.5104-SL-0873	Control
Control35	PPMI-Phase1-IR3.3188.BL.0003162450.5104-SL-0139	Control
Control36	PPMI-Phase1-IR3.3191.BL.0003185651.5104-SL-1090	Control
Control37	PPMI-Phase1-IR3.3200.BL.PP0016-0752.5104-SL-1725	Control
Control38	PPMI-Phase1-IR3.3201.BL.PP0016-0526.5104-SL-0002	Control
Control39	PPMI-Phase1-IR3.3206.BL.0003104308.5104-SL-1595	Control
Control40	PPMI-Phase2-IR3.3213.BL.PP0015-9168.5104-SL-2029	Control
Control41	PPMI-Phase2-IR3.3215.BL.PP0015-9544.5104-SL-0291	Control
Control42	PPMI-Phase1-IR3.3216.BL.PP0015-9183.5104-SL-1158	Control
Control43	PPMI-Phase1-IR3.3217.BL.PP0015-9561.5104-SL-0848	Control
Control44	PPMI-Phase2-IR3.3219.BL.PP0015-8844.5104-SL-1196	Control
Control45	PPMI-Phase1-IR3.3221.BL.PP0015-8341.5104-SL-0142	Control
Control46	PPMI-Phase2-IR3.3222.BL.PP0015-8182.5104-SL-0725	Control
Control47	PPMI-Phase1-IR3.3237.BL.0003151769.5104-SL-1845	Control
Control48	PPMI-Phase1-IR3.3257.BL.PP0021-1431.5104-SL-1915	Control
Control49	PPMI-Phase2-IR3.3260.BL.PP0015-9397.5104-SL-0903	Control
Control50	PPMI-Phase1-IR3.3264.BL.PP0001-4550.5104-SL-1103	Control
Control51	PPMI-Phase2-IR3.3270.BL.PP0015-9786.5104-SL-1405	Control
Control52	PPMI-Phase2-IR3.3271.BL.PP0015-9791.5104-SL-2042	Control
Control53	PPMI-Phase1-IR3.3274.BL.PP0015-8944.5104-SL-0605	Control
Control54	PPMI-Phase1-IR3.3276.BL.PP0015-9768.5104-SL-0777	Control
Control55	PPMI-Phase1-IR3.3277.BL.PP0015-8830.5104-SL-1948	Control
Control56	PPMI-Phase1-IR3.3300.BL.PP0016-0614.5104-SL-1921	Control
Control57	PPMI-Phase1-IR3.3301.BL.PP0016-0758.5104-SL-0996	Control
Control58	PPMI-Phase1-IR3.3310.BL.PP0015-8098.5104-SL-0435	Control
Control59	PPMI-Phase1-IR3.3316.BL.PP0015-0353.5104-SL-1016	Control
Control60	PPMI-Phase2-IR3.3318.BL.PP0015-6633.5104-SL-0330	Control
Control61	PPMI-Phase1-IR3.3320.BL.PP0015-7952.5104-SL-1219	Control
Control62	PPMI-Phase1-IR3.3350.BL.PP0016-0781.5104-SL-1021	Control
Control63	PPMI-Phase2-IR3.3351.BL.PP0016-0763.5104-SL-1823	Control
Control64	PPMI-Phase1-IR3.3353.BL.PP0016-0788.5104-SL-1250	Control
Control65	PPMI-Phase1-IR3.3355.BL.0003102686.5104-SL-1075	Control
Control66	PPMI-Phase1-IR3.3357.BL.PP0016-1172.5104-SL-1482	Control
Control67	PPMI-Phase1-IR3.3358.BL.PP0015-8918.5104-SL-1951	Control
Control68	PPMI-Phase2-IR3.3361.BL.PP0021-2592.5104-SL-1027	Control
Control69	PPMI-Phase1-IR3.3362.BL.PP0016-1784.5104-SL-1558	Control
Control70	PPMI-Phase2-IR3.3363.BL.PP0016-1120.5104-SL-2011	Control
Control71	PPMI-Phase1-IR3.3368.BL.PP0015-9705.5104-SL-0577	Control
Control72	PPMI-Phase2-IR3.3369.BL.PP0015-9644.5104-SL-0492	Control
Control73	PPMI-Phase2-IR3.3370.BL.PP0015-8354.5104-SL-2023	Control
Control74	PPMI-Phase1-IR3.3389.BL.0003119274.5104-SL-0484	Control
Control75	PPMI-Phase2-IR3.3390.BL.0003125911.5104-SL-2034	Control
Control76	PPMI-Phase1-IR3.3401.BL.PP0016-0135.5104-SL-1168	Control
Control77	PPMI-Phase2-IR3.3404.BL.PP0015-9860.5104-SL-0307	Control
Control78	PPMI-Phase2-IR3.3405.BL.PP0016-0164.5104-SL-2027	Control
Control79	PPMI-Phase1-IR3.3410.BL.PP0015-9837.5104-SL-0847	Control
Control80	PPMI-Phase1-IR3.3411.BL.PP0016-0186.5104-SL-0743	Control
Control81	PPMI-Phase2-IR3.3414.BL.PP0016-0561.5104-SL-0394	Control
Control82	PPMI-Phase1-IR3.3424.BL.PP0015-9393.5104-SL-1690	Control
Control83	PPMI-Phase1-IR3.3428.BL.PP0015-9498.5104-SL-1848	Control
Control84	PPMI-Phase1-IR3.3450.BL.PP0016-0192.5104-SL-1955	Control
Control85	PPMI-Phase1-IR3.3452.BL.PP0016-0197.5104-SL-0593	Control
Control86	PPMI-Phase1-IR3.3453.BL.PP0016-0200.5104-SL-1934	Control
Control87	PPMI-Phase2-IR3.3457.BL.PP0016-0916.5104-SL-0367	Control
Control88	PPMI-Phase1-IR3.3460.BL.PP0016-0984.5104-SL-0413	Control
Control89	PPMI-Phase1-IR3.3464.BL.PP0015-9889.5104-SL-1726	Control
Control90	PPMI-Phase2-IR3.3466.BL.PP0015-8521.5104-SL-0256	Control
Control91	PPMI-Phase1-IR3.3468.BL.PP0015-8170.5104-SL-1661	Control
Control92	PPMI-Phase1-IR3.3478.BL.0003116161.5104-SL-0933	Control
Control93	PPMI-Phase1-IR3.3479.BL.PP0021-2283.5104-SL-0021	Control
Control94	PPMI-Phase1-IR3.3480.BL.0003160834.5104-SL-1790	Control
Control95	PPMI-Phase2-IR3.3481.BL.0003119333.5104-SL-0197	Control
Control96	PPMI-Phase1-IR3.3503.BL.PP0016-0550.5104-SL-1386	Control
Control97	PPMI-Phase2-IR3.3515.BL.PP0016-0489.5104-SL-1874	Control
Control98	PPMI-Phase1-IR3.3517.BL.PP0015-9770.5104-SL-0788	Control
Control99	PPMI-Phase2-IR3.3518.BL.PP0021-5150.5104-SL-2043	Control
Control100	PPMI-Phase1-IR3.3519.BL.PP0015-9802.5104-SL-0208	Control
Control101	PPMI-Phase1-IR3.3521.BL.PP0015-8351.5104-SL-0989	Control
Control102	PPMI-Phase2-IR3.3523.BL.PP0015-8538.5104-SL-0257	Control
Control103	PPMI-Phase1-IR3.3525.BL.PP0015-8220.5104-SL-0389	Control
Control104	PPMI-Phase1-IR3.3526.BL.PP0015-8233.5104-SL-1496	Control
Control105	PPMI-Phase1-IR3.3527.BL.PP0015-8237.5104-SL-0836	Control
Control106	PPMI-Phase2-IR3.3541.BL.0003158815.5104-SL-2003	Control
Control107	PPMI-Phase2-IR3.3543.BL.0003119144.5104-SL-1378	Control
Control108	PPMI-Phase1-IR3.3544.BL.0003119156.5104-SL-1551	Control
Control109	PPMI-Phase1-IR3.3551.BL.PP0000-2920.5104-SL-0047	Control
Control110	PPMI-Phase2-IR3.3554.BL.PP0000-5194.5104-SL-0333	Control
Control111	PPMI-Phase2-IR3.3555.BL.PP0016-1602.5104-SL-2019	Control
Control112	PPMI-Phase1-IR3.3563.BL.PP0015-9536.5104-SL-0265	Control
Control113	PPMI-Phase1-IR3.3565.BL.PP0016-1150.5104-SL-1943	Control
Control114	PPMI-Phase1-IR3.3569.BL.PP0015-9200.5104-SL-0637	Control
Control115	PPMI-Phase1-IR3.3570.BL.PP0016-1142.5104-SL-1675	Control
Control116	PPMI-Phase2-IR3.3571.BL.PP0015-9465.5104-SL-1415	Control
Control117	PPMI-Phase1-IR3.3572.BL.PP0015-9772.5104-SL-1273	Control
Control118	PPMI-Phase2-IR3.3611.BL.PP0016-1782.5104-SL-0317	Control
Control119	PPMI-Phase2-IR3.3613.BL.PP0016-1134.5104-SL-0730	Control
Control120	PPMI-Phase1-IR3.3614.BL.PP0016-1621.5104-SL-1072	Control
Control121	PPMI-Phase2-IR3.3615.BL.PP0015-9427.5104-SL-0744	Control
Control122	PPMI-Phase1-IR3.3619.BL.PP0015-8854.5104-SL-1118	Control
Control123	PPMI-Phase1-IR3.3620.BL.PP0015-8946.5104-SL-1263	Control
Control124	PPMI-Phase2-IR3.3624.BL.PP0015-8268.5104-SL-0808	Control
Control125	PPMI-Phase1-IR3.3627.BL.PP0015-7005.5104-SL-0180	Control
Control126	PPMI-Phase1-IR3.3635.BL.0003119199.5104-SL-1579	Control
Control127	PPMI-Phase1-IR3.3636.BL.0003119278.5104-SL-0922	Control
Control128	PPMI-Phase1-IR3.3637.BL.0003119630.5104-SL-1791	Control
Control129	PPMI-Phase1-IR3.3651.BL.PP0016-0646.5104-SL-1600	Control
Control130	PPMI-Phase1-IR3.3656.BL.PP0015-9443.5104-SL-1280	Control
Control131	PPMI-Phase1-IR3.3658.BL.PP0015-8327.5104-SL-1451	Control
Control132	PPMI-Phase2-IR3.3662.BL.0003158812.5104-SL-2022	Control
Control133	PPMI-Phase1-IR3.3668.BL.0003151766.5104-SL-1540	Control
Control134	PPMI-Phase1-IR3.3750.BL.PP0021-3899.5104-SL-2359	Control
Control135	PPMI-Phase1-IR3.3754.BL.PP0021-3588.5104-SL-2459	Control
Control136	PPMI-Phase1-IR3.3756.BL.PP0007-5742.5104-SL-2262	Control
Control137	PPMI-Phase1-IR3.3759.BL.PP0007-6872.5104-SL-2087	Control
Control138	PPMI-Phase1-IR3.3765.BL.PP0008-0483.5104-SL-2266	Control
Control139	PPMI-Phase1-IR3.3767.BL.PP0008-1623.5104-SL-2187	Control
Control140	PPMI-Phase1-IR3.3768.BL.PP0008-3297.5104-SL-2465	Control
Control141	PPMI-Phase1-IR3.3772.BL.PP0012-9649.5104-SL-2469	Control
Control142	PPMI-Phase1-IR3.3779.BL.PP0013-6957.5104-SL-2198	Control
Control143	PPMI-Phase1-IR3.3794.BL.PP0028-5645.5104-SL-2287	Control
Control144	PPMI-Phase1-IR3.3796.BL.PP0028-5650.5104-SL-2385	Control
Control145	PPMI-Phase1-IR3.3803.BL.PP0001-2241.5104-SL-2295	Control
Control146	PPMI-Phase1-IR3.3804.BL.PP0021-3572.5104-SL-2386	Control
Control147	PPMI-Phase1-IR3.3806.BL.PP0001-2239.5104-SL-2477	Control
Control148	PPMI-Phase1-IR3.3807.BL.PP0001-4056.5104-SL-2546	Control
Control149	PPMI-Phase1-IR3.3809.BL.PP0001-4043.5104-SL-2553	Control
Control150	PPMI-Phase1-IR3.3811.BL.PP0007-4421.5104-SL-2215	Control
Control151	PPMI-Phase1-IR3.3812.BL.PP0007-5736.5104-SL-2115	Control
Control152	PPMI-Phase1-IR3.3816.BL.PP0007-9612.5104-SL-2391	Control
Control153	PPMI-Phase1-IR3.3817.BL.PP0008-1637.5104-SL-2485	Control
Control154	PPMI-Phase1-IR3.3850.BL.PP0008-2094.5104-SL-2493	Control
Control155	PPMI-Phase1-IR3.3851.BL.PP0008-2089.5104-SL-2415	Control
Control156	PPMI-Phase1-IR3.3852.BL.PP0000-4814.5104-SL-2224	Control
Control157	PPMI-Phase1-IR3.3853.BL.PP0021-3569.5104-SL-2497	Control
Control158	PPMI-Phase1-IR3.3854.BL.PP0021-3893.5104-SL-2554	Control
Control159	PPMI-Phase1-IR3.3855.BL.PP0021-3571.5104-SL-2321	Control
Control160	PPMI-Phase1-IR3.3859.BL.PP0001-5162.5104-SL-2140	Control
Control161	PPMI-Phase1-IR3.3901.BL.PP0014-4334.5104-SL-2145	Control
Control162	PPMI-Phase1-IR3.3907.BL.PP0017-2264.5104-SL-2421	Control
Control163	PPMI-Phase1-IR3.3917.BL.PP0028-3093.5104-SL-2425	Control
Control164	PPMI-Phase1-IR3.3950.BL.PP0015-9775.5104-SL-1971	Control
Control165	PPMI-Phase2-IR3.3952.BL.PP0015-9689.5104-SL-0544	Control
Control166	PPMI-Phase1-IR3.3955.BL.PP0015-8303.5104-SL-1218	Control
Control167	PPMI-Phase2-IR3.3959.BL.0003159410.5104-SL-1508	Control
Control168	PPMI-Phase2-IR3.3965.BL.0003140978.5104-SL-1119	Control
Control169	PPMI-Phase2-IR3.3966.BL.0003119251.5104-SL-0312	Control
Control170	PPMI-Phase1-IR3.3967.BL.0003160808.5104-SL-0210	Control
Control171	PPMI-Phase1-IR3.3968.BL.0003162439.5104-SL-0625	Control
Control172	PPMI-Phase2-IR3.3969.BL.0003162427.5104-SL-0688	Control
Control173	PPMI-Phase1-IR3.4004.BL.PP0015-9813.5104-SL-1503	Control
Control174	PPMI-Phase2-IR3.4009.BL.PP0015-9825.5104-SL-2035	Control
Control175	PPMI-Phase1-IR3.4010.BL.PP0015-9671.5104-SL-0395	Control
Control176	PPMI-Phase1-IR3.4018.BL.PP0015-6734.5104-SL-0501	Control
Control177	PPMI-Phase1-IR3.4032.BL.0003119233.5104-SL-1586	Control
Control178	PPMI-Phase1-IR3.4067.BL.0003110563.5104-SL-0184	Control
Control179	PPMI-Phase2-IR3.4079.BL.0003160086.5104-SL-2044	Control
Control180	PPMI-Phase1-IR3.4085.BL.0003164577.5104-SL-1852	Control
Control181	PPMI-Phase1-IR3.4090.BL.PP0015-8068.5104-SL-1740	Control
Control182	PPMI-Phase1-IR3.4100.BL.0003116786.5104-SL-1475	Control
Control183	PPMI-Phase1-IR3.4104.BL.0003140886.5104-SL-1323	Control
Control184	PPMI-Phase1-IR3.4105.BL.0003289341.5104-SL-1905	Control
Control185	PPMI-Phase1-IR3.4116.BL.0003164609.5104-SL-0883	Control
Control186	PPMI-Phase1-IR3.4118.BL.0003185644.5104-SL-1302	Control
Control187	PPMI-Phase2-IR3.4139.BL.0003164583.5104-SL-1693	Control
GBA1	PPMI-Phase1-IR3.3182.BL.PP0021-3818.5104-SL-1780	GBA
GBA2	PPMI-Phase1-IR3.3185.BL.0003162365.5104-SL-1357	GBA
GBA3	PPMI-Phase2-IR3.3231.BL.PP0015-8006.5104-SL-1505	GBA
GBA4	PPMI-Phase1-IR3.3251.BL.PP0016-0239.5104-SL-1970	GBA
GBA5	PPMI-Phase1-IR3.3282.BL.0003125232.5104-SL-1760	GBA
GBA6	PPMI-Phase2-IR3.3364.BL.PP0015-9479.5104-SL-0242	GBA
GBA7	PPMI-Phase2-IR3.3380.BL.PP0018-3672.5104-SL-0740	GBA
GBA8	PPMI-Phase2-IR3.3400.BL.PP0016-0143.5104-SL-0482	GBA
GBA9	PPMI-Phase2-IR3.3700.BL.PP0014-6497.5104-SL-2169	GBA
GBA10	PPMI-Phase1-IR3.3792.BL.PP0021-4721.5104-SL-2373	GBA
GBA11	PPMI-Phase1-IR3.3870.BL.PP0017-6893.5104-SL-2333	GBA
GBA12	PPMI-Phase2-IR3.4072.BL.PP0015-8088.5104-SL-0656	GBA
GBA13	PPMI-Phase2-IR3.4075.BL.PP0021-4464.5104-SL-2045	GBA
GBA14	PPMI-Phase2-IR3.4123.BL.0003162137.5104-SL-0938	GBA
GBA15	PPMI-Phase2-IR3.41313.BL.0001131794.5104-SL-4823	GBA
GBA16	PPMI-Phase2-IR3.41373.BL.0003105672.5104-SL-4865	GBA
GBA17	PPMI-Phase2-IR3.42357R.BL.0003138615.5104-SL-4869	GBA
GBA18	PPMI-Phase2-IR3.42434.BL.0003105595.5104-SL-4858	GBA
GBA19	PPMI-Phase2-IR3.42439.BL.0003105650.5104-SL-4863	GBA
GBA20	PPMI-Phase2-IR3.42453.BL.0003138681.5104-SL-4873	GBA
GBA21	PPMI-Phase2-IR3.51551.BL.0001060229.5104-SL-3236	GBA
GBA22	PPMI-Phase2-IR3.51632.BL.0001093173.5104-SL-3056	GBA
GBA23	PPMI-Phase2-IR3.51731.BL.0000953384.5104-SL-3067	GBA
GBA24	PPMI-Phase2-IR3.51844.BL.0001094709.5104-SL-2951	GBA
GBA25	PPMI-Phase2-IR3.52353.BL.0001163335.5104-SL-2860	GBA
GBA26	PPMI-Phase2-IR3.52400.BL.0001093237.5104-SL-3255	GBA
GBA27	PPMI-Phase1-IR3.3130.BL.0003150418.5104-SL-0741	GBA
GBA28	PPMI-Phase1-IR3.3174.BL.PP0015-7985.5104-SL-0027	GBA
GBA29	PPMI-Phase1-IR3.3190.BL.0003288399.5104-SL-1633	GBA
GBA30	PPMI-Phase1-IR3.3218.BL.PP0015-9715.5104-SL-1456	GBA
GBA31	PPMI-Phase2-IR3.3313.BL.PP0014-6440.5104-SL-2030	GBA
GBA32	PPMI-Phase2-IR3.3470.BL.PP0014-8038.5104-SL-0692	GBA
GBA33	PPMI-Phase2-IR3.3557.BL.PP0016-0867.5104-SL-0340	GBA
GBA34	PPMI-Phase2-IR3.3585.BL.PP0015-6635.5104-SL-0731	GBA
GBA35	PPMI-Phase2-IR3.3634.BL.0003288240.5104-SL-0572	GBA
GBA36	PPMI-Phase1-IR3.3802.BL.PP0021-3881.5104-SL-2291	GBA
GBA37	PPMI-Phase1-IR3.3904.BL.PP0015-4148.5104-SL-2565	GBA
GBA38	PPMI-Phase1-IR3.4020.BL.PP0015-8278.5104-SL-1420	GBA
GBA39	PPMI-Phase2-IR3.40776.BL.0000984026.5104-SL-4604	GBA
GBA40	PPMI-Phase2-IR3.41375.BL.0001201468.5104-SL-4839	GBA
GBA41	PPMI-Phase2-IR3.42293.BL.0001201476.5104-SL-4840	GBA
GBA42	PPMI-Phase2-IR3.42308.BL.0001201492.5104-SL-4841	GBA
GBA43	PPMI-Phase2-IR3.42361.BL.0003138593.5104-SL-4867	GBA
GBA44	PPMI-Phase2-IR3.42426.BL.0003138670.5104-SL-4872	GBA
GBA45	PPMI-Phase2-IR3.42436.BL.0003105639.5104-SL-4862	GBA
GBA46	PPMI-Phase2-IR3.42446.BL.0003138747.5104-SL-4875	GBA
GBA47	PPMI-Phase2-IR3.42447.BL.0003138791.5104-SL-4876	GBA
GBA48	PPMI-Phase2-IR3.51689.BL.0003401484.5104-SL-3115	GBA
GBA49	PPMI-Phase2-IR3.52524.BL.0001166825.5104-SL-2762	GBA
GBA50	PPMI-Phase2-IR3.52678.BL.0001083579.5104-SL-3117	GBA
LRRK2 G2019S_1	PPMI-Phase1-IR3.3173.BL.PP0015-8271.5104-SL-0013	LRRK2 G2019S
LRRK2 G2019S_2	PPMI-Phase1-IR3.3472.BL.PP0015-7958.5104-SL-0493	LRRK2 G2019S
LRRK2 G2019S_3	PPMI-Phase1-IR3.3606.BL.PP0016-1574.5104-SL-1745	LRRK2 G2019S
LRRK2 G2019S_4	PPMI-Phase1-IR3.3607.BL.PP0021-1444.5104-SL-0985	LRRK2 G2019S
LRRK2 G2019S_5	PPMI-Phase1-IR3.3612.BL.PP0016-1154.5104-SL-1440	LRRK2 G2019S
LRRK2 G2019S_6	PPMI-Phase1-IR3.3654.BL.PP0016-1565.5104-SL-0177	LRRK2 G2019S
LRRK2 G2019S_7	PPMI-Phase1-IR3.4106.BL.0003119139.5104-SL-1189	LRRK2 G2019S
LRRK2 G2019S_8	PPMI-Phase2-IR3.40273.BL.0001060234.5104-SL-1902	LRRK2 G2019S
LRRK2 G2019S_9	PPMI-Phase1-IR3.40360.BL.PP0041-7459.5104-SL-1431	LRRK2 G2019S
LRRK2 G2019S_10	PPMI-Phase1-IR3.40366.BL.PP0047-7785.5104-SL-1432	LRRK2 G2019S
LRRK2 G2019S_11	PPMI-Phase1-IR3.40520.BL.0000374344.5104-SL-2522	LRRK2 G2019S
LRRK2 G2019S_12	PPMI-Phase1-IR3.40553.BL.PP0041-6992.5104-SL-2568	LRRK2 G2019S
LRRK2 G2019S_13	PPMI-Phase1-IR3.40555.BL.PP0042-1292.5104-SL-2523	LRRK2 G2019S
LRRK2 G2019S_14	PPMI-Phase2-IR3.40558.BL.PP0048-8639.5104-SL-2150	LRRK2 G2019S
LRRK2 G2019S_15	PPMI-Phase1-IR3.40560.BL.PP0041-6995.5104-SL-2151	LRRK2 G2019S
LRRK2 G2019S_16	PPMI-Phase1-IR3.40578.BL.PP0048-9337.5104-SL-2244	LRRK2 G2019S
LRRK2 G2019S_17	PPMI-Phase1-IR3.40585.BL.PP0042-2620.5104-SL-2569	LRRK2 G2019S
LRRK2 G2019S_18	PPMI-Phase1-IR3.40586.BL.PP0041-8188.5104-SL-2337	LRRK2 G2019S
LRRK2 G2019S_19	PPMI-Phase1-IR3.40587.BL.PP0041-7013.5104-SL-2245	LRRK2 G2019S
LRRK2 G2019S_20	PPMI-Phase1-IR3.40671.BL.0000352108.5104-SL-2250	LRRK2 G2019S
LRRK2 G2019S_21	PPMI-Phase2-IR3.40707.BL.PP0048-2144.5104-SL-4283	LRRK2 G2019S
LRRK2 G2019S_22	PPMI-Phase2-IR3.40781.BL.PP0049-1126.5104-SL-0953	LRRK2 G2019S
LRRK2 G2019S_23	PPMI-Phase1-IR3.40800.BL.0003195493.5104-SL-1812	LRRK2 G2019S
LRRK2 G2019S_24	PPMI-Phase1-IR3.40882.BL.0003195590.5104-SL-1147	LRRK2 G2019S
LRRK2 G2019S_25	PPMI-Phase1-IR3.40916.BL.0003196334.5104-SL-2000	LRRK2 G2019S
LRRK2 G2019S_26	PPMI-Phase2-IR3.41172.BL.0000326389.5104-SL-1241	LRRK2 G2019S
LRRK2 G2019S_27	PPMI-Phase1-IR3.41184.BL.0000326438.5104-SL-0146	LRRK2 G2019S
LRRK2 G2019S_28	PPMI-Phase1-IR3.41280.BL.0003237833.5104-SL-2582	LRRK2 G2019S
LRRK2 G2019S_29	PPMI-Phase1-IR3.41281.BL.0003237916.5104-SL-2583	LRRK2 G2019S
LRRK2 G2019S_30	PPMI-Phase1-IR3.41282.BL.0003237981.5104-SL-2584	LRRK2 G2019S
LRRK2 G2019S_31	PPMI-Phase1-IR3.41283.BL.0003238034.5104-SL-2585	LRRK2 G2019S
LRRK2 G2019S_32	PPMI-Phase1-IR3.41285.BL.0003239175.5104-SL-2586	LRRK2 G2019S
LRRK2 G2019S_33	PPMI-Phase1-IR3.41286.BL.0003238067.5104-SL-2587	LRRK2 G2019S
LRRK2 G2019S_34	PPMI-Phase1-IR3.41287.BL.0003239153.5104-SL-2588	LRRK2 G2019S
LRRK2 G2019S_35	PPMI-Phase1-IR3.41288.BL.0003239164.5104-SL-2589	LRRK2 G2019S
LRRK2 G2019S_36	PPMI-Phase1-IR3.41289.BL.0003239186.5104-SL-2590	LRRK2 G2019S
LRRK2 G2019S_37	PPMI-Phase1-IR3.41290.BL.0003241504.5104-SL-2591	LRRK2 G2019S
LRRK2 G2019S_38	PPMI-Phase1-IR3.41291.BL.0003241516.5104-SL-2592	LRRK2 G2019S
LRRK2 G2019S_39	PPMI-Phase1-IR3.41292.BL.0003241614.5104-SL-2593	LRRK2 G2019S
LRRK2 G2019S_40	PPMI-Phase1-IR3.41293.BL.0003241582.5104-SL-2594	LRRK2 G2019S
LRRK2 G2019S_41	PPMI-Phase1-IR3.41294.BL.0001111732.5104-SL-2595	LRRK2 G2019S
LRRK2 G2019S_42	PPMI-Phase1-IR3.41295.BL.0001111738.5104-SL-2596	LRRK2 G2019S
LRRK2 G2019S_43	PPMI-Phase1-IR3.41296.BL.0001201484.5104-SL-2597	LRRK2 G2019S
LRRK2 G2019S_44	PPMI-Phase2-IR3.41297.BL.0001131801.5104-SL-2598	LRRK2 G2019S
LRRK2 G2019S_45	PPMI-Phase2-IR3.41302.BL.0001114858.5104-SL-4815	LRRK2 G2019S
LRRK2 G2019S_46	PPMI-Phase2-IR3.41303.BL.0001139379.5104-SL-4824	LRRK2 G2019S
LRRK2 G2019S_47	PPMI-Phase1-IR3.41305.BL.0001131752.5104-SL-2599	LRRK2 G2019S
LRRK2 G2019S_48	PPMI-Phase2-IR3.41308.BL.0001131759.5104-SL-4818	LRRK2 G2019S
LRRK2 G2019S_49	PPMI-Phase2-IR3.41309.BL.0001131766.5104-SL-4819	LRRK2 G2019S
LRRK2 G2019S_50	PPMI-Phase2-IR3.41338.BL.0001140855.5104-SL-4831	LRRK2 G2019S
LRRK2 G2019S_51	PPMI-Phase1-IR3.41342.BL.0003138813.5104-SL-2602	LRRK2 G2019S
LRRK2 G2019S_52	PPMI-Phase1-IR3.41343.BL.0003105573.5104-SL-2603	LRRK2 G2019S
LRRK2 G2019S_53	PPMI-Phase1-IR3.41356.BL.0002956720.5104-SL-2604	LRRK2 G2019S
LRRK2 G2019S_54	PPMI-Phase2-IR3.41370.BL.0001201460.5104-SL-4838	LRRK2 G2019S
LRRK2 G2019S_55	PPMI-Phase2-IR3.41371.BL.0002956665.5104-SL-4847	LRRK2 G2019S
LRRK2 G2019S_56	PPMI-Phase2-IR3.41380.BL.PP0048-3212.5104-SL-4160	LRRK2 G2019S
LRRK2 G2019S_57	PPMI-Phase1-IR3.41382.BL.PP0042-1273.5104-SL-2434	LRRK2 G2019S
LRRK2 G2019S_58	PPMI-Phase1-IR3.41384.BL.PP0048-3213.5104-SL-2251	LRRK2 G2019S
LRRK2 G2019S_59	PPMI-Phase1-IR3.41399.BL.PP0048-3460.5104-SL-2252	LRRK2 G2019S
LRRK2 G2019S_60	PPMI-Phase1-IR3.41410.BL.PP0048-8623.5104-SL-2158	LRRK2 G2019S
LRRK2 G2019S_61	PPMI-Phase1-IR3.41411.BL.PP0048-8626.5104-SL-2435	LRRK2 G2019S
LRRK2 G2019S_62	PPMI-Phase1-IR3.41412.BL.PP0048-8630.5104-SL-2573	LRRK2 G2019S
LRRK2 G2019S_63	PPMI-Phase1-IR3.41420.BL.PP0049-3700.5104-SL-2574	LRRK2 G2019S
LRRK2 G2019S_64	PPMI-Phase1-IR3.41471.BL.PP0047-7018.5104-SL-1620	LRRK2 G2019S
LRRK2 G2019S_65	PPMI-Phase2-IR3.41473.BL.PP0048-1343.5104-SL-0566	LRRK2 G2019S
LRRK2 G2019S_66	PPMI-Phase1-IR3.41486.BL.0000376368.5104-SL-1715	LRRK2 G2019S
LRRK2 G2019S_67	PPMI-Phase2-IR3.41488.BL.0001060706.5104-SL-0374	LRRK2 G2019S
LRRK2 G2019S_68	PPMI-Phase1-IR3.41508.BL.0000337049.5104-SL-2343	LRRK2 G2019S
LRRK2 G2019S_69	PPMI-Phase1-IR3.41521.BL.0000329291.5104-SL-2436	LRRK2 G2019S
LRRK2 G2019S_70	PPMI-Phase1-IR3.41522.BL.0000374366.5104-SL-2575	LRRK2 G2019S
LRRK2 G2019S_71	PPMI-Phase1-IR3.41560.BL.0000338460.5104-SL-2253	LRRK2 G2019S
LRRK2 G2019S_72	PPMI-Phase1-IR3.41562.BL.0000338479.5104-SL-2344	LRRK2 G2019S
LRRK2 G2019S_73	PPMI-Phase1-IR3.41578.BL.0000374385.5104-SL-2437	LRRK2 G2019S
LRRK2 G2019S_74	PPMI-Phase1-IR3.41967.BL.0001010315.5104-SL-2159	LRRK2 G2019S
LRRK2 G2019S_75	PPMI-Phase1-IR3.42171.BL.0001052989.5104-SL-2346	LRRK2 G2019S
LRRK2 G2019S_76	PPMI-Phase2-IR3.42298.BL.0002956687.5104-SL-4849	LRRK2 G2019S
LRRK2 G2019S_77	PPMI-Phase2-IR3.42305.BL.0003098297.5104-SL-4855	LRRK2 G2019S
LRRK2 G2019S_78	PPMI-Phase1-IR3.42306.BL.0003098317.5104-SL-2605	LRRK2 G2019S
LRRK2 G2019S_79	PPMI-Phase2-IR3.42320.BL.0003105606.5104-SL-4860	LRRK2 G2019S
LRRK2 G2019S_80	PPMI-Phase2-IR3.42346.BL.0003138692.5104-SL-2606	LRRK2 G2019S
LRRK2 G2019S_81	PPMI-Phase2-IR3.42349.BL.0002956676.5104-SL-4848	LRRK2 G2019S
LRRK2 G2019S_82	PPMI-Phase1-IR3.42351.BL.0003138769.5104-SL-2607	LRRK2 G2019S
LRRK2 G2019S_83	PPMI-Phase2-IR3.42418R.BL.0003138626.5104-SL-4870	LRRK2 G2019S
LRRK2 G2019S_84	PPMI-Phase1-IR3.42429.BL.0003098330.5104-SL-2608	LRRK2 G2019S
LRRK2 G2019S_85	PPMI-Phase2-IR3.42431.BL.0003098341.5104-SL-4856	LRRK2 G2019S
LRRK2 G2019S_86	PPMI-Phase1-IR3.42438.BL.0003105628.5104-SL-2609	LRRK2 G2019S
LRRK2 G2019S_87	PPMI-Phase1-IR3.42443.BL.0003138659.5104-SL-2610	LRRK2 G2019S
LRRK2 G2019S_88	PPMI-Phase1-IR3.42444.BL.0003138714.5104-SL-2611	LRRK2 G2019S
LRRK2 G2019S_89	PPMI-Phase1-IR3.42445.BL.0003138736.5104-SL-2612	LRRK2 G2019S
LRRK2 G2019S_90	PPMI-Phase1-IR3.42448.BL.0003138824.5104-SL-2613	LRRK2 G2019S
LRRK2 G2019S_91	PPMI-Phase2-IR3.42449.BL.0003138802.5104-SL-4877	LRRK2 G2019S
LRRK2 G2019S_92	PPMI-Phase1-IR3.42450.BL.0003138780.5104-SL-2614	LRRK2 G2019S
LRRK2 G2019S_93	PPMI-Phase1-IR3.42452.BL.0003138725.5104-SL-2616	LRRK2 G2019S
LRRK2 G2019S_94	PPMI-Phase1-IR3.42454.BL.0003138637.5104-SL-2617	LRRK2 G2019S
LRRK2 G2019S_95	PPMI-Phase2-IR3.50028.BL.PP0042-1850.5104-SL-0375	LRRK2 G2019S
LRRK2 G2019S_96	PPMI-Phase2-IR3.50086.BL.PP0048-2936.5104-SL-0372	LRRK2 G2019S
LRRK2 G2019S_97	PPMI-Phase1-IR3.50088.BL.PP0047-9621.5104-SL-0762	LRRK2 G2019S
LRRK2 G2019S_98	PPMI-Phase1-IR3.50110.BL.PP0041-5282.5104-SL-0570	LRRK2 G2019S
LRRK2 G2019S_99	PPMI-Phase1-IR3.50143.BL.PP0042-1398.5104-SL-1139	LRRK2 G2019S
LRRK2 G2019S_100	PPMI-Phase2-IR3.50157.BL.PP0048-1460.5104-SL-0760	LRRK2 G2019S
LRRK2 G2019S_101	PPMI-Phase1-IR3.50172.BL.PP0048-8388.5104-SL-0183	LRRK2 G2019S
LRRK2 G2019S_102	PPMI-Phase1-IR3.50175.BL.PP0041-9949.5104-SL-1050	LRRK2 G2019S
LRRK2 G2019S_103	PPMI-Phase1-IR3.50184.BL.PP0048-2101.5104-SL-1993	LRRK2 G2019S
LRRK2 G2019S_104	PPMI-Phase1-IR3.50192.BL.PP0047-7942.5104-SL-1049	LRRK2 G2019S
LRRK2 G2019S_105	PPMI-Phase1-IR3.50219.BL.PP0048-2105.5104-SL-1244	LRRK2 G2019S
LRRK2 G2019S_106	PPMI-Phase1-IR3.50222.BL.PP0042-1882.5104-SL-1141	LRRK2 G2019S
LRRK2 G2019S_107	PPMI-Phase1-IR3.50275.BL.PP0047-7936.5104-SL-0858	LRRK2 G2019S
LRRK2 G2019S_108	PPMI-Phase1-IR3.50319.BL.PP0048-4557.5104-SL-0952	LRRK2 G2019S
LRRK2 G2019S_109	PPMI-Phase1-IR3.50328.BL.PP0041-9077.5104-SL-1807	LRRK2 G2019S
LRRK2 G2019S_110	PPMI-Phase1-IR3.50379.BL.PP0047-9717.5104-SL-1713	LRRK2 G2019S
LRRK2 G2019S_111	PPMI-Phase2-IR3.50451.BL.PP0048-4923.5104-SL-3515	LRRK2 G2019S
LRRK2 G2019S_112	PPMI-Phase1-IR3.50455.BL.0000446536.5104-SL-1901	LRRK2 G2019S
LRRK2 G2019S_113	PPMI-Phase2-IR3.50462.BL.PP0048-3249.5104-SL-2065	LRRK2 G2019S
LRRK2 G2019S_114	PPMI-Phase1-IR3.50485.BL.0000265340.5104-SL-1618	LRRK2 G2019S
LRRK2 G2019S_115	PPMI-Phase2-IR3.50509.BL.PP0042-4107.5104-SL-1335	LRRK2 G2019S
LRRK2 G2019S_116	PPMI-Phase1-IR3.50557.BL.0000261474.5104-SL-1337	LRRK2 G2019S
LRRK2 G2019S_117	PPMI-Phase1-IR3.50572.BL.PP0047-7016.5104-SL-1521	LRRK2 G2019S
LRRK2 G2019S_118	PPMI-Phase1-IR3.50621.BL.0000380833.5104-SL-0859	LRRK2 G2019S
LRRK2 G2019S_119	PPMI-Phase1-IR3.50670.BL.0000265310.5104-SL-0088	LRRK2 G2019S
LRRK2 G2019S_120	PPMI-Phase1-IR3.50746.BL.0003237844.5104-SL-2619	LRRK2 G2019S
LRRK2 G2019S_121	PPMI-Phase1-IR3.50829.BL.PP0048-6976.5104-SL-2439	LRRK2 G2019S
LRRK2 G2019S_122	PPMI-Phase1-IR3.50860.BL.PP0048-9059.5104-SL-1140	LRRK2 G2019S
LRRK2 G2019S_123	PPMI-Phase1-IR3.50901.BL.PP0049-1783.5104-SL-0182	LRRK2 G2019S
LRRK2 G2019S_124	PPMI-Phase1-IR3.50961.BL.0000284977.5104-SL-0472	LRRK2 G2019S
LRRK2 G2019S_125	PPMI-Phase1-IR3.51186.BL.0000336008.5104-SL-0857	LRRK2 G2019S
LRRK2 G2019S_126	PPMI-Phase2-IR3.51247.BL.0000354925.5104-SL-0377	LRRK2 G2019S
LRRK2 G2019S_127	PPMI-Phase1-IR3.51252.BL.0000389722.5104-SL-0764	LRRK2 G2019S
LRRK2 G2019S_128	PPMI-Phase1-IR3.51302.BL.0000353389.5104-SL-0147	LRRK2 G2019S
LRRK2 G2019S_129	PPMI-Phase1-IR3.51330.BL.0000302297.5104-SL-1520	LRRK2 G2019S
LRRK2 G2019S_130	PPMI-Phase1-IR3.51392.BL.0000426708.5104-SL-1617	LRRK2 G2019S
LRRK2 G2019S_131	PPMI-Phase2-IR3.51440.BL.0000341906.5104-SL-1429	LRRK2 G2019S
LRRK2 G2019S_132	PPMI-Phase1-IR3.51441.BL.0000442131.5104-SL-2577	LRRK2 G2019S
LRRK2 G2019S_133	PPMI-Phase1-IR3.51625.BL.0000430667.5104-SL-0473	LRRK2 G2019S
LRRK2 G2019S_134	PPMI-Phase2-IR3.51746.BL.0001011921.5104-SL-0373	LRRK2 G2019S
LRRK2 G2019S_135	PPMI-Phase1-IR3.51782.BL.0001093220.5104-SL-0860	LRRK2 G2019S
LRRK2 G2019S_136	PPMI-Phase1-IR3.51867.BL.0001011950.5104-SL-1142	LRRK2 G2019S
LRRK2 G2019S_137	PPMI-Phase2-IR3.52062.BL.0001131328.5104-SL-0569	LRRK2 G2019S
LRRK2 G2019S_138	PPMI-Phase1-IR3.52128.BL.0002310023.5104-SL-0477	LRRK2 G2019S
LRRK2 G2019S_139	PPMI-Phase1-IR3.52200.BL.0001103414.5104-SL-1714	LRRK2 G2019S
LRRK2 G2019S_140	PPMI-Phase2-IR3.52275.BL.0001167983.5104-SL-1716	LRRK2 G2019S
LRRK2 G2019S_141	PPMI-Phase1-IR3.65000.BL.0003195575.5104-SL-1051	LRRK2 G2019S
LRRK2 G2019S_142	PPMI-Phase2-IR3.65002.BL.PP0034-6597.5104-SL-0761	LRRK2 G2019S
LRRK2 G2019S_143	PPMI-Phase2-IR3.65003.BL.0003195560.5104-SL-0382	LRRK2 G2019S
LRRK2 G2019S_144	PPMI-Phase1-IR3.65004.BL.0003195566.5104-SL-1053	LRRK2 G2019S
iPD_1	PPMI-Phase1-IR3.3001.BL.PP0016-0775.5104-SL-0915	iPD
iPD_2	PPMI-Phase1-IR3.3002.BL.PP0016-0787.5104-SL-0424	iPD
iPD_3	PPMI-Phase2-IR3.3007.BL.0003102726.5104-SL-2006	iPD
iPD_4	PPMI-Phase1-IR3.3010.BL.PP0016-1615.5104-SL-0679	iPD
iPD_5	PPMI-Phase1-IR3.3012.BL.PP0015-8848.5104-SL-0639	iPD
iPD_6	PPMI-Phase1-IR3.3014.BL.PP0015-8541.5104-SL-1959	iPD
iPD_7	PPMI-Phase1-IR3.3020.BL.PP0015-7980.5104-SL-1105	iPD
iPD_8	PPMI-Phase1-IR3.3023.BL.PP0015-6652.5104-SL-0044	iPD
iPD_9	PPMI-Phase1-IR3.3024.BL.PP0015-6647.5104-SL-1837	iPD
iPD_10	PPMI-Phase2-IR3.3054.BL.PP0016-0530.5104-SL-0926	iPD
iPD_11	PPMI-Phase1-IR3.3058.BL.PP0016-0655.5104-SL-1270	iPD
iPD_12	PPMI-Phase2-IR3.3061.BL.PP0000-5188.5104-SL-0752	iPD
iPD_13	PPMI-Phase1-IR3.3062.BL.PP0021-1435.5104-SL-1930	iPD
iPD_14	PPMI-Phase1-IR3.3068.BL.PP0001-4557.5104-SL-0770	iPD
iPD_15	PPMI-Phase1-IR3.3076.BL.PP0015-8306.5104-SL-0973	iPD
iPD_16	PPMI-Phase2-IR3.3077.BL.PP0015-6714.5104-SL-0876	iPD
iPD_17	PPMI-Phase2-IR3.3080.BL.PP0015-6664.5104-SL-0200	iPD
iPD_18	PPMI-Phase1-IR3.3089.BL.0003289577.5104-SL-1327	iPD
iPD_19	PPMI-Phase2-IR3.3102.BL.0003110479.5104-SL-2626	iPD
iPD_20	PPMI-Phase1-IR3.3105.BL.PP0016-1195.5104-SL-1572	iPD
iPD_21	PPMI-Phase1-IR3.3107.BL.PP0016-0906.5104-SL-0721	iPD
iPD_22	PPMI-Phase1-IR3.3110.BL.PP0015-9472.5104-SL-0793	iPD
iPD_23	PPMI-Phase2-IR3.3111.BL.PP0015-9474.5104-SL-1501	iPD
iPD_24	PPMI-Phase2-IR3.3116.BL.PP0015-8836.5104-SL-0320	iPD
iPD_25	PPMI-Phase1-IR3.3118.BL.PP0015-8102.5104-SL-0711	iPD
iPD_26	PPMI-Phase1-IR3.3119.BL.PP0015-6702.5104-SL-1923	iPD
iPD_27	PPMI-Phase2-IR3.3122.BL.PP0015-6930.5104-SL-0337	iPD
iPD_28	PPMI-Phase1-IR3.3123.BL.PP0015-7948.5104-SL-1662	iPD
iPD_29	PPMI-Phase1-IR3.3124.BL.PP0015-6628.5104-SL-1133	iPD
iPD_30	PPMI-Phase1-IR3.3125.BL.PP0015-6667.5104-SL-0818	iPD
iPD_31	PPMI-Phase2-IR3.3127.BL.0003157977.5104-SL-2033	iPD
iPD_32	PPMI-Phase1-IR3.3128.BL.0003288205.5104-SL-1687	iPD
iPD_33	PPMI-Phase2-IR3.3129.BL.0003156134.5104-SL-2049	iPD
iPD_34	PPMI-Phase1-IR3.3132.BL.0003162344.5104-SL-1106	iPD
iPD_35	PPMI-Phase1-IR3.3168.BL.PP0015-9778.5104-SL-0776	iPD
iPD_36	PPMI-Phase1-IR3.3176.BL.PP0015-6943.5104-SL-0415	iPD
iPD_37	PPMI-Phase1-IR3.3180.BL.PP0015-8092.5104-SL-1266	iPD
iPD_38	PPMI-Phase1-IR3.3181.BL.PP0021-3815.5104-SL-1183	iPD
iPD_39	PPMI-Phase1-IR3.3186.BL.0003289570.5104-SL-0143	iPD
iPD_40	PPMI-Phase1-IR3.3203.BL.PP0016-0231.5104-SL-1767	iPD
iPD_41	PPMI-Phase2-IR3.3205.BL.PP0015-9484.5104-SL-2047	iPD
iPD_42	PPMI-Phase2-IR3.3209.BL.PP0015-9523.5104-SL-1392	iPD
iPD_43	PPMI-Phase1-IR3.3211.BL.PP0015-9533.5104-SL-1094	iPD
iPD_44	PPMI-Phase2-IR3.3212.BL.PP0015-9455.5104-SL-0077	iPD
iPD_45	PPMI-Phase2-IR3.3223.BL.PP0015-8274.5104-SL-1686	iPD
iPD_46	PPMI-Phase1-IR3.3225.BL.PP0015-6621.5104-SL-0466	iPD
iPD_47	PPMI-Phase1-IR3.3230.BL.PP0015-6964.5104-SL-0837	iPD
iPD_48	PPMI-Phase1-IR3.3233.BL.0003160188.5104-SL-1663	iPD
iPD_49	PPMI-Phase1-IR3.3234.BL.0003126223.5104-SL-1749	iPD
iPD_50	PPMI-Phase2-IR3.3267.BL.PP0015-9875.5104-SL-2050	iPD
iPD_51	PPMI-Phase1-IR3.3268.BL.PP0015-9463.5104-SL-1831	iPD
iPD_52	PPMI-Phase1-IR3.3269.BL.PP0015-9574.5104-SL-1910	iPD
iPD_53	PPMI-Phase1-IR3.3272.BL.PP0015-9661.5104-SL-1566	iPD
iPD_54	PPMI-Phase1-IR3.3280.BL.PP0015-8192.5104-SL-1895	iPD
iPD_55	PPMI-Phase1-IR3.3281.BL.0003106294.5104-SL-1729	iPD
iPD_56	PPMI-Phase1-IR3.3284.BL.0003114840.5104-SL-1924	iPD
iPD_57	PPMI-Phase1-IR3.3288.BL.0003166389.5104-SL-0804	iPD
iPD_58	PPMI-Phase2-IR3.3290.BL.0003151774.5104-SL-1191	iPD
iPD_59	PPMI-Phase1-IR3.3305.BL.PP0015-9449.5104-SL-1986	iPD
iPD_60	PPMI-Phase1-IR3.3307.BL.PP0015-8902.5104-SL-0606	iPD
iPD_61	PPMI-Phase1-IR3.3309.BL.PP0015-8245.5104-SL-1171	iPD
iPD_62	PPMI-Phase2-IR3.3311.BL.PP0015-6696.5104-SL-2015	iPD
iPD_63	PPMI-Phase1-IR3.3314.BL.PP0015-6709.5104-SL-1977	iPD
iPD_64	PPMI-Phase2-IR3.3321.BL.PP0015-7994.5104-SL-1826	iPD
iPD_65	PPMI-Phase1-IR3.3322.BL.PP0015-6655.5104-SL-1630	iPD
iPD_66	PPMI-Phase1-IR3.3323.BL.PP0021-3812.5104-SL-1038	iPD
iPD_67	PPMI-Phase2-IR3.3325.BL.0003162381.5104-SL-0309	iPD
iPD_68	PPMI-Phase1-IR3.3328.BL.0003160208.5104-SL-0483	iPD
iPD_69	PPMI-Phase2-IR3.3330.BL.0003125939.5104-SL-0346	iPD
iPD_70	PPMI-Phase1-IR3.3332.BL.0003166411.5104-SL-1556	iPD
iPD_71	PPMI-Phase1-IR3.3333.BL.0003166416.5104-SL-0561	iPD
iPD_72	PPMI-Phase2-IR3.3352.BL.PP0016-0789.5104-SL-0549	iPD
iPD_73	PPMI-Phase2-IR3.3354.BL.PP0021-1427.5104-SL-0902	iPD
iPD_74	PPMI-Phase2-IR3.3359.BL.PP0016-0925.5104-SL-0107	iPD
iPD_75	PPMI-Phase1-IR3.3366.BL.PP0015-9524.5104-SL-1446	iPD
iPD_76	PPMI-Phase1-IR3.3367.BL.PP0015-9194.5104-SL-0582	iPD
iPD_77	PPMI-Phase1-IR3.3372.BL.PP0015-8326.5104-SL-0238	iPD
iPD_78	PPMI-Phase1-IR3.3374.BL.PP0015-6921.5104-SL-1939	iPD
iPD_79	PPMI-Phase1-IR3.3375.BL.PP0015-7974.5104-SL-0460	iPD
iPD_80	PPMI-Phase1-IR3.3376.BL.PP0015-7970.5104-SL-0040	iPD
iPD_81	PPMI-Phase2-IR3.3377.BL.PP0015-6950.5104-SL-1366	iPD
iPD_82	PPMI-Phase1-IR3.3385.BL.0003288237.5104-SL-0092	iPD
iPD_83	PPMI-Phase1-IR3.3386.BL.0003119167.5104-SL-0618	iPD
iPD_84	PPMI-Phase1-IR3.3387.BL.0003119172.5104-SL-1447	iPD
iPD_85	PPMI-Phase1-IR3.3392.BL.0003164633.5104-SL-1510	iPD
iPD_86	PPMI-Phase2-IR3.3403.BL.PP0016-0139.5104-SL-0357	iPD
iPD_87	PPMI-Phase2-IR3.3406.BL.PP0016-0167.5104-SL-1360	iPD
iPD_88	PPMI-Phase2-IR3.3415.BL.PP0016-0856.5104-SL-0039	iPD
iPD_89	PPMI-Phase2-IR3.3419.BL.PP0016-1572.5104-SL-1369	iPD
iPD_90	PPMI-Phase1-IR3.3421.BL.PP0016-1131.5104-SL-1193	iPD
iPD_91	PPMI-Phase2-IR3.3422.BL.PP0016-1155.5104-SL-0341	iPD
iPD_92	PPMI-Phase2-IR3.3429.BL.PP0015-9489.5104-SL-0211	iPD
iPD_93	PPMI-Phase1-IR3.3430.BL.PP0015-9500.5104-SL-1559	iPD
iPD_94	PPMI-Phase1-IR3.3431.BL.PP0015-9800.5104-SL-1548	iPD
iPD_95	PPMI-Phase1-IR3.3432.BL.PP0015-9806.5104-SL-1841	iPD
iPD_96	PPMI-Phase1-IR3.3433.BL.PP0015-9808.5104-SL-1488	iPD
iPD_97	PPMI-Phase2-IR3.3435.BL.PP0015-8880.5104-SL-0011	iPD
iPD_98	PPMI-Phase2-IR3.3436.BL.PP0015-8523.5104-SL-1153	iPD
iPD_99	PPMI-Phase1-IR3.3440.BL.PP0015-8277.5104-SL-1937	iPD
iPD_100	PPMI-Phase2-IR3.3451.BL.PP0016-0540.5104-SL-1385	iPD
iPD_101	PPMI-Phase1-IR3.3459.BL.PP0000-7617.5104-SL-1126	iPD
iPD_102	PPMI-Phase1-IR3.3461.BL.PP0016-1614.5104-SL-0440	iPD
iPD_103	PPMI-Phase1-IR3.3469.BL.PP0015-6465.5104-SL-1570	iPD
iPD_104	PPMI-Phase2-IR3.3471.BL.PP0015-6713.5104-SL-0007	iPD
iPD_105	PPMI-Phase2-IR3.3475.BL.0003157970.5104-SL-1555	iPD
iPD_106	PPMI-Phase1-IR3.3476.BL.0003288212.5104-SL-0591	iPD
iPD_107	PPMI-Phase1-IR3.3501.BL.PP0015-9870.5104-SL-0179	iPD
iPD_108	PPMI-Phase1-IR3.3502.BL.PP0000-3170.5104-SL-0642	iPD
iPD_109	PPMI-Phase2-IR3.3506.BL.PP0016-0641.5104-SL-2057	iPD
iPD_110	PPMI-Phase1-IR3.3510.BL.PP0016-1553.5104-SL-0603	iPD
iPD_111	PPMI-Phase1-IR3.3516.BL.PP0015-9492.5104-SL-1794	iPD
iPD_112	PPMI-Phase1-IR3.3522.BL.PP0015-8224.5104-SL-1976	iPD
iPD_113	PPMI-Phase1-IR3.3528.BL.PP0015-8229.5104-SL-1928	iPD
iPD_114	PPMI-Phase1-IR3.3536.BL.PP0018-3678.5104-SL-0712	iPD
iPD_115	PPMI-Phase2-IR3.3540.BL.0003114850.5104-SL-1885	iPD
iPD_116	PPMI-Phase2-IR3.3542.BL.0003116810.5104-SL-1611	iPD
iPD_117	PPMI-Phase1-IR3.3556.BL.PP0016-0862.5104-SL-1065	iPD
iPD_118	PPMI-Phase1-IR3.3558.BL.PP0016-0861.5104-SL-1909	iPD
iPD_119	PPMI-Phase1-IR3.3564.BL.PP0015-9580.5104-SL-1851	iPD
iPD_120	PPMI-Phase1-IR3.3567.BL.PP0016-1164.5104-SL-1076	iPD
iPD_121	PPMI-Phase2-IR3.3577.BL.PP0015-8832.5104-SL-0965	iPD
iPD_122	PPMI-Phase1-IR3.3586.BL.0003108158.5104-SL-1265	iPD
iPD_123	PPMI-Phase2-IR3.3588.BL.PP0016-8173.5104-SL-0181	iPD
iPD_124	PPMI-Phase2-IR3.3592.BL.0003162473.5104-SL-1886	iPD
iPD_125	PPMI-Phase2-IR3.3593.BL.0003126242.5104-SL-0983	iPD
iPD_126	PPMI-Phase1-IR3.3603.BL.PP0015-8883.5104-SL-0099	iPD
iPD_127	PPMI-Phase2-IR3.3616.BL.PP0015-9797.5104-SL-1817	iPD
iPD_128	PPMI-Phase2-IR3.3617.BL.PP0013-1718.5104-SL-1685	iPD
iPD_129	PPMI-Phase2-IR3.3621.BL.PP0015-8124.5104-SL-0258	iPD
iPD_130	PPMI-Phase1-IR3.3625.BL.PP0015-6728.5104-SL-0459	iPD
iPD_131	PPMI-Phase1-IR3.3628.BL.PP0015-6625.5104-SL-0993	iPD
iPD_132	PPMI-Phase2-IR3.3630.BL.PP0015-6645.5104-SL-2032	iPD
iPD_133	PPMI-Phase1-IR3.3631.BL.0003125614.5104-SL-1865	iPD
iPD_134	PPMI-Phase2-IR3.3633.BL.0003116130.5104-SL-2016	iPD
iPD_135	PPMI-Phase1-IR3.3638.BL.0003125948.5104-SL-1838	iPD
iPD_136	PPMI-Phase1-IR3.3653.BL.PP0016-0846.5104-SL-0919	iPD
iPD_137	PPMI-Phase2-IR3.3657.BL.PP0015-9202.5104-SL-2053	iPD
iPD_138	PPMI-Phase1-IR3.3660.BL.PP0015-6612.5104-SL-1132	iPD
iPD_139	PPMI-Phase1-IR3.3661.BL.PP0018-0945.5104-SL-0045	iPD
iPD_140	PPMI-Phase1-IR3.3665.BL.0003119651.5104-SL-0684	iPD
iPD_141	PPMI-Phase2-IR3.3666.BL.0003162433.5104-SL-0540	iPD
iPD_142	PPMI-Phase1-IR3.3702.BL.PP0014-8859.5104-SL-2451	iPD
iPD_143	PPMI-Phase2-IR3.3704.BL.PP0016-8607.5104-SL-2173	iPD
iPD_144	PPMI-Phase2-IR3.3705.BL.PP0018-0138.5104-SL-2075	iPD
iPD_145	PPMI-Phase1-IR3.3707.BL.PP0018-0134.5104-SL-2540	iPD
iPD_146	PPMI-Phase2-IR3.3708.BL.PP0027-5112.5104-SL-2177	iPD
iPD_147	PPMI-Phase2-IR3.3709.BL.PP0027-5117.5104-SL-2079	iPD
iPD_148	PPMI-Phase1-IR3.3710.BL.PP0028-2954.5104-SL-2355	iPD
iPD_149	PPMI-Phase1-IR3.3711.BL.PP0027-5108.5104-SL-2455	iPD
iPD_150	PPMI-Phase1-IR3.3752.BL.PP0021-3582.5104-SL-2182	iPD
iPD_151	PPMI-Phase1-IR3.3753.BL.PP0021-3591.5104-SL-2542	iPD
iPD_152	PPMI-Phase2-IR3.3757.BL.PP0007-4418.5104-SL-2083	iPD
iPD_153	PPMI-Phase1-IR3.3758.BL.PP0007-4432.5104-SL-2361	iPD
iPD_154	PPMI-Phase1-IR3.3760.BL.PP0008-0520.5104-SL-2090	iPD
iPD_155	PPMI-Phase1-IR3.3762.BL.PP0008-0487.5104-SL-2461	iPD
iPD_156	PPMI-Phase1-IR3.3763.BL.PP0007-8523.5104-SL-2094	iPD
iPD_157	PPMI-Phase1-IR3.3766.BL.PP0008-0514.5104-SL-2365	iPD
iPD_158	PPMI-Phase1-IR3.3770.BL.PP0012-6123.5104-SL-2270	iPD
iPD_159	PPMI-Phase1-IR3.3771.BL.PP0012-9641.5104-SL-2099	iPD
iPD_160	PPMI-Phase1-IR3.3776.BL.PP0013-6929.5104-SL-2278	iPD
iPD_161	PPMI-Phase1-IR3.3780.BL.PP0014-1156.5104-SL-2202	iPD
iPD_162	PPMI-Phase1-IR3.3781.BL.PP0014-4346.5104-SL-2282	iPD
iPD_163	PPMI-Phase1-IR3.3787.BL.PP0017-6788.5104-SL-2207	iPD
iPD_164	PPMI-Phase1-IR3.3789.BL.PP0017-4102.5104-SL-2369	iPD
iPD_165	PPMI-Phase1-IR3.3793.BL.PP0028-5639.5104-SL-2377	iPD
iPD_166	PPMI-Phase1-IR3.3800.BL.PP0008-2085.5104-SL-2211	iPD
iPD_167	PPMI-Phase1-IR3.3814.BL.PP0008-1630.5104-SL-2481	iPD
iPD_168	PPMI-Phase1-IR3.3815.BL.PP0007-8518.5104-SL-2123	iPD
iPD_169	PPMI-Phase1-IR3.3818.BL.PP0013-0850.5104-SL-2395	iPD
iPD_170	PPMI-Phase1-IR3.3819.BL.PP0013-5707.5104-SL-2127	iPD
iPD_171	PPMI-Phase1-IR3.3822.BL.PP0013-8851.5104-SL-2301	iPD
iPD_172	PPMI-Phase1-IR3.3823.BL.PP0013-9840.5104-SL-2399	iPD
iPD_173	PPMI-Phase1-IR3.3824.BL.PP0015-5791.5104-SL-2305	iPD
iPD_174	PPMI-Phase1-IR3.3826.BL.PP0015-5793.5104-SL-2309	iPD
iPD_175	PPMI-Phase1-IR3.3827.BL.PP0015-3079.5104-SL-2219	iPD
iPD_176	PPMI-Phase1-IR3.3828.BL.PP0015-5797.5104-SL-2135	iPD
iPD_177	PPMI-Phase1-IR3.3829.BL.PP0016-7829.5104-SL-2403	iPD
iPD_178	PPMI-Phase1-IR3.3830.BL.PP0017-9187.5104-SL-2313	iPD
iPD_179	PPMI-Phase1-IR3.3831.BL.PP0017-3294.5104-SL-2220	iPD
iPD_180	PPMI-Phase1-IR3.3835.BL.PP0021-7514.5104-SL-2317	iPD
iPD_181	PPMI-Phase1-IR3.3838.BL.PP0027-9185.5104-SL-2489	iPD
iPD_182	PPMI-Phase1-IR3.3856.BL.PP0001-2237.5104-SL-2325	iPD
iPD_183	PPMI-Phase1-IR3.3858.BL.PP0001-4015.5104-SL-2332	iPD
iPD_184	PPMI-Phase1-IR3.3863.BL.PP0013-1709.5104-SL-2558	iPD
iPD_185	PPMI-Phase1-IR3.3900.BL.PP0014-3137.5104-SL-2232	iPD
iPD_186	PPMI-Phase1-IR3.3903.BL.PP0014-8876.5104-SL-2506	iPD
iPD_187	PPMI-Phase1-IR3.3905.BL.PP0016-8602.5104-SL-2509	iPD
iPD_188	PPMI-Phase2-IR3.3910.BL.PP0017-9156.5104-SL-2240	iPD
iPD_189	PPMI-Phase1-IR3.3914.BL.PP0022-6008.5104-SL-2515	iPD
iPD_190	PPMI-Phase1-IR3.3951.BL.PP0015-9755.5104-SL-1974	iPD
iPD_191	PPMI-Phase1-IR3.3957.BL.PP0015-6456.5104-SL-0230	iPD
iPD_192	PPMI-Phase1-IR3.3958.BL.0003120057.5104-SL-0517	iPD
iPD_193	PPMI-Phase1-IR3.3960.BL.0003159420.5104-SL-1748	iPD
iPD_194	PPMI-Phase2-IR3.3962.BL.0003162295.5104-SL-0928	iPD
iPD_195	PPMI-Phase1-IR3.3963.BL.0003119227.5104-SL-1696	iPD
iPD_196	PPMI-Phase1-IR3.3964.BL.0003119213.5104-SL-0537	iPD
iPD_197	PPMI-Phase2-IR3.3970.BL.0003119645.5104-SL-1379	iPD
iPD_198	PPMI-Phase1-IR3.3972.BL.0003162460.5104-SL-1679	iPD
iPD_199	PPMI-Phase2-IR3.4001.BL.PP0016-0524.5104-SL-0350	iPD
iPD_200	PPMI-Phase2-IR3.4006.BL.PP0015-9576.5104-SL-2051	iPD
iPD_201	PPMI-Phase1-IR3.4011.BL.PP0015-8276.5104-SL-1929	iPD
iPD_202	PPMI-Phase2-IR3.4013.BL.PP0015-8334.5104-SL-0550	iPD
iPD_203	PPMI-Phase2-IR3.4019.BL.PP0014-9098.5104-SL-0506	iPD
iPD_204	PPMI-Phase1-IR3.4021.BL.PP0014-8813.5104-SL-1029	iPD
iPD_205	PPMI-Phase1-IR3.4024.BL.0003120044.5104-SL-1796	iPD
iPD_206	PPMI-Phase1-IR3.4027.BL.0003125248.5104-SL-0599	iPD
iPD_207	PPMI-Phase1-IR3.4030.BL.0003289550.5104-SL-1526	iPD
iPD_208	PPMI-Phase1-IR3.4033.BL.0003160848.5104-SL-0626	iPD
iPD_209	PPMI-Phase1-IR3.4034.BL.0003125919.5104-SL-0778	iPD
iPD_210	PPMI-Phase2-IR3.4035.BL.0003162352.5104-SL-0305	iPD
iPD_211	PPMI-Phase1-IR3.4038.BL.0003125923.5104-SL-0845	iPD
iPD_212	PPMI-Phase2-IR3.4052.BL.PP0015-7999.5104-SL-0931	iPD
iPD_213	PPMI-Phase1-IR3.4054.BL.PP0015-6600.5104-SL-1216	iPD
iPD_214	PPMI-Phase1-IR3.4055.BL.PP0015-6944.5104-SL-0061	iPD
iPD_215	PPMI-Phase2-IR3.4057.BL.PP0015-8096.5104-SL-0881	iPD
iPD_216	PPMI-Phase1-IR3.4058.BL.PP0015-8323.5104-SL-0209	iPD
iPD_217	PPMI-Phase1-IR3.4059.BL.PP0015-8053.5104-SL-0465	iPD
iPD_218	PPMI-Phase1-IR3.4070.BL.PP0015-8085.5104-SL-0441	iPD
iPD_219	PPMI-Phase1-IR3.4073.BL.0003157511.5104-SL-1867	iPD
iPD_220	PPMI-Phase1-IR3.4074.BL.0003155938.5104-SL-1862	iPD
iPD_221	PPMI-Phase2-IR3.4076.BL.0003288156.5104-SL-0351	iPD
iPD_222	PPMI-Phase1-IR3.4077.BL.0003158793.5104-SL-1230	iPD
iPD_223	PPMI-Phase2-IR3.4081.BL.0003190303.5104-SL-0422	iPD
iPD_224	PPMI-Phase1-IR3.4083.BL.0003140881.5104-SL-1478	iPD
iPD_225	PPMI-Phase2-IR3.4091.BL.PP0018-3668.5104-SL-0352	iPD
iPD_226	PPMI-Phase1-IR3.4094.BL.0003119967.5104-SL-1585	iPD
iPD_227	PPMI-Phase1-IR3.4096.BL.PP0021-3823.5104-SL-0823	iPD
iPD_228	PPMI-Phase1-IR3.4099.BL.0003288161.5104-SL-1525	iPD
iPD_229	PPMI-Phase1-IR3.4103.BL.0003289321.5104-SL-0574	iPD
iPD_230	PPMI-Phase1-IR3.4107.BL.0003159393.5104-SL-0867	iPD
iPD_231	PPMI-Phase2-IR3.4108.BL.0003160778.5104-SL-0303	iPD
iPD_232	PPMI-Phase1-IR3.4109.BL.0003160091.5104-SL-0516	iPD
iPD_233	PPMI-Phase1-IR3.4111.BL.0003140922.5104-SL-0103	iPD
iPD_234	PPMI-Phase1-IR3.4113.BL.0003162407.5104-SL-1284	iPD
iPD_235	PPMI-Phase1-IR3.4114.BL.0003162205.5104-SL-1863	iPD
iPD_236	PPMI-Phase2-IR3.4115.BL.0003160787.5104-SL-1253	iPD
iPD_237	PPMI-Phase1-IR3.4117.BL.0003164601.5104-SL-0005	iPD
iPD_238	PPMI-Phase1-IR3.4121.BL.0003119204.5104-SL-0892	iPD
iPD_239	PPMI-Phase1-IR3.4122.BL.0003159402.5104-SL-1700	iPD
iPD_240	PPMI-Phase1-IR3.4124.BL.0003164591.5104-SL-1082	iPD
iPD_241	PPMI-Phase2-IR3.4125.BL.0003288367.5104-SL-2008	iPD
iPD_242	PPMI-Phase2-IR3.4136.BL.0003162413.5104-SL-1891	iPD
	PPMI-Phase1-IR3.15761.BL.PP0047-9727.5104-SL-1428	Prodromal until Visit 6-not considered
	PPMI-Phase2-IR3.60015.BL.0003136022.5104-SL-0856	Prodromal until Visit 6-not considered
	PPMI-Phase1-IR3.60107.BL.PP0048-3485.5104-SL-2350	Prodromal until Visit 6-not considered
	PPMI-Phase1-IR3.91837.BL.PP0041-7431.5104-SL-1990	Prodromal until Visit 6-not considered
	PPMI-Phase1-IR3.92834.BL.0000286784.5104-SL-0950	Prodromal until Visit 6-not considered
Prodromal_1	PPMI-Phase1-IR3.10874.BL.PP0047-6931.5104-SL-0659	Prodromal
Prodromal_2	PPMI-Phase2-IR3.12224.BL.0003169263.5104-SL-0471	Prodromal
Prodromal_3	PPMI-Phase1-IR3.12499.BL.PP0042-3049.5104-SL-1137	Prodromal
Prodromal_4	PPMI-Phase1-IR3.12593.BL.0003149216.5104-SL-1331	Prodromal
Prodromal_5	PPMI-Phase1-IR3.13039.BL.PP0048-8378.5104-SL-1045	Prodromal
Prodromal_6	PPMI-Phase1-IR3.13424.BL.0003180024.5104-SL-1806	Prodromal
Prodromal_7	PPMI-Phase1-IR3.14281.BL.0003141030.5104-SL-0169	Prodromal
Prodromal_8	PPMI-Phase1-IR3.14331.BL.PP0041-5030.5104-SL-0949	Prodromal
Prodromal_9	PPMI-Phase1-IR3.14426.BL.0003149279.5104-SL-0152	Prodromal
Prodromal_10	PPMI-Phase1-IR3.16580.BL.PP0049-1784.5104-SL-0274	Prodromal
Prodromal_11	PPMI-Phase2-IR3.16644.BL.PP0042-4057.5104-SL-0758	Prodromal
Prodromal_12	PPMI-Phase1-IR3.16785.BL.0003190481.5104-SL-1709	Prodromal
Prodromal_13	PPMI-Phase1-IR3.17608.BL.0000265320.5104-SL-0467	Prodromal
Prodromal_14	PPMI-Phase2-IR3.18026.BL.0000260763.5104-SL-0755	Prodromal
Prodromal_15	PPMI-Phase2-IR3.18502.BL.0000302260.5104-SL-2062	Prodromal
Prodromal_16	PPMI-Phase1-IR3.18567.BL.0000302585.5104-SL-1516	Prodromal
Prodromal_17	PPMI-Phase2-IR3.60002.BL.0003139731.5104-SL-1240	Prodromal
Prodromal_18	PPMI-Phase1-IR3.60003.BL.0003157322.5104-SL-0276	Prodromal
Prodromal_19	PPMI-Phase1-IR3.60004.BL.0003190333.5104-SL-1135	Prodromal
Prodromal_20	PPMI-Phase1-IR3.60006.BL.PP0048-2371.5104-SL-1899	Prodromal
Prodromal_21	PPMI-Phase1-IR3.60013.BL.PP0048-1450.5104-SL-1614	Prodromal
Prodromal_22	PPMI-Phase1-IR3.60023.BL.PP0041-7411.5104-SL-0562	Prodromal
Prodromal_23	PPMI-Phase2-IR3.60024.BL.0003288227.5104-SL-0381	Prodromal
Prodromal_24	PPMI-Phase1-IR3.60033.BL.PP0049-1686.5104-SL-0468	Prodromal
Prodromal_25	PPMI-Phase1-IR3.60035.BL.PP0035-0730.5104-SL-2578	Prodromal
Prodromal_26	PPMI-Phase2-IR3.60036.BL.PP0041-1062.5104-SL-2255	Prodromal
Prodromal_27	PPMI-Phase1-IR3.60043.BL.PP0041-7994.5104-SL-2162	Prodromal
Prodromal_28	PPMI-Phase1-IR3.60044.BL.PP0041-7996.5104-SL-2348	Prodromal
Prodromal_29	PPMI-Phase1-IR3.60045.BL.PP0041-5824.5104-SL-2256	Prodromal
Prodromal_30	PPMI-Phase1-IR3.60046.BL.PP0041-5833.5104-SL-2579	Prodromal
Prodromal_31	PPMI-Phase1-IR3.60048.BL.PP0048-3201.5104-SL-2580	Prodromal
Prodromal_32	PPMI-Phase1-IR3.60057.BL.PP0041-5839.5104-SL-2440	Prodromal
Prodromal_33	PPMI-Phase1-IR3.60059.BL.PP0041-5847.5104-SL-2257	Prodromal
Prodromal_34	PPMI-Phase1-IR3.60060.BL.PP0041-5863.5104-SL-2581	Prodromal
Prodromal_35	PPMI-Phase1-IR3.60063.BL.PP0041-5869.5104-SL-2441	Prodromal
Prodromal_36	PPMI-Phase1-IR3.60065.BL.PP0041-5879.5104-SL-2442	Prodromal
Prodromal_37	PPMI-Phase1-IR3.60073.BL.PP0048-4857.5104-SL-2163	Prodromal
Prodromal_38	PPMI-Phase1-IR3.60074.BL.PP0048-4866.5104-SL-2164	Prodromal
Prodromal_39	PPMI-Phase1-IR3.60075.BL.PP0048-5992.5104-SL-2165	Prodromal
Prodromal_40	PPMI-Phase1-IR3.60091.BL.0000352668.5104-SL-0081	Prodromal
Prodromal_41	PPMI-Phase2-IR3.60095.BL.PP0041-6985.5104-SL-2258	Prodromal
Prodromal_42	PPMI-Phase1-IR3.60096.BL.PP0048-3469.5104-SL-2443	Prodromal
Prodromal_43	PPMI-Phase1-IR3.60101.BL.PP0048-3478.5104-SL-2349	Prodromal
Prodromal_44	PPMI-Phase1-IR3.60108.BL.PP0048-3490.5104-SL-2166	Prodromal
Prodromal_45	PPMI-Phase1-IR3.60118.BL.0000326907.5104-SL-2259	Prodromal
Prodromal_46	PPMI-Phase1-IR3.60122.BL.0000326912.5104-SL-2351	Prodromal
Prodromal_47	PPMI-Phase1-IR3.60170.BL.PP0047-8038.5104-SL-0084	Prodromal
Prodromal_48	PPMI-Phase2-IR3.60171.BL.0000249392.5104-SL-1239	Prodromal
Prodromal_49	PPMI-Phase1-IR3.85236.BL.0000308410.5104-SL-2352	Prodromal
Prodromal_50	PPMI-Phase2-IR3.85242.BL.0000329301.5104-SL-2444	Prodromal
Prodromal_51	PPMI-Phase1-IR3.90456.BL.0003139742.5104-SL-0168	Prodromal
Prodromal_52	PPMI-Phase1-IR3.91097.BL.PP0041-9796.5104-SL-1329	Prodromal
Prodromal_53	PPMI-Phase1-IR3.92490.BL.0000249400.5104-SL-1238	Prodromal
Visit8
	name	Diagnosis
Control_1	PPMI-Phase1-IR3.3000.V08.PP0042-3004.5104-SL-0396	Control
Control_2	PPMI-Phase1-IR3.3004.V08.PP0042-4672.5104-SL-1761	Control
Control_3	PPMI-Phase1-IR3.3008.V08.PP0048-1247.5104-SL-0978	Control
Control_4	PPMI-Phase2-IR3.3009.V08.PP0048-1252.5104-SL-0485	Control
Control_5	PPMI-Phase1-IR3.3013.V08.PP0049-0693.5104-SL-0022	Control
Control_6	PPMI-Phase1-IR3.3053.V08.PP0041-6227.5104-SL-1492	Control
Control_7	PPMI-Phase1-IR3.3057.V08.0003288209.5104-SL-0093	Control
Control_8	PPMI-Phase1-IR3.3064.V08.0003190352.5104-SL-1652	Control
Control_9	PPMI-Phase2-IR3.3071.V08.PP0048-8011.5104-SL-0728	Control
Control_10	PPMI-Phase1-IR3.3072.V08.PP0048-1262.5104-SL-0838	Control
Control_11	PPMI-Phase1-IR3.3074.V08.PP0048-5492.5104-SL-1233	Control
Control_12	PPMI-Phase1-IR3.3075.V08.PP0048-9633.5104-SL-1697	Control
Control_13	PPMI-Phase2-IR3.3087.V08.0002308159.5104-SL-0043	Control
Control_14	PPMI-Phase1-IR3.3100.V08.0003169371.5104-SL-1268	Control
Control_15	PPMI-Phase1-IR3.3114.V08.0003190388.5104-SL-1381	Control
Control_16	PPMI-Phase2-IR3.3115.V08.PP0041-7644.5104-SL-0531	Control
Control_17	PPMI-Phase1-IR3.3151.V08.PP0041-7481.5104-SL-0223	Control
Control_18	PPMI-Phase1-IR3.3156.V08.0003149182.5104-SL-0967	Control
Control_19	PPMI-Phase1-IR3.3161.V08.PP0042-4712.5104-SL-0946	Control
Control_20	PPMI-Phase2-IR3.3171.V08.0000292837.5104-SL-0923	Control
Control_21	PPMI-Phase1-IR3.3172.V08.0000285004.5104-SL-0913	Control
Control_22	PPMI-Phase1-IR3.3200.V08.0003141027.5104-SL-1750	Control
Control_23	PPMI-Phase1-IR3.3206.V08.0003288300.5104-SL-1622	Control
Control_24	PPMI-Phase2-IR3.3215.V08.PP0042-2557.5104-SL-0315	Control
Control_25	PPMI-Phase1-IR3.3216.V08.PP0047-6948.5104-SL-1205	Control
Control_26	PPMI-Phase1-IR3.3217.V08.PP0047-7977.5104-SL-0851	Control
Control_27	PPMI-Phase1-IR3.3219.V08.PP0048-8356.5104-SL-1167	Control
Control_28	PPMI-Phase1-IR3.3264.V08.PP0041-5922.5104-SL-1124	Control
Control_29	PPMI-Phase1-IR3.3270.V08.PP0042-4092.5104-SL-1410	Control
Control_30	PPMI-Phase1-IR3.3274.V08.0000292375.5104-SL-0604	Control
Control_31	PPMI-Phase1-IR3.3300.V08.0003169487.5104-SL-1919	Control
Control_32	PPMI-Phase1-IR3.3301.V08.PP0041-7745.5104-SL-1044	Control
Control_33	PPMI-Phase2-IR3.3318.V08.0000321058.5104-SL-0327	Control
Control_34	PPMI-Phase1-IR3.3320.V08.0000387693.5104-SL-1157	Control
Control_35	PPMI-Phase1-IR3.3350.V08.0003181893.5104-SL-0994	Control
Control_36	PPMI-Phase1-IR3.3351.V08.0003149206.5104-SL-1859	Control
Control_37	PPMI-Phase1-IR3.3353.V08.PP0042-1341.5104-SL-1287	Control
Control_38	PPMI-Phase1-IR3.3355.V08.PP0041-6568.5104-SL-1059	Control
Control_39	PPMI-Phase2-IR3.3357.V08.PP0041-6657.5104-SL-1498	Control
Control_40	PPMI-Phase1-IR3.3358.V08.PP0042-1344.5104-SL-1963	Control
Control_41	PPMI-Phase2-IR3.3361.V08.PP0041-6666.5104-SL-1005	Control
Control_42	PPMI-Phase1-IR3.3368.V08.PP0048-2386.5104-SL-0588	Control
Control_43	PPMI-Phase1-IR3.3369.V08.PP0042-4724.5104-SL-0503	Control
Control_44	PPMI-Phase1-IR3.3389.V08.0001244220.5104-SL-0557	Control
Control_45	PPMI-Phase2-IR3.3404.V08.PP0029-3599.5104-SL-0293	Control
Control_46	PPMI-Phase2-IR3.3410.V08.0003176779.5104-SL-0825	Control
Control_47	PPMI-Phase2-IR3.3411.V08.0003169259.5104-SL-0683	Control
Control_48	PPMI-Phase1-IR3.3424.V08.PP0041-5271.5104-SL-1695	Control
Control_49	PPMI-Phase1-IR3.3453.V08.0003169389.5104-SL-1983	Control
Control_50	PPMI-Phase2-IR3.3457.V08.0003190449.5104-SL-0369	Control
Control_51	PPMI-Phase2-IR3.3460.V08.0003190446.5104-SL-0400	Control
Control_52	PPMI-Phase1-IR3.3464.V08.PP0048-7939.5104-SL-1730	Control
Control_53	PPMI-Phase1-IR3.3466.V08.PP0048-7944.5104-SL-0225	Control
Control_54	PPMI-Phase1-IR3.3468.V08.0000335631.5104-SL-1655	Control
Control_55	PPMI-Phase1-IR3.3478.V08.0001093211.5104-SL-0936	Control
Control_56	PPMI-Phase2-IR3.3479.V08.0002304403.5104-SL-0032	Control
Control_57	PPMI-Phase1-IR3.3480.V08.0001200477.5104-SL-1800	Control
Control_58	PPMI-Phase1-IR3.3481.V08.0001200490.5104-SL-0235	Control
Control_59	PPMI-Phase2-IR3.3515.V08.PP0041-7579.5104-SL-1881	Control
Control_60	PPMI-Phase2-IR3.3517.V08.PP0047-6374.5104-SL-0816	Control
Control_61	PPMI-Phase1-IR3.3519.V08.PP0042-1843.5104-SL-0240	Control
Control_62	PPMI-Phase1-IR3.3525.V08.PP0049-1717.5104-SL-0402	Control
Control_63	PPMI-Phase1-IR3.3527.V08.PP0049-1174.5104-SL-0806	Control
Control_64	PPMI-Phase2-IR3.3543.V08.0002309092.5104-SL-1356	Control
Control_65	PPMI-Phase2-IR3.3544.V08.0001175180.5104-SL-1563	Control
Control_66	PPMI-Phase2-IR3.3554.V08.0003145301.5104-SL-0325	Control
Control_67	PPMI-Phase1-IR3.3563.V08.PP0047-5307.5104-SL-0214	Control
Control_68	PPMI-Phase1-IR3.3569.V08.PP0047-5363.5104-SL-0634	Control
Control_69	PPMI-Phase1-IR3.3570.V08.PP0041-7672.5104-SL-1678	Control
Control_70	PPMI-Phase2-IR3.3571.V08.PP0047-5440.5104-SL-1423	Control
Control_71	PPMI-Phase2-IR3.3572.V08.PP0047-6379.5104-SL-1315	Control
Control_72	PPMI-Phase1-IR3.3600.V08.0003179975.5104-SL-1166	Control
Control_73	PPMI-Phase1-IR3.3613.V08.PP0041-5278.5104-SL-0694	Control
Control_74	PPMI-Phase1-IR3.3614.V08.PP0041-5216.5104-SL-1089	Control
Control_75	PPMI-Phase1-IR3.3619.V08.PP0048-2990.5104-SL-1062	Control
Control_76	PPMI-Phase1-IR3.3624.V08.0000291149.5104-SL-0839	Control
Control_77	PPMI-Phase1-IR3.3635.V08.0001229125.5104-SL-1553	Control
Control_78	PPMI-Phase2-IR3.3636.V08.0001204223.5104-SL-0871	Control
Control_79	PPMI-Phase1-IR3.3651.V08.0003181883.5104-SL-1542	Control
Control_80	PPMI-Phase1-IR3.3656.V08.PP0048-9783.5104-SL-1288	Control
Control_81	PPMI-Phase1-IR3.3658.V08.PP0049-1726.5104-SL-1458	Control
Control_82	PPMI-Phase2-IR3.3756.V08.PP0048-8248.5104-SL-2265	Control
Control_83	PPMI-Phase1-IR3.3759.V08.PP0048-8260.5104-SL-2089	Control
Control_84	PPMI-Phase1-IR3.3765.V08.PP0048-7287.5104-SL-2269	Control
Control_85	PPMI-Phase1-IR3.3767.V08.PP0049-3745.5104-SL-2190	Control
Control_86	PPMI-Phase1-IR3.3779.V08.0000384469.5104-SL-2201	Control
Control_87	PPMI-Phase1-IR3.3794.V08.0001227553.5104-SL-2290	Control
Control_88	PPMI-Phase1-IR3.3804.V08.PP0042-2630.5104-SL-2389	Control
Control_89	PPMI-Phase1-IR3.3806.V08.PP0042-2634.5104-SL-2480	Control
Control_90	PPMI-Phase1-IR3.3807.V08.PP0048-0172.5104-SL-2549	Control
Control_91	PPMI-Phase1-IR3.3811.V08.PP0048-6000.5104-SL-2218	Control
Control_92	PPMI-Phase1-IR3.3812.V08.PP0048-4872.5104-SL-2118	Control
Control_93	PPMI-Phase2-IR3.3813.V08.PP0048-4991.5104-SL-2122	Control
Control_94	PPMI-Phase1-IR3.3816.V08.PP0048-7289.5104-SL-2394	Control
Control_95	PPMI-Phase1-IR3.3817.V08.PP0048-9363.5104-SL-2488	Control
Control_96	PPMI-Phase1-IR3.3850.V08.PP0042-0637.5104-SL-2496	Control
Control_97	PPMI-Phase1-IR3.3851.V08.PP0042-0570.5104-SL-2418	Control
Control_98	PPMI-Phase1-IR3.3853.V08.PP0042-0572.5104-SL-2500	Control
Control_99	PPMI-Phase1-IR3.3854.V08.PP0042-0579.5104-SL-2557	Control
Control_100	PPMI-Phase1-IR3.3857.V08.PP0048-6404.5104-SL-2331	Control
Control_101	PPMI-Phase2-IR3.3859.V08.PP0048-6409.5104-SL-2143	Control
Control_102	PPMI-Phase1-IR3.3901.V08.0000365635.5104-SL-2148	Control
Control_103	PPMI-Phase1-IR3.3907.V08.0000979711.5104-SL-2424	Control
Control_104	PPMI-Phase1-IR3.3917.V08.0002294175.5104-SL-2428	Control
Control_105	PPMI-Phase2-IR3.3950.V08.PP0042-3016.5104-SL-1926	Control
Control_106	PPMI-Phase1-IR3.3952.V08.PP0048-4210.5104-SL-0547	Control
Control_107	PPMI-Phase2-IR3.3955.V08.0000265260.5104-SL-1192	Control
Control_108	PPMI-Phase1-IR3.3959.V08.0001081662.5104-SL-1481	Control
Control_109	PPMI-Phase1-IR3.3965.V08.0002309712.5104-SL-1099	Control
Control_110	PPMI-Phase2-IR3.3966.V08.0001215854.5104-SL-0316	Control
Control_111	PPMI-Phase2-IR3.3968.V08.0001215877.5104-SL-0615	Control
Control_112	PPMI-Phase1-IR3.4004.V08.PP0047-5445.5104-SL-1443	Control
Control_113	PPMI-Phase1-IR3.4010.V08.PP0047-8614.5104-SL-0448	Control
Control_114	PPMI-Phase1-IR3.4018.V08.0000289513.5104-SL-0512	Control
Control_115	PPMI-Phase1-IR3.4032.V08.0003290480.5104-SL-1621	Control
Control_116	PPMI-Phase1-IR3.4067.V08.0001176619.5104-SL-0150	Control
Control_117	PPMI-Phase1-IR3.4085.V08.0002293711.5104-SL-1834	Control
Control_118	PPMI-Phase1-IR3.4090.V08.0000398986.5104-SL-1771	Control
Control_119	PPMI-Phase1-IR3.4104.V08.0003196003.5104-SL-1341	Control
Control_120	PPMI-Phase1-IR3.4105.V08.0001166791.5104-SL-1866	Control
Control_121	PPMI-Phase1-IR3.4118.V08.0002317801.5104-SL-1279	Control
Control_122	PPMI-Phase1-IR3.3055.V08.PP0035-2657.5104-SL-0693	Control
Control_123	PPMI-Phase1-IR3.3362.V08.PP0042-1350.5104-SL-1604	Control
Control_124	PPMI-Phase1-IR3.3201.V08.0003144465.5104-SL-0051	Control
Control_125	PPMI-Phase2-IR3.3191.V08.0001245773.5104-SL-1101	Control
Control_126	PPMI-Phase1-IR3.3310.V08.0000291554.5104-SL-0412	Control
Control_127	PPMI-Phase1-IR3.3521.V08.PP0049-1711.5104-SL-1017	Control
Control_128	PPMI-Phase1-IR3.3016.V08.0000293377.5104-SL-0628	Control
Control_129	PPMI-Phase1-IR3.3069.V08.PP0042-1387.5104-SL-1654	Control
Control_130	PPMI-Phase1-IR3.3073.V08.PP0048-1265.5104-SL-0411	Control
Control_131	PPMI-Phase1-IR3.3085.V08.0001170599.5104-SL-1359	Control
Control_132	PPMI-Phase2-IR3.3112.V08.0003190366.5104-SL-1373	Control
Control_133	PPMI-Phase1-IR3.3157.V08.0003288265.5104-SL-0668	Control
Control_134	PPMI-Phase1-IR3.3169.V08.PP0049-2575.5104-SL-0166	Control
Control_135	PPMI-Phase1-IR3.3222.V08.0000267340.5104-SL-0714	Control
Control_136	PPMI-Phase1-IR3.3237.V08.0001241202.5104-SL-1897	Control
Control_137	PPMI-Phase1-IR3.3260.V08.PP0041-5537.5104-SL-0934	Control
Control_138	PPMI-Phase1-IR3.3277.V08.PP0048-7921.5104-SL-1941	Control
Control_139	PPMI-Phase1-IR3.3316.V08.0000321053.5104-SL-0961	Control
Control_140	PPMI-Phase1-IR3.3401.V08.0003167669.5104-SL-1204	Control
Control_141	PPMI-Phase1-IR3.3414.V08.0003145387.5104-SL-0431	Control
Control_142	PPMI-Phase1-IR3.3428.V08.PP0042-0797.5104-SL-1829	Control
Control_143	PPMI-Phase1-IR3.3452.V08.0003169383.5104-SL-0633	Control
Control_144	PPMI-Phase2-IR3.3458.V08.PP0041-4283.5104-SL-0539	Control
Control_145	PPMI-Phase2-IR3.3503.V08.0003141010.5104-SL-1389	Control
Control_146	PPMI-Phase1-IR3.3523.V08.0000286718.5104-SL-0241	Control
Control_147	PPMI-Phase1-IR3.3551.V08.0003145409.5104-SL-0070	Control
Control_148	PPMI-Phase2-IR3.3565.V08.PP0041-7323.5104-SL-1947	Control
Control_149	PPMI-Phase1-IR3.3637.V08.0001209460.5104-SL-1785	Control
Control_150	PPMI-Phase1-IR3.3668.V08.0001245788.5104-SL-1613	Control
Control_151	PPMI-Phase1-IR3.3768.V08.PP0049-3747.5104-SL-2468	Control
Control_152	PPMI-Phase1-IR3.3769.V08.0000301577.5104-SL-2193	Control
Control_153	PPMI-Phase1-IR3.3803.V08.PP0048-0168.5104-SL-2298	Control
Control_154	PPMI-Phase2-IR3.3852.V08.PP0041-2754.5104-SL-2227	Control
Control_155	PPMI-Phase1-IR3.3969.V08.0001238261.5104-SL-0677	Control
Control_156	PPMI-Phase1-IR3.4100.V08.0001104810.5104-SL-1530	Control
Control_157	PPMI-Phase1-IR3.4116.V08.0002311306.5104-SL-0906	Control
GBA1	PPMI-Phase1-IR3.3056.V08.0003169483.5104-SL-0608	GBA
GBA2	PPMI-Phase1-IR3.3130.V08.0001094724.5104-SL-0673	GBA
GBA3	PPMI-Phase2-IR3.3174.V08.0000373111.5104-SL-0001	GBA
GBA4	PPMI-Phase1-IR3.3182.V08.0000429848.5104-SL-1765	GBA
GBA5	PPMI-Phase2-IR3.3185.V08.0001241324.5104-SL-1424	GBA
GBA6	PPMI-Phase1-IR3.3218.V08.PP0047-6954.5104-SL-1514	GBA
GBA7	PPMI-Phase1-IR3.3231.V08.0000412617.5104-SL-1463	GBA
GBA8	PPMI-Phase1-IR3.3251.V08.0003179486.5104-SL-1912	GBA
GBA9	PPMI-Phase1-IR3.3282.V08.0000429885.5104-SL-1776	GBA
GBA10	PPMI-Phase2-IR3.3313.V08.0000310654.5104-SL-2004	GBA
GBA11	PPMI-Phase2-IR3.3371.V08.0000325756.5104-SL-0751	GBA
GBA12	PPMI-Phase1-IR3.3380.V08.0000953289.5104-SL-0715	GBA
GBA13	PPMI-Phase1-IR3.3400.V08.0003151655.5104-SL-0559	GBA
GBA14	PPMI-Phase2-IR3.3470.V08.0000335942.5104-SL-0703	GBA
GBA15	PPMI-Phase1-IR3.3530.V08.0000291120.5104-SL-0685	GBA
GBA16	PPMI-Phase2-IR3.3557.V08.PP0035-1299.5104-SL-0308	GBA
GBA17	PPMI-Phase1-IR3.3585.V08.0000384616.5104-SL-0747	GBA
GBA18	PPMI-Phase2-IR3.3634.V08.0002331632.5104-SL-0560	GBA
GBA19	PPMI-Phase2-IR3.3700.V08.0000389663.5104-SL-2172	GBA
GBA20	PPMI-Phase1-IR3.3792.V08.0001108090.5104-SL-2376	GBA
GBA21	PPMI-Phase1-IR3.3802.V08.PP0042-2618.5104-SL-2294	GBA
GBA22	PPMI-Phase1-IR3.3870.V08.0001010296.5104-SL-2336	GBA
GBA23	PPMI-Phase1-IR3.3904.V08.0000466051.5104-SL-2567	GBA
GBA24	PPMI-Phase1-IR3.3954.V08.0000250388.5104-SL-1116	GBA
GBA25	PPMI-Phase2-IR3.4020.V08.0000288145.5104-SL-1355	GBA
GBA26	PPMI-Phase1-IR3.4072.V08.0001168074.5104-SL-0616	GBA
GBA27	PPMI-Phase1-IR3.4123.V08.0001215901.5104-SL-0886	GBA
GBA28	PPMI-Phase2-IR3.60035.V08.0003110344.5104-SL-4085	GBA
iPD_1	PPMI-Phase1-IR3.3001.V08.PP0042-4658.5104-SL-0945	iPD
iPD_2	PPMI-Phase1-IR3.3002.V08.PP0042-3008.5104-SL-0401	iPD
iPD_3	PPMI-Phase1-IR3.3010.V08.PP0048-1254.5104-SL-0734	iPD
iPD_4	PPMI-Phase1-IR3.3012.V08.0000261371.5104-SL-0581	iPD
iPD_5	PPMI-Phase1-IR3.3020.V08.0000356756.5104-SL-1064	iPD
iPD_6	PPMI-Phase1-IR3.3023.V08.0000375854.5104-SL-0052	iPD
iPD_7	PPMI-Phase1-IR3.3024.V08.0000387708.5104-SL-1889	iPD
iPD_8	PPMI-Phase1-IR3.3054.V08.0003140988.5104-SL-0884	iPD
iPD_9	PPMI-Phase1-IR3.3058.V08.0003145401.5104-SL-1303	iPD
iPD_10	PPMI-Phase1-IR3.3061.V08.0003156121.5104-SL-0700	iPD
iPD_11	PPMI-Phase1-IR3.3062.V08.0003179313.5104-SL-1968	iPD
iPD_12	PPMI-Phase1-IR3.3068.V08.PP0041-7655.5104-SL-0802	iPD
iPD_13	PPMI-Phase1-IR3.3076.V08.0000307613.5104-SL-1009	iPD
iPD_14	PPMI-Phase1-IR3.3077.V08.0000291541.5104-SL-0889	iPD
iPD_15	PPMI-Phase2-IR3.3080.V08.0000376386.5104-SL-0193	iPD
iPD_16	PPMI-Phase1-IR3.3086.V08.0003196019.5104-SL-0161	iPD
iPD_17	PPMI-Phase1-IR3.3089.V08.0001243020.5104-SL-1256	iPD
iPD_18	PPMI-Phase2-IR3.3102.V08.0003144459.5104-SL-2061	iPD
iPD_19	PPMI-Phase1-IR3.3105.V08.0003179317.5104-SL-1560	iPD
iPD_20	PPMI-Phase1-IR3.3110.V08.0003190354.5104-SL-0803	iPD
iPD_21	PPMI-Phase1-IR3.3111.V08.0003190358.5104-SL-1512	iPD
iPD_22	PPMI-Phase1-IR3.3113.V08.PP0041-7641.5104-SL-1294	iPD
iPD_23	PPMI-Phase2-IR3.3116.V08.PP0048-4935.5104-SL-0362	iPD
iPD_24	PPMI-Phase1-IR3.3119.V08.0000291073.5104-SL-1985	iPD
iPD_25	PPMI-Phase1-IR3.3123.V08.0000353703.5104-SL-1628	iPD
iPD_26	PPMI-Phase1-IR3.3124.V08.0000407885.5104-SL-1085	iPD
iPD_27	PPMI-Phase1-IR3.3125.V08.0000447321.5104-SL-0769	iPD
iPD_28	PPMI-Phase2-IR3.3127.V08.0000954125.5104-SL-2014	iPD
iPD_29	PPMI-Phase1-IR3.3128.V08.0001079351.5104-SL-1670	iPD
iPD_30	PPMI-Phase1-IR3.3132.V08.0001209447.5104-SL-1093	iPD
iPD_31	PPMI-Phase1-IR3.3168.V08.PP0049-2570.5104-SL-0805	iPD
iPD_32	PPMI-Phase1-IR3.3176.V08.0000373661.5104-SL-0423	iPD
iPD_33	PPMI-Phase2-IR3.3178.V08.0000399091.5104-SL-1731	iPD
iPD_34	PPMI-Phase2-IR3.3180.V08.0000432364.5104-SL-1309	iPD
iPD_35	PPMI-Phase1-IR3.3181.V08.0000430145.5104-SL-1185	iPD
iPD_36	PPMI-Phase2-IR3.3203.V08.0003169492.5104-SL-1762	iPD
iPD_37	PPMI-Phase2-IR3.3205.V08.PP0041-6563.5104-SL-2025	iPD
iPD_38	PPMI-Phase2-IR3.3209.V08.PP0042-2541.5104-SL-1349	iPD
iPD_39	PPMI-Phase1-IR3.3211.V08.PP0042-2554.5104-SL-1134	iPD
iPD_40	PPMI-Phase1-IR3.3212.V08.PP0042-0819.5104-SL-0074	iPD
iPD_41	PPMI-Phase2-IR3.3220.V08.PP0049-2260.5104-SL-2052	iPD
iPD_42	PPMI-Phase1-IR3.3223.V08.0000255475.5104-SL-1639	iPD
iPD_43	PPMI-Phase2-IR3.3225.V08.0000350466.5104-SL-0428	iPD
iPD_44	PPMI-Phase1-IR3.3228.V08.0000359203.5104-SL-1953	iPD
iPD_45	PPMI-Phase2-IR3.3230.V08.0000399119.5104-SL-0822	iPD
iPD_46	PPMI-Phase1-IR3.3234.V08.0001209490.5104-SL-1724	iPD
iPD_47	PPMI-Phase2-IR3.3254.V08.PP0041-6697.5104-SL-2026	iPD
iPD_48	PPMI-Phase1-IR3.3268.V08.PP0041-5947.5104-SL-1888	iPD
iPD_49	PPMI-Phase1-IR3.3269.V08.PP0042-4087.5104-SL-1988	iPD
iPD_50	PPMI-Phase1-IR3.3280.V08.0000302253.5104-SL-1861	iPD
iPD_51	PPMI-Phase1-IR3.3281.V08.0000310701.5104-SL-1793	iPD
iPD_52	PPMI-Phase1-IR3.3284.V08.0001020038.5104-SL-1954	iPD
iPD_53	PPMI-Phase1-IR3.3305.V08.PP0042-4105.5104-SL-1920	iPD
iPD_54	PPMI-Phase1-IR3.3307.V08.PP0048-9635.5104-SL-0589	iPD
iPD_55	PPMI-Phase1-IR3.3309.V08.PP0049-2614.5104-SL-1234	iPD
iPD_56	PPMI-Phase2-IR3.3311.V08.0000281697.5104-SL-2040	iPD
iPD_57	PPMI-Phase2-IR3.3321.V08.0000407891.5104-SL-1822	iPD
iPD_58	PPMI-Phase1-IR3.3322.V08.0000470013.5104-SL-1641	iPD
iPD_59	PPMI-Phase1-IR3.3323.V08.0000441154.5104-SL-1014	iPD
iPD_60	PPMI-Phase2-IR3.3325.V08.0000446621.5104-SL-0328	iPD
iPD_61	PPMI-Phase1-IR3.3328.V08.0001094764.5104-SL-0504	iPD
iPD_62	PPMI-Phase1-IR3.3332.V08.0002317785.5104-SL-1545	iPD
iPD_63	PPMI-Phase1-IR3.3333.V08.0002293717.5104-SL-0496	iPD
iPD_64	PPMI-Phase2-IR3.3352.V08.PP0042-1338.5104-SL-0518	iPD
iPD_65	PPMI-Phase1-IR3.3354.V08.0003181903.5104-SL-0896	iPD
iPD_66	PPMI-Phase1-IR3.3359.V08.PP0042-1346.5104-SL-0134	iPD
iPD_67	PPMI-Phase2-IR3.3360.V08.PP0042-4655.5104-SL-1402	iPD
iPD_68	PPMI-Phase1-IR3.3366.V08.PP0048-2385.5104-SL-1468	iPD
iPD_69	PPMI-Phase1-IR3.3367.V08.PP0042-1395.5104-SL-0645	iPD
iPD_70	PPMI-Phase1-IR3.3372.V08.0000284971.5104-SL-0247	iPD
iPD_71	PPMI-Phase1-IR3.3374.V08.0000425601.5104-SL-1914	iPD
iPD_72	PPMI-Phase1-IR3.3375.V08.0000329170.5104-SL-0418	iPD
iPD_73	PPMI-Phase2-IR3.3385.V08.0001131310.5104-SL-0031	iPD
iPD_74	PPMI-Phase1-IR3.3386.V08.0001241140.5104-SL-0652	iPD
iPD_75	PPMI-Phase1-IR3.3387.V08.0003196014.5104-SL-1528	iPD
iPD_76	PPMI-Phase1-IR3.3392.V08.0003002182.5104-SL-1515	iPD
iPD_77	PPMI-Phase2-IR3.3403.V08.0003167216.5104-SL-0322	iPD
iPD_78	PPMI-Phase1-IR3.3415.V08.0003156106.5104-SL-0041	iPD
iPD_79	PPMI-Phase1-IR3.3419.V08.0003157218.5104-SL-1388	iPD
iPD_80	PPMI-Phase1-IR3.3421.V08.PP0041-7652.5104-SL-1232	iPD
iPD_81	PPMI-Phase2-IR3.3422.V08.PP0041-5263.5104-SL-0368	iPD
iPD_82	PPMI-Phase2-IR3.3429.V08.PP0042-0802.5104-SL-0263	iPD
iPD_83	PPMI-Phase2-IR3.3430.V08.PP0042-2911.5104-SL-1578	iPD
iPD_84	PPMI-Phase1-IR3.3431.V08.PP0047-5423.5104-SL-1592	iPD
iPD_85	PPMI-Phase1-IR3.3432.V08.PP0047-9603.5104-SL-1819	iPD
iPD_86	PPMI-Phase1-IR3.3433.V08.PP0047-5611.5104-SL-1507	iPD
iPD_87	PPMI-Phase1-IR3.3435.V08.PP0048-5398.5104-SL-0028	iPD
iPD_88	PPMI-Phase1-IR3.3436.V08.PP0049-1752.5104-SL-1161	iPD
iPD_89	PPMI-Phase1-IR3.3443.V08.0000291058.5104-SL-1673	iPD
iPD_90	PPMI-Phase1-IR3.3459.V08.0003190442.5104-SL-1074	iPD
iPD_91	PPMI-Phase1-IR3.3461.V08.PP0041-5275.5104-SL-0453	iPD
iPD_92	PPMI-Phase1-IR3.3469.V08.0000325761.5104-SL-1561	iPD
iPD_93	PPMI-Phase1-IR3.3471.V08.0000326420.5104-SL-0056	iPD
iPD_94	PPMI-Phase1-IR3.3475.V08.0000447384.5104-SL-1610	iPD
iPD_95	PPMI-Phase1-IR3.3476.V08.0000470737.5104-SL-0609	iPD
iPD_96	PPMI-Phase2-IR3.3501.V08.0003169472.5104-SL-0133	iPD
iPD_97	PPMI-Phase1-IR3.3502.V08.0003144451.5104-SL-0613	iPD
iPD_98	PPMI-Phase1-IR3.3516.V08.PP0047-8611.5104-SL-1799	iPD
iPD_99	PPMI-Phase2-IR3.3522.V08.PP0048-9740.5104-SL-1979	iPD
iPD_100	PPMI-Phase1-IR3.3528.V08.PP0049-1721.5104-SL-1950	iPD
iPD_101	PPMI-Phase1-IR3.3542.V08.0001204199.5104-SL-1599	iPD
iPD_102	PPMI-Phase1-IR3.3552.V08.0003288245.5104-SL-1997	iPD
iPD_103	PPMI-Phase1-IR3.3556.V08.0003145391.5104-SL-1122	iPD
iPD_104	PPMI-Phase1-IR3.3564.V08.PP0041-3875.5104-SL-1896	iPD
iPD_105	PPMI-Phase1-IR3.3567.V08.PP0041-7622.5104-SL-1070	iPD
iPD_106	PPMI-Phase1-IR3.3577.V08.PP0048-5365.5104-SL-0995	iPD
iPD_107	PPMI-Phase2-IR3.3586.V08.0000412505.5104-SL-1312	iPD
iPD_108	PPMI-Phase1-IR3.3588.V08.0000958621.5104-SL-0149	iPD
iPD_109	PPMI-Phase2-IR3.3591.V08.0002308200.5104-SL-1412	iPD
iPD_110	PPMI-Phase2-IR3.3593.V08.0002317754.5104-SL-1020	iPD
iPD_111	PPMI-Phase1-IR3.3603.V08.PP0049-1105.5104-SL-0165	iPD
iPD_112	PPMI-Phase1-IR3.3604.V08.0003181918.5104-SL-0397	iPD
iPD_113	PPMI-Phase1-IR3.3621.V08.0000291131.5104-SL-0233	iPD
iPD_114	PPMI-Phase1-IR3.3625.V08.0000310675.5104-SL-0439	iPD
iPD_115	PPMI-Phase1-IR3.3629.V08.0000441413.5104-SL-1706	iPD
iPD_116	PPMI-Phase1-IR3.3631.V08.0001060129.5104-SL-1847	iPD
iPD_117	PPMI-Phase2-IR3.3638.V08.0002331661.5104-SL-1882	iPD
iPD_118	PPMI-Phase2-IR3.3653.V08.0003156111.5104-SL-0939	iPD
iPD_119	PPMI-Phase1-IR3.3660.V08.0000320629.5104-SL-1130	iPD
iPD_120	PPMI-Phase1-IR3.3661.V08.0001011812.5104-SL-0053	iPD
iPD_121	PPMI-Phase2-IR3.3665.V08.0001232642.5104-SL-0735	iPD
iPD_122	PPMI-Phase1-IR3.3666.V08.0001229157.5104-SL-0489	iPD
iPD_123	PPMI-Phase1-IR3.3702.V08.0000442096.5104-SL-2454	iPD
iPD_124	PPMI-Phase2-IR3.3704.V08.0000466002.5104-SL-2176	iPD
iPD_125	PPMI-Phase2-IR3.3705.V08.0000984021.5104-SL-2078	iPD
iPD_126	PPMI-Phase1-IR3.3708.V08.0001163722.5104-SL-2180	iPD
iPD_127	PPMI-Phase2-IR3.3709.V08.0001116871.5104-SL-2082	iPD
iPD_128	PPMI-Phase1-IR3.3710.V08.0001199025.5104-SL-2358	iPD
iPD_129	PPMI-Phase1-IR3.3711.V08.0001163728.5104-SL-2458	iPD
iPD_130	PPMI-Phase1-IR3.3752.V08.PP0048-6966.5104-SL-2185	iPD
iPD_131	PPMI-Phase1-IR3.3757.V08.PP0048-8254.5104-SL-2086	iPD
iPD_132	PPMI-Phase1-IR3.3758.V08.PP0048-8257.5104-SL-2364	iPD
iPD_133	PPMI-Phase1-IR3.3760.V08.PP0048-6960.5104-SL-2093	iPD
iPD_134	PPMI-Phase1-IR3.3762.V08.PP0048-7284.5104-SL-2464	iPD
iPD_135	PPMI-Phase1-IR3.3763.V08.PP0049-3736.5104-SL-2097	iPD
iPD_136	PPMI-Phase1-IR3.3766.V08.PP0048-7467.5104-SL-2368	iPD
iPD_137	PPMI-Phase1-IR3.3770.V08.PP0049-3875.5104-SL-2273	iPD
iPD_138	PPMI-Phase1-IR3.3771.V08.0000328369.5104-SL-2102	iPD
iPD_139	PPMI-Phase1-IR3.3776.V08.0000378283.5104-SL-2281	iPD
iPD_140	PPMI-Phase1-IR3.3777.V08.0000384464.5104-SL-2472	iPD
iPD_141	PPMI-Phase1-IR3.3780.V08.0000384471.5104-SL-2205	iPD
iPD_142	PPMI-Phase1-IR3.3781.V08.0000402327.5104-SL-2285	iPD
iPD_143	PPMI-Phase1-IR3.3787.V08.0000973608.5104-SL-2210	iPD
iPD_144	PPMI-Phase1-IR3.3789.V08.0000979704.5104-SL-2372	iPD
iPD_145	PPMI-Phase1-IR3.3793.V08.0001163734.5104-SL-2380	iPD
iPD_146	PPMI-Phase1-IR3.3800.V08.PP0041-1004.5104-SL-2214	iPD
iPD_147	PPMI-Phase1-IR3.3814.V08.PP0048-9356.5104-SL-2484	iPD
iPD_148	PPMI-Phase1-IR3.3815.V08.PP0048-4878.5104-SL-2126	iPD
iPD_149	PPMI-Phase1-IR3.3819.V08.0000338448.5104-SL-2130	iPD
iPD_150	PPMI-Phase1-IR3.3822.V08.0000352094.5104-SL-2304	iPD
iPD_151	PPMI-Phase1-IR3.3823.V08.0000374340.5104-SL-2402	iPD
iPD_152	PPMI-Phase1-IR3.3824.V08.0000950912.5104-SL-2308	iPD
iPD_153	PPMI-Phase2-IR3.3826.V08.0000454534.5104-SL-2312	iPD
iPD_154	PPMI-Phase1-IR3.3828.V08.0000950916.5104-SL-2138	iPD
iPD_155	PPMI-Phase1-IR3.3829.V08.0000963785.5104-SL-2406	iPD
iPD_156	PPMI-Phase1-IR3.3830.V08.0001044742.5104-SL-2316	iPD
iPD_157	PPMI-Phase1-IR3.3831.V08.0000979706.5104-SL-2223	iPD
iPD_158	PPMI-Phase2-IR3.3835.V08.0001108107.5104-SL-2320	iPD
iPD_159	PPMI-Phase2-IR3.3856.V08.PP0048-6401.5104-SL-2328	iPD
iPD_160	PPMI-Phase2-IR3.3900.V08.0000365629.5104-SL-2235	iPD
iPD_161	PPMI-Phase1-IR3.3903.V08.0000433724.5104-SL-2508	iPD
iPD_162	PPMI-Phase1-IR3.3905.V08.0001001608.5104-SL-2511	iPD
iPD_163	PPMI-Phase1-IR3.3910.V08.0001078941.5104-SL-2243	iPD
iPD_164	PPMI-Phase1-IR3.3914.V08.0001156125.5104-SL-2518	iPD
iPD_165	PPMI-Phase2-IR3.3951.V08.PP0048-1466.5104-SL-1913	iPD
iPD_166	PPMI-Phase1-IR3.3957.V08.0000381076.5104-SL-0245	iPD
iPD_167	PPMI-Phase2-IR3.3960.V08.0001163374.5104-SL-1766	iPD
iPD_168	PPMI-Phase1-IR3.3964.V08.0001200526.5104-SL-0486	iPD
iPD_169	PPMI-Phase2-IR3.3970.V08.0001227672.5104-SL-1358	iPD
iPD_170	PPMI-Phase2-IR3.4001.V08.PP0041-8593.5104-SL-0347	iPD
iPD_171	PPMI-Phase2-IR3.4005.V08.PP0047-5454.5104-SL-1354	iPD
iPD_172	PPMI-Phase1-IR3.4013.V08.PP0048-4945.5104-SL-0527	iPD
iPD_173	PPMI-Phase1-IR3.4019.V08.0000320699.5104-SL-0491	iPD
iPD_174	PPMI-Phase1-IR3.4021.V08.0000292358.5104-SL-1034	iPD
iPD_175	PPMI-Phase1-IR3.4024.V08.0000439781.5104-SL-1772	iPD
iPD_176	PPMI-Phase1-IR3.4027.V08.0001019987.5104-SL-0630	iPD
iPD_177	PPMI-Phase1-IR3.4030.V08.0002304426.5104-SL-1449	iPD
iPD_178	PPMI-Phase1-IR3.4033.V08.0001209610.5104-SL-0636	iPD
iPD_179	PPMI-Phase1-IR3.4034.V08.0002311445.5104-SL-0852	iPD
iPD_180	PPMI-Phase2-IR3.4035.V08.0001238280.5104-SL-0363	iPD
iPD_181	PPMI-Phase1-IR3.4038.V08.0001232700.5104-SL-0821	iPD
iPD_182	PPMI-Phase2-IR3.4052.V08.0000387332.5104-SL-0925	iPD
iPD_183	PPMI-Phase1-IR3.4054.V08.0000373669.5104-SL-1225	iPD
iPD_184	PPMI-Phase1-IR3.4055.V08.0000387741.5104-SL-0018	iPD
iPD_185	PPMI-Phase1-IR3.4057.V08.0000407875.5104-SL-0870	iPD
iPD_186	PPMI-Phase2-IR3.4058.V08.0000398992.5104-SL-0234	iPD
iPD_187	PPMI-Phase1-IR3.4059.V08.0000387337.5104-SL-0403	iPD
iPD_188	PPMI-Phase1-IR3.4070.V08.0000433223.5104-SL-0449	iPD
iPD_189	PPMI-Phase1-IR3.4073.V08.0001060640.5104-SL-1840	iPD
iPD_190	PPMI-Phase2-IR3.4076.V08.0000969773.5104-SL-0348	iPD
iPD_191	PPMI-Phase1-IR3.4077.V08.0001060685.5104-SL-1186	iPD
iPD_192	PPMI-Phase2-IR3.4081.V08.0001072175.5104-SL-0456	iPD
iPD_193	PPMI-Phase1-IR3.4083.V08.0002293693.5104-SL-1469	iPD
iPD_194	PPMI-Phase2-IR3.4091.V08.0000425760.5104-SL-0356	iPD
iPD_195	PPMI-Phase1-IR3.4094.V08.0000429835.5104-SL-1581	iPD
iPD_196	PPMI-Phase1-IR3.4096.V08.0000965890.5104-SL-0787	iPD
iPD_197	PPMI-Phase1-IR3.4099.V08.0001104808.5104-SL-1529	iPD
iPD_198	PPMI-Phase1-IR3.4103.V08.0001094652.5104-SL-0548	iPD
iPD_199	PPMI-Phase1-IR3.4107.V08.0001175381.5104-SL-0866	iPD
iPD_200	PPMI-Phase2-IR3.4108.V08.0002295392.5104-SL-0349	iPD
iPD_201	PPMI-Phase1-IR3.4109.V08.0002295403.5104-SL-0532	iPD
iPD_202	PPMI-Phase1-IR3.4113.V08.0001227699.5104-SL-1255	iPD
iPD_203	PPMI-Phase1-IR3.4115.V08.0001241317.5104-SL-1328	iPD
iPD_204	PPMI-Phase1-IR3.4117.V08.0002311335.5104-SL-0015	iPD
iPD_205	PPMI-Phase1-IR3.4121.V08.0002331637.5104-SL-0899	iPD
iPD_206	PPMI-Phase1-IR3.4124.V08.0002331657.5104-SL-1063	iPD
LRRK2 G2019S_1	PPMI-Phase2-IR3.3173.V08.0000266938.5104-SL-0016	LRRK2 G2019S
LRRK2 G2019S_2	PPMI-Phase2-IR3.3472.V08.0000381005.5104-SL-0481	LRRK2 G2019S
LRRK2 G2019S_3	PPMI-Phase2-IR3.3607.V08.0003190475.5104-SL-1019	LRRK2 G2019S
LRRK2 G2019S_4	PPMI-Phase1-IR3.3612.V08.PP0047-5617.5104-SL-1448	LRRK2 G2019S
LRRK2 G2019S_5	PPMI-Phase1-IR3.3654.V08.PP0042-2255.5104-SL-0178	LRRK2 G2019S
LRRK2 G2019S_6	PPMI-Phase2-IR3.4106.V08.0001166795.5104-SL-1170	LRRK2 G2019S
LRRK2 G2019S_7	PPMI-Phase2-IR3.40360.V08.0003255302.5104-SL-2660	LRRK2 G2019S
LRRK2 G2019S_8	PPMI-Phase2-IR3.40451.V08.0003415017.5104-SL-2685	LRRK2 G2019S
LRRK2 G2019S_9	PPMI-Phase2-IR3.40553.V08.0003415313.5104-SL-4187	LRRK2 G2019S
LRRK2 G2019S_10	PPMI-Phase2-IR3.40691.V08.0003415318.5104-SL-4288	LRRK2 G2019S
LRRK2 G2019S_11	PPMI-Phase2-IR3.40800.V08.0003253091.5104-SL-2632	LRRK2 G2019S
LRRK2 G2019S_12	PPMI-Phase2-IR3.40882.V08.0003326917.5104-SL-2665	LRRK2 G2019S
LRRK2 G2019S_13	PPMI-Phase2-IR3.40916.V08.0003394832.5104-SL-3819	LRRK2 G2019S
LRRK2 G2019S_14	PPMI-Phase2-IR3.65003.V08.0003115498.5104-SL-2629	LRRK2 G2019S
