# Supplementary material for: A blood-based DNA damage signature in patients with Parkinson’s disease is associated with disease progression
Source: Nat Aging. 2025 Sep 5;5(9):1844–61. doi: 10.1038/s43587-025-00926-x (PMC12443628; doi:10.1038/s43587-025-00926-x)
Supplement: Supplementary file 5 — Deregulated pathways inferred by ORA. [file 43587_2025_926_MOESM5_ESM.xlsx]

## Sheet: TableS4.1 GO-up pathways
	adjusted p value
Term	PD-Visit1	GBA-Visit1	LRKK2-Visit1	Prodromal-Visit1	PD-Visit8	GBA-Visit8
Inflammatory Response (GO:0006954)	0.0716571	0.0861454	0.999996	0.999996	0.0574846	0.0023141
Defense Response To Symbiont (GO:0140546)	0.000144536	0.250931	0.999996	0.999996	0.0993062	0.0023141
Positive Regulation Of Interleukin-1 Beta Production (GO:0032731)		0.179451			0.0626521	0.00443466
Regulation Of Interleukin-1 Beta Production (GO:0032651)		0.198143	0.999996	0.999996	0.0703385	0.00443466
Positive Regulation Of Response To External Stimulus (GO:0032103)		0.256076	0.999996	0.999996		0.00443466
Defense Response To Virus (GO:0051607)	0.000240761	0.28997	0.999996	0.999996	0.121242	0.00443466
Regulation Of Inflammatory Response (GO:0050727)		0.337384	0.999996	0.999996	0.0574846	0.00443466
Positive Regulation Of Defense Response (GO:0031349)		0.225779	0.999996	0.999996		0.00458774
Positive Regulation Of Interleukin-1 Production (GO:0032732)		0.186851	0.999996	0.999996	0.0643509	0.00508381
Neutrophil Chemotaxis (GO:0030593)			0.999996	0.999996		0.00762153
Positive Regulation Of Cytokine Production (GO:0001819)		0.411177	0.999996	0.999996	0.181668	0.0080479
Granulocyte Chemotaxis (GO:0071621)			0.999996	0.999996		0.0080479
Neutrophil Migration (GO:1990266)		0.191668	0.999996	0.999996		0.00930137
Regulation Of Tumor Necrosis Factor-Mediated Signaling Pathway (GO:0010803)			0.999996	0.999996		0.00930137
Response To Interferon-Beta (GO:0035456)	0.0178207	0.146511	0.999996	0.999996	0.0585831	0.012305
Negative Regulation Of Viral Genome Replication (GO:0045071)	1.75985e-05	0.170818		0.999996	0.0614126	0.012305
Defense Response To Fungus (GO:0050832)			0.999996	0.999996		0.012305
Response To Cytokine (GO:0034097)	0.0413988	0.226166	0.999996	0.999996	0.0904643	0.0154817
Positive Regulation Of Superoxide Anion Generation (GO:0032930)			0.999996			0.0154817
Negative Regulation Of Cytokine-Mediated Signaling Pathway (GO:0001960)	0.0259256		0.999996	0.999996		0.0166983
Regulation Of Superoxide Anion Generation (GO:0032928)		0.144603	0.999996			0.017699
Negative Regulation Of Viral Process (GO:0048525)	1.75985e-05	0.186629	0.999996	0.999996	0.0630172	0.017756
Innate Immune Response-Activating Signaling Pathway (GO:0002758)						0.0245047
Regulation Of Viral Genome Replication (GO:0045069)	1.75985e-05	0.186851	0.999996	0.999996	0.0647926	0.0251994
Response To Interferon-Alpha (GO:0035455)	0.0134515			0.999996	0.0574846	0.026133
Positive Regulation Of Inflammatory Response (GO:0050729)			0.999996	0.999996		0.026133
Icosanoid Biosynthetic Process (GO:0046456)		0.144603	0.999996	0.999996		0.0289102
Neutrophil Activation (GO:0042119)			0.999996			0.0289102
Regulation Of MAP Kinase Activity (GO:0043405)		0.222844	0.999996	0.999996		0.034937
Defense Response To Bacterium (GO:0042742)	0.063077	0.302133	0.999996	0.999996		0.034937
Regulation Of B Cell Proliferation (GO:0030888)						0.034937
Regulation Of Mitotic Spindle Checkpoint (GO:1903504)						0.034937
Negative Regulation Of Tumor Necrosis Factor-Mediated Signaling Pathway (GO:0010804)			0.999996	0.999996		0.0391257
Cytosolic Pattern Recognition Receptor Signaling Pathway (GO:0002753)	0.0159122					0.0445967
Phospholipase C-activating G Protein-Coupled Receptor Signaling Pathway (GO:0007200)			0.999996	0.999996		0.0445967
Negative Regulation Of Oxidative Stress-Induced Cell Death (GO:1903202)			0.999996			0.0445967
Negative Regulation Of Response To Reactive Oxygen Species (GO:1901032)						0.0445967
Positive Regulation Of Toll-Like Receptor 3 Signaling Pathway (GO:0034141)						0.0445967
Receptor Internalization (GO:0031623)		0.166183	0.999996	0.999996		0.047421
Regulation Of Response To External Stimulus (GO:0032101)			0.999996	0.999996		0.047421
Plasma Membrane Phospholipid Scrambling (GO:0017121)		0.144603	0.999996	0.999996		0.0551807
Regulation Of Hydrogen Peroxide-Induced Cell Death (GO:1903205)						0.0551807
Positive Regulation Of Binding (GO:0051099)			0.999996	0.999996	0.074449	0.0560662
Pattern Recognition Receptor Signaling Pathway (GO:0002221)			0.999996			0.0598414
Signal Transduction In Response To DNA Damage (GO:0042770)			0.999996	0.999996		0.0624516
Pyroptosis (GO:0070269)			0.999996	0.999996		0.0626575
Positive Regulation Of Tumor Necrosis Factor-Mediated Signaling Pathway (GO:1903265)						0.0626575
Regulation Of Mitotic Sister Chromatid Segregation (GO:0033047)						0.0626575
Regulation Of Toll-Like Receptor 3 Signaling Pathway (GO:0034139)						0.0626575
Regulation Of Defense Response (GO:0031347)			0.999996	0.999996		0.0637464
Regulation Of Cellular Extravasation (GO:0002691)			0.999996	0.999996	0.0574846	0.0769023
Negative Regulation Of Hydrogen Peroxide-Induced Cell Death (GO:1903206)				0.999996		0.0902036
Negative Regulation Of B Cell Proliferation (GO:0030889)						0.0902036
Regulation Of Mitotic Sister Chromatid Separation (GO:0010965)						0.0902036
Apoptotic Mitochondrial Changes (GO:0008637)			0.999996	0.999996		0.0962036
Response To Lipopolysaccharide (GO:0032496)			0.999996	0.999996		0.103435
Complement Receptor Mediated Signaling Pathway (GO:0002430)						0.103775
Regulation Of Intracellular Protein Transport (GO:0033157)		0.154094	0.999996	0.999996		0.105485
Positive Regulation Of Interferon-Beta Production (GO:0032728)	0.0205164					0.105485
Positive Regulation Of Myeloid Leukocyte Mediated Immunity (GO:0002888)		0.144603	0.999996			0.112484
Cellular Response To Molecule Of Bacterial Origin (GO:0071219)			0.999996	0.999996		0.112484
Regulation Of Hematopoietic Stem Cell Differentiation (GO:1902036)				0.999996		0.112484
Granulocyte Activation (GO:0036230)			0.999996			0.112484
Regulation Of Cytokine Production (GO:0001817)		0.265331	0.999996	0.999996		0.114515
Negative Regulation Of Lymphocyte Proliferation (GO:0050672)			0.999996	0.999996		0.119954
Regulation Of Innate Immune Response (GO:0045088)		0.191668				0.131179
Cellular Response To Lipopolysaccharide (GO:0071222)			0.999996	0.999996		0.13458
Positive Regulation Of Acute Inflammatory Response (GO:0002675)			0.999996	0.999996		0.139127
Cellular Response To Exogenous dsRNA (GO:0071360)						0.139127
Negative Regulation Of Cytokine Production (GO:0001818)		0.144603	0.999996	0.999996	0.115485	0.141437
Negative Regulation Of Phagocytosis (GO:0050765)		0.144603	0.999996			0.146743
Positive Regulation Of Cytokine-Mediated Signaling Pathway (GO:0001961)			0.999996	0.999996		0.146743
Positive Regulation Of Syncytium Formation By Plasma Membrane Fusion (GO:0060143)			0.999996	0.999996		0.146743
Vasodilation (GO:0042311)			0.999996	0.999996		0.146743
Dendritic Cell Chemotaxis (GO:0002407)						0.146743
Regulation Of Cysteine-Type Endopeptidase Activity Involved In Apoptotic Process (GO:0043281)			0.999996	0.999996		0.147287
Antiviral Innate Immune Response (GO:0140374)			0.999996	0.999996		0.148779
Epithelial Cell Migration (GO:0010631)			0.999996	0.999996		0.148779
Regulation Of Nucleocytoplasmic Transport (GO:0046822)			0.999996	0.999996		0.148779
Regulation Of Stem Cell Proliferation (GO:0072091)			0.999996	0.999996		0.148779
Antifungal Innate Immune Response (GO:0061760)			0.999996			0.148779
Negative Regulation Of Interleukin-10 Production (GO:0032693)			0.999996			0.148779
Regulation Of Interleukin-10 Production (GO:0032653)			0.999996			0.148779
Regulation Of Response To Cytokine Stimulus (GO:0060759)						0.148779
Positive Regulation Of Reactive Oxygen Species Metabolic Process (GO:2000379)		0.166183	0.999996	0.999996		0.151324
Positive Regulation Of DNA-binding Transcription Factor Activity (GO:0051091)		0.342822	0.999996	0.999996		0.151324
Positive Regulation Of MAPK Cascade (GO:0043410)		0.40649	0.999996	0.999996		0.151324
Carboxylic Acid Biosynthetic Process (GO:0046394)			0.999996	0.999996		0.151324
Cellular Defense Response (GO:0006968)			0.999996	0.999996		0.151324
NAD Biosynthetic Process (GO:0009435)			0.999996	0.999996		0.151324
Regulation Of Hematopoietic Progenitor Cell Differentiation (GO:1901532)				0.999996		0.151324
Cellular Response To dsRNA (GO:0071359)						0.151324
Regulation Of Mitotic Cell Cycle Spindle Assembly Checkpoint (GO:0090266)						0.151324
Regulation Of Signal Transduction (GO:0009966)		0.144603	0.999996	0.999996		0.152925
Positive Regulation Of MAP Kinase Activity (GO:0043406)		0.202691	0.999996	0.999996		0.15485
Negative Regulation Of Viral Entry Into Host Cell (GO:0046597)	0.0137499		0.999996	0.999996	0.0574846	0.1589
Regulation Of Interferon-Beta Production (GO:0032648)	0.0229836					0.1589
Protein Autoprocessing (GO:0016540)			0.999996			0.1589
Dendritic Cell Migration (GO:0036336)						0.1589
DNA Damage Response (GO:0006974)			0.999996	0.999996		0.163671
Leukocyte Adhesion To Vascular Endothelial Cell (GO:0061756)			0.999996	0.999996		0.17127
Release Of Cytochrome C From Mitochondria (GO:0001836)			0.999996			0.17127
Sensory Perception Of Pain (GO:0019233)		0.144603	0.999996	0.999996		0.183684
Negative Regulation Of Viral Life Cycle (GO:1903901)	0.0147647		0.999996	0.999996	0.0574846	0.183684
Negative Regulation Of B Cell Activation (GO:0050869)			0.999996			0.183684
Positive Regulation Of NF-kappaB Transcription Factor Activity (GO:0051092)			0.999996	0.999996		0.192336
Regulation Of Mitotic Nuclear Division (GO:0007088)			0.999996	0.999996		0.194322
Positive Regulation Of G2/M Transition Of Mitotic Cell Cycle (GO:0010971)				0.999996		0.194322
Positive Regulation Of Interferon-Alpha Production (GO:0032727)						0.194322
Regulation Of Phagocytosis (GO:0050764)		0.179451	0.999996	0.999996	0.0626521	0.206703
Regulation Of Protein Export From Nucleus (GO:0046825)				0.999996		0.206703
Postreplication Repair (GO:0006301)			0.999996			0.206703
Positive Regulation Of Stress-Activated MAPK Cascade (GO:0032874)			0.999996	0.999996		0.209672
Positive Regulation Of Neuron Apoptotic Process (GO:0043525)			0.999996	0.999996		0.215335
Regulation Of Toll-Like Receptor 4 Signaling Pathway (GO:0034143)			0.999996	0.999996		0.215335
Translesion Synthesis (GO:0019985)			0.999996			0.215335
Immune Response-Activating Cell Surface Receptor Signaling Pathway (GO:0002429)						0.215335
Glycerophospholipid Biosynthetic Process (GO:0046474)	0.0367284	0.144603	0.999996	0.999996	0.0840029	0.219216
Positive Regulation Of Apoptotic Signaling Pathway (GO:2001235)			0.999996	0.999996		0.219216
Positive Regulation Of Cellular Response To Transforming Growth Factor Beta Stimulus (GO:1903846)			0.999996	0.999996		0.219216
Positive Regulation Of Cysteine-Type Endopeptidase Activity Involved In Apoptotic Process (GO:0043280)			0.999996	0.999996		0.219216
Positive Regulation Of Transforming Growth Factor Beta Receptor Signaling Pathway (GO:0030511)			0.999996	0.999996		0.219216
Positive Regulation Of Cell Cycle G2/M Phase Transition (GO:1902751)				0.999996		0.219216
Regulation Of Endoplasmic Reticulum Stress-Induced Intrinsic Apoptotic Signaling Pathway (GO:1902235)			0.999996			0.219216
Regulation Of Heterotypic Cell-Cell Adhesion (GO:0034114)						0.219216
Regulation Of Cellular Catabolic Process (GO:0031329)			0.999996			0.226743
Regulation Of Monocyte Chemotaxis (GO:0090025)			0.999996	0.999996		0.232251
Positive Regulation Of Type I Interferon Production (GO:0032481)	0.0265971					0.23253
Regulation Of Interleukin-6 Production (GO:0032675)		0.222844	0.999996	0.999996	0.0846307	0.236524
Antimicrobial Humoral Immune Response Mediated By Antimicrobial Peptide (GO:0061844)			0.999996	0.999996		0.236524
Canonical Wnt Signaling Pathway (GO:0060070)			0.999996	0.999996		0.236524
Regulation Of Interferon-Alpha Production (GO:0032647)						0.240538
Regulation Of I-kappaB kinase/NF-kappaB Signaling (GO:0043122)			0.999996	0.999996		0.242781
Positive Regulation Of Protein Serine/Threonine Kinase Activity (GO:0071902)		0.224187	0.999996	0.999996		0.245271
Protein Maturation (GO:0051604)		0.224187	0.999996	0.999996		0.245271
Protein Processing (GO:0016485)		0.224187	0.999996	0.999996		0.245271
Regulation Of Neurogenesis (GO:0050767)			0.999996	0.999996		0.245271
DNA Synthesis Involved In DNA Repair (GO:0000731)			0.999996			0.246909
Regulation Of Protein Binding (GO:0043393)			0.999996	0.999996		0.24837
Positive Regulation Of I-kappaB kinase/NF-kappaB Signaling (GO:0043123)			0.999996	0.999996		0.248893
Membrane Fusion (GO:0061025)		0.146511	0.999996			0.256774
Negative Regulation Of Type II Interferon Production (GO:0032689)			0.999996	0.999996		0.256774
Integrated Stress Response Signaling (GO:0140467)		0.146511	0.999996			0.264726
Negative Regulation Of Protein Binding (GO:0032091)			0.999996	0.999996		0.264726
Phosphatidic Acid Biosynthetic Process (GO:0006654)			0.999996	0.999996		0.264726
Establishment Of Mitotic Spindle Orientation (GO:0000132)			0.999996			0.264726
Positive Regulation Of B Cell Proliferation (GO:0030890)						0.264726
Plasma Membrane Organization (GO:0007009)		0.187873	0.999996	0.999996		0.27028
Second-Messenger-Mediated Signaling (GO:0019932)			0.999996	0.999996		0.27028
Intrinsic Apoptotic Signaling Pathway In Response To Endoplasmic Reticulum Stress (GO:0070059)			0.999996	0.999996		0.274374
Positive Regulation Of Intracellular Signal Transduction (GO:1902533)			0.999996	0.999996		0.274374
Positive Regulation Of Immune Response (GO:0050778)	0.029309	0.144603	0.999996	0.999996		0.275078
Leukocyte Cell-Cell Adhesion (GO:0007159)		0.146511	0.999996	0.999996		0.275078
Phospholipid Translocation (GO:0045332)		0.146511	0.999996	0.999996		0.275078
Negative Regulation Of Endocytosis (GO:0045806)		0.147063	0.999996	0.999996		0.275078
Positive Regulation Of Tumor Necrosis Factor Production (GO:0032760)	0.029309	0.191668	0.999996		0.0692448	0.275078
Regulation Of Immune Response (GO:0050776)	0.029309	0.191668	0.999996	0.999996		0.275078
Positive Regulation Of Tumor Necrosis Factor Superfamily Cytokine Production (GO:1903557)	0.0295419	0.195679	0.999996		0.0694529	0.275078
Regulation Of Cell Population Proliferation (GO:0042127)		0.689438	0.999996	0.999996		0.275078
Response To Type II Interferon (GO:0034341)	0.029309		0.999996	0.999996	0.0693162	0.275078
Positive Regulation Of DNA Binding (GO:0043388)			0.999996	0.999996	0.0585831	0.275078
Cellular Response To Amyloid-Beta (GO:1904646)			0.999996	0.999996		0.275078
Intracellular Oxygen Homeostasis (GO:0032364)			0.999996	0.999996		0.275078
Negative Regulation Of Excitatory Postsynaptic Potential (GO:0090394)			0.999996	0.999996		0.275078
Negative Regulation Of Monocyte Chemotaxis (GO:0090027)			0.999996	0.999996		0.275078
Phosphatidic Acid Metabolic Process (GO:0046473)			0.999996	0.999996		0.275078
Plasma Membrane Raft Organization (GO:0044857)			0.999996	0.999996		0.275078
Positive Regulation Of Interleukin-6 Production (GO:0032755)			0.999996	0.999996		0.275078
Positive Regulation Of JNK Cascade (GO:0046330)			0.999996	0.999996		0.275078
Positive Regulation Of Leukocyte Migration (GO:0002687)			0.999996	0.999996		0.275078
Positive Regulation Of Neuron Death (GO:1901216)			0.999996	0.999996		0.275078
Positive Regulation Of Vascular Associated Smooth Muscle Cell Differentiation (GO:1905065)			0.999996	0.999996		0.275078
Regulation Of Extracellular Exosome Assembly (GO:1903551)			0.999996	0.999996		0.275078
Regulation Of G2/M Transition Of Mitotic Cell Cycle (GO:0010389)			0.999996	0.999996		0.275078
Regulation Of Interleukin-17 Production (GO:0032660)			0.999996	0.999996		0.275078
Regulation Of Morphogenesis Of A Branching Structure (GO:0060688)			0.999996	0.999996		0.275078
Regulation Of Peptidyl-Cysteine S-nitrosylation (GO:2000169)			0.999996	0.999996		0.275078
Regulation Of Receptor Internalization (GO:0002090)			0.999996	0.999996		0.275078
Telencephalon Cell Migration (GO:0022029)			0.999996	0.999996		0.275078
Regulation Of Glomerular Filtration (GO:0003093)				0.999996		0.275078
ERBB2-EGFR Signaling Pathway (GO:0038134)			0.999996			0.275078
Establishment Of Mitotic Spindle Localization (GO:0040001)			0.999996			0.275078
Establishment Of Spindle Orientation (GO:0051294)			0.999996			0.275078
Negative Regulation Of Myeloid Cell Apoptotic Process (GO:0033033)			0.999996			0.275078
Negative Regulation Of Organelle Assembly (GO:1902116)			0.999996			0.275078
Positive Regulation Of Lymphocyte Proliferation (GO:0050671)			0.999996			0.275078
Astrocyte Differentiation (GO:0048708)						0.275078
Autocrine Signaling (GO:0035425)						0.275078
Bradykinin Catabolic Process (GO:0010815)						0.275078
Cellular Heat Acclimation (GO:0070370)						0.275078
DNA Damage Checkpoint Signaling (GO:0000077)						0.275078
Heat Acclimation (GO:0010286)						0.275078
Negative Regulation Of Meiotic Cell Cycle (GO:0051447)						0.275078
Nucleotide-Binding Domain, Leucine Rich Repeat Containing Receptor Signaling Pathway (GO:0035872)						0.275078
PERK-mediated Unfolded Protein Response (GO:0036499)						0.275078
Plasma Membrane Raft Assembly (GO:0044854)						0.275078
PML Body Organization (GO:0030578)						0.275078
Positive Regulation Of Fever Generation (GO:0031622)						0.275078
Positive Regulation Of Toll-Like Receptor 2 Signaling Pathway (GO:0034137)						0.275078
Protein Repair (GO:0030091)						0.275078
Regulation Of Apoptotic DNA Fragmentation (GO:1902510)						0.275078
Regulation Of Hematopoietic Stem Cell Proliferation (GO:1902033)						0.275078
Regulation Of Interleukin-1-Mediated Signaling Pathway (GO:2000659)						0.275078
Regulation Of Macrophage Apoptotic Process (GO:2000109)						0.275078
Regulation Of Retrograde Transport, Endosome To Golgi (GO:1905279)						0.275078
Regulation Of Stress Granule Assembly (GO:0062028)						0.275078
Regulation Of Superoxide Metabolic Process (GO:0090322)						0.275078
Response To Exogenous dsRNA (GO:0043330)						0.275078
Response To Manganese Ion (GO:0010042)						0.275078
snRNA Modification (GO:0040031)						0.275078
Response To Lead Ion (GO:0010288)		0.144603	0.999996			0.281729
Positive Regulation Of Peptidyl-Serine Phosphorylation (GO:0033138)		0.19986	0.999996	0.999996		0.281729
Negative Regulation Of Response To External Stimulus (GO:0032102)		0.249209	0.999996	0.999996	0.0988879	0.281729
Cellular Response To Type I Interferon (GO:0071357)	0.0205164			0.999996	0.0585831	0.281729
Type I Interferon-Mediated Signaling Pathway (GO:0060337)	0.0205164			0.999996	0.0585831	0.281729
Positive Regulation Of Pattern Recognition Receptor Signaling Pathway (GO:0062208)	0.0205164		0.999996	0.999996		0.281729
Lymphocyte Migration Into Lymphoid Organs (GO:0097021)			0.999996	0.999996		0.281729
Negative Regulation Of Binding (GO:0051100)			0.999996	0.999996		0.281729
Positive Regulation Of Intrinsic Apoptotic Signaling Pathway (GO:2001244)			0.999996	0.999996		0.281729
Positive Regulation Of Striated Muscle Contraction (GO:0045989)			0.999996	0.999996		0.281729
Protein Localization To Basolateral Plasma Membrane (GO:1903361)			0.999996	0.999996		0.281729
Regulation Of Cell Adhesion Molecule Production (GO:0060353)			0.999996	0.999996		0.281729
Regulation Of Potassium Ion Export Across Plasma Membrane (GO:1903764)			0.999996	0.999996		0.281729
Regulation Of Type II Interferon Production (GO:0032649)			0.999996	0.999996		0.281729
Regulation Of Vascular Associated Smooth Muscle Cell Apoptotic Process (GO:1905459)			0.999996	0.999996		0.281729
Substrate-Dependent Cell Migration, Cell Extension (GO:0006930)			0.999996	0.999996		0.281729
Copper Ion Import (GO:0015677)				0.999996		0.281729
G Protein-Coupled Receptor Internalization (GO:0002031)			0.999996			0.281729
Negative Regulation Of Establishment Of Protein Localization To Mitochondrion (GO:1903748)			0.999996			0.281729
Negative Regulation Of Stress-Activated MAPK Cascade (GO:0032873)			0.999996			0.281729
Positive Regulation Of Endoplasmic Reticulum Stress-Induced Intrinsic Apoptotic Signaling Pathway (GO:1902237)			0.999996			0.281729
Positive Regulation Of Triglyceride Catabolic Process (GO:0010898)			0.999996			0.281729
Aggrephagy (GO:0035973)						0.281729
ATF6-mediated Unfolded Protein Response (GO:0036500)						0.281729
Negative Regulation Of p38MAPK Cascade (GO:1903753)						0.281729
Positive Regulation Of Helicase Activity (GO:0051096)						0.281729
Positive Regulation Of Leukocyte Tethering Or Rolling (GO:1903238)						0.281729
Positive Regulation Of Unsaturated Fatty Acid Biosynthetic Process (GO:2001280)						0.281729
Protein Localization To Endoplasmic Reticulum Exit Site (GO:0070973)						0.281729
Regulation Of Hemoglobin Biosynthetic Process (GO:0046984)						0.281729
Regulation Of Osteoclast Development (GO:2001204)						0.281729
Regulation Of Prostaglandin Biosynthetic Process (GO:0031392)						0.281729
Regulation Of Transforming Growth Factor Beta1 Production (GO:0032908)						0.281729
Endothelial Cell Migration (GO:0043542)			0.999996	0.999996		0.285817
Positive Regulation Of Smooth Muscle Contraction (GO:0045987)		0.144603	0.999996	0.999996		0.295935
Regulation Of Mast Cell Activation (GO:0033003)		0.144603	0.999996			0.295935
Regulation Of Urine Volume (GO:0035809)		0.144603	0.999996			0.295935
Cellular Modified Amino Acid Biosynthetic Process (GO:0042398)		0.144603				0.295935
Positive Regulation Of Isomerase Activity (GO:0010912)		0.144603				0.295935
Protein Localization To Nuclear Envelope (GO:0090435)		0.144603				0.295935
Negative Regulation Of Multicellular Organismal Process (GO:0051241)		0.146511	0.999996	0.999996		0.295935
Positive Regulation Of Response To Biotic Stimulus (GO:0002833)		0.157202	0.999996	0.999996		0.295935
Positive Regulation Of Innate Immune Response (GO:0045089)		0.161193	0.999996	0.999996		0.295935
B Cell Receptor Signaling Pathway (GO:0050853)	0.0225658	0.162946		0.999996	0.0585831	0.295935
Negative Regulation Of Tumor Necrosis Factor Superfamily Cytokine Production (GO:1903556)		0.166183	0.999996	0.999996	0.0585831	0.295935
Heterophilic Cell-Cell Adhesion Via Plasma Membrane Cell Adhesion Molecules (GO:0007157)		0.166183	0.999996	0.999996		0.295935
Regulation Of Peptidyl-Serine Phosphorylation (GO:0033135)		0.205473	0.999996	0.999996		0.295935
Positive Regulation Of Protein Phosphorylation (GO:0001934)		0.456012	0.999996	0.999996	0.206219	0.295935
Negative Regulation Of Cell Population Proliferation (GO:0008285)		0.456012	0.999996	0.999996		0.295935
Negative Regulation Of Cellular Process (GO:0048523)		0.559972	0.999996	0.999996		0.295935
Regulation Of Viral Entry Into Host Cell (GO:0046596)	0.0220808		0.999996	0.999996	0.0585831	0.295935
Interferon-Mediated Signaling Pathway (GO:0140888)	0.0229836		0.999996	0.999996	0.0585831	0.295935
Regulation Of Neutrophil Migration (GO:1902622)			0.999996	0.999996	0.0574846	0.295935
Negative Regulation Of Cysteine-Type Endopeptidase Activity Involved In Apoptotic Process (GO:0043154)			0.999996	0.999996	0.0585831	0.295935
Regulation Of DNA Binding (GO:0051101)			0.999996	0.999996	0.0585831	0.295935
Regulation Of Intrinsic Apoptotic Signaling Pathway (GO:2001242)			0.999996	0.999996	0.0585831	0.295935
Response To Amyloid-Beta (GO:1904645)			0.999996	0.999996	0.0585831	0.295935
Amine Transport (GO:0015837)			0.999996	0.999996		0.295935
Antimicrobial Humoral Response (GO:0019730)			0.999996	0.999996		0.295935
Cellular Response To Cytokine Stimulus (GO:0071345)			0.999996	0.999996		0.295935
Cellular Response To Lipid (GO:0071396)			0.999996	0.999996		0.295935
DNA Integrity Checkpoint Signaling (GO:0031570)			0.999996	0.999996		0.295935
Fucose Catabolic Process (GO:0019317)			0.999996	0.999996		0.295935
Glycerol Transmembrane Transport (GO:0015793)			0.999996	0.999996		0.295935
Inhibition Of Cysteine-Type Endopeptidase Activity (GO:0097340)			0.999996	0.999996		0.295935
Intrinsic Apoptotic Signaling Pathway (GO:0097193)			0.999996	0.999996		0.295935
L-fucose Catabolic Process (GO:0042355)			0.999996	0.999996		0.295935
L-fucose Metabolic Process (GO:0042354)			0.999996	0.999996		0.295935
NAD Biosynthesis Via Nicotinamide Riboside Salvage Pathway (GO:0034356)			0.999996	0.999996		0.295935
Negative Regulation Of Cold-Induced Thermogenesis (GO:0120163)			0.999996	0.999996		0.295935
Negative Regulation Of Delayed Rectifier Potassium Channel Activity (GO:1902260)			0.999996	0.999996		0.295935
Negative Regulation Of Hormone Secretion (GO:0046888)			0.999996	0.999996		0.295935
Negative Regulation Of Osteoblast Proliferation (GO:0033689)			0.999996	0.999996		0.295935
Nicotinamide Nucleotide Biosynthetic Process (GO:0019359)			0.999996	0.999996		0.295935
Ornithine Metabolic Process (GO:0006591)			0.999996	0.999996		0.295935
Peptidyl-Cysteine Modification (GO:0018198)			0.999996	0.999996		0.295935
Positive Regulation Of Cell-Cell Adhesion (GO:0022409)			0.999996	0.999996		0.295935
Positive Regulation Of Epithelial To Mesenchymal Transition (GO:0010718)			0.999996	0.999996		0.295935
Protein Sumoylation (GO:0016925)			0.999996	0.999996		0.295935
Regulation Of Chemokine Production (GO:0032642)			0.999996	0.999996		0.295935
Regulation Of Mitotic Metaphase/Anaphase Transition (GO:0030071)			0.999996	0.999996		0.295935
Regulation Of Neuron Apoptotic Process (GO:0043523)			0.999996	0.999996		0.295935
Regulation Of Positive Chemotaxis (GO:0050926)			0.999996	0.999996		0.295935
Regulation Of Stem Cell Differentiation (GO:2000736)			0.999996	0.999996		0.295935
Response To Unfolded Protein (GO:0006986)			0.999996	0.999996		0.295935
Stress-Activated MAPK Cascade (GO:0051403)			0.999996	0.999996		0.295935
Negative Regulation Of Potassium Ion Transmembrane Transporter Activity (GO:1901017)				0.999996		0.295935
Positive Regulation Of Cell-Cell Adhesion Mediated By Cadherin (GO:2000049)				0.999996		0.295935
Positive Regulation Of Megakaryocyte Differentiation (GO:0045654)				0.999996		0.295935
Positive Regulation Of Smooth Muscle Cell Apoptotic Process (GO:0034393)				0.999996		0.295935
ER Overload Response (GO:0006983)			0.999996			0.295935
Excitatory Synapse Assembly (GO:1904861)			0.999996			0.295935
Negative Regulation Of Muscle Hypertrophy (GO:0014741)			0.999996			0.295935
Negative Regulation Of Protein Maturation (GO:1903318)			0.999996			0.295935
Negative Regulation Of Systemic Arterial Blood Pressure (GO:0003085)			0.999996			0.295935
Negative Regulation Of Transforming Growth Factor Beta Production (GO:0071635)			0.999996			0.295935
Positive Regulation Of Epithelial Cell Proliferation Involved In Wound Healing (GO:0060054)			0.999996			0.295935
Regulation Of DNA-templated Transcription In Response To Stress (GO:0043620)			0.999996			0.295935
Regulation Of Dopamine Receptor Signaling Pathway (GO:0060159)			0.999996			0.295935
Cyclooxygenase Pathway (GO:0019371)						0.295935
DNA Topological Change (GO:0006265)						0.295935
Leukocyte Aggregation (GO:0070486)						0.295935
Maintenance Of Apical/Basal Cell Polarity (GO:0035090)						0.295935
Maintenance Of Epithelial Cell Apical/Basal Polarity (GO:0045199)						0.295935
Multi-Ciliated Epithelial Cell Differentiation (GO:1903251)						0.295935
Natural Killer Cell Differentiation (GO:0001779)						0.295935
Negative Regulation Of Heterotypic Cell-Cell Adhesion (GO:0034115)						0.295935
Negative Regulation Of Lipase Activity (GO:0060192)						0.295935
Negative Regulation Of Long-Term Synaptic Potentiation (GO:1900272)						0.295935
Negative Regulation Of Phospholipase Activity (GO:0010519)						0.295935
Negative Regulation Of Response To Biotic Stimulus (GO:0002832)						0.295935
p38MAPK Cascade (GO:0038066)						0.295935
Positive Regulation Of Chromatin Binding (GO:0035563)						0.295935
Positive Regulation Of Membrane Invagination (GO:1905155)						0.295935
Positive Regulation Of Myoblast Fusion (GO:1901741)						0.295935
Positive Regulation Of Phagocytosis, Engulfment (GO:0060100)						0.295935
Positive Regulation Of Skeletal Muscle Tissue Development (GO:0048643)						0.295935
Positive Regulation Of T Cell Apoptotic Process (GO:0070234)						0.295935
Protein poly-ADP-ribosylation (GO:0070212)						0.295935
Regulation Of Attachment Of Spindle Microtubules To Kinetochore (GO:0051988)						0.295935
Regulation Of Cell-Cell Adhesion Involved In Gastrulation (GO:0070587)						0.295935
Regulation Of ER To Golgi Vesicle-Mediated Transport (GO:0060628)						0.295935
Regulation Of Glucan Biosynthetic Process (GO:0010962)						0.295935
Regulation Of Lymphocyte Apoptotic Process (GO:0070228)						0.295935
Regulation Of Mitotic Centrosome Separation (GO:0046602)						0.295935
Regulation Of Myeloid Leukocyte Differentiation (GO:0002761)						0.295935
Regulation Of Pattern Recognition Receptor Signaling Pathway (GO:0062207)						0.295935
Regulation Of Protein Localization To Centrosome (GO:1904779)						0.295935
Regulation Of RNA Polymerase II Regulatory Region Sequence-Specific DNA Binding (GO:1903025)						0.295935
Response To UV-C (GO:0010225)						0.295935
rRNA Pseudouridine Synthesis (GO:0031118)						0.295935
Wound Healing, Spreading Of Epidermal Cells (GO:0035313)						0.295935
Sensory Perception (GO:0007600)		0.166183	0.999996	0.999996		0.297644
Cellular Response To UV-A (GO:0071492)					0.0574846	0.297644
Arginine Metabolic Process (GO:0006525)			0.999996	0.999996		0.297644
Icosanoid Metabolic Process (GO:0006690)			0.999996	0.999996		0.297644
Negative Regulation Of MAP Kinase Activity (GO:0043407)			0.999996	0.999996		0.297644
Positive Regulation Of Cell Death (GO:0010942)			0.999996	0.999996		0.297644
Positive Regulation Of Leukocyte Mediated Cytotoxicity (GO:0001912)			0.999996	0.999996		0.297644
Positive Regulation Of Programmed Cell Death (GO:0043068)			0.999996	0.999996		0.297644
Positive Regulation Of Protein Depolymerization (GO:1901881)			0.999996	0.999996		0.297644
Regulation Of JNK Cascade (GO:0046328)			0.999996	0.999996		0.297644
Regulation Of Stress-Activated MAPK Cascade (GO:0032872)			0.999996	0.999996		0.297644
Copper Ion Transport (GO:0006825)				0.999996		0.297644
Negative Regulation Of Activated T Cell Proliferation (GO:0046007)			0.999996			0.297644
Phosphate Ion Transmembrane Transport (GO:0035435)			0.999996			0.297644
Positive Regulation Of Epidermal Growth Factor-Activated Receptor Activity (GO:0045741)			0.999996			0.297644
Positive Regulation Of Nitric-Oxide Synthase Biosynthetic Process (GO:0051770)			0.999996			0.297644
Positive Regulation Of Transcription From RNA Polymerase II Promoter In Response To Endoplasmic Reticulum Stress (GO:1990440)			0.999996			0.297644
Protein Kinase C Signaling (GO:0070528)			0.999996			0.297644
Regulation Of Coagulation (GO:0050818)			0.999996			0.297644
Regulation Of Mitochondrial Depolarization (GO:0051900)			0.999996			0.297644
Regulation Of Phospholipase Activity (GO:0010517)			0.999996			0.297644
Regulation Of Triglyceride Catabolic Process (GO:0010896)			0.999996			0.297644
Response To Corticosteroid (GO:0031960)			0.999996			0.297644
Negative Regulation Of Autophagosome Assembly (GO:1902902)						0.297644
Negative Regulation Of Lipopolysaccharide-Mediated Signaling Pathway (GO:0031665)						0.297644
Positive Regulation Of Actin Filament Depolymerization (GO:0030836)						0.297644
Positive Regulation Of Attachment Of Spindle Microtubules To Kinetochore (GO:0051987)						0.297644
Positive Regulation Of B Cell Activation (GO:0050871)						0.297644
Positive Regulation Of Toll-Like Receptor 4 Signaling Pathway (GO:0034145)						0.297644
Positive Regulation Of Transforming Growth Factor Beta Production (GO:0071636)						0.297644
Regulation Of Chromatin Binding (GO:0035561)						0.297644
Regulation Of Phagocytosis, Engulfment (GO:0060099)						0.297644
Regulation Of Toll-Like Receptor 2 Signaling Pathway (GO:0034135)						0.297644
Removal Of Superoxide Radicals (GO:0019430)						0.297644
Positive Regulation Of Muscle Contraction (GO:0045933)		0.144603	0.999996	0.999996		0.299546
Negative Regulation Of Defense Response (GO:0031348)		0.221908	0.999996	0.999996	0.0840029	0.299546
Positive Regulation Of Chemokine Production (GO:0032722)	0.0238565		0.999996			0.299546
Negative Regulation Of Cysteine-Type Endopeptidase Activity (GO:2000117)			0.999996	0.999996		0.299546
Negative Regulation Of Leukocyte Chemotaxis (GO:0002689)			0.999996	0.999996		0.299546
Negative Regulation Of Metabolic Process (GO:0009892)			0.999996	0.999996		0.299546
Negative Regulation Of Potassium Ion Transmembrane Transport (GO:1901380)			0.999996	0.999996		0.299546
Negative Regulation Of Voltage-Gated Potassium Channel Activity (GO:1903817)			0.999996	0.999996		0.299546
Positive Regulation Of Keratinocyte Proliferation (GO:0010838)			0.999996	0.999996		0.299546
Positive Regulation Of Leukocyte Chemotaxis (GO:0002690)			0.999996	0.999996		0.299546
Positive Regulation Of Tyrosine Phosphorylation Of STAT Protein (GO:0042531)			0.999996	0.999996		0.299546
Regulation Of Leukocyte Cell-Cell Adhesion (GO:1903037)			0.999996	0.999996		0.299546
Regulation Of Leukocyte Tethering Or Rolling (GO:1903236)			0.999996	0.999996		0.299546
Response To Endoplasmic Reticulum Stress (GO:0034976)			0.999996	0.999996		0.299546
Negative Regulation Of Leukocyte Apoptotic Process (GO:2000107)				0.999996		0.299546
Regulation Of Type II Interferon-Mediated Signaling Pathway (GO:0060334)				0.999996		0.299546
Desensitization Of G Protein-Coupled Receptor Signaling Pathway (GO:0002029)			0.999996			0.299546
Mitochondrion Distribution (GO:0048311)			0.999996			0.299546
Response To Nitric Oxide (GO:0071731)			0.999996			0.299546
Cellular Response To Superoxide (GO:0071451)						0.299546
Cellular Response To UV-B (GO:0071493)						0.299546
Macrophage Activation Involved In Immune Response (GO:0002281)						0.299546
Negative Regulation Of CD4-positive, Alpha-Beta T Cell Activation (GO:2000515)						0.299546
Neutrophil Activation Involved In Immune Response (GO:0002283)						0.299546
Nucleotide-Binding Oligomerization Domain Containing Signaling Pathway (GO:0070423)						0.299546
Positive Regulation Of Pseudopodium Assembly (GO:0031274)						0.299546
Regulation Of Actin Filament Depolymerization (GO:0030834)						0.299546
Regulation Of Cytoplasmic Transport (GO:1903649)						0.299546
Regulation Of Glycogen Metabolic Process (GO:0070873)						0.299546
Regulation Of Protein K63-linked Ubiquitination (GO:1900044)						0.299546
Regulation Of Pseudopodium Assembly (GO:0031272)						0.299546
Regulation Of T Cell Apoptotic Process (GO:0070232)						0.299546
Regulation Of T Cell Mediated Immunity (GO:0002709)						0.299546
Cellular Response To Peptide (GO:1901653)			0.999996	0.999996		0.303869
Cellular Response To Oxygen-Containing Compound (GO:1901701)		0.473998	0.999996	0.999996	0.217194	0.305654
Neutrophil Mediated Immunity (GO:0002446)		0.144603				0.30861
Regulation Of Chromosome Separation (GO:1905818)		0.144603				0.30861
Positive Regulation Of Cell Cycle Process (GO:0090068)		0.224409	0.999996	0.999996		0.30861
Regulation Of Chemokine (C-X-C Motif) Ligand 2 Production (GO:2000341)	0.0125288					0.30861
Adipose Tissue Development (GO:0060612)			0.999996	0.999996		0.30861
Cell-Cell Junction Maintenance (GO:0045217)			0.999996	0.999996		0.30861
Negative Regulation Of Cardiac Muscle Hypertrophy (GO:0010614)			0.999996	0.999996		0.30861
Negative Regulation Of Mononuclear Cell Migration (GO:0071676)			0.999996	0.999996		0.30861
Organophosphate Catabolic Process (GO:0046434)			0.999996	0.999996		0.30861
Regulation Of Leukocyte Adhesion To Vascular Endothelial Cell (GO:1904994)			0.999996	0.999996		0.30861
Regulation Of Neuron Death (GO:1901214)			0.999996	0.999996		0.30861
Synaptic Membrane Adhesion (GO:0099560)			0.999996	0.999996		0.30861
Detection Of Bacterium (GO:0016045)			0.999996			0.30861
Positive Regulation Of Protein Localization To Cell Surface (GO:2000010)			0.999996			0.30861
Regulation Of Transcription From RNA Polymerase II Promoter In Response To Stress (GO:0043618)			0.999996			0.30861
Relaxation Of Cardiac Muscle (GO:0055119)			0.999996			0.30861
DNA Conformation Change (GO:0071103)						0.30861
Nuclear Body Organization (GO:0030575)						0.30861
Pseudouridine Synthesis (GO:0001522)						0.30861
V(D)J Recombination (GO:0033151)						0.30861
Negative Regulation Of Bone Mineralization (GO:0030502)		0.144603	0.999996			0.310006
Positive Regulation Of Leukocyte Degranulation (GO:0043302)		0.144603	0.999996			0.310006
Acute-Phase Response (GO:0006953)		0.144603				0.310006
Positive Regulation Of Chromosome Separation (GO:1905820)		0.144603				0.310006
Receptor-Mediated Endocytosis (GO:0006898)		0.224409	0.999996	0.999996		0.310006
Negative Regulation Of Viral Transcription (GO:0032897)	0.0125288		0.999996	0.999996	0.0574846	0.310006
Response To UV-A (GO:0070141)			0.999996		0.0574846	0.310006
Positive Regulation Of Protein Binding (GO:0032092)			0.999996	0.999996	0.0626521	0.310006
Negative Regulation Of Intrinsic Apoptotic Signaling Pathway (GO:2001243)			0.999996	0.999996	0.0630172	0.310006
Antigen Processing And Presentation Of Endogenous Peptide Antigen Via MHC Class I Via ER Pathway (GO:0002484)			0.999996	0.999996		0.310006
Antigen Processing And Presentation Of Endogenous Peptide Antigen Via MHC Class I Via ER Pathway, TAP-independent (GO:0002486)			0.999996	0.999996		0.310006
Antigen Processing And Presentation Of Endogenous Peptide Antigen Via MHC Class Ib (GO:0002476)			0.999996	0.999996		0.310006
Antigen Processing And Presentation Of Peptide Antigen Via MHC Class Ib (GO:0002428)			0.999996	0.999996		0.310006
Cellular Response To Chemokine (GO:1990869)			0.999996	0.999996		0.310006
Negative Regulation Of Receptor Internalization (GO:0002091)			0.999996	0.999996		0.310006
Positive Regulation Of Brown Fat Cell Differentiation (GO:0090336)			0.999996	0.999996		0.310006
Positive Regulation Of Epithelial Cell Proliferation (GO:0050679)			0.999996	0.999996		0.310006
Positive Regulation Of Interleukin-8 Production (GO:0032757)			0.999996	0.999996		0.310006
Positive Regulation Of Phagocytosis (GO:0050766)			0.999996	0.999996		0.310006
Potassium Ion Export Across Plasma Membrane (GO:0097623)			0.999996	0.999996		0.310006
Regulation Of Leukocyte Migration (GO:0002685)			0.999996	0.999996		0.310006
Relaxation Of Muscle (GO:0090075)			0.999996	0.999996		0.310006
Substrate-Dependent Cell Migration (GO:0006929)			0.999996	0.999996		0.310006
Response To Chemokine (GO:1990868)				0.999996		0.310006
ERBB2 Signaling Pathway (GO:0038128)			0.999996			0.310006
GTP Metabolic Process (GO:0046039)			0.999996			0.310006
Regulation Of Nitric-Oxide Synthase Biosynthetic Process (GO:0051769)			0.999996			0.310006
Response To Light Stimulus (GO:0009416)			0.999996			0.310006
Immune Response-Regulating Cell Surface Receptor Signaling Pathway (GO:0002768)						0.310006
Negative Regulation Of Translational Initiation (GO:0045947)						0.310006
Regulation Of Myoblast Fusion (GO:1901739)						0.310006
Regulation Of Type I Interferon Production (GO:0032479)						0.310006
Protein-Containing Complex Disassembly (GO:0032984)						0.31768
Hyaluronan Metabolic Process (GO:0030212)		0.144603	0.999996	0.999996	0.0574846	0.319153
Endomembrane System Organization (GO:0010256)		0.144603	0.999996	0.999996		0.319153
Regulation Of Leukocyte Activation (GO:0002694)		0.144603	0.999996	0.999996		0.319153
Telomere Capping (GO:0016233)		0.144603				0.319153
Phosphatidylinositol Metabolic Process (GO:0046488)	0.0265971	0.186851	0.999996	0.999996	0.0641949	0.319153
Regulation Of Tumor Necrosis Factor Production (GO:0032680)	0.0414231	0.226922	0.999996	0.999996	0.0904643	0.319153
Endoderm Development (GO:0007492)			0.999996	0.999996		0.319153
Membrane Raft Organization (GO:0031579)			0.999996	0.999996		0.319153
Positive Regulation Of Apoptotic Process (GO:0043065)			0.999996	0.999996		0.319153
Positive Regulation Of Exosomal Secretion (GO:1903543)			0.999996	0.999996		0.319153
Positive Regulation Of Mitotic Cell Cycle Phase Transition (GO:1901992)			0.999996	0.999996		0.319153
Positive Regulation Of Response To Cytokine Stimulus (GO:0060760)			0.999996	0.999996		0.319153
Protein Homotrimerization (GO:0070207)			0.999996	0.999996		0.319153
Protein Trimerization (GO:0070206)			0.999996	0.999996		0.319153
Regulation Of Carbohydrate Catabolic Process (GO:0043470)			0.999996			0.319153
Positive Regulation Of Heterotypic Cell-Cell Adhesion (GO:0034116)						0.319153
Positive Regulation Of Telomerase RNA Localization To Cajal Body (GO:1904874)						0.319153
Prostanoid Biosynthetic Process (GO:0046457)						0.319153
Positive Regulation Of Cysteine-Type Endopeptidase Activity (GO:2001056)			0.999996	0.999996		0.321367
Protein Homooligomerization (GO:0051260)		0.228909	0.999996	0.999996		0.328174
Regulation Of Tyrosine Phosphorylation Of STAT Protein (GO:0042509)			0.999996	0.999996		0.328174
Regulation Of Systemic Arterial Blood Pressure (GO:0003073)		0.144603	0.999996	0.999996		0.331091
Glutamine Family Amino Acid Catabolic Process (GO:0009065)			0.999996	0.999996		0.331091
Membrane Repolarization During Action Potential (GO:0086011)			0.999996	0.999996		0.331091
Regulation Of Hormone Secretion (GO:0046883)			0.999996	0.999996		0.331091
Regulation Of Monocyte Differentiation (GO:0045655)				0.999996		0.331091
Astrocyte Development (GO:0014002)			0.999996			0.331091
Negative Regulation Of DNA Replication (GO:0008156)			0.999996			0.331091
Negative Regulation Of Endoplasmic Reticulum Stress-Induced Intrinsic Apoptotic Signaling Pathway (GO:1902236)			0.999996			0.331091
Negative Regulation Of Protein Processing (GO:0010955)			0.999996			0.331091
Amyloid-Beta Metabolic Process (GO:0050435)						0.331091
Activation Of Cysteine-Type Endopeptidase Activity Involved In Apoptotic Process (GO:0006919)			0.999996	0.999996		0.336934
Regulation Of Interleukin-1 Production (GO:0032652)		0.144603		0.999996	0.0574846	0.339147
Nuclear Migration (GO:0007097)		0.144603				0.339147
Antigen Receptor-Mediated Signaling Pathway (GO:0050851)	0.0430259	0.23567	0.999996	0.999996	0.094211	0.339147
Negative Regulation Of Chemokine Production (GO:0032682)	0.0134515					0.339147
Phosphatidylinositol Dephosphorylation (GO:0046856)			0.999996	0.999996		0.339147
Positive Regulation Of Cell Migration Involved In Sprouting Angiogenesis (GO:0090050)			0.999996	0.999996		0.339147
Positive Regulation Of Positive Chemotaxis (GO:0050927)			0.999996	0.999996		0.339147
Positive Regulation Of Smooth Muscle Cell Migration (GO:0014911)			0.999996	0.999996		0.339147
Regulation Of Osteoblast Proliferation (GO:0033688)			0.999996	0.999996		0.339147
Regulation Of Protein Kinase A Signaling (GO:0010738)			0.999996	0.999996		0.339147
Regulation Of Transforming Growth Factor Beta Production (GO:0071634)			0.999996	0.999996		0.339147
Negative Regulation Of Viral-Induced Cytoplasmic Pattern Recognition Receptor Signaling Pathway (GO:0039532)				0.999996		0.339147
Extrinsic Apoptotic Signaling Pathway In Absence Of Ligand (GO:0097192)			0.999996			0.339147
Protein Localization To Endoplasmic Reticulum (GO:0070972)						0.339147
Protein Localization To Mitochondrion (GO:0070585)						0.339147
Regulation Of Natural Killer Cell Activation (GO:0032814)						0.339147
Response To UV-B (GO:0010224)						0.339147
Phagocytosis (GO:0006909)		0.186851	0.999996	0.999996		0.339455
Positive Regulation Of Phosphatidylinositol 3-Kinase Signaling (GO:0014068)			0.999996	0.999996		0.339455
Response To Molecule Of Bacterial Origin (GO:0002237)			0.999996	0.999996		0.339455
Long-Chain fatty-acyl-CoA Biosynthetic Process (GO:0035338)		0.144603				0.34133
Nuclear Envelope Organization (GO:0006998)		0.144603				0.34133
Regulation Of Actin Filament Polymerization (GO:0030833)		0.186851	0.999996	0.999996		0.34133
Regulation Of Viral Transcription (GO:0046782)	0.0134515		0.999996	0.999996	0.0574846	0.34133
Myeloid Leukocyte Differentiation (GO:0002573)			0.999996	0.999996	0.0661132	0.34133
Leukocyte Tethering Or Rolling (GO:0050901)			0.999996	0.999996		0.34133
Negative Regulation Of Vascular Associated Smooth Muscle Cell Proliferation (GO:1904706)			0.999996	0.999996		0.34133
Positive Chemotaxis (GO:0050918)			0.999996	0.999996		0.34133
Postsynaptic Membrane Organization (GO:0001941)			0.999996	0.999996		0.34133
Regulation Of Brown Fat Cell Differentiation (GO:0090335)			0.999996	0.999996		0.34133
Regulation Of Delayed Rectifier Potassium Channel Activity (GO:1902259)			0.999996	0.999996		0.34133
Regulation Of G Protein-Coupled Receptor Signaling Pathway (GO:0008277)			0.999996	0.999996		0.34133
Regulation Of Leukocyte Chemotaxis (GO:0002688)			0.999996	0.999996		0.34133
Regulation Of Protein Kinase B Signaling (GO:0051896)			0.999996	0.999996		0.34133
Triglyceride Biosynthetic Process (GO:0019432)			0.999996	0.999996		0.34133
Ventricular Cardiac Muscle Cell Action Potential (GO:0086005)			0.999996	0.999996		0.34133
Positive Regulation Of Leukocyte Adhesion To Vascular Endothelial Cell (GO:1904996)				0.999996		0.34133
Positive Regulation Of Transcription From RNA Polymerase II Promoter In Response To Stress (GO:0036003)			0.999996			0.34133
Myeloid Cell Activation Involved In Immune Response (GO:0002275)						0.34133
Negative Regulation Of Oxidative Stress-Induced Intrinsic Apoptotic Signaling Pathway (GO:1902176)						0.34133
Prostaglandin Biosynthetic Process (GO:0001516)						0.34133
Regulation Of Telomerase RNA Localization To Cajal Body (GO:1904872)						0.34133
rRNA Modification (GO:0000154)						0.34133
Cell Junction Maintenance (GO:0034331)		0.144603	0.999996	0.999996		0.345586
Endothelial Cell Proliferation (GO:0001935)		0.144603	0.999996	0.999996		0.345586
Excitatory Postsynaptic Potential (GO:0060079)			0.999996	0.999996		0.345586
Membrane Repolarization (GO:0086009)			0.999996	0.999996		0.345586
Negative Regulation Of Nervous System Development (GO:0051961)			0.999996	0.999996		0.345586
Nitric Oxide Mediated Signal Transduction (GO:0007263)			0.999996	0.999996		0.345586
Positive Regulation Of Osteoclast Differentiation (GO:0045672)			0.999996	0.999996		0.345586
Positive Regulation Of Stress-Activated Protein Kinase Signaling Cascade (GO:0070304)			0.999996	0.999996		0.345586
Regulation Of Exosomal Secretion (GO:1903541)			0.999996	0.999996		0.345586
Regulation Of Ventricular Cardiac Muscle Cell Membrane Repolarization (GO:0060307)			0.999996	0.999996		0.345586
Negative Regulation Of Lipid Storage (GO:0010888)				0.999996		0.345586
Positive Regulation Of Natural Killer Cell Activation (GO:0032816)				0.999996		0.345586
Regulation Of Cell-Cell Adhesion Mediated By Cadherin (GO:2000047)				0.999996		0.345586
Positive Regulation Of Monocyte Chemotaxis (GO:0090026)			0.999996			0.345586
Positive Regulation Of Response To Endoplasmic Reticulum Stress (GO:1905898)			0.999996			0.345586
Positive Regulation Of Triglyceride Metabolic Process (GO:0090208)			0.999996			0.345586
Regulation Of Synaptic Vesicle Exocytosis (GO:2000300)			0.999996			0.345586
Response To Axon Injury (GO:0048678)			0.999996			0.345586
Mitochondrial Fusion (GO:0008053)						0.345586
Positive Regulation Of Chromosome Segregation (GO:0051984)						0.345586
Regulation Of Adaptive Immune Response (GO:0002819)						0.345586
Regulation Of Oxidative Stress-Induced Intrinsic Apoptotic Signaling Pathway (GO:1902175)						0.345586
Negative Regulation Of Neuron Apoptotic Process (GO:0043524)			0.999996	0.999996		0.348014
Leukotriene Biosynthetic Process (GO:0019370)		0.144603	0.999996			0.350895
Negative Regulation Of Telomere Maintenance Via Telomerase (GO:0032211)		0.144603				0.350895
Regulation Of Neuroinflammatory Response (GO:0150077)			0.999996		0.0574846	0.350895
Defense Response To Gram-negative Bacterium (GO:0050829)			0.999996	0.999996		0.350895
Fluid Transport (GO:0042044)			0.999996	0.999996		0.350895
Phosphate Ion Transport (GO:0006817)			0.999996	0.999996		0.350895
Regulation Of Acute Inflammatory Response (GO:0002673)			0.999996	0.999996		0.350895
Regulation Of Granulocyte Chemotaxis (GO:0071622)			0.999996	0.999996		0.350895
Regulation Of Intracellular Signal Transduction (GO:1902531)			0.999996	0.999996		0.350895
Regulation Of Smooth Muscle Cell Migration (GO:0014910)			0.999996	0.999996		0.350895
RNA-templated DNA Biosynthetic Process (GO:0006278)			0.999996	0.999996		0.350895
Telomere Maintenance Via Telomerase (GO:0007004)			0.999996	0.999996		0.350895
Transcription Initiation At RNA Polymerase II Promoter (GO:0006367)			0.999996	0.999996		0.350895
Water Transport (GO:0006833)			0.999996	0.999996		0.350895
Wnt Signaling Pathway (GO:0016055)			0.999996	0.999996		0.350895
Regulation Of Megakaryocyte Differentiation (GO:0045652)				0.999996		0.350895
Cellular Response To Catecholamine Stimulus (GO:0071870)			0.999996			0.350895
Cellular Response To Lectin (GO:1990858)						0.350895
Stimulatory C-type Lectin Receptor Signaling Pathway (GO:0002223)						0.350895
Regulation Of Cold-Induced Thermogenesis (GO:0120161)		0.249209	0.999996	0.999996		0.35417
Positive Regulation Of Endothelial Cell Proliferation (GO:0001938)			0.999996	0.999996		0.356224
Regulation Of T Cell Proliferation (GO:0042129)			0.999996	0.999996		0.356224
Leukotriene Metabolic Process (GO:0006691)		0.144603	0.999996	0.999996		0.357418
Regulation Of Smooth Muscle Contraction (GO:0006940)		0.144603	0.999996	0.999996		0.357418
Phosphatidylserine Metabolic Process (GO:0006658)		0.144603	0.999996			0.357418
Endothelial Cell Development (GO:0001885)			0.999996	0.999996		0.357418
Negative Regulation Of Reproductive Process (GO:2000242)			0.999996	0.999996		0.357418
Regulation Of Membrane Depolarization (GO:0003254)			0.999996	0.999996		0.357418
Anterior/Posterior Axis Specification (GO:0009948)			0.999996			0.357418
Microglial Cell Activation (GO:0001774)			0.999996			0.357418
Positive Regulation Of Leukocyte Activation (GO:0002696)			0.999996			0.357418
Positive Regulation Of Lipid Catabolic Process (GO:0050996)			0.999996			0.357418
Regulation Of Toll-Like Receptor Signaling Pathway (GO:0034121)			0.999996			0.357418
Regulation Of Meiotic Cell Cycle (GO:0051445)						0.357418
Stress-Activated Protein Kinase Signaling Cascade (GO:0031098)						0.357418
Positive Regulation Of Protein Modification Process (GO:0031401)			0.999996	0.999996	0.13948	0.359003
Positive Regulation Of Cytoskeleton Organization (GO:0051495)		0.191668	0.999996	0.999996		0.359476
Positive Regulation Of Multicellular Organismal Process (GO:0051240)		0.459379	0.999996	0.999996		0.359476
Cellular Response To UV (GO:0034644)			0.999996	0.999996	0.0692448	0.359476
Positive Regulation Of Endocytosis (GO:0045807)			0.999996	0.999996		0.359476
Negative Regulation Of Osteoclast Differentiation (GO:0045671)		0.144603	0.999996	0.999996	0.0574846	0.363766
Negative Regulation Of Biomineral Tissue Development (GO:0070168)		0.144603	0.999996	0.999996		0.363766
Apoptotic Process (GO:0006915)		0.324622	0.999996	0.999996		0.363766
Antigen Processing And Presentation Of Endogenous Peptide Antigen (GO:0002483)			0.999996	0.999996		0.363766
Negative Regulation Of GTPase Activity (GO:0034260)			0.999996	0.999996		0.363766
Negative Regulation Of Protein Serine/Threonine Kinase Activity (GO:0071901)			0.999996	0.999996		0.363766
Peptide Catabolic Process (GO:0043171)			0.999996	0.999996		0.363766
Positive Regulation Of Heart Contraction (GO:0045823)			0.999996	0.999996		0.363766
Purine Nucleotide Biosynthetic Process (GO:0006164)			0.999996	0.999996		0.363766
Regulation Of Neurotransmitter Transport (GO:0051588)			0.999996	0.999996		0.363766
Regulation Of Lipopolysaccharide-Mediated Signaling Pathway (GO:0031664)						0.363766
Negative Regulation Of NF-kappaB Transcription Factor Activity (GO:0032088)			0.999996	0.999996		0.364974
Positive Regulation Of Growth (GO:0045927)			0.999996	0.999996		0.364974
Regulation Of Interleukin-8 Production (GO:0032677)			0.999996	0.999996		0.364974
Positive Regulation Of Phosphorylation (GO:0042327)			0.999996	0.999996	0.1395	0.369642
Acylglycerol Biosynthetic Process (GO:0046463)			0.999996	0.999996		0.369642
Cellular Response To Organic Substance (GO:0071310)			0.999996	0.999996		0.369642
Dendritic Cell Differentiation (GO:0097028)			0.999996	0.999996		0.369642
NAD Metabolic Process (GO:0019674)			0.999996	0.999996		0.369642
Negative Regulation Of Cell Communication (GO:0010648)			0.999996	0.999996		0.369642
Negative Regulation Of Cell Development (GO:0010721)			0.999996	0.999996		0.369642
Negative Regulation Of G Protein-Coupled Receptor Signaling Pathway (GO:0045744)			0.999996	0.999996		0.369642
Oligosaccharide Biosynthetic Process (GO:0009312)			0.999996	0.999996		0.369642
Regulation Of Cardiac Muscle Cell Membrane Repolarization (GO:0099623)			0.999996	0.999996		0.369642
Regulation Of Neural Precursor Cell Proliferation (GO:2000177)			0.999996	0.999996		0.369642
Cellular Response To Interferon-Beta (GO:0035458)			0.999996			0.369642
Negative Regulation Of Macroautophagy (GO:0016242)						0.369642
Regulation Of Epithelial To Mesenchymal Transition (GO:0010717)			0.999996	0.999996		0.370299
Long-Chain Fatty Acid Transport (GO:0015909)		0.144603		0.999996		0.373922
Long-Chain fatty-acyl-CoA Metabolic Process (GO:0035336)		0.144603				0.373922
Regulation Of Osteoblast Differentiation (GO:0045667)		0.198143	0.999996	0.999996	0.0703931	0.373922
Defense Response To Gram-positive Bacterium (GO:0050830)			0.999996	0.999996		0.373922
Glial Cell Development (GO:0021782)			0.999996	0.999996		0.373922
Positive Regulation Of Canonical Wnt Signaling Pathway (GO:0090263)			0.999996	0.999996		0.373922
Positive Regulation Of Protein Localization (GO:1903829)			0.999996	0.999996		0.373922
Positive Regulation Of Protein Ubiquitination (GO:0031398)			0.999996	0.999996		0.373922
Regulation Of Cell Junction Assembly (GO:1901888)			0.999996	0.999996		0.373922
Lymphocyte Activation Involved In Immune Response (GO:0002285)				0.999996		0.373922
Positive Regulation Of Neutrophil Migration (GO:1902624)				0.999996		0.373922
Calcium-Mediated Signaling (GO:0019722)			0.999996			0.373922
Regulation Of Cardiac Muscle Hypertrophy (GO:0010611)			0.999996			0.373922
Cellular Lipid Catabolic Process (GO:0044242)						0.373922
Nuclear Membrane Reassembly (GO:0031468)						0.373922
Regulation Of Interleukin-4 Production (GO:0032673)						0.373922
Rescue Of Stalled Ribosome (GO:0072344)						0.373922
Negative Regulation Of Ossification (GO:0030279)		0.144603	0.999996	0.999996		0.384777
Neuromuscular Junction Development (GO:0007528)			0.999996	0.999996		0.384777
Positive Regulation Of Interleukin-17 Production (GO:0032740)			0.999996	0.999996		0.384777
Positive Regulation Of Vascular Endothelial Growth Factor Production (GO:0010575)			0.999996			0.384777
Regulation Of Neuroblast Proliferation (GO:1902692)			0.999996			0.384777
Regulation Of Cytokine Production Involved In Immune Response (GO:0002718)						0.384777
Regulation Of Neutrophil Chemotaxis (GO:0090022)		0.144603	0.999996	0.999996	0.0574846	0.384785
fatty-acyl-CoA Biosynthetic Process (GO:0046949)		0.144603				0.384785
Negative Regulation Of Telomere Maintenance Via Telomere Lengthening (GO:1904357)		0.144603				0.384785
Secretory Granule Organization (GO:0033363)		0.144603				0.384785
Positive Regulation Of Plasma Membrane Bounded Cell Projection Assembly (GO:0120034)		0.19986	0.999996	0.999996		0.384785
Protein Autophosphorylation (GO:0046777)	0.0510836	0.262254	0.999996	0.999996	0.107373	0.384785
Adenylate Cyclase-Modulating G Protein-Coupled Receptor Signaling Pathway (GO:0007188)		0.262342	0.999996	0.999996		0.384785
Positive Regulation Of Release Of Cytochrome C From Mitochondria (GO:0090200)			0.999996	0.999996	0.0574846	0.384785
Activation Of Protein Kinase B Activity (GO:0032148)			0.999996	0.999996		0.384785
Carbohydrate Biosynthetic Process (GO:0016051)			0.999996	0.999996		0.384785
Cellular Response To Chemical Stress (GO:0062197)			0.999996	0.999996		0.384785
Chemical Synaptic Transmission, Postsynaptic (GO:0099565)			0.999996	0.999996		0.384785
Mitochondrion Organization (GO:0007005)			0.999996	0.999996		0.384785
Negative Regulation Of Neuron Death (GO:1901215)			0.999996	0.999996		0.384785
Negative Regulation Of Response To Endoplasmic Reticulum Stress (GO:1903573)			0.999996	0.999996		0.384785
Osteoclast Differentiation (GO:0030316)			0.999996	0.999996		0.384785
Peptide Hormone Secretion (GO:0030072)			0.999996	0.999996		0.384785
Regulation Of Keratinocyte Proliferation (GO:0010837)			0.999996	0.999996		0.384785
Regulation Of Lysosomal Lumen pH (GO:0035751)			0.999996	0.999996		0.384785
Regulation Of Postsynapse Organization (GO:0099175)			0.999996	0.999996		0.384785
Regulation Of Protein Processing (GO:0070613)			0.999996	0.999996		0.384785
Wound Healing, Spreading Of Cells (GO:0044319)			0.999996	0.999996		0.384785
Regulation Of Glycogen Biosynthetic Process (GO:0005979)			0.999996			0.384785
Negative Regulation Of Intracellular Protein Transport (GO:0090317)						0.384785
Protein-Containing Complex Assembly (GO:0065003)			0.999996	0.999996	0.18401	0.38705
Regulation Of Peptidyl-Tyrosine Phosphorylation (GO:0050730)			0.999996	0.999996		0.38705
Regulation Of Phosphatidylinositol 3-Kinase Signaling (GO:0014066)			0.999996	0.999996		0.38705
Membrane Organization (GO:0061024)		0.144603	0.999996	0.999996		0.387984
Regulation Of Vasoconstriction (GO:0019229)		0.144603	0.999996	0.999996		0.387984
Acute Inflammatory Response (GO:0002526)		0.144603		0.999996		0.387984
Regulation Of Transcription By RNA Polymerase III (GO:0006359)		0.144603				0.387984
Negative Regulation Of Catalytic Activity (GO:0043086)			0.999996	0.999996		0.387984
Negative Regulation Of Interleukin-1 Beta Production (GO:0032691)			0.999996	0.999996		0.387984
Negative Regulation Of Receptor-Mediated Endocytosis (GO:0048261)			0.999996	0.999996		0.387984
Nuclear Membrane Organization (GO:0071763)			0.999996	0.999996		0.387984
Positive Regulation Of Nuclear Division (GO:0051785)			0.999996	0.999996		0.387984
Telomere Maintenance Via Telomere Lengthening (GO:0010833)			0.999996	0.999996		0.387984
Regulation Of Epidermal Growth Factor-Activated Receptor Activity (GO:0007176)			0.999996			0.387984
Regulation Of Vascular Endothelial Growth Factor Production (GO:0010574)			0.999996			0.387984
Response To Glucocorticoid (GO:0051384)			0.999996			0.387984
Organelle Fusion (GO:0048284)						0.387984
Positive Regulation Of Erythrocyte Differentiation (GO:0045648)						0.387984
Positive Regulation Of Cellular Process (GO:0048522)			0.999996	0.999996		0.39183
Positive Regulation Of Filopodium Assembly (GO:0051491)		0.145371	0.999996	0.999996		0.393103
Negative Regulation Of Neurogenesis (GO:0050768)			0.999996	0.999996		0.393103
Positive Regulation Of Cellular Component Biogenesis (GO:0044089)			0.999996	0.999996		0.393103
Positive Regulation Of Cytosolic Calcium Ion Concentration Involved In Phospholipase C-activating G Protein-Coupled Signaling Pathway (GO:0051482)			0.999996	0.999996		0.393103
Positive Regulation Of Nitric Oxide Biosynthetic Process (GO:0045429)			0.999996	0.999996		0.393103
Positive Regulation Of Protein Kinase B Signaling (GO:0051897)			0.999996	0.999996		0.393103
Regulation Of Endothelial Cell Proliferation (GO:0001936)			0.999996	0.999996		0.393103
Regulation Of Mitochondrial Fission (GO:0090140)			0.999996	0.999996		0.393103
T Cell Activation Involved In Immune Response (GO:0002286)			0.999996	0.999996		0.393103
Positive Regulation Of Ubiquitin-Protein Transferase Activity (GO:0051443)			0.999996			0.393103
Chaperone Cofactor-Dependent Protein Refolding (GO:0051085)						0.393103
Positive Regulation Of Mitotic Cell Cycle (GO:0045931)						0.393103
Regulation Of Actin Polymerization Or Depolymerization (GO:0008064)						0.393103
Peptidyl-Lysine Modification (GO:0018205)			0.999996	0.999996		0.394966
Cell-Cell Adhesion Via Plasma-Membrane Adhesion Molecules (GO:0098742)		0.144603	0.999996	0.999996		0.399004
Negative Regulation Of Cation Channel Activity (GO:2001258)			0.999996	0.999996	0.0585831	0.399004
Apoptotic Cell Clearance (GO:0043277)			0.999996	0.999996		0.399004
Cellular Response To Osmotic Stress (GO:0071470)			0.999996	0.999996		0.399004
Establishment Of Endothelial Barrier (GO:0061028)			0.999996	0.999996		0.399004
Negative Regulation Of Signaling (GO:0023057)			0.999996	0.999996		0.399004
Phospholipid Catabolic Process (GO:0009395)			0.999996	0.999996		0.399004
Positive Regulation Of Defense Response To Virus By Host (GO:0002230)			0.999996	0.999996		0.399004
Positive Regulation Of Nitric Oxide Metabolic Process (GO:1904407)			0.999996	0.999996		0.399004
Positive Regulation Of Transmembrane Receptor Protein Serine/Threonine Kinase Signaling Pathway (GO:0090100)			0.999996	0.999996		0.399004
Regulation Of Chemotaxis (GO:0050920)			0.999996	0.999996		0.399004
Positive Regulation Of Supramolecular Fiber Organization (GO:1902905)		0.207487	0.999996	0.999996		0.40037
JNK Cascade (GO:0007254)			0.999996	0.999996		0.408571
Peptidyl-Tyrosine Dephosphorylation (GO:0035335)			0.999996	0.999996		0.408571
Positive Regulation Of Hydrolase Activity (GO:0051345)			0.999996	0.999996		0.408571
Regulation Of Blood Coagulation (GO:0030193)			0.999996	0.999996		0.408571
MAPK Cascade (GO:0000165)			0.999996	0.999996		0.409519
Negative Regulation Of Myeloid Leukocyte Differentiation (GO:0002762)		0.146511	0.999996	0.999996	0.0585831	0.412097
Cardiac Muscle Cell Action Potential Involved In Contraction (GO:0086002)			0.999996	0.999996		0.412097
Negative Regulation Of Interleukin-1 Production (GO:0032692)			0.999996	0.999996		0.412097
Phospholipid Dephosphorylation (GO:0046839)			0.999996	0.999996		0.412097
Positive Regulation Of Locomotion (GO:0040017)			0.999996	0.999996		0.412097
Regulation Of Cell Migration Involved In Sprouting Angiogenesis (GO:0090049)			0.999996	0.999996		0.412097
Regulation Of Dendritic Spine Morphogenesis (GO:0061001)			0.999996	0.999996		0.412097
Innate Immune Response Activating Cell Surface Receptor Signaling Pathway (GO:0002220)			0.999996			0.412097
Mitotic G2 DNA Damage Checkpoint Signaling (GO:0007095)			0.999996			0.412097
Positive Regulation Of Interleukin-10 Production (GO:0032733)			0.999996			0.412097
Positive Regulation Of Phosphate Metabolic Process (GO:0045937)			0.999996			0.412097
Prostaglandin Metabolic Process (GO:0006693)			0.999996			0.412097
Regulation Of Calcium-Mediated Signaling (GO:0050848)			0.999996			0.412097
DNA Geometric Change (GO:0032392)						0.412097
Response To UV (GO:0009411)			0.999996	0.999996		0.412912
Negative Regulation Of DNA Biosynthetic Process (GO:2000279)		0.146511	0.999996	0.999996		0.417654
Regulation Of Protein Phosphorylation (GO:0001932)			0.999996	0.999996	0.156155	0.417654
Actin Filament Polymerization (GO:0030041)			0.999996	0.999996		0.417654
Cellular Response To cAMP (GO:0071320)			0.999996	0.999996		0.417654
Modulation Of Excitatory Postsynaptic Potential (GO:0098815)			0.999996	0.999996		0.417654
Positive Regulation Of Extrinsic Apoptotic Signaling Pathway (GO:2001238)			0.999996	0.999996		0.417654
Positive Regulation Of Mononuclear Cell Migration (GO:0071677)			0.999996	0.999996		0.417654
Positive Regulation Of Rho Protein Signal Transduction (GO:0035025)			0.999996	0.999996		0.417654
Regulation Of Long-Term Synaptic Potentiation (GO:1900271)			0.999996	0.999996		0.417654
Regulation Of Protein Localization To Cell Surface (GO:2000008)			0.999996			0.417654
Negative Regulation Of Osteoblast Differentiation (GO:0045668)		0.146511	0.999996	0.999996	0.0585831	0.425169
Heterochromatin Formation (GO:0031507)		0.146511		0.999996		0.425169
Very Long-Chain Fatty Acid Metabolic Process (GO:0000038)		0.146511				0.425169
Purine Ribonucleoside Triphosphate Metabolic Process (GO:0009205)			0.999996	0.999996		0.425169
Regulation Of Ubiquitin-Protein Transferase Activity (GO:0051438)			0.999996			0.425169
'De Novo' Post-Translational Protein Folding (GO:0051084)						0.425169
Negative Regulation Of Proteasomal Ubiquitin-Dependent Protein Catabolic Process (GO:0032435)						0.425169
Positive Regulation Of Vasculature Development (GO:1904018)		0.21922	0.999996	0.999996		0.425938
Positive Regulation Of Small Molecule Metabolic Process (GO:0062013)		0.147063	0.999996	0.999996		0.430189
Positive Regulation Of Epidermal Growth Factor Receptor Signaling Pathway (GO:0045742)			0.999996	0.999996	0.0585831	0.430189
Negative Regulation Of MAPK Cascade (GO:0043409)			0.999996	0.999996		0.430189
Positive Regulation Of Cell Migration (GO:0030335)			0.999996	0.999996		0.430189
Positive Regulation Of T Cell Mediated Cytotoxicity (GO:0001916)			0.999996	0.999996		0.430189
Regulation Of Protein Polymerization (GO:0032271)			0.999996	0.999996		0.430189
Signal Transduction By P53 Class Mediator (GO:0072331)			0.999996	0.999996		0.430189
Regulation Of Activated T Cell Proliferation (GO:0046006)			0.999996			0.430189
Regulation Of NLRP3 Inflammasome Complex Assembly (GO:1900225)			0.999996			0.430189
Positive Regulation Of Cytokine Production Involved In Immune Response (GO:0002720)						0.430189
Positive Regulation Of Cell Growth (GO:0030307)			0.999996	0.999996		0.431098
Negative Regulation Of Interleukin-6 Production (GO:0032715)		0.149473	0.999996	0.999996	0.0585831	0.438895
Superoxide Metabolic Process (GO:0006801)			0.999996	0.999996		0.438895
Negative Regulation Of JNK Cascade (GO:0046329)			0.999996			0.438895
Endoderm Formation (GO:0001706)			0.999996	0.999996	0.0585831	0.443981
Action Potential (GO:0001508)			0.999996	0.999996		0.443981
Positive Regulation Of Cell Development (GO:0010720)			0.999996	0.999996		0.443981
Positive Regulation Of Mitotic Nuclear Division (GO:0045840)			0.999996	0.999996		0.443981
Positive Regulation Of Wnt Signaling Pathway (GO:0030177)			0.999996	0.999996		0.443981
Protein Localization To Membrane (GO:0072657)			0.999996	0.999996		0.443981
Regulation Of Cardiac Muscle Contraction (GO:0055117)			0.999996	0.999996		0.443981
Regulation Of Postsynaptic Membrane Potential (GO:0060078)			0.999996	0.999996		0.443981
Regulation Of Proteasomal Ubiquitin-Dependent Protein Catabolic Process (GO:0032434)			0.999996	0.999996		0.443981
Regulation Of Regulated Secretory Pathway (GO:1903305)			0.999996	0.999996		0.443981
Response To Lipid (GO:0033993)			0.999996	0.999996		0.445459
Negative Regulation Of Inflammatory Response (GO:0050728)		0.221427	0.999996	0.999996	0.0840029	0.447147
Blood Vessel Diameter Maintenance (GO:0097746)			0.999996	0.999996		0.447147
Negative Regulation Of Protein Kinase B Signaling (GO:0051898)			0.999996	0.999996		0.447147
Negative Regulation Of T Cell Proliferation (GO:0042130)			0.999996	0.999996		0.447147
Positive Regulation Of Myeloid Cell Differentiation (GO:0045639)			0.999996	0.999996		0.447147
Regulation Of T Cell Mediated Cytotoxicity (GO:0001914)			0.999996	0.999996		0.447147
Regulation Of Trans-Synaptic Signaling (GO:0099177)			0.999996	0.999996		0.447147
Regulation Of Transforming Growth Factor Beta Receptor Signaling Pathway (GO:0017015)			0.999996	0.999996		0.447147
DNA Damage Response, Signal Transduction By P53 Class Mediator (GO:0030330)			0.999996			0.447147
Lytic Vacuole Organization (GO:0080171)			0.999996			0.447147
Positive Regulation Of Signaling Receptor Activity (GO:2000273)			0.999996			0.447147
Regulation Of Erythrocyte Differentiation (GO:0045646)			0.999996			0.447147
Regulation Of Vascular Associated Smooth Muscle Cell Proliferation (GO:1904705)			0.999996	0.999996	0.0585831	0.4546
Negative Regulation Of Smooth Muscle Cell Proliferation (GO:0048662)			0.999996	0.999996		0.4546
Positive Regulation Of Exocytosis (GO:0045921)			0.999996	0.999996		0.4546
Regulation Of Defense Response To Virus By Host (GO:0050691)			0.999996	0.999996		0.4546
Regulation Of p38MAPK Cascade (GO:1900744)			0.999996	0.999996		0.4546
Regulation Of Cytoskeleton Organization (GO:0051493)			0.999996	0.999996		0.45697
Fatty Acid Transport (GO:0015908)		0.156788	0.999996	0.999996		0.457329
Calcium-Dependent Cell-Cell Adhesion Via Plasma Membrane Cell Adhesion Molecules (GO:0016339)			0.999996	0.999996		0.457329
Connective Tissue Development (GO:0061448)			0.999996	0.999996		0.457329
G2/M Transition Of Mitotic Cell Cycle (GO:0000086)			0.999996	0.999996		0.457329
Membrane Assembly (GO:0071709)			0.999996	0.999996		0.457329
Positive Regulation Of Protein Tyrosine Kinase Activity (GO:0061098)			0.999996	0.999996		0.457329
Regulation Of Intracellular Transport (GO:0032386)			0.999996	0.999996		0.457329
Regulation Of Neurotransmitter Secretion (GO:0046928)			0.999996	0.999996		0.457329
Response To cAMP (GO:0051591)			0.999996	0.999996		0.457329
Signal Release From Synapse (GO:0099643)			0.999996	0.999996		0.457329
Negative Regulation Of Type I Interferon Production (GO:0032480)						0.457329
Positive Regulation Of Production Of Molecular Mediator Of Immune Response (GO:0002702)						0.457329
Heterochromatin Organization (GO:0070828)		0.156788	0.999996	0.999996		0.460989
Positive Regulation Of ATP-dependent Activity (GO:0032781)		0.156788	0.999996	0.999996		0.460989
Positive Regulation Of Intracellular Transport (GO:0032388)		0.156788	0.999996	0.999996		0.460989
Cellular Response To Oxidative Stress (GO:0034599)			0.999996	0.999996	0.0859586	0.460989
Regulation Of Nitric Oxide Biosynthetic Process (GO:0045428)			0.999996	0.999996		0.460989
Regulation Of Receptor-Mediated Endocytosis (GO:0048259)			0.999996	0.999996		0.460989
RNA Transport (GO:0050658)			0.999996	0.999996		0.460989
Negative Regulation Of Proteasomal Protein Catabolic Process (GO:1901799)				0.999996		0.460989
Regulation Of Protein Targeting To Mitochondrion (GO:1903214)				0.999996		0.460989
Regulation Of Mitochondrial Membrane Potential (GO:0051881)			0.999996			0.460989
Negative Regulation Of Ubiquitin-Dependent Protein Catabolic Process (GO:2000059)						0.460989
Water-Soluble Vitamin Metabolic Process (GO:0006767)		0.157202	0.999996	0.999996		0.465015
Positive Regulation Of Angiogenesis (GO:0045766)		0.224409	0.999996	0.999996		0.465015
Negative Regulation Of Secretion By Cell (GO:1903531)	0.0205505		0.999996	0.999996		0.465015
Cell Cycle G2/M Phase Transition (GO:0044839)			0.999996	0.999996		0.465015
Cellular Response To Heat (GO:0034605)			0.999996	0.999996		0.465015
Establishment Or Maintenance Of Epithelial Cell Apical/Basal Polarity (GO:0045197)			0.999996	0.999996		0.465015
Negative Regulation Of Cell-Cell Adhesion (GO:0022408)			0.999996	0.999996		0.465015
Regulation Of MAPK Cascade (GO:0043408)			0.999996	0.999996		0.465015
Negative Regulation Of Protein Localization (GO:1903828)			0.999996			0.465015
Regulation Of Autophagosome Assembly (GO:2000785)						0.465015
Positive Regulation Of Actin Filament Polymerization (GO:0030838)		0.157202	0.999996	0.999996		0.470522
Regulation Of Release Of Cytochrome C From Mitochondria (GO:0090199)			0.999996	0.999996	0.0585831	0.470522
Regulation Of Canonical Wnt Signaling Pathway (GO:0060828)			0.999996	0.999996		0.470522
Regulation Of Heart Rate By Cardiac Conduction (GO:0086091)			0.999996	0.999996		0.470522
Negative Regulation Of Proteolysis (GO:0045861)			0.999996			0.470522
Double-Strand Break Repair Via Nonhomologous End Joining (GO:0006303)						0.470522
Response To Amino Acid Starvation (GO:1990928)						0.470522
Protein Stabilization (GO:0050821)			0.999996	0.999996		0.471832
Negative Regulation Of Apoptotic Process (GO:0043066)		0.522464	0.999996	0.999996	0.247526	0.472687
Positive Regulation Of Cell Population Proliferation (GO:0008284)			0.999996	0.999996		0.474574
Regulation Of Osteoclast Differentiation (GO:0045670)		0.157387	0.999996	0.999996	0.0585831	0.475288
Monocyte Chemotaxis (GO:0002548)			0.999996	0.999996		0.475288
Negative Regulation Of I-kappaB kinase/NF-kappaB Signaling (GO:0043124)			0.999996	0.999996		0.475288
Cellular Response To Amino Acid Starvation (GO:0034198)						0.475288
Translational Elongation (GO:0006414)						0.475288
Modulation Of Chemical Synaptic Transmission (GO:0050804)			0.999996	0.999996		0.475947
Negative Regulation Of BMP Signaling Pathway (GO:0030514)		0.15756	0.999996	0.999996	0.0585831	0.480436
Regulation Of Filopodium Assembly (GO:0051489)		0.15756	0.999996	0.999996		0.480436
Lysosome Organization (GO:0007040)			0.999996	0.999996		0.480436
Neurotransmitter Secretion (GO:0007269)			0.999996	0.999996		0.480436
Positive Regulation Of T Cell Mediated Immunity (GO:0002711)			0.999996	0.999996		0.480436
Regulation Of Cell-Cell Adhesion (GO:0022407)			0.999996	0.999996		0.480436
Regulation Of Mitotic Cell Cycle (GO:0007346)			0.999996	0.999996		0.481962
Nucleus Organization (GO:0006997)		0.159398				0.482623
Extracellular Matrix Disassembly (GO:0022617)			0.999996	0.999996	0.0585831	0.482623
Protein-Containing Complex Organization (GO:0043933)			0.999996	0.999996	0.0904643	0.482623
Cellular Response To Starvation (GO:0009267)			0.999996	0.999996		0.482623
Positive Regulation Of Chemotaxis (GO:0050921)			0.999996	0.999996		0.482623
Positive Regulation Of Leukocyte Cell-Cell Adhesion (GO:1903039)			0.999996	0.999996		0.482623
Positive Regulation Of Osteoblast Differentiation (GO:0045669)			0.999996	0.999996		0.482623
Regulation Of Cell-Substrate Adhesion (GO:0010810)			0.999996	0.999996		0.482623
Regulation Of GTPase Activity (GO:0043087)			0.999996	0.999996		0.482623
Regulation Of Insulin Receptor Signaling Pathway (GO:0046626)			0.999996	0.999996		0.482623
Regulation Of Transport (GO:0051049)			0.999996	0.999996		0.482623
Epidermal Growth Factor Receptor Signaling Pathway (GO:0007173)			0.999996	0.999996		0.489662
Triglyceride Metabolic Process (GO:0006641)			0.999996	0.999996		0.489662
Natural Killer Cell Activation (GO:0030101)			0.999996			0.489662
Cellular Component Disassembly (GO:0022411)			0.999996	0.999996	0.0585831	0.494451
Cardiac Conduction (GO:0061337)			0.999996	0.999996		0.494451
Golgi Organization (GO:0007030)			0.999996	0.999996		0.494451
Positive Regulation Of Blood Vessel Endothelial Cell Migration (GO:0043536)			0.999996	0.999996		0.494451
Positive Regulation Of Peptidyl-Tyrosine Phosphorylation (GO:0050731)			0.999996	0.999996		0.494451
Regulation Of Nervous System Development (GO:0051960)			0.999996	0.999996		0.494451
Mitotic G2/M Transition Checkpoint (GO:0044818)			0.999996			0.494451
Proteasomal Protein Catabolic Process (GO:0010498)			0.999996	0.999996		0.495463
Negative Regulation Of Tumor Necrosis Factor Production (GO:0032720)		0.164657	0.999996	0.999996	0.0585831	0.497123
Insulin Receptor Signaling Pathway (GO:0008286)			0.999996	0.999996		0.497123
Negative Regulation Of Hydrolase Activity (GO:0051346)			0.999996	0.999996		0.497123
Positive Regulation Of Cell Motility (GO:2000147)			0.999996	0.999996		0.497123
Regulation Of Wound Healing (GO:0061041)			0.999996	0.999996		0.497123
Synapse Organization (GO:0050808)			0.999996	0.999996		0.497123
Positive Regulation Of Lymphocyte Activation (GO:0051251)						0.497123
Protein Monoubiquitination (GO:0006513)						0.497123
Regulation Of Signal Transduction By P53 Class Mediator (GO:1901796)						0.497123
Cellular Response To Mechanical Stimulus (GO:0071260)			0.999996	0.999996		0.50371
Oligosaccharide Metabolic Process (GO:0009311)			0.999996	0.999996		0.50371
Post-Translational Protein Modification (GO:0043687)						0.50371
Cellular Response To Metal Ion (GO:0071248)		0.235971	0.999996	0.999996	0.094211	0.507904
Intrinsic Apoptotic Signaling Pathway In Response To DNA Damage (GO:0008630)			0.999996	0.999996		0.507904
Negative Regulation Of DNA Metabolic Process (GO:0051053)			0.999996	0.999996		0.507904
Negative Regulation Of T Cell Activation (GO:0050868)			0.999996	0.999996		0.507904
Positive Regulation Of Nervous System Development (GO:0051962)			0.999996	0.999996		0.507904
Positive Regulation Of Pathway-Restricted SMAD Protein Phosphorylation (GO:0010862)			0.999996	0.999996		0.507904
Proteasome-Mediated Ubiquitin-Dependent Protein Catabolic Process (GO:0043161)			0.999996	0.999996		0.507904
Regulation Of Cell Growth (GO:0001558)			0.999996	0.999996		0.509106
Cell Chemotaxis (GO:0060326)			0.999996	0.999996		0.511955
Mitotic Metaphase Plate Congression (GO:0007080)			0.999996	0.999996		0.511955
Plasma Membrane Bounded Cell Projection Morphogenesis (GO:0120039)			0.999996	0.999996		0.511955
Positive Regulation Of Fat Cell Differentiation (GO:0045600)			0.999996	0.999996		0.511955
Positive Regulation Of Transport (GO:0051050)			0.999996	0.999996		0.511955
Regulation Of Mitochondrion Organization (GO:0010821)			0.999996	0.999996		0.511955
Negative Regulation Of Gene Expression, Epigenetic (GO:0045814)		0.166183	0.999996	0.999996		0.516431
Regulation Of Telomere Maintenance Via Telomerase (GO:0032210)		0.166183				0.516431
Negative Regulation Of Intracellular Signal Transduction (GO:1902532)			0.999996	0.999996	0.1395	0.516431
Metaphase Plate Congression (GO:0051310)			0.999996	0.999996		0.516431
Positive Regulation Of Ras Protein Signal Transduction (GO:0046579)			0.999996	0.999996		0.516431
RNA Modification (GO:0009451)						0.516431
Negative Regulation Of Innate Immune Response (GO:0045824)	0.00121841		0.999996	0.999996		0.520773
Adenylate Cyclase-Inhibiting G Protein-Coupled Receptor Signaling Pathway (GO:0007193)			0.999996	0.999996		0.520773
Arachidonic Acid Metabolic Process (GO:0019369)			0.999996	0.999996		0.520773
Neurotransmitter Transport (GO:0006836)			0.999996	0.999996		0.520773
Regulation Of Cell Development (GO:0060284)			0.999996	0.999996		0.520773
Regulation Of Protein Localization To Nucleus (GO:1900180)			0.999996	0.999996		0.520773
Proteolysis (GO:0006508)		0.417468	0.999996	0.999996	0.18401	0.522723
Actin Polymerization Or Depolymerization (GO:0008154)			0.999996	0.999996		0.522723
Protein Localization To Cell Periphery (GO:1990778)			0.999996	0.999996		0.522723
Regulation Of Cyclin-Dependent Protein Kinase Activity (GO:1904029)			0.999996	0.999996		0.522723
Regulation Of Macromolecule Biosynthetic Process (GO:0010556)			0.999996	0.999996		0.522723
Positive Regulation Of NIK/NF-kappaB Signaling (GO:1901224)			0.999996			0.522723
Protein Homotetramerization (GO:0051289)			0.999996			0.522723
Mitochondrial Respiratory Chain Complex I Assembly (GO:0032981)						0.522723
NADH Dehydrogenase Complex Assembly (GO:0010257)						0.522723
Proton Motive Force-Driven Mitochondrial ATP Synthesis (GO:0042776)						0.522723
ERBB Signaling Pathway (GO:0038127)			0.999996	0.999996		0.527813
Regulation Of Cell Adhesion (GO:0030155)			0.999996	0.999996		0.527813
Endoplasmic Reticulum Organization (GO:0007029)			0.999996			0.527813
Protein K63-linked Ubiquitination (GO:0070534)			0.999996			0.527813
Nucleosome Assembly (GO:0006334)						0.527813
Ceramide Metabolic Process (GO:0006672)			0.999996	0.999996		0.533593
Regulation Of Synaptic Transmission, Glutamatergic (GO:0051966)			0.999996	0.999996		0.533593
Positive Regulation Of Cellular Catabolic Process (GO:0031331)			0.999996	0.999996		0.534759
Regulation Of Autophagy (GO:0010506)			0.999996	0.999996		0.535844
Peptide Metabolic Process (GO:0006518)			0.999996	0.999996		0.536291
Positive Regulation Of Cellular Metabolic Process (GO:0031325)			0.999996	0.999996		0.536291
Regulation Of Reactive Oxygen Species Metabolic Process (GO:2000377)			0.999996	0.999996		0.536291
RNA Polymerase II Preinitiation Complex Assembly (GO:0051123)			0.999996	0.999996		0.536291
Nucleotide-Excision Repair (GO:0006289)				0.999996		0.536291
Mitotic DNA Damage Checkpoint Signaling (GO:0044773)			0.999996			0.536291
Chemokine-Mediated Signaling Pathway (GO:0070098)			0.999996	0.999996		0.541836
Negative Regulation Of DNA-binding Transcription Factor Activity (GO:0043433)			0.999996	0.999996		0.541836
Post-Transcriptional Regulation Of Gene Expression (GO:0010608)			0.999996	0.999996		0.541836
Regulation Of Bone Mineralization (GO:0030500)		0.179451	0.999996	0.999996		0.545321
Positive Regulation Of Mitochondrion Organization (GO:0010822)			0.999996	0.999996	0.0626521	0.545321
Peptidyl-Threonine Phosphorylation (GO:0018107)			0.999996	0.999996		0.545321
Positive Regulation Of Type II Interferon Production (GO:0032729)			0.999996	0.999996		0.545321
Renal System Development (GO:0072001)			0.999996	0.999996		0.545321
Selective Autophagy (GO:0061912)						0.545321
Regulation Of Cell Death (GO:0010941)			0.999996	0.999996	0.0626521	0.548238
Anterior/Posterior Pattern Specification (GO:0009952)			0.999996	0.999996		0.548238
Microtubule Cytoskeleton Organization Involved In Mitosis (GO:1902850)			0.999996	0.999996		0.548238
Transcription Preinitiation Complex Assembly (GO:0070897)			0.999996	0.999996		0.548238
Aerobic Respiration (GO:0009060)						0.548238
DNA-templated Transcription Initiation (GO:0006352)						0.548238
protein-DNA Complex Assembly (GO:0065004)						0.548238
protein-DNA Complex Organization (GO:0071824)			0.999996	0.999996		0.553335
Regulation Of Extrinsic Apoptotic Signaling Pathway (GO:2001236)			0.999996	0.999996		0.553335
Proton Motive Force-Driven ATP Synthesis (GO:0015986)						0.553335
Negative Regulation Of Autophagy (GO:0010507)			0.999996	0.999996		0.55718
Positive Regulation Of Cell Junction Assembly (GO:1901890)			0.999996	0.999996		0.55718
Positive Regulation Of Organelle Assembly (GO:1902117)			0.999996	0.999996		0.55718
Regulation Of Pathway-Restricted SMAD Protein Phosphorylation (GO:0060393)			0.999996	0.999996		0.55718
Autophagosome Organization (GO:1905037)				0.999996		0.55718
Fat Cell Differentiation (GO:0045444)			0.999996	0.999996		0.563236
Cytokine-Mediated Signaling Pathway (GO:0019221)			0.999996	0.999996		0.56746
Inorganic Anion Transmembrane Transport (GO:0098661)			0.999996	0.999996		0.56746
Protein Polymerization (GO:0051258)			0.999996	0.999996		0.56746
Oxidative Phosphorylation (GO:0006119)						0.56746
Positive Regulation Of Nucleic Acid-Templated Transcription (GO:1903508)			0.999996	0.999996		0.570107
Response To Metal Ion (GO:0010038)		0.186851	0.999996	0.999996		0.57217
Cellular Response To Virus (GO:0098586)			0.999996	0.999996		0.57217
Positive Regulation Of Cell Cycle (GO:0045787)			0.999996	0.999996		0.576201
Positive Regulation Of T Cell Proliferation (GO:0042102)			0.999996	0.999996		0.576201
Regulation Of Cell-Matrix Adhesion (GO:0001952)			0.999996	0.999996		0.576201
Autophagosome Assembly (GO:0000045)				0.999996		0.576201
Nitrogen Compound Transport (GO:0071705)			0.999996	0.999996		0.578819
Regulation Of Endocytosis (GO:0030100)		0.186851	0.999996	0.999996	0.0646496	0.579548
Cellular Response To Type II Interferon (GO:0071346)			0.999996	0.999996		0.579548
Negative Regulation Of Immune Response (GO:0050777)			0.999996	0.999996		0.579548
Peptidyl-Threonine Modification (GO:0018210)			0.999996	0.999996		0.579548
Protein Modification By Small Protein Conjugation (GO:0032446)			0.999996	0.999996		0.580154
Extrinsic Apoptotic Signaling Pathway (GO:0097191)			0.999996	0.999996		0.584571
Cell-Cell Junction Organization (GO:0045216)		0.186851	0.999996	0.999996		0.588324
Telomere Maintenance (GO:0000723)		0.186851	0.999996	0.999996		0.588324
Neuropeptide Signaling Pathway (GO:0007218)			0.999996	0.999996		0.588324
Aerobic Electron Transport Chain (GO:0019646)						0.588324
Double-Strand Break Repair (GO:0006302)			0.999996	0.999996		0.591439
Cellular Response To Calcium Ion (GO:0071277)		0.186851	0.999996	0.999996		0.591987
Establishment Of Protein Localization To Membrane (GO:0090150)			0.999996	0.999996		0.591987
Phospholipid Metabolic Process (GO:0006644)			0.999996	0.999996		0.591987
Positive Regulation Of Protein Polymerization (GO:0032273)		0.186851	0.999996	0.999996		0.595562
Positive Regulation Of Protein Transport (GO:0051222)		0.186851	0.999996	0.999996		0.595562
Regulation Of Actin Filament-Based Process (GO:0032970)			0.999996	0.999996		0.595562
Mitochondrial ATP Synthesis Coupled Electron Transport (GO:0042775)						0.595562
Negative Regulation Of Cellular Response To Growth Factor Stimulus (GO:0090288)		0.186851	0.999996	0.999996	0.0661132	0.599051
Lipid Biosynthetic Process (GO:0008610)		0.186851	0.999996	0.999996		0.599051
Kidney Development (GO:0001822)			0.999996	0.999996		0.599051
Synapse Assembly (GO:0007416)			0.999996	0.999996		0.599051
Cellular Response To Hypoxia (GO:0071456)			0.999996	0.999996		0.602455
Negative Regulation Of Cell Adhesion (GO:0007162)			0.999996	0.999996		0.602455
Positive Regulation Of Protein Localization To Nucleus (GO:1900182)			0.999996	0.999996		0.602455
Protein Targeting To Membrane (GO:0006612)			0.999996	0.999996		0.602455
Regulation Of Neuron Projection Development (GO:0010975)			0.999996	0.999996		0.604062
Monocarboxylic Acid Transport (GO:0015718)		0.188875	0.999996	0.999996		0.604579
Cellular Response To Decreased Oxygen Levels (GO:0036294)			0.999996	0.999996		0.604579
Protein Tetramerization (GO:0051262)			0.999996	0.999996		0.604579
Regulation Of Rho Protein Signal Transduction (GO:0035023)			0.999996	0.999996		0.604579
Ubiquitin-Dependent ERAD Pathway (GO:0030433)			0.999996			0.604579
Negative Regulation Of Programmed Cell Death (GO:0043069)		0.456012	0.999996	0.999996	0.206626	0.606005
Regulation Of BMP Signaling Pathway (GO:0030510)		0.191668	0.999996	0.999996	0.0681267	0.612172
Negative Regulation Of Phosphorylation (GO:0042326)			0.999996	0.999996		0.612172
Positive Regulation Of Neurogenesis (GO:0050769)			0.999996	0.999996		0.612172
Regulation Of DNA Replication (GO:0006275)			0.999996	0.999996		0.612172
Nucleosome Organization (GO:0034728)				0.999996		0.612172
Positive Regulation Of ERK1 And ERK2 Cascade (GO:0070374)			0.999996	0.999996		0.614682
Positive Regulation Of Cell Differentiation (GO:0045597)			0.999996	0.999996		0.615089
Positive Regulation Of Protein Secretion (GO:0050714)			0.999996	0.999996		0.615854
Positive Regulation Of Response To Stimulus (GO:0048584)	0.029309		0.999996	0.999996		0.620065
Positive Regulation Of Synaptic Transmission (GO:0050806)			0.999996	0.999996		0.620065
Long-Chain Fatty Acid Metabolic Process (GO:0001676)		0.191668	0.999996	0.999996		0.622993
Negative Regulation Of Protein Modification Process (GO:0031400)			0.999996	0.999996		0.622993
Regulation Of TOR Signaling (GO:0032006)			0.999996	0.999996		0.622993
Cellular Response To Nutrient Levels (GO:0031669)			0.999996			0.622993
Positive Regulation Of Protein Localization To Membrane (GO:1905477)		0.191668	0.999996	0.999996	0.0692448	0.624635
Regulation Of Apoptotic Process (GO:0042981)		0.660706	0.999996	0.999996	0.0823342	0.624635
Positive Regulation Of Catabolic Process (GO:0009896)			0.999996	0.999996		0.624635
Positive Regulation Of Protein Modification By Small Protein Conjugation Or Removal (GO:1903322)			0.999996	0.999996		0.624635
Regulation Of Cyclin-Dependent Protein Serine/Threonine Kinase Activity (GO:0000079)			0.999996	0.999996		0.624635
Regulation Of Neuron Differentiation (GO:0045664)			0.999996	0.999996		0.624635
Glycoprotein Biosynthetic Process (GO:0009101)			0.999996	0.999996		0.628626
Wound Healing (GO:0042060)			0.999996	0.999996		0.628626
Macromolecule Modification (GO:0043412)		0.194828	0.999996	0.999996		0.631333
Activation Of Protein Kinase Activity (GO:0032147)			0.999996	0.999996		0.631333
Cellular Response To Interleukin-1 (GO:0071347)			0.999996	0.999996		0.631333
Spindle Assembly (GO:0051225)			0.999996			0.631333
Endocytosis (GO:0006897)		0.28997	0.999996	0.999996		0.635313
Regulation Of Phosphorylation (GO:0042325)			0.999996	0.999996		0.635313
Positive Regulation Of Proteasomal Ubiquitin-Dependent Protein Catabolic Process (GO:0032436)			0.999996	0.999996		0.638365
Positive Regulation Of Ubiquitin-Dependent Protein Catabolic Process (GO:2000060)			0.999996	0.999996		0.638365
Regulation Of NIK/NF-kappaB Signaling (GO:1901222)			0.999996	0.999996		0.638365
Regulation Of Cell Cycle (GO:0051726)			0.999996	0.999996		0.640254
Purine Ribonucleotide Metabolic Process (GO:0009150)			0.999996	0.999996		0.642089
Positive Regulation Of Endothelial Cell Migration (GO:0010595)		0.198143	0.999996	0.999996		0.643908
Mitotic Spindle Organization (GO:0007052)			0.999996	0.999996		0.643908
Negative Regulation Of Cell Cycle (GO:0045786)			0.999996	0.999996		0.643908
Response To Interleukin-1 (GO:0070555)			0.999996	0.999996		0.643908
Cellular Respiration (GO:0045333)			0.999996			0.643908
Exocytosis (GO:0006887)		0.198935	0.999996	0.999996		0.647501
Regulation Of Programmed Cell Death (GO:0043067)			0.999996	0.999996	0.123847	0.647501
Regulation Of Endothelial Cell Migration (GO:0010594)		0.19986	0.999996	0.999996		0.655745
Positive Regulation Of Cell Adhesion (GO:0045785)			0.999996	0.999996		0.655745
Regulation Of Vesicle-Mediated Transport (GO:0060627)		0.19986	0.999996	0.999996		0.659162
ERAD Pathway (GO:0036503)			0.999996	0.999996		0.659162
Organic Substance Transport (GO:0071702)			0.999996	0.999996		0.661896
Positive Regulation Of Proteasomal Protein Catabolic Process (GO:1901800)			0.999996	0.999996		0.661896
Mitochondrial Respiratory Chain Complex Assembly (GO:0033108)						0.661896
Lymphocyte Differentiation (GO:0030098)			0.999996	0.999996		0.66457
Regulation Of Actin Cytoskeleton Organization (GO:0032956)			0.999996	0.999996		0.66457
Regulation Of Epithelial Cell Proliferation (GO:0050678)			0.999996	0.999996		0.66457
Positive Regulation Of Neuron Projection Development (GO:0010976)			0.999996	0.999996		0.667185
Positive Regulation Of Protein Catabolic Process (GO:0045732)			0.999996	0.999996		0.667185
Steroid Metabolic Process (GO:0008202)			0.999996	0.999996		0.667185
Regulation Of Angiogenesis (GO:0045765)		0.302133	0.999996	0.999996		0.669282
Negative Regulation Of Amide Metabolic Process (GO:0034249)			0.999996	0.999996		0.670368
Vesicle Organization (GO:0016050)		0.206156	0.999996	0.999996		0.672867
Muscle Contraction (GO:0006936)			0.999996	0.999996		0.672867
Sphingolipid Metabolic Process (GO:0006665)			0.999996	0.999996		0.672867
Positive Regulation Of Epithelial Cell Migration (GO:0010634)		0.206828	0.999996	0.999996	0.0768268	0.675938
T Cell Receptor Signaling Pathway (GO:0050852)			0.999996			0.675938
Regulation Of Macroautophagy (GO:0016241)			0.999996	0.999996		0.679587
Monocarboxylic Acid Metabolic Process (GO:0032787)		0.208135	0.999996	0.999996		0.683188
Regulation Of Cell Migration (GO:0030334)			0.999996	0.999996		0.684559
Positive Regulation Of Cold-Induced Thermogenesis (GO:0120162)		0.208772	0.999996	0.999996		0.685467
Negative Regulation Of Macromolecule Biosynthetic Process (GO:0010558)			0.999996	0.999996		0.685467
Cellular Response To Insulin Stimulus (GO:0032869)			0.999996	0.999996		0.68833
Negative Regulation Of Transcription By RNA Polymerase II (GO:0000122)			0.999996	0.999996		0.68833
Regulation Of Organelle Organization (GO:0033043)			0.999996	0.999996		0.69178
Positive Regulation Of Kinase Activity (GO:0033674)			0.999996	0.999996		0.707074
Negative Regulation Of Gene Expression (GO:0010629)		0.421498	0.999996	0.999996		0.707222
Cellular Response To Organonitrogen Compound (GO:0071417)			0.999996	0.999996		0.70965
Response To Calcium Ion (GO:0051592)		0.221427	0.999996	0.999996		0.712834
Regulation Of Nucleic Acid-Templated Transcription (GO:1903506)			0.999996	0.999996	0.235556	0.713075
Negative Regulation Of Translation (GO:0017148)			0.999996	0.999996		0.71335
Positive Regulation Of Autophagy (GO:0010508)			0.999996	0.999996		0.71335
Positive Regulation Of T Cell Activation (GO:0050870)			0.999996	0.999996		0.71335
Protein Polyubiquitination (GO:0000209)			0.999996			0.71335
Lipid Transport (GO:0006869)		0.221427	0.999996	0.999996		0.715129
Positive Regulation Of Metabolic Process (GO:0009893)		0.221427	0.999996	0.999996		0.715129
Response To Tumor Necrosis Factor (GO:0034612)			0.999996	0.999996		0.715129
Cellular Response To Salt (GO:1902075)		0.221427	0.999996	0.999996		0.717516
Regulation Of Wnt Signaling Pathway (GO:0030111)			0.999996	0.999996		0.717516
Adenylate Cyclase-Activating G Protein-Coupled Receptor Signaling Pathway (GO:0007189)		0.221427	0.999996	0.999996		0.720514
Negative Regulation Of Transmembrane Receptor Protein Serine/Threonine Kinase Signaling Pathway (GO:0090101)		0.221427	0.999996	0.999996	0.0840029	0.721499
Mitotic Cell Cycle Phase Transition (GO:0044772)			0.999996	0.999996		0.721499
Mitotic Sister Chromatid Segregation (GO:0000070)			0.999996	0.999996		0.721499
T Cell Activation (GO:0042110)			0.999996	0.999996		0.721499
Protein Deubiquitination (GO:0016579)			0.999996	0.999996		0.723097
Regulation Of Protein Serine/Threonine Kinase Activity (GO:0071900)			0.999996	0.999996		0.723097
Small GTPase Mediated Signal Transduction (GO:0007264)			0.999996	0.999996		0.723097
Positive Regulation Of GTPase Activity (GO:0043547)			0.999996	0.999996		0.724223
Positive Regulation Of Cellular Component Organization (GO:0051130)			0.999996	0.999996		0.724651
Regulation Of Protein Ubiquitination (GO:0031396)			0.999996	0.999996		0.724651
Negative Regulation Of Canonical Wnt Signaling Pathway (GO:0090090)			0.999996	0.999996		0.726818
Protein Modification By Small Protein Removal (GO:0070646)			0.999996	0.999996		0.726818
Positive Regulation Of DNA-templated Transcription (GO:0045893)		0.844659	0.999996	0.999996	0.513567	0.730553
Positive Regulation Of Cell Projection Organization (GO:0031346)			0.999996	0.999996		0.73904
Cellular Response To Tumor Necrosis Factor (GO:0071356)			0.999996	0.999996		0.740341
Regulation Of Protein Kinase Activity (GO:0045859)			0.999996	0.999996		0.740341
Regulation Of Protein-Containing Complex Assembly (GO:0043254)			0.999996	0.999996		0.740341
Regulation Of ERK1 And ERK2 Cascade (GO:0070372)			0.999996	0.999996		0.741475
Positive Regulation Of Gene Expression (GO:0010628)		0.522464	0.999996	0.999996		0.743496
Fatty Acid Metabolic Process (GO:0006631)		0.224409	0.999996	0.999996		0.745659
Protein Localization To Nucleus (GO:0034504)		0.224409	0.999996	0.999996		0.745659
Positive Regulation Of Macromolecule Biosynthetic Process (GO:0010557)			0.999996	0.999996		0.745659
Regulation Of Protein Catabolic Process (GO:0042176)			0.999996	0.999996		0.745659
Ubiquitin-Dependent Protein Catabolic Process (GO:0006511)			0.999996	0.999996		0.745659
Positive Regulation Of Transcription By RNA Polymerase II (GO:0045944)		0.761363	0.999996	0.999996	0.422339	0.749591
Negative Regulation Of Growth (GO:0045926)			0.999996	0.999996		0.749591
Protein Dephosphorylation (GO:0006470)			0.999996	0.999996		0.749591
Negative Regulation Of Cell Growth (GO:0030308)			0.999996	0.999996		0.751996
Positive Regulation Of Intracellular Protein Transport (GO:0090316)		0.226547	0.999996	0.999996		0.754368
Regulation Of Anatomical Structure Morphogenesis (GO:0022603)			0.999996	0.999996		0.756705
Protein Targeting (GO:0006605)			0.999996	0.999996		0.761954
Cellular Component Assembly (GO:0022607)			0.999996	0.999996	0.154635	0.767091
Epithelial Cell Differentiation (GO:0030855)			0.999996	0.999996		0.769253
Negative Regulation Of Cell Motility (GO:2000146)			0.999996	0.999996		0.771397
Non-Membrane-Bounded Organelle Assembly (GO:0140694)			0.999996	0.999996		0.776275
Potassium Ion Transmembrane Transport (GO:0071805)		0.237841	0.999996	0.999996		0.778289
Negative Regulation Of Cellular Biosynthetic Process (GO:0031327)			0.999996	0.999996		0.778289
Negative Regulation Of Signal Transduction (GO:0009968)			0.999996	0.999996		0.778289
Protein Localization To Organelle (GO:0033365)			0.999996	0.999996		0.778289
Protein Localization To Plasma Membrane (GO:0072659)			0.999996	0.999996		0.778289
Negative Regulation Of Wnt Signaling Pathway (GO:0030178)			0.999996	0.999996		0.785541
Chemical Synaptic Transmission (GO:0007268)		0.371949	0.999996	0.999996		0.786051
Positive Regulation Of Transferase Activity (GO:0051347)			0.999996	0.999996		0.791853
Ras Protein Signal Transduction (GO:0007265)			0.999996	0.999996		0.793671
Positive Regulation Of Protein Kinase Activity (GO:0045860)			0.999996	0.999996		0.79546
Neuron Projection Morphogenesis (GO:0048812)			0.999996	0.999996		0.797222
Negative Regulation Of Protein Metabolic Process (GO:0051248)			0.999996	0.999996		0.798259
Protein Glycosylation (GO:0006486)			0.999996	0.999996		0.798259
Negative Regulation Of Protein Phosphorylation (GO:0001933)			0.999996	0.999996		0.802346
Neuron Development (GO:0048666)		0.251289	0.999996	0.999996		0.804
Cellular Response To Organic Cyclic Compound (GO:0071407)			0.999996	0.999996		0.807936
Regulation Of Gene Expression (GO:0010468)		0.511035	0.999996	0.999996	0.481846	0.810363
DNA Repair (GO:0006281)			0.999996	0.999996		0.810363
Epithelium Development (GO:0060429)			0.999996	0.999996		0.810363
Regulation Of Transcription By RNA Polymerase II (GO:0006357)		0.811208	0.999996	0.999996	0.691612	0.813647
Gene Expression (GO:0010467)			0.999996	0.999996		0.816656
Peptidyl-Serine Phosphorylation (GO:0018105)		0.259145	0.999996	0.999996		0.817036
Phosphorylation (GO:0016310)	0.125396	0.489254	0.999996	0.999996	0.226508	0.821035
Regulation Of Macromolecule Metabolic Process (GO:0060255)		0.262254	0.999996	0.999996		0.824047
Nervous System Development (GO:0007399)		0.490433	0.999996	0.999996		0.824674
Negative Regulation Of Cell Migration (GO:0030336)			0.999996	0.999996		0.824674
Protein Ubiquitination (GO:0016567)			0.999996	0.999996		0.824791
Peptidyl-Serine Modification (GO:0018209)		0.265268	0.999996	0.999996		0.829275
Brain Development (GO:0007420)			0.999996	0.999996		0.834403
Neuron Differentiation (GO:0030182)		0.271	0.999996	0.999996		0.841203
Positive Regulation Of Cellular Biosynthetic Process (GO:0031328)			0.999996	0.999996		0.842311
Extracellular Matrix Organization (GO:0030198)			0.999996	0.999996	0.115237	0.845194
Negative Regulation Of Nucleic Acid-Templated Transcription (GO:1903507)			0.999996	0.999996		0.847393
Protein Modification Process (GO:0036211)	0.19524	0.317818	0.999996	0.999996	0.340423	0.849556
Phosphate-Containing Compound Metabolic Process (GO:0006796)			0.999996	0.999996		0.856721
Negative Regulation Of Macromolecule Metabolic Process (GO:0010605)			0.999996	0.999996		0.859244
Transcription By RNA Polymerase II (GO:0006366)		0.292401	0.999996	0.999996		0.866409
Neuron Projection Development (GO:0031175)			0.999996	0.999996		0.866409
Modification-Dependent Protein Catabolic Process (GO:0019941)			0.999996			0.866409
Regulation Of Cell Differentiation (GO:0045595)		0.292401	0.999996	0.999996		0.867177
Positive Regulation Of Protein Metabolic Process (GO:0051247)			0.999996	0.999996		0.870865
Anterograde Trans-Synaptic Signaling (GO:0098916)		0.297347	0.999996	0.999996		0.873673
DNA-templated Transcription (GO:0006351)		0.297347	0.999996	0.999996		0.873673
Regulation Of Translation (GO:0006417)			0.999996	0.999996		0.877091
Protein Phosphorylation (GO:0006468)	0.142879	0.224409	0.999996	0.999996	0.25378	0.882281
Negative Regulation Of Cell Differentiation (GO:0045596)		0.303206	0.999996	0.999996	0.129977	0.882281
Positive Regulation Of Macromolecule Metabolic Process (GO:0010604)		0.446382	0.999996	0.999996		0.885051
Negative Regulation Of DNA-templated Transcription (GO:0045892)			0.999996	0.999996		0.890088
Regulation Of DNA-templated Transcription (GO:0006355)		0.788715	0.999996	0.999996	0.675724	0.916969
Vesicle-Mediated Transport (GO:0016192)		0.476219	0.999996	0.999996		0.922228
Organelle Organization (GO:0006996)			0.999996	0.999996		0.926226
Positive Regulation Of Signal Transduction (GO:0009967)			0.999996	0.999996		0.935498
Chromatin Organization (GO:0006325)			0.999996	0.999996		0.936133
Plasma Membrane Bounded Cell Projection Assembly (GO:0120031)			0.999996	0.999996		0.940106
Transmembrane Receptor Protein Tyrosine Kinase Signaling Pathway (GO:0007169)			0.999996	0.999996	0.165247	0.944171
Central Nervous System Development (GO:0007417)			0.999996	0.999996		0.944171
DNA Metabolic Process (GO:0006259)			0.999996	0.999996		0.945727
Protein Transport (GO:0015031)		0.407738	0.999996	0.999996		0.957669
Supramolecular Fiber Organization (GO:0097435)		0.408962	0.999996	0.999996	0.180988	0.95819
Organelle Assembly (GO:0070925)			0.999996	0.999996		0.959919
Protein Localization (GO:0008104)		0.186851	0.999996	0.999996		0.969422
Protein Localization To Cell Surface (GO:0034394)		0.144603	0.999996	0.999996
Regulation Of Integrin-Mediated Signaling Pathway (GO:2001044)		0.144603	0.999996	0.999996
Regulation Of mRNA Metabolic Process (GO:1903311)		0.144603	0.999996	0.999996
Granulocyte Migration (GO:0097530)		0.144603	0.999996
Synaptic Vesicle Fusion To Presynaptic Active Zone Membrane (GO:0031629)		0.144603	0.999996
Synaptic Vesicle Membrane Organization (GO:0048499)		0.144603	0.999996
Vesicle Docking (GO:0048278)		0.144603	0.999996
Peptide Cross-Linking (GO:0018149)		0.145371	0.999996	0.999996
Regulation Of mRNA Processing (GO:0050684)		0.151816	0.999996	0.999996
Muscle Tissue Development (GO:0060537)		0.15631	0.999996	0.999996
Synaptic Vesicle Exocytosis (GO:0016079)		0.157202	0.999996	0.999996
Keratinocyte Differentiation (GO:0030216)		0.157387	0.999996	0.999996
Epidermal Cell Differentiation (GO:0009913)		0.17228	0.999996	0.999996
Skin Development (GO:0043588)		0.186851	0.999996	0.999996
Spliceosomal Complex Assembly (GO:0000245)		0.186851	0.999996	0.999996
External Encapsulating Structure Organization (GO:0045229)		0.221427	0.999996	0.999996	0.0840029
Potassium Ion Transport (GO:0006813)		0.224409	0.999996	0.999996
protein-RNA Complex Assembly (GO:0022618)		0.251289	0.999996	0.999996
Regulation Of Cellular Component Organization (GO:0051128)		0.254447	0.999996	0.999996
Metal Ion Transport (GO:0030001)		0.269584	0.999996	0.999996
mRNA Splicing, Via Spliceosome (GO:0000398)		0.306763	0.999996	0.999996
Monoatomic Cation Transmembrane Transport (GO:0098655)		0.379058	0.999996	0.999996
Inorganic Cation Transmembrane Transport (GO:0098662)		0.380577	0.999996	0.999996
Intracellular Protein Transport (GO:0006886)		0.414355	0.999996	0.999996
CD4-positive, Alpha-Beta T Cell Activation (GO:0035710)	0.0110915
Positive Regulation Of T-helper 2 Cell Cytokine Production (GO:2000553)	0.0110915
Positive Regulation Of Toll-Like Receptor 7 Signaling Pathway (GO:0034157)	0.0110915
Regulation Of Chemokine (C-C Motif) Ligand 5 Production (GO:0071649)	0.0110915
Regulation Of Nuclease Activity (GO:0032069)	0.0110915
Regulation Of Ribonuclease Activity (GO:0060700)	0.0110915
Regulation Of Toll-Like Receptor 7 Signaling Pathway (GO:0034155)	0.0110915
RIG-I Signaling Pathway (GO:0039529)	0.0110915
Positive Regulation Of Monocyte Chemotactic Protein-1 Production (GO:0071639)	0.0118294
Receptor-Mediated Endocytosis Of Virus By Host Cell (GO:0019065)	0.0123193		0.999996	0.999996
Regulation Of Toll-Like Receptor 9 Signaling Pathway (GO:0034163)	0.0123193			0.999996
Regulation Of T-helper 2 Cell Cytokine Production (GO:2000551)	0.0123193
Negative Regulation Of Complement Activation (GO:0045916)	0.0125288		0.999996	0.999996
Positive Regulation Of Type 2 Immune Response (GO:0002830)	0.0125288
Regulation Of Monocyte Chemotactic Protein-1 Production (GO:0071637)	0.0125288
Negative Regulation Of Type I Interferon-Mediated Signaling Pathway (GO:0060339)	0.0132965		0.999996
Alpha-Beta T Cell Activation (GO:0046631)	0.0132965
Positive Regulation Of T Cell Cytokine Production (GO:0002726)	0.015001
Negative Regulation Of Protein Transport (GO:0051224)	0.0167676		0.999996
Positive Regulation Of Immune System Process (GO:0002684)	0.01707		0.999996	0.999996
Clathrin-Dependent Endocytosis (GO:0072583)	0.01707
Regulation Of Type I Interferon-Mediated Signaling Pathway (GO:0060338)	0.0197208		0.999996	0.999996
Negative Regulation Of Protein Secretion (GO:0050709)	0.0205164		0.999996	0.999996
Blood Circulation (GO:0008015)	0.0229836		0.999996	0.999996
Negative Regulation Of Peptidase Activity (GO:0010466)	0.0259256		0.999996	0.999996
Negative Regulation Of Endopeptidase Activity (GO:0010951)	0.0269136		0.999996	0.999996
Regulation Of Endopeptidase Activity (GO:0052548)	0.027615		0.999996	0.999996
Regulation Of RNA Metabolic Process (GO:0051252)	0.0322192		0.999996	0.999996
Regulation Of Protein Secretion (GO:0050708)	0.0354919		0.999996	0.999996
Cell-Matrix Adhesion (GO:0007160)	0.0367284		0.999996	0.999996
Negative Regulation Of Cation Transmembrane Transport (GO:1904063)			0.999996	0.999996	0.0574846
Positive Regulation Of ERBB Signaling Pathway (GO:1901186)			0.999996	0.999996	0.0574846
Proteoglycan Metabolic Process (GO:0006029)			0.999996	0.999996	0.0574846
Regulation Of Neutrophil Extravasation (GO:2000389)			0.999996	0.999996	0.0574846
Cellular Response To Cadmium Ion (GO:0071276)			0.999996		0.0574846
Heparan Sulfate Proteoglycan Metabolic Process (GO:0030201)			0.999996		0.0574846
Negative Regulation Of Epithelial Cell Differentiation (GO:0030857)			0.999996		0.0574846
Negative Regulation Of Ion Transmembrane Transporter Activity (GO:0032413)			0.999996		0.0574846
Positive Regulation Of Receptor Binding (GO:1900122)			0.999996		0.0574846
Positive Regulation Of Vascular Associated Smooth Muscle Cell Proliferation (GO:1904707)			0.999996		0.0574846
Regulation Of Necrotic Cell Death (GO:0010939)			0.999996		0.0574846
Response To Cadmium Ion (GO:0046686)			0.999996		0.0574846
Macrophage Differentiation (GO:0030225)					0.0574846
Positive Regulation Of Keratinocyte Migration (GO:0051549)					0.0574846
Regulation Of Cysteine-Type Endopeptidase Activity Involved In Apoptotic Signaling Pathway (GO:2001267)					0.0574846
Regulation Of Keratinocyte Migration (GO:0051547)					0.0574846
Regulation Of Receptor Binding (GO:1900120)					0.0574846
Endodermal Cell Differentiation (GO:0035987)			0.999996	0.999996	0.0585831
Ephrin Receptor Signaling Pathway (GO:0048013)			0.999996	0.999996	0.0585831
Positive Regulation Of Smooth Muscle Cell Proliferation (GO:0048661)			0.999996	0.999996	0.0585831
Positive Regulation Of Substrate Adhesion-Dependent Cell Spreading (GO:1900026)			0.999996	0.999996	0.0585831
Regulation Of Epidermal Growth Factor Receptor Signaling Pathway (GO:0042058)			0.999996	0.999996	0.0585831
Response To Peptide (GO:1901652)			0.999996	0.999996	0.0585831
Regulation Of Substrate Adhesion-Dependent Cell Spreading (GO:1900024)			0.999996	0.999996	0.0600204
Regulation Of Cation Channel Activity (GO:2001257)			0.999996	0.999996	0.0626521
Response To Reactive Oxygen Species (GO:0000302)			0.999996	0.999996	0.0646496
Positive Regulation Of Cell-Substrate Adhesion (GO:0010811)			0.999996	0.999996	0.0661132
Cellular Response To Reactive Oxygen Species (GO:0034614)			0.999996		0.0671329
Negative Regulation Of Apoptotic Signaling Pathway (GO:2001234)			0.999996	0.999996	0.0694529
Extracellular Structure Organization (GO:0043062)			0.999996	0.999996	0.0840029
Detection Of Chemical Stimulus Involved In Sensory Perception Of Smell (GO:0050911)			0.999996	0.999996	0.0960252
Detection Of Chemical Stimulus Involved In Sensory Perception (GO:0050907)			0.999996	0.999996	0.0964814
Sensory Perception Of Smell (GO:0007608)			0.999996	0.999996	0.1395
Synaptic Transmission, GABAergic (GO:0051932)			0.231748	0.999996
Gamma-Aminobutyric Acid Signaling Pathway (GO:0007214)			0.266518	0.999996
3'-Phosphoadenosine 5'-Phosphosulfate Metabolic Process (GO:0050427)			0.999996	0.999996
3'-UTR-mediated mRNA Stabilization (GO:0070935)			0.999996	0.999996
Acetylcholine Receptor Signaling Pathway (GO:0095500)			0.999996	0.999996
Acidic Amino Acid Transport (GO:0015800)			0.999996	0.999996
Actin Crosslink Formation (GO:0051764)			0.999996	0.999996
Actin Cytoskeleton Reorganization (GO:0031532)			0.999996	0.999996
Actin Filament Bundle Assembly (GO:0051017)			0.999996	0.999996
Actin Filament Bundle Organization (GO:0061572)			0.999996	0.999996
Actin Filament Network Formation (GO:0051639)			0.999996	0.999996
Actin Filament Organization (GO:0007015)			0.999996	0.999996
Actin Filament-Based Transport (GO:0099515)			0.999996	0.999996
Actin-Mediated Cell Contraction (GO:0070252)			0.999996	0.999996
Activation Of Adenylate Cyclase Activity (GO:0007190)			0.999996	0.999996
Activation Of GTPase Activity (GO:0090630)			0.999996	0.999996
Activation Of Transmembrane Receptor Protein Tyrosine Kinase Activity (GO:0007171)			0.999996	0.999996
Actomyosin Structure Organization (GO:0031032)			0.999996	0.999996
acyl-CoA Metabolic Process (GO:0006637)			0.999996	0.999996
Acylglycerol Catabolic Process (GO:0046464)			0.999996	0.999996
Acylglycerol Homeostasis (GO:0055090)			0.999996	0.999996
Acylglycerol Metabolic Process (GO:0006639)			0.999996	0.999996
Adaptive Immune Response Based On Somatic Recombination Of Immune Receptors Built From Immunoglobulin Superfamily Domains (GO:0002460)			0.999996	0.999996
Adenine Nucleotide Transport (GO:0051503)			0.999996	0.999996
Adenosine To Inosine Editing (GO:0006382)			0.999996	0.999996
Adherens Junction Maintenance (GO:0034334)			0.999996	0.999996
Adherens Junction Organization (GO:0034332)			0.999996	0.999996
Adrenal Gland Development (GO:0030325)			0.999996	0.999996
Adult Locomotory Behavior (GO:0008344)			0.999996	0.999996
Alanine Transport (GO:0032328)			0.999996	0.999996
Alcohol Catabolic Process (GO:0046164)			0.999996	0.999996
Aldehyde Catabolic Process (GO:0046185)			0.999996	0.999996
Alpha-Amino Acid Biosynthetic Process (GO:1901607)			0.999996	0.999996
Alpha-Amino Acid Catabolic Process (GO:1901606)			0.999996	0.999996
Alpha-Amino Acid Metabolic Process (GO:1901605)			0.999996	0.999996
Alternative mRNA Splicing, Via Spliceosome (GO:0000380)			0.999996	0.999996
Ameboidal-Type Cell Migration (GO:0001667)			0.999996	0.999996
Amide Biosynthetic Process (GO:0043604)			0.999996	0.999996
Amide Transport (GO:0042886)			0.999996	0.999996
Amino Acid Catabolic Process (GO:0009063)			0.999996	0.999996
Amino Acid Import Across Plasma Membrane (GO:0089718)			0.999996	0.999996
Amino Acid Transmembrane Transport (GO:0003333)			0.999996	0.999996
Amino Acid Transport (GO:0006865)			0.999996	0.999996
Amino-Acid Betaine Metabolic Process (GO:0006577)			0.999996	0.999996
Aminoglycan Biosynthetic Process (GO:0006023)			0.999996	0.999996
Aminophospholipid Transport (GO:0015917)			0.999996	0.999996
AMP Metabolic Process (GO:0046033)			0.999996	0.999996
Amylin Receptor Signaling Pathway (GO:0097647)			0.999996	0.999996
Amyloid Fibril Formation (GO:1990000)			0.999996	0.999996
Angiogenesis Involved In Wound Healing (GO:0060055)			0.999996	0.999996
Angiotensin-Activated Signaling Pathway (GO:0038166)			0.999996	0.999996
Anterograde Axonal Transport (GO:0008089)			0.999996	0.999996
Antibacterial Humoral Response (GO:0019731)			0.999996	0.999996
Aorta Development (GO:0035904)			0.999996	0.999996
Aorta Morphogenesis (GO:0035909)			0.999996	0.999996
Aortic Valve Development (GO:0003176)			0.999996	0.999996
Aortic Valve Morphogenesis (GO:0003180)			0.999996	0.999996
Apical Junction Assembly (GO:0043297)			0.999996	0.999996
Apical Protein Localization (GO:0045176)			0.999996	0.999996
Apoptotic Nuclear Changes (GO:0030262)			0.999996	0.999996
Arginine Catabolic Process (GO:0006527)			0.999996	0.999996
Aromatic Amino Acid Transport (GO:0015801)			0.999996	0.999996
Aromatic Compound Catabolic Process (GO:0019439)			0.999996	0.999996
Artery Development (GO:0060840)			0.999996	0.999996
Artery Morphogenesis (GO:0048844)			0.999996	0.999996
Aspartate Family Amino Acid Metabolic Process (GO:0009066)			0.999996	0.999996
Aspartate Metabolic Process (GO:0006531)			0.999996	0.999996
Aspartate Transmembrane Transport (GO:0015810)			0.999996	0.999996
ATP Metabolic Process (GO:0046034)			0.999996	0.999996
Atrial Cardiac Muscle Cell Action Potential (GO:0086014)			0.999996	0.999996
Atrial Cardiac Muscle Cell To AV Node Cell Signaling (GO:0086026)			0.999996	0.999996
Atrial Cardiac Muscle Tissue Development (GO:0003228)			0.999996	0.999996
Atrial Septum Development (GO:0003283)			0.999996	0.999996
Atrial Septum Morphogenesis (GO:0060413)			0.999996	0.999996
Atrioventricular Valve Development (GO:0003171)			0.999996	0.999996
Atrioventricular Valve Morphogenesis (GO:0003181)			0.999996	0.999996
Auditory Behavior (GO:0031223)			0.999996	0.999996
Autonomic Nervous System Development (GO:0048483)			0.999996	0.999996
AV Node Cell Action Potential (GO:0086016)			0.999996	0.999996
Axon Development (GO:0061564)			0.999996	0.999996
Axon Extension (GO:0048675)			0.999996	0.999996
Axon Guidance (GO:0007411)			0.999996	0.999996
Axonal Fasciculation (GO:0007413)			0.999996	0.999996
Axonal Transport (GO:0098930)			0.999996	0.999996
Axonemal Central Apparatus Assembly (GO:1904158)			0.999996	0.999996
Axonemal Dynein Complex Assembly (GO:0070286)			0.999996	0.999996
Axoneme Assembly (GO:0035082)			0.999996	0.999996
Axonogenesis (GO:0007409)			0.999996	0.999996
B Cell Activation (GO:0042113)			0.999996	0.999996
B Cell Differentiation (GO:0030183)			0.999996	0.999996
Base Conversion Or Substitution Editing (GO:0016553)			0.999996	0.999996
Basement Membrane Organization (GO:0071711)			0.999996	0.999996
Basic Amino Acid Transport (GO:0015802)			0.999996	0.999996
Behavioral Fear Response (GO:0001662)			0.999996	0.999996
Bicellular Tight Junction Assembly (GO:0070830)			0.999996	0.999996
Bile Acid And Bile Salt Transport (GO:0015721)			0.999996	0.999996
Bile Acid Biosynthetic Process (GO:0006699)			0.999996	0.999996
Bile Acid Metabolic Process (GO:0008206)			0.999996	0.999996
Biogenic Amine Biosynthetic Process (GO:0042401)			0.999996	0.999996
Blood Vessel Endothelial Cell Migration (GO:0043534)			0.999996	0.999996
Blood Vessel Endothelial Cell Proliferation Involved In Sprouting Angiogenesis (GO:0002043)			0.999996	0.999996
Blood Vessel Morphogenesis (GO:0048514)			0.999996	0.999996
BMP Signaling Pathway (GO:0030509)			0.999996	0.999996
Body Fluid Secretion (GO:0007589)			0.999996	0.999996
Bone Development (GO:0060348)			0.999996	0.999996
Bone Morphogenesis (GO:0060349)			0.999996	0.999996
Brain Morphogenesis (GO:0048854)			0.999996	0.999996
Branched-Chain Amino Acid Transport (GO:0015803)			0.999996	0.999996
Branching Involved In Blood Vessel Morphogenesis (GO:0001569)			0.999996	0.999996
Branching Involved In Ureteric Bud Morphogenesis (GO:0001658)			0.999996	0.999996
Branching Morphogenesis Of An Epithelial Tube (GO:0048754)			0.999996	0.999996
C-terminal Protein Amino Acid Modification (GO:0018410)			0.999996	0.999996
C-terminal Protein Deglutamylation (GO:0035609)			0.999996	0.999996
C4-dicarboxylate Transport (GO:0015740)			0.999996	0.999996
Calcitonin Family Receptor Signaling Pathway (GO:0097646)			0.999996	0.999996
Calcium Ion Homeostasis (GO:0055074)			0.999996	0.999996
Calcium Ion Import (GO:0070509)			0.999996	0.999996
Calcium Ion Import Across Plasma Membrane (GO:0098703)			0.999996	0.999996
Calcium Ion Transmembrane Import Into Cytosol (GO:0097553)			0.999996	0.999996
Calcium Ion Transmembrane Transport (GO:0070588)			0.999996	0.999996
Calcium Ion Transport (GO:0006816)			0.999996	0.999996
Calcium Ion Transport Into Cytosol (GO:0060402)			0.999996	0.999996
Calcium Ion-Regulated Exocytosis Of Neurotransmitter (GO:0048791)			0.999996	0.999996
Calcium-Independent Cell-Cell Adhesion Via Plasma Membrane Cell-Adhesion Molecules (GO:0016338)			0.999996	0.999996
Calcium-Ion Regulated Exocytosis (GO:0017156)			0.999996	0.999996
Camera-Type Eye Development (GO:0043010)			0.999996	0.999996
cAMP Metabolic Process (GO:0046058)			0.999996	0.999996
cAMP-mediated Signaling (GO:0019933)			0.999996	0.999996
Carboxylic Acid Catabolic Process (GO:0046395)			0.999996	0.999996
Carboxylic Acid Metabolic Process (GO:0019752)			0.999996	0.999996
Carboxylic Acid Transmembrane Transport (GO:1905039)			0.999996	0.999996
Carboxylic Acid Transport (GO:0046942)			0.999996	0.999996
Cardiac Atrium Morphogenesis (GO:0003209)			0.999996	0.999996
Cardiac Conduction System Development (GO:0003161)			0.999996	0.999996
Cardiac Epithelial To Mesenchymal Transition (GO:0060317)			0.999996	0.999996
Cardiac Muscle Cell Action Potential (GO:0086001)			0.999996	0.999996
Cardiac Muscle Cell Contraction (GO:0086003)			0.999996	0.999996
Cardiac Muscle Cell Differentiation (GO:0055007)			0.999996	0.999996
Cardiac Muscle Contraction (GO:0060048)			0.999996	0.999996
Cardiac Muscle Tissue Development (GO:0048738)			0.999996	0.999996
Cardiac Muscle Tissue Morphogenesis (GO:0055008)			0.999996	0.999996
Cardiac Myofibril Assembly (GO:0055003)			0.999996	0.999996
Cardiac Right Ventricle Morphogenesis (GO:0003215)			0.999996	0.999996
Cardiac Ventricle Development (GO:0003231)			0.999996	0.999996
Cardiac Ventricle Morphogenesis (GO:0003208)			0.999996	0.999996
Cardioblast Differentiation (GO:0010002)			0.999996	0.999996
Cardiocyte Differentiation (GO:0035051)			0.999996	0.999996
Cartilage Development (GO:0051216)			0.999996	0.999996
Catecholamine Biosynthetic Process (GO:0042423)			0.999996	0.999996
Catecholamine Metabolic Process (GO:0006584)			0.999996	0.999996
Catecholamine Transport (GO:0051937)			0.999996	0.999996
Catecholamine Uptake (GO:0090493)			0.999996	0.999996
Cdc42 Protein Signal Transduction (GO:0032488)			0.999996	0.999996
Cell Communication By Electrical Coupling Involved In Cardiac Conduction (GO:0086064)			0.999996	0.999996
Cell Cycle G1/S Phase Transition (GO:0044843)			0.999996	0.999996
Cell Differentiation In Hindbrain (GO:0021533)			0.999996	0.999996
Cell Differentiation In Spinal Cord (GO:0021515)			0.999996	0.999996
Cell Junction Assembly (GO:0034329)			0.999996	0.999996
Cell Junction Organization (GO:0034330)			0.999996	0.999996
Cell Migration Involved In Heart Development (GO:0060973)			0.999996	0.999996
Cell Migration Involved In Sprouting Angiogenesis (GO:0002042)			0.999996	0.999996
Cell Morphogenesis Involved In Differentiation (GO:0000904)			0.999996	0.999996
Cell Morphogenesis Involved In Neuron Differentiation (GO:0048667)			0.999996	0.999996
Cell Surface Receptor Signaling Pathway Involved In Cell-Cell Signaling (GO:1905114)			0.999996	0.999996
Cell Surface Receptor Signaling Pathway Involved In Heart Development (GO:0061311)			0.999996	0.999996
Cell Surface Toll-Like Receptor Signaling Pathway (GO:0140895)			0.999996	0.999996
Cell-Cell Adhesion Mediated By Cadherin (GO:0044331)			0.999996	0.999996
Cell-Cell Junction Assembly (GO:0007043)			0.999996	0.999996
Cell-Cell Signaling By Wnt (GO:0198738)			0.999996	0.999996
Cell-Substrate Junction Assembly (GO:0007044)			0.999996	0.999996
Cellular Hypotonic Response (GO:0071476)			0.999996	0.999996
Cellular Modified Amino Acid Catabolic Process (GO:0042219)			0.999996	0.999996
Cellular Nitrogen Compound Biosynthetic Process (GO:0044271)			0.999996	0.999996
Cellular Response To Acetylcholine (GO:1905145)			0.999996	0.999996
Cellular Response To Acid Chemical (GO:0071229)			0.999996	0.999996
Cellular Response To Alcohol (GO:0097306)			0.999996	0.999996
Cellular Response To Alkaloid (GO:0071312)			0.999996	0.999996
Cellular Response To Amino Acid Stimulus (GO:0071230)			0.999996	0.999996
Cellular Response To Angiotensin (GO:1904385)			0.999996	0.999996
Cellular Response To BMP Stimulus (GO:0071773)			0.999996	0.999996
Cellular Response To Corticosteroid Stimulus (GO:0071384)			0.999996	0.999996
Cellular Response To Epidermal Growth Factor Stimulus (GO:0071364)			0.999996	0.999996
Cellular Response To Estradiol Stimulus (GO:0071392)			0.999996	0.999996
Cellular Response To Estrogen Stimulus (GO:0071391)			0.999996	0.999996
Cellular Response To Fatty Acid (GO:0071398)			0.999996	0.999996
Cellular Response To Fibroblast Growth Factor Stimulus (GO:0044344)			0.999996	0.999996
Cellular Response To Glucocorticoid Stimulus (GO:0071385)			0.999996	0.999996
Cellular Response To Glucose Starvation (GO:0042149)			0.999996	0.999996
Cellular Response To Glucose Stimulus (GO:0071333)			0.999996	0.999996
Cellular Response To Gonadotropin Stimulus (GO:0071371)			0.999996	0.999996
Cellular Response To Growth Factor Stimulus (GO:0071363)			0.999996	0.999996
Cellular Response To Hexose Stimulus (GO:0071331)			0.999996	0.999996
Cellular Response To Hormone Stimulus (GO:0032870)			0.999996	0.999996
Cellular Response To Increased Oxygen Levels (GO:0036295)			0.999996	0.999996
Cellular Response To Ketone (GO:1901655)			0.999996	0.999996
Cellular Response To Light Stimulus (GO:0071482)			0.999996	0.999996
Cellular Response To Nerve Growth Factor Stimulus (GO:1990090)			0.999996	0.999996
Cellular Response To Nitrogen Compound (GO:1901699)			0.999996	0.999996
Cellular Response To Peptide Hormone Stimulus (GO:0071375)			0.999996	0.999996
Cellular Response To Platelet-Derived Growth Factor Stimulus (GO:0036120)			0.999996	0.999996
Cellular Response To Potassium Ion (GO:0035865)			0.999996	0.999996
Cellular Response To Retinoic Acid (GO:0071300)			0.999996	0.999996
Cellular Response To Steroid Hormone Stimulus (GO:0071383)			0.999996	0.999996
Cellular Response To Topologically Incorrect Protein (GO:0035967)			0.999996	0.999996
Cellular Response To Transforming Growth Factor Beta Stimulus (GO:0071560)			0.999996	0.999996
Cellular Response To Type III Interferon (GO:0071358)			0.999996	0.999996
Cellular Response To Unfolded Protein (GO:0034620)			0.999996	0.999996
Cellular Response To Vascular Endothelial Growth Factor Stimulus (GO:0035924)			0.999996	0.999996
Cellular Response To Xenobiotic Stimulus (GO:0071466)			0.999996	0.999996
Central Nervous System Neuron Axonogenesis (GO:0021955)			0.999996	0.999996
Central Nervous System Neuron Development (GO:0021954)			0.999996	0.999996
Central Nervous System Neuron Differentiation (GO:0021953)			0.999996	0.999996
Central Nervous System Projection Neuron Axonogenesis (GO:0021952)			0.999996	0.999996
Ceramide Biosynthetic Process (GO:0046513)			0.999996	0.999996
Cerebral Cortex Cell Migration (GO:0021795)			0.999996	0.999996
cGMP Biosynthetic Process (GO:0006182)			0.999996	0.999996
cGMP Metabolic Process (GO:0046068)			0.999996	0.999996
cGMP-mediated Signaling (GO:0019934)			0.999996	0.999996
Chloride Ion Homeostasis (GO:0055064)			0.999996	0.999996
Chloride Transmembrane Transport (GO:1902476)			0.999996	0.999996
Chloride Transport (GO:0006821)			0.999996	0.999996
Cholesterol Efflux (GO:0033344)			0.999996	0.999996
Cholesterol Homeostasis (GO:0042632)			0.999996	0.999996
Cholesterol Metabolic Process (GO:0008203)			0.999996	0.999996
Cholesterol Transport (GO:0030301)			0.999996	0.999996
Choline Metabolic Process (GO:0019695)			0.999996	0.999996
Choline Transport (GO:0015871)			0.999996	0.999996
Chondrocyte Differentiation (GO:0002062)			0.999996	0.999996
Chordate Embryonic Development (GO:0043009)			0.999996	0.999996
Chromatin Remodeling (GO:0006338)			0.999996	0.999996
Chromosome Condensation (GO:0030261)			0.999996	0.999996
Cilium Assembly (GO:0060271)			0.999996	0.999996
Cilium Movement (GO:0003341)			0.999996	0.999996
Cilium Movement Involved In Cell Motility (GO:0060294)			0.999996	0.999996
Cilium Organization (GO:0044782)			0.999996	0.999996
Cilium-Dependent Cell Motility (GO:0060285)			0.999996	0.999996
Circulatory System Development (GO:0072359)			0.999996	0.999996
Citrulline Metabolic Process (GO:0000052)			0.999996	0.999996
Clathrin Coat Assembly (GO:0048268)			0.999996	0.999996
Cochlea Morphogenesis (GO:0090103)			0.999996	0.999996
Cognition (GO:0050890)			0.999996	0.999996
Collagen Fibril Organization (GO:0030199)			0.999996	0.999996
Collagen-Activated Signaling Pathway (GO:0038065)			0.999996	0.999996
Collecting Duct Development (GO:0072044)			0.999996	0.999996
Commissural Neuron Axon Guidance (GO:0071679)			0.999996	0.999996
Complement Activation, Lectin Pathway (GO:0001867)			0.999996	0.999996
Copper Ion Homeostasis (GO:0055070)			0.999996	0.999996
Coronary Vasculature Development (GO:0060976)			0.999996	0.999996
Coronary Vasculature Morphogenesis (GO:0060977)			0.999996	0.999996
Cortical Cytoskeleton Organization (GO:0030865)			0.999996	0.999996
Cranial Nerve Development (GO:0021545)			0.999996	0.999996
Cyclic Nucleotide Biosynthetic Process (GO:0009190)			0.999996	0.999996
Cyclic-Nucleotide-Mediated Signaling (GO:0019935)			0.999996	0.999996
Cytoplasmic Microtubule Organization (GO:0031122)			0.999996	0.999996
Cytoskeleton Organization (GO:0007010)			0.999996	0.999996
Cytoskeleton-Dependent Cytokinesis (GO:0061640)			0.999996	0.999996
Cytoskeleton-Dependent Intracellular Transport (GO:0030705)			0.999996	0.999996
Dehydroascorbic Acid Transport (GO:0070837)			0.999996	0.999996
Delamination (GO:0060232)			0.999996	0.999996
Dendrite Morphogenesis (GO:0048813)			0.999996	0.999996
Dendrite Self-Avoidance (GO:0070593)			0.999996	0.999996
Dendritic Spine Morphogenesis (GO:0060997)			0.999996	0.999996
Dendritic Spine Organization (GO:0097061)			0.999996	0.999996
Dephosphorylation (GO:0016311)			0.999996	0.999996
Desmosome Organization (GO:0002934)			0.999996	0.999996
Detection Of Calcium Ion (GO:0005513)			0.999996	0.999996
Detection Of Chemical Stimulus Involved In Sensory Perception Of Bitter Taste (GO:0001580)			0.999996	0.999996
Detection Of Chemical Stimulus Involved In Sensory Perception Of Taste (GO:0050912)			0.999996	0.999996
Detection Of Light Stimulus Involved In Sensory Perception (GO:0050962)			0.999996	0.999996
Detection Of Light Stimulus Involved In Visual Perception (GO:0050908)			0.999996	0.999996
Detection Of Visible Light (GO:0009584)			0.999996	0.999996
Determination Of Bilateral Symmetry (GO:0009855)			0.999996	0.999996
Determination Of Digestive Tract Left/Right Asymmetry (GO:0071907)			0.999996	0.999996
Determination Of Heart Left/Right Asymmetry (GO:0061371)			0.999996	0.999996
Determination Of Left/Right Symmetry (GO:0007368)			0.999996	0.999996
Determination Of Liver Left/Right Asymmetry (GO:0071910)			0.999996	0.999996
Development Of Primary Male Sexual Characteristics (GO:0046546)			0.999996	0.999996
Diacylglycerol Metabolic Process (GO:0046339)			0.999996	0.999996
Dicarboxylic Acid Biosynthetic Process (GO:0043650)			0.999996	0.999996
Dicarboxylic Acid Catabolic Process (GO:0043649)			0.999996	0.999996
Dicarboxylic Acid Metabolic Process (GO:0043648)			0.999996	0.999996
Dicarboxylic Acid Transport (GO:0006835)			0.999996	0.999996
Digestive System Development (GO:0055123)			0.999996	0.999996
Digestive Tract Development (GO:0048565)			0.999996	0.999996
Digestive Tract Morphogenesis (GO:0048546)			0.999996	0.999996
Diol Metabolic Process (GO:0034311)			0.999996	0.999996
Diterpenoid Metabolic Process (GO:0016101)			0.999996	0.999996
DNA Alkylation (GO:0006305)			0.999996	0.999996
DNA Biosynthetic Process (GO:0071897)			0.999996	0.999996
DNA Duplex Unwinding (GO:0032508)			0.999996	0.999996
DNA Methylation (GO:0006306)			0.999996	0.999996
DNA Replication Checkpoint Signaling (GO:0000076)			0.999996	0.999996
DNA Replication Initiation (GO:0006270)			0.999996	0.999996
DNA Strand Elongation (GO:0022616)			0.999996	0.999996
DNA Unwinding Involved In DNA Replication (GO:0006268)			0.999996	0.999996
DNA-templated DNA Replication (GO:0006261)			0.999996	0.999996
Dopamine Metabolic Process (GO:0042417)			0.999996	0.999996
Dopamine Transport (GO:0015872)			0.999996	0.999996
Dopamine Uptake (GO:0090494)			0.999996	0.999996
Dopaminergic Neuron Differentiation (GO:0071542)			0.999996	0.999996
Dorsal/Ventral Pattern Formation (GO:0009953)			0.999996	0.999996
Double-Strand Break Repair Via Homologous Recombination (GO:0000724)			0.999996	0.999996
Ear Development (GO:0043583)			0.999996	0.999996
Ear Morphogenesis (GO:0042471)			0.999996	0.999996
Embryo Development Ending In Birth Or Egg Hatching (GO:0009792)			0.999996	0.999996
Embryonic Appendage Morphogenesis (GO:0035113)			0.999996	0.999996
Embryonic Cranial Skeleton Morphogenesis (GO:0048701)			0.999996	0.999996
Embryonic Digestive Tract Development (GO:0048566)			0.999996	0.999996
Embryonic Digestive Tract Morphogenesis (GO:0048557)			0.999996	0.999996
Embryonic Digit Morphogenesis (GO:0042733)			0.999996	0.999996
Embryonic Eye Morphogenesis (GO:0048048)			0.999996	0.999996
Embryonic Heart Tube Development (GO:0035050)			0.999996	0.999996
Embryonic Heart Tube Morphogenesis (GO:0003143)			0.999996	0.999996
Embryonic Limb Morphogenesis (GO:0030326)			0.999996	0.999996
Embryonic Organ Development (GO:0048568)			0.999996	0.999996
Embryonic Organ Morphogenesis (GO:0048562)			0.999996	0.999996
Embryonic Placenta Development (GO:0001892)			0.999996	0.999996
Embryonic Skeletal Joint Development (GO:0072498)			0.999996	0.999996
Embryonic Skeletal System Development (GO:0048706)			0.999996	0.999996
Embryonic Skeletal System Morphogenesis (GO:0048704)			0.999996	0.999996
Enamel Mineralization (GO:0070166)			0.999996	0.999996
Endocardial Cushion Development (GO:0003197)			0.999996	0.999996
Endocardial Cushion Morphogenesis (GO:0003203)			0.999996	0.999996
Endochondral Bone Morphogenesis (GO:0060350)			0.999996	0.999996
Endochondral Ossification (GO:0001958)			0.999996	0.999996
Endocrine System Development (GO:0035270)			0.999996	0.999996
Endocytic Recycling (GO:0032456)			0.999996	0.999996
Endoplasmic Reticulum Calcium Ion Homeostasis (GO:0032469)			0.999996	0.999996
Endoplasmic Reticulum To Golgi Vesicle-Mediated Transport (GO:0006888)			0.999996	0.999996
Endosomal Transport (GO:0016197)			0.999996	0.999996
Endosome To Lysosome Transport (GO:0008333)			0.999996	0.999996
Endothelial Cell Differentiation (GO:0045446)			0.999996	0.999996
Endothelial Tube Morphogenesis (GO:0061154)			0.999996	0.999996
Enteric Nervous System Development (GO:0048484)			0.999996	0.999996
Enzyme-Linked Receptor Protein Signaling Pathway (GO:0007167)			0.999996	0.999996
Eosinophil Chemotaxis (GO:0048245)			0.999996	0.999996
Eosinophil Migration (GO:0072677)			0.999996	0.999996
Epiboly Involved In Wound Healing (GO:0090505)			0.999996	0.999996
Epidermis Development (GO:0008544)			0.999996	0.999996
Epigenetic Regulation Of Gene Expression (GO:0040029)			0.999996	0.999996
Epithelial Cell Apoptotic Process (GO:1904019)			0.999996	0.999996
Epithelial Cell Development (GO:0002064)			0.999996	0.999996
Epithelial Cell Morphogenesis (GO:0003382)			0.999996	0.999996
Epithelial Cilium Movement Involved In Determination Of Left/Right Asymmetry (GO:0060287)			0.999996	0.999996
Epithelial Cilium Movement Involved In Extracellular Fluid Movement (GO:0003351)			0.999996	0.999996
Epithelial Structure Maintenance (GO:0010669)			0.999996	0.999996
Epithelial To Mesenchymal Transition (GO:0001837)			0.999996	0.999996
Epithelial To Mesenchymal Transition Involved In Endocardial Cushion Formation (GO:0003198)			0.999996	0.999996
Epithelial Tube Formation (GO:0072175)			0.999996	0.999996
Epithelial Tube Morphogenesis (GO:0060562)			0.999996	0.999996
Epoxygenase P450 Pathway (GO:0019373)			0.999996	0.999996
Equilibrioception (GO:0050957)			0.999996	0.999996
Establishment Of Apical/Basal Cell Polarity (GO:0035089)			0.999996	0.999996
Establishment Of Melanosome Localization (GO:0032401)			0.999996	0.999996
Establishment Of Planar Polarity (GO:0001736)			0.999996	0.999996
Establishment Of Protein Localization To Chromosome (GO:0070199)			0.999996	0.999996
Establishment Of Protein Localization To Organelle (GO:0072594)			0.999996	0.999996
Establishment Of Protein Localization To Plasma Membrane (GO:0061951)			0.999996	0.999996
Establishment Of Protein Localization To Telomere (GO:0070200)			0.999996	0.999996
Establishment Of Protein Localization To Vacuole (GO:0072666)			0.999996	0.999996
Establishment Of Skin Barrier (GO:0061436)			0.999996	0.999996
Establishment Or Maintenance Of Apical/Basal Cell Polarity (GO:0035088)			0.999996	0.999996
Ethanol Metabolic Process (GO:0006067)			0.999996	0.999996
Ethanol Oxidation (GO:0006069)			0.999996	0.999996
Excitatory Chemical Synaptic Transmission (GO:0098976)			0.999996	0.999996
Exocrine System Development (GO:0035272)			0.999996	0.999996
Extracellular Matrix Assembly (GO:0085029)			0.999996	0.999996
Extracellular Transport (GO:0006858)			0.999996	0.999996
Extrinsic Apoptotic Signaling Pathway Via Death Domain Receptors (GO:0008625)			0.999996	0.999996
Eye Development (GO:0001654)			0.999996	0.999996
Eye Morphogenesis (GO:0048592)			0.999996	0.999996
Eye Photoreceptor Cell Differentiation (GO:0001754)			0.999996	0.999996
Fat-Soluble Vitamin Metabolic Process (GO:0006775)			0.999996	0.999996
Fatty Acid Beta-Oxidation (GO:0006635)			0.999996	0.999996
Fatty Acid Beta-Oxidation Using acyl-CoA Oxidase (GO:0033540)			0.999996	0.999996
Fatty Acid Biosynthetic Process (GO:0006633)			0.999996	0.999996
Fatty Acid Homeostasis (GO:0055089)			0.999996	0.999996
Fatty Acid Oxidation (GO:0019395)			0.999996	0.999996
Female Gamete Generation (GO:0007292)			0.999996	0.999996
Fibroblast Growth Factor Receptor Signaling Pathway (GO:0008543)			0.999996	0.999996
Filopodium Assembly (GO:0046847)			0.999996	0.999996
Focal Adhesion Assembly (GO:0048041)			0.999996	0.999996
Folic Acid Transport (GO:0015884)			0.999996	0.999996
G Protein-Coupled Glutamate Receptor Signaling Pathway (GO:0007216)			0.999996	0.999996
G Protein-Coupled Receptor Signaling Pathway, Coupled To Cyclic Nucleotide Second Messenger (GO:0007187)			0.999996	0.999996
G1/S Transition Of Mitotic Cell Cycle (GO:0000082)			0.999996	0.999996
Galactolipid Biosynthetic Process (GO:0019375)			0.999996	0.999996
Galactosylceramide Biosynthetic Process (GO:0006682)			0.999996	0.999996
Galactosylceramide Metabolic Process (GO:0006681)			0.999996	0.999996
Gamma-Aminobutyric Acid Transport (GO:0015812)			0.999996	0.999996
Gas Transport (GO:0015669)			0.999996	0.999996
Gastrulation (GO:0007369)			0.999996	0.999996
Gastrulation With Mouth Forming Second (GO:0001702)			0.999996	0.999996
Generation Of Neurons (GO:0048699)			0.999996	0.999996
Genitalia Development (GO:0048806)			0.999996	0.999996
Gland Development (GO:0048732)			0.999996	0.999996
Gland Morphogenesis (GO:0022612)			0.999996	0.999996
Glandular Epithelial Cell Development (GO:0002068)			0.999996	0.999996
Glial Cell Differentiation (GO:0010001)			0.999996	0.999996
Gliogenesis (GO:0042063)			0.999996	0.999996
Glomerular Epithelial Cell Development (GO:0072310)			0.999996	0.999996
Glomerular Epithelial Cell Differentiation (GO:0072311)			0.999996	0.999996
Glomerular Filtration (GO:0003094)			0.999996	0.999996
Glucan Biosynthetic Process (GO:0009250)			0.999996	0.999996
Glucocorticoid Biosynthetic Process (GO:0006704)			0.999996	0.999996
Glucocorticoid Metabolic Process (GO:0008211)			0.999996	0.999996
Gluconeogenesis (GO:0006094)			0.999996	0.999996
Glucose Homeostasis (GO:0042593)			0.999996	0.999996
Glucose Metabolic Process (GO:0006006)			0.999996	0.999996
Glucose Transmembrane Transport (GO:1904659)			0.999996	0.999996
Glutamate Catabolic Process (GO:0006538)			0.999996	0.999996
Glutamate Metabolic Process (GO:0006536)			0.999996	0.999996
Glutamate Receptor Signaling Pathway (GO:0007215)			0.999996	0.999996
Glutamine Family Amino Acid Biosynthetic Process (GO:0009084)			0.999996	0.999996
Glutamine Family Amino Acid Metabolic Process (GO:0009064)			0.999996	0.999996
Glutamine Metabolic Process (GO:0006541)			0.999996	0.999996
Glutamine Transport (GO:0006868)			0.999996	0.999996
Glycerol-3-Phosphate Metabolic Process (GO:0006072)			0.999996	0.999996
Glycerolipid Catabolic Process (GO:0046503)			0.999996	0.999996
Glycerolipid Metabolic Process (GO:0046486)			0.999996	0.999996
Glycerophospholipid Catabolic Process (GO:0046475)			0.999996	0.999996
Glycerophospholipid Metabolic Process (GO:0006650)			0.999996	0.999996
Glycine Transport (GO:0015816)			0.999996	0.999996
Glycogen Biosynthetic Process (GO:0005978)			0.999996	0.999996
Glycogen Metabolic Process (GO:0005977)			0.999996	0.999996
Glycolipid Biosynthetic Process (GO:0009247)			0.999996	0.999996
Glycoprotein Metabolic Process (GO:0009100)			0.999996	0.999996
Glycosaminoglycan Biosynthetic Process (GO:0006024)			0.999996	0.999996
Glycosaminoglycan Metabolic Process (GO:0030203)			0.999996	0.999996
Glycosphingolipid Biosynthetic Process (GO:0006688)			0.999996	0.999996
Glycosphingolipid Metabolic Process (GO:0006687)			0.999996	0.999996
Glycosylceramide Biosynthetic Process (GO:0046476)			0.999996	0.999996
Golgi To Plasma Membrane Protein Transport (GO:0043001)			0.999996	0.999996
Golgi To Plasma Membrane Transport (GO:0006893)			0.999996	0.999996
Golgi Vesicle Transport (GO:0048193)			0.999996	0.999996
Gonad Development (GO:0008406)			0.999996	0.999996
GPI Anchor Biosynthetic Process (GO:0006506)			0.999996	0.999996
GPI Anchor Metabolic Process (GO:0006505)			0.999996	0.999996
Heart Contraction (GO:0060047)			0.999996	0.999996
Heart Development (GO:0007507)			0.999996	0.999996
Heart Looping (GO:0001947)			0.999996	0.999996
Heart Morphogenesis (GO:0003007)			0.999996	0.999996
Heart Trabecula Morphogenesis (GO:0061384)			0.999996	0.999996
Hematopoietic Progenitor Cell Differentiation (GO:0002244)			0.999996	0.999996
Heme Catabolic Process (GO:0042167)			0.999996	0.999996
Hemopoiesis (GO:0030097)			0.999996	0.999996
Heparan Sulfate Proteoglycan Biosynthetic Process (GO:0015012)			0.999996	0.999996
Heparan Sulfate Proteoglycan Biosynthetic Process, Polysaccharide Chain Biosynthetic Process (GO:0015014)			0.999996	0.999996
Hepaticobiliary System Development (GO:0061008)			0.999996	0.999996
Hepatocyte Differentiation (GO:0070365)			0.999996	0.999996
Hepoxilin Biosynthetic Process (GO:0051122)			0.999996	0.999996
Hepoxilin Metabolic Process (GO:0051121)			0.999996	0.999996
Heterocycle Catabolic Process (GO:0046700)			0.999996	0.999996
Heterotypic Cell-Cell Adhesion (GO:0034113)			0.999996	0.999996
Hexose Biosynthetic Process (GO:0019319)			0.999996	0.999996
Hexose Catabolic Process (GO:0019320)			0.999996	0.999996
Hexose Import Across Plasma Membrane (GO:0140271)			0.999996	0.999996
Hexose Metabolic Process (GO:0019318)			0.999996	0.999996
Hexose Transmembrane Transport (GO:0008645)			0.999996	0.999996
Hippo Signaling (GO:0035329)			0.999996	0.999996
Histone Acetylation (GO:0016573)			0.999996	0.999996
Histone Deubiquitination (GO:0016578)			0.999996	0.999996
Histone H3 Acetylation (GO:0043966)			0.999996	0.999996
Histone Modification (GO:0016570)			0.999996	0.999996
Homocysteine Metabolic Process (GO:0050667)			0.999996	0.999996
Homologous Chromosome Pairing At Meiosis (GO:0007129)			0.999996	0.999996
Homologous Chromosome Segregation (GO:0045143)			0.999996	0.999996
Homophilic Cell Adhesion Via Plasma Membrane Adhesion Molecules (GO:0007156)			0.999996	0.999996
Homotypic Cell-Cell Adhesion (GO:0034109)			0.999996	0.999996
Hormone Transport (GO:0009914)			0.999996	0.999996
Hyaluronan Biosynthetic Process (GO:0030213)			0.999996	0.999996
Hydrogen Peroxide Biosynthetic Process (GO:0050665)			0.999996	0.999996
Hypotonic Response (GO:0006971)			0.999996	0.999996
I-kappaB kinase/NF-kappaB Signaling (GO:0007249)			0.999996	0.999996
I-kappaB Phosphorylation (GO:0007252)			0.999996	0.999996
Icosanoid Transport (GO:0071715)			0.999996	0.999996
Imitative Learning (GO:0098596)			0.999996	0.999996
Import Into Cell (GO:0098657)			0.999996	0.999996
In Utero Embryonic Development (GO:0001701)			0.999996	0.999996
Induction Of Positive Chemotaxis (GO:0050930)			0.999996	0.999996
Inhibitory Synapse Assembly (GO:1904862)			0.999996	0.999996
Innate Immune Response In Mucosa (GO:0002227)			0.999996	0.999996
Inner Dynein Arm Assembly (GO:0036159)			0.999996	0.999996
Inner Ear Morphogenesis (GO:0042472)			0.999996	0.999996
Inorganic Anion Transport (GO:0015698)			0.999996	0.999996
Inorganic Cation Import Across Plasma Membrane (GO:0098659)			0.999996	0.999996
Inositol Phosphate Biosynthetic Process (GO:0032958)			0.999996	0.999996
Inositol Phosphate Metabolic Process (GO:0043647)			0.999996	0.999996
Inositol Phosphate-Mediated Signaling (GO:0048016)			0.999996	0.999996
Insulin Metabolic Process (GO:1901142)			0.999996	0.999996
Insulin Processing (GO:0030070)			0.999996	0.999996
Insulin Secretion (GO:0030073)			0.999996	0.999996
Insulin Secretion Involved In Cellular Response To Glucose Stimulus (GO:0035773)			0.999996	0.999996
Integrin Activation (GO:0033622)			0.999996	0.999996
Integrin-Mediated Signaling Pathway (GO:0007229)			0.999996	0.999996
Intermediate Filament Bundle Assembly (GO:0045110)			0.999996	0.999996
Intermediate Filament Organization (GO:0045109)			0.999996	0.999996
Intermembrane Lipid Transfer (GO:0120009)			0.999996	0.999996
Internal Peptidyl-Lysine Acetylation (GO:0018393)			0.999996	0.999996
Intestinal Absorption (GO:0050892)			0.999996	0.999996
Intracellular Calcium Ion Homeostasis (GO:0006874)			0.999996	0.999996
Intracellular Copper Ion Homeostasis (GO:0006878)			0.999996	0.999996
Intracellular Glucose Homeostasis (GO:0001678)			0.999996	0.999996
Intracellular Iron Ion Homeostasis (GO:0006879)			0.999996	0.999996
Intracellular Monoatomic Cation Homeostasis (GO:0030003)			0.999996	0.999996
Intracellular Monoatomic Ion Homeostasis (GO:0006873)			0.999996	0.999996
Intracellular pH Elevation (GO:0051454)			0.999996	0.999996
Intracellular Potassium Ion Homeostasis (GO:0030007)			0.999996	0.999996
Intracellular Sodium Ion Homeostasis (GO:0006883)			0.999996	0.999996
Intracellular Steroid Hormone Receptor Signaling Pathway (GO:0030518)			0.999996	0.999996
Intracellular Triglyceride Homeostasis (GO:0035356)			0.999996	0.999996
Intracellular Water Homeostasis (GO:0009992)			0.999996	0.999996
Intracellular Zinc Ion Homeostasis (GO:0006882)			0.999996	0.999996
Intrinsic Apoptotic Signaling Pathway By P53 Class Mediator (GO:0072332)			0.999996	0.999996
Ionotropic Glutamate Receptor Signaling Pathway (GO:0035235)			0.999996	0.999996
Iron Ion Transport (GO:0006826)			0.999996	0.999996
Keratan Sulfate Biosynthetic Process (GO:0018146)			0.999996	0.999996
Keratan Sulfate Metabolic Process (GO:0042339)			0.999996	0.999996
Kidney Epithelium Development (GO:0072073)			0.999996	0.999996
Kidney Mesenchyme Development (GO:0072074)			0.999996	0.999996
Kidney Morphogenesis (GO:0060993)			0.999996	0.999996
L-alanine Transport (GO:0015808)			0.999996	0.999996
L-alpha-amino Acid Transmembrane Transport (GO:1902475)			0.999996	0.999996
L-amino Acid Transport (GO:0015807)			0.999996	0.999996
L-aspartate Import Across Plasma Membrane (GO:0140009)			0.999996	0.999996
L-aspartate Transmembrane Transport (GO:0070778)			0.999996	0.999996
L-glutamate Import (GO:0051938)			0.999996	0.999996
L-glutamate Transmembrane Transport (GO:0015813)			0.999996	0.999996
L-methionine Salvage (GO:0071267)			0.999996	0.999996
Lamellipodium Assembly (GO:0030032)			0.999996	0.999996
Lamellipodium Organization (GO:0097581)			0.999996	0.999996
Learned Vocalization Behavior Or Vocal Learning (GO:0098598)			0.999996	0.999996
Learning (GO:0007612)			0.999996	0.999996
Left/Right Pattern Formation (GO:0060972)			0.999996	0.999996
Lens Fiber Cell Development (GO:0070307)			0.999996	0.999996
Lens Fiber Cell Differentiation (GO:0070306)			0.999996	0.999996
Leucine Transport (GO:0015820)			0.999996	0.999996
Limb Development (GO:0060173)			0.999996	0.999996
Limb Morphogenesis (GO:0035108)			0.999996	0.999996
Linoleic Acid Metabolic Process (GO:0043651)			0.999996	0.999996
Lipid Catabolic Process (GO:0016042)			0.999996	0.999996
Lipid Droplet Organization (GO:0034389)			0.999996	0.999996
Lipid Import Into Cell (GO:0140354)			0.999996	0.999996
Lipid Modification (GO:0030258)			0.999996	0.999996
Lipid Oxidation (GO:0034440)			0.999996	0.999996
Lipid Phosphorylation (GO:0046834)			0.999996	0.999996
Lipid Translocation (GO:0034204)			0.999996	0.999996
Lipoxygenase Pathway (GO:0019372)			0.999996	0.999996
Liver Development (GO:0001889)			0.999996	0.999996
Long-Chain Fatty Acid Biosynthetic Process (GO:0042759)			0.999996	0.999996
Long-Term Memory (GO:0007616)			0.999996	0.999996
Long-Term Synaptic Depression (GO:0060292)			0.999996	0.999996
Long-Term Synaptic Potentiation (GO:0060291)			0.999996	0.999996
Low-Density Lipoprotein Particle Remodeling (GO:0034374)			0.999996	0.999996
Lung Development (GO:0030324)			0.999996	0.999996
Lung Epithelium Development (GO:0060428)			0.999996	0.999996
Lymphatic Endothelial Cell Differentiation (GO:0060836)			0.999996	0.999996
Lymphocyte Apoptotic Process (GO:0070227)			0.999996	0.999996
Lymphocyte Chemotaxis (GO:0048247)			0.999996	0.999996
Lymphocyte Migration (GO:0072676)			0.999996	0.999996
Lymphoid Progenitor Cell Differentiation (GO:0002320)			0.999996	0.999996
Lysosomal Transport (GO:0007041)			0.999996	0.999996
Macromolecule Biosynthetic Process (GO:0009059)			0.999996	0.999996
Macromolecule Catabolic Process (GO:0009057)			0.999996	0.999996
Maintenance Of Blood-Brain Barrier (GO:0035633)			0.999996	0.999996
Maintenance Of Gastrointestinal Epithelium (GO:0030277)			0.999996	0.999996
Maintenance Of Synapse Structure (GO:0099558)			0.999996	0.999996
Male Gonad Development (GO:0008584)			0.999996	0.999996
Male Meiosis I (GO:0007141)			0.999996	0.999996
Mammary Gland Development (GO:0030879)			0.999996	0.999996
Mammary Gland Epithelium Development (GO:0061180)			0.999996	0.999996
Manganese Ion Transport (GO:0006828)			0.999996	0.999996
Medium-Chain Fatty Acid Biosynthetic Process (GO:0051792)			0.999996	0.999996
Medium-Chain Fatty Acid Metabolic Process (GO:0051791)			0.999996	0.999996
Megakaryocyte Differentiation (GO:0030219)			0.999996	0.999996
Meiosis I (GO:0007127)			0.999996	0.999996
Melanin Biosynthetic Process (GO:0042438)			0.999996	0.999996
Melanocyte Differentiation (GO:0030318)			0.999996	0.999996
Melanosome Localization (GO:0032400)			0.999996	0.999996
Melanosome Transport (GO:0032402)			0.999996	0.999996
Membrane Depolarization (GO:0051899)			0.999996	0.999996
Membrane Depolarization During Action Potential (GO:0086010)			0.999996	0.999996
Membrane Depolarization During Cardiac Muscle Cell Action Potential (GO:0086012)			0.999996	0.999996
Membrane Lipid Biosynthetic Process (GO:0046467)			0.999996	0.999996
Membrane Lipid Metabolic Process (GO:0006643)			0.999996	0.999996
Membrane Protein Proteolysis (GO:0033619)			0.999996	0.999996
Membrane Repolarization During Cardiac Muscle Cell Action Potential (GO:0086013)			0.999996	0.999996
Memory (GO:0007613)			0.999996	0.999996
Mesenchymal Cell Differentiation (GO:0048762)			0.999996	0.999996
Mesenchymal Cell Migration (GO:0090497)			0.999996	0.999996
Mesenchymal To Epithelial Transition (GO:0060231)			0.999996	0.999996
Mesenchyme Development (GO:0060485)			0.999996	0.999996
Mesenchyme Morphogenesis (GO:0072132)			0.999996	0.999996
Mesoderm Development (GO:0007498)			0.999996	0.999996
Mesoderm Formation (GO:0001707)			0.999996	0.999996
Mesoderm Morphogenesis (GO:0048332)			0.999996	0.999996
Mesonephric Tubule Development (GO:0072164)			0.999996	0.999996
Metanephric Collecting Duct Development (GO:0072205)			0.999996	0.999996
Metanephric Mesenchyme Development (GO:0072075)			0.999996	0.999996
Metanephric Nephron Tubule Development (GO:0072234)			0.999996	0.999996
Metanephros Development (GO:0001656)			0.999996	0.999996
Microtubule Bundle Formation (GO:0001578)			0.999996	0.999996
Microtubule Polymerization (GO:0046785)			0.999996	0.999996
Microtubule Polymerization Or Depolymerization (GO:0031109)			0.999996	0.999996
Microtubule-Based Transport (GO:0099111)			0.999996	0.999996
Midbrain Dopaminergic Neuron Differentiation (GO:1904948)			0.999996	0.999996
Mitochondrial Calcium Ion Homeostasis (GO:0051560)			0.999996	0.999996
Mitotic Chromosome Condensation (GO:0007076)			0.999996	0.999996
Mitotic Cytokinesis (GO:0000281)			0.999996	0.999996
Mitotic Sister Chromatid Cohesion (GO:0007064)			0.999996	0.999996
Mitotic Spindle Assembly (GO:0090307)			0.999996	0.999996
Mitotic Spindle Assembly Checkpoint Signaling (GO:0007094)			0.999996	0.999996
Mitotic Spindle Checkpoint Signaling (GO:0071174)			0.999996	0.999996
Mitotic Spindle Elongation (GO:0000022)			0.999996	0.999996
Mitotic Spindle Midzone Assembly (GO:0051256)			0.999996	0.999996
Modified Amino Acid Transport (GO:0072337)			0.999996	0.999996
Modulation By Host Of Symbiont Process (GO:0051851)			0.999996	0.999996
Modulation By Host Of Viral Process (GO:0044788)			0.999996	0.999996
Monoamine Transport (GO:0015844)			0.999996	0.999996
Monoatomic Anion Homeostasis (GO:0055081)			0.999996	0.999996
Monoatomic Anion Transmembrane Transport (GO:0098656)			0.999996	0.999996
Monoatomic Anion Transport (GO:0006820)			0.999996	0.999996
Monoatomic Cation Homeostasis (GO:0055080)			0.999996	0.999996
Monoatomic Cation Transport (GO:0006812)			0.999996	0.999996
Monoatomic Ion Transport (GO:0006811)			0.999996	0.999996
Monocarboxylic Acid Biosynthetic Process (GO:0072330)			0.999996	0.999996
Monocarboxylic Acid Catabolic Process (GO:0072329)			0.999996	0.999996
Mononuclear Cell Differentiation (GO:1903131)			0.999996	0.999996
Monosaccharide Transmembrane Transport (GO:0015749)			0.999996	0.999996
Monoubiquitinated Histone Deubiquitination (GO:0035521)			0.999996	0.999996
Monoubiquitinated Histone H2A Deubiquitination (GO:0035522)			0.999996	0.999996
Monoubiquitinated Protein Deubiquitination (GO:0035520)			0.999996	0.999996
Morphogenesis Of An Epithelial Sheet (GO:0002011)			0.999996	0.999996
Motile Cilium Assembly (GO:0044458)			0.999996	0.999996
mRNA Export From Nucleus (GO:0006406)			0.999996	0.999996
mRNA Processing (GO:0006397)			0.999996	0.999996
mRNA Splice Site Recognition (GO:0006376)			0.999996	0.999996
mRNA Stabilization (GO:0048255)			0.999996	0.999996
mRNA Transcription (GO:0009299)			0.999996	0.999996
mRNA Transcription By RNA Polymerase II (GO:0042789)			0.999996	0.999996
mRNA Transport (GO:0051028)			0.999996	0.999996
Mucosal Immune Response (GO:0002385)			0.999996	0.999996
Multicellular Organismal-Level Iron Ion Homeostasis (GO:0060586)			0.999996	0.999996
Multicellular Organismal-Level Water Homeostasis (GO:0050891)			0.999996	0.999996
Muscle Cell Development (GO:0055001)			0.999996	0.999996
Muscle Cell Differentiation (GO:0042692)			0.999996	0.999996
Muscle Cell Fate Commitment (GO:0042693)			0.999996	0.999996
Muscle Organ Development (GO:0007517)			0.999996	0.999996
Muscle Tissue Morphogenesis (GO:0060415)			0.999996	0.999996
Myelin Assembly (GO:0032288)			0.999996	0.999996
Myelination (GO:0042552)			0.999996	0.999996
Myeloid Cell Differentiation (GO:0030099)			0.999996	0.999996
Myoblast Differentiation (GO:0045445)			0.999996	0.999996
Myoblast Fusion (GO:0007520)			0.999996	0.999996
Myofibril Assembly (GO:0030239)			0.999996	0.999996
Myotube Differentiation (GO:0014902)			0.999996	0.999996
N-acylphosphatidylethanolamine Metabolic Process (GO:0070292)			0.999996	0.999996
N-glycan Processing (GO:0006491)			0.999996	0.999996
Natural Killer Cell Mediated Cytotoxicity (GO:0042267)			0.999996	0.999996
Natural Killer Cell Mediated Immunity (GO:0002228)			0.999996	0.999996
ncRNA-mediated Post-Transcriptional Gene Silencing (GO:0035194)			0.999996	0.999996
Negative Chemotaxis (GO:0050919)			0.999996	0.999996
Negative Regulation Of Actin Filament Bundle Assembly (GO:0032232)			0.999996	0.999996
Negative Regulation Of Actin Nucleation (GO:0051126)			0.999996	0.999996
Negative Regulation Of Alcohol Biosynthetic Process (GO:1902931)			0.999996	0.999996
Negative Regulation Of Amyloid Fibril Formation (GO:1905907)			0.999996	0.999996
Negative Regulation Of Amyloid Precursor Protein Catabolic Process (GO:1902992)			0.999996	0.999996
Negative Regulation Of Amyloid-Beta Formation (GO:1902430)			0.999996	0.999996
Negative Regulation Of Angiogenesis (GO:0016525)			0.999996	0.999996
Negative Regulation Of Anoikis (GO:2000811)			0.999996	0.999996
Negative Regulation Of Arp2/3 Complex-Mediated Actin Nucleation (GO:0034316)			0.999996	0.999996
Negative Regulation Of Axon Extension (GO:0030517)			0.999996	0.999996
Negative Regulation Of Axon Extension Involved In Axon Guidance (GO:0048843)			0.999996	0.999996
Negative Regulation Of Axon Regeneration (GO:0048681)			0.999996	0.999996
Negative Regulation Of Axonogenesis (GO:0050771)			0.999996	0.999996
Negative Regulation Of Biosynthetic Process (GO:0009890)			0.999996	0.999996
Negative Regulation Of Blood Coagulation (GO:0030195)			0.999996	0.999996
Negative Regulation Of Blood Pressure (GO:0045776)			0.999996	0.999996
Negative Regulation Of Blood Vessel Endothelial Cell Migration (GO:0043537)			0.999996	0.999996
Negative Regulation Of Blood Vessel Morphogenesis (GO:2000181)			0.999996	0.999996
Negative Regulation Of Calcium Ion Transmembrane Transport (GO:1903170)			0.999996	0.999996
Negative Regulation Of Calcium Ion Transport (GO:0051926)			0.999996	0.999996
Negative Regulation Of cAMP-mediated Signaling (GO:0043951)			0.999996	0.999996
Negative Regulation Of Cartilage Development (GO:0061037)			0.999996	0.999996
Negative Regulation Of Catabolic Process (GO:0009895)			0.999996	0.999996
Negative Regulation Of Cell Activation (GO:0050866)			0.999996	0.999996
Negative Regulation Of Cell Adhesion Mediated By Integrin (GO:0033629)			0.999996	0.999996
Negative Regulation Of Cell Cycle G1/S Phase Transition (GO:1902807)			0.999996	0.999996
Negative Regulation Of Cell Cycle Phase Transition (GO:1901988)			0.999996	0.999996
Negative Regulation Of Cell Cycle Process (GO:0010948)			0.999996	0.999996
Negative Regulation Of Cell Death (GO:0060548)			0.999996	0.999996
Negative Regulation Of Cell Division (GO:0051782)			0.999996	0.999996
Negative Regulation Of Cell Migration Involved In Sprouting Angiogenesis (GO:0090051)			0.999996	0.999996
Negative Regulation Of Cell Projection Organization (GO:0031345)			0.999996	0.999996
Negative Regulation Of Cell-Substrate Adhesion (GO:0010812)			0.999996	0.999996
Negative Regulation Of Cellular Catabolic Process (GO:0031330)			0.999996	0.999996
Negative Regulation Of Cellular Component Organization (GO:0051129)			0.999996	0.999996
Negative Regulation Of Cellular Metabolic Process (GO:0031324)			0.999996	0.999996
Negative Regulation Of Cellular Response To Vascular Endothelial Growth Factor Stimulus (GO:1902548)			0.999996	0.999996
Negative Regulation Of Cellular Senescence (GO:2000773)			0.999996	0.999996
Negative Regulation Of Chemotaxis (GO:0050922)			0.999996	0.999996
Negative Regulation Of Chondrocyte Differentiation (GO:0032331)			0.999996	0.999996
Negative Regulation Of Coagulation (GO:0050819)			0.999996	0.999996
Negative Regulation Of Cyclin-Dependent Protein Kinase Activity (GO:1904030)			0.999996	0.999996
Negative Regulation Of Cyclin-Dependent Protein Serine/Threonine Kinase Activity (GO:0045736)			0.999996	0.999996
Negative Regulation Of Cytokine Production Involved In Immune Response (GO:0002719)			0.999996	0.999996
Negative Regulation Of Cytokinesis (GO:0032466)			0.999996	0.999996
Negative Regulation Of Cytoplasmic Translation (GO:2000766)			0.999996	0.999996
Negative Regulation Of Cytoskeleton Organization (GO:0051494)			0.999996	0.999996
Negative Regulation Of Dendritic Spine Development (GO:0061000)			0.999996	0.999996
Negative Regulation Of Developmental Growth (GO:0048640)			0.999996	0.999996
Negative Regulation Of Developmental Process (GO:0051093)			0.999996	0.999996
Negative Regulation Of Digestive System Process (GO:0060457)			0.999996	0.999996
Negative Regulation Of DNA Binding (GO:0043392)			0.999996	0.999996
Negative Regulation Of DNA Damage Response, Signal Transduction By P53 Class Mediator (GO:0043518)			0.999996	0.999996
Negative Regulation Of Double-Strand Break Repair (GO:2000780)			0.999996	0.999996
Negative Regulation Of Endothelial Cell Apoptotic Process (GO:2000352)			0.999996	0.999996
Negative Regulation Of Endothelial Cell Migration (GO:0010596)			0.999996	0.999996
[truncated: 1,977 more rows]

## Sheet: TableS4.2 GO-BP-down pathways
	adjusted p value
Term	PD-Visit1	GBA-Visit1	LRKK2-Visit1	Prodromal-Visit1	PD-Visit8	GBA-Visit8	LRKK2-Visit8
'De Novo' Post-Translational Protein Folding (GO:0051084)				0.864089
7-Methylguanosine Cap Hypermethylation (GO:0036261)				0.0149607
Acetylcholine Receptor Signaling Pathway (GO:0095500)						0.910865
Actin Crosslink Formation (GO:0051764)						0.884345
Actin Cytoskeleton Reorganization (GO:0031532)						0.981857
Actin Filament Bundle Assembly (GO:0051017)						0.884345
Actin Filament Bundle Organization (GO:0061572)						0.884345
Actin Filament Depolymerization (GO:0030042)						0.884345
Actin Filament Organization (GO:0007015)						0.993528
Actin Filament Polymerization (GO:0030041)						0.932005
Actin Filament-Based Transport (GO:0099515)						0.893411
Actin Nucleation (GO:0045010)						0.913911
Actin Polymerization Or Depolymerization (GO:0008154)						0.913911
Actin-Myosin Filament Sliding (GO:0033275)						0.884345
Action Potential (GO:0001508)						0.948976
Activation Of GTPase Activity (GO:0090630)	0.0602801				0.0675742	0.893411
Activation Of Protein Kinase Activity (GO:0032147)						0.970601
Activation Of Protein Kinase B Activity (GO:0032148)						0.913911
Activation Of Transmembrane Receptor Protein Tyrosine Kinase Activity (GO:0007171)						0.884345
Actomyosin Structure Organization (GO:0031032)						0.90513
Acute Inflammatory Response (GO:0002526)						0.916913
Acute-Phase Response (GO:0006953)						0.889978
acyl-CoA Metabolic Process (GO:0006637)						0.932005
Acylglycerol Biosynthetic Process (GO:0046463)						0.910865
Acylglycerol Catabolic Process (GO:0046464)						0.913911
Acylglycerol Homeostasis (GO:0055090)						0.913911
Acylglycerol Metabolic Process (GO:0006639)						0.893411
Adaptive Immune Response Based On Somatic Recombination Of Immune Receptors Built From Immunoglobulin Superfamily Domains (GO:0002460)			0.889292			0.913911
Adenylate Cyclase-Activating G Protein-Coupled Receptor Signaling Pathway (GO:0007189)			0.999996			0.612673
Adenylate Cyclase-Inhibiting G Protein-Coupled Receptor Signaling Pathway (GO:0007193)				0.938906		0.884345
Adenylate Cyclase-Modulating G Protein-Coupled Receptor Signaling Pathway (GO:0007188)			0.999996	0.999995		0.520107
Adherens Junction Assembly (GO:0034333)						0.884345
Adherens Junction Organization (GO:0034332)						0.889978
Adult Locomotory Behavior (GO:0008344)						0.884345
Aerobic Electron Transport Chain (GO:0019646)				0.00516482
Aerobic Respiration (GO:0009060)				0.213923
Alanine Transport (GO:0032328)						0.884345
Aldehyde Biosynthetic Process (GO:0046184)						0.884345
Aldehyde Catabolic Process (GO:0046185)						0.884345
Alpha-Amino Acid Biosynthetic Process (GO:1901607)						0.884345
Alpha-Beta T Cell Activation (GO:0046631)				0.761746
Ameboidal-Type Cell Migration (GO:0001667)						0.893411
Amide Biosynthetic Process (GO:0043604)						0.910865
Amino Acid Transport (GO:0006865)						0.893411
Amino Sugar Biosynthetic Process (GO:0046349)				0.750838
Amino Sugar Catabolic Process (GO:0046348)				0.750838
Aminophospholipid Transport (GO:0015917)						0.884345
AMP Metabolic Process (GO:0046033)				0.757849
Amyloid Precursor Protein Metabolic Process (GO:0042982)		0.0715852
Angiogenesis Involved In Wound Healing (GO:0060055)						0.821471
Anoikis (GO:0043276)						0.884345
Anterograde Axonal Transport (GO:0008089)						0.893411
Anterograde Synaptic Vesicle Transport (GO:0048490)						0.893411
Anterograde Trans-Synaptic Signaling (GO:0098916)						0.884345
Antibacterial Humoral Response (GO:0019731)			0.819749	0.927508
Antigen Processing And Presentation Of Endogenous Peptide Antigen (GO:0002483)			0.873489
Antigen Processing And Presentation Of Exogenous Peptide Antigen (GO:0002478)			0.96065			0.932005
Antigen Processing And Presentation Of Exogenous Peptide Antigen Via MHC Class II (GO:0019886)			0.923379			0.916913
Antigen Processing And Presentation Of Peptide Antigen Via MHC Class II (GO:0002495)			0.937139			0.926808
Antigen Receptor-Mediated Signaling Pathway (GO:0050851)			0.999996	0.761746		0.999994
Antimicrobial Humoral Immune Response Mediated By Antimicrobial Peptide (GO:0061844)			0.999996	0.257695
Antimicrobial Humoral Response (GO:0019730)			0.999996	0.750838
Antiviral Innate Immune Response (GO:0140374)				0.922766		0.976433
Aortic Valve Development (GO:0003176)						0.884345
Aortic Valve Morphogenesis (GO:0003180)						0.884345
Apical Junction Assembly (GO:0043297)						0.981857
Apical Protein Localization (GO:0045176)						0.884345
Apoptotic Cell Clearance (GO:0043277)				0.838626
Apoptotic Mitochondrial Changes (GO:0008637)				0.866802
Apoptotic Nuclear Changes (GO:0030262)						0.893411
Apoptotic Process (GO:0006915)		0.223855		0.999995		0.999994
Arachidonate Transport (GO:1903963)						0.884345
Arachidonic Acid Metabolic Process (GO:0019369)						0.776478
Arachidonic Acid Secretion (GO:0050482)						0.884345
Arginine Catabolic Process (GO:0006527)						0.884345
Arginine Metabolic Process (GO:0006525)						0.884345
Arp2/3 Complex-Mediated Actin Nucleation (GO:0034314)						0.893411
Artery Development (GO:0060840)						0.913911
Artery Morphogenesis (GO:0048844)				0.848794		0.932005
Associative Learning (GO:0008306)						0.893411
ATP Biosynthetic Process (GO:0006754)				0.750838
ATP Metabolic Process (GO:0046034)				0.750838
Atrial Cardiac Muscle Tissue Development (GO:0003228)				0.757849
Atrial Septum Development (GO:0003283)						0.889978
Atrial Septum Morphogenesis (GO:0060413)						0.884345
Atrioventricular Valve Development (GO:0003171)						0.889978
Atrioventricular Valve Formation (GO:0003190)						0.884345
Atrioventricular Valve Morphogenesis (GO:0003181)						0.884345
Autonomic Nervous System Development (GO:0048483)						0.884345
Autophagosome Assembly (GO:0000045)						0.997268
Autophagosome Organization (GO:1905037)						0.992247
Autophagy Of Mitochondrion (GO:0000422)		0.0842652		0.927508
Axon Development (GO:0061564)						0.986758
Axon Extension (GO:0048675)						0.913911
Axon Extension Involved In Axon Guidance (GO:0048846)						0.884345
Axon Guidance (GO:0007411)				0.999995		0.884345
Axonal Fasciculation (GO:0007413)						0.884345
Axonal Transport (GO:0098930)						0.893411
Axonemal Dynein Complex Assembly (GO:0070286)				0.887964		0.889978
Axoneme Assembly (GO:0035082)				0.909212
Axonogenesis (GO:0007409)				0.999995		0.889978
B Cell Activation (GO:0042113)				0.909212		0.999994
B Cell Activation Involved In Immune Response (GO:0002312)				0.761746
B Cell Differentiation (GO:0030183)				0.827172
B Cell Mediated Immunity (GO:0019724)						0.884345
B Cell Proliferation (GO:0042100)						0.932005
B Cell Receptor Signaling Pathway (GO:0050853)				0.922766
Benzene-Containing Compound Metabolic Process (GO:0042537)						0.884345
Bicellular Tight Junction Assembly (GO:0070830)						0.97771
Bile Acid And Bile Salt Transport (GO:0015721)						0.884345
Bile Acid Biosynthetic Process (GO:0006699)				0.818712
Bile Acid Metabolic Process (GO:0008206)				0.855317
Biogenic Amine Biosynthetic Process (GO:0042401)						0.884345
Biomineral Tissue Development (GO:0031214)						0.386136
Bleb Assembly (GO:0032060)						0.884345
Blood Circulation (GO:0008015)						0.981857
Blood Vessel Diameter Maintenance (GO:0097746)						0.884345
Blood Vessel Endothelial Cell Migration (GO:0043534)						0.884345
Blood Vessel Morphogenesis (GO:0048514)						0.913911
BMP Signaling Pathway (GO:0030509)				0.972343		0.889978
Bone Development (GO:0060348)				0.757849
Brain Development (GO:0007420)		0.178743		0.999995		0.913911
Branched-Chain Amino Acid Transport (GO:0015803)						0.884345
Branching Involved In Blood Vessel Morphogenesis (GO:0001569)						0.884345
Branching Involved In Ureteric Bud Morphogenesis (GO:0001658)						0.884345
Branching Morphogenesis Of An Epithelial Tube (GO:0048754)						0.386136
Calcineurin-Mediated Signaling (GO:0097720)						0.884345
calcineurin-NFAT Signaling Cascade (GO:0033173)						0.884345
Calcium Ion Homeostasis (GO:0055074)			0.999996	0.999995		0.990065
Calcium Ion Import Across Plasma Membrane (GO:0098703)						0.884345
Calcium Ion Transmembrane Import Into Cytosol (GO:0097553)						0.886603
Calcium Ion Transmembrane Transport (GO:0070588)						0.968019
Calcium Ion Transport (GO:0006816)			0.999996	0.999995		0.965541
Calcium Ion-Regulated Exocytosis Of Neurotransmitter (GO:0048791)						0.608339
Calcium-Dependent Cell-Cell Adhesion Via Plasma Membrane Cell Adhesion Molecules (GO:0016339)						0.959634
Calcium-Ion Regulated Exocytosis (GO:0017156)						0.384491
Calcium-Mediated Signaling (GO:0019722)				0.999995		0.889978
Calcium-Mediated Signaling Using Intracellular Calcium Source (GO:0035584)						0.893411
Camera-Type Eye Development (GO:0043010)				0.827172
cAMP Biosynthetic Process (GO:0006171)						0.776478
cAMP Metabolic Process (GO:0046058)						0.884345
cAMP-mediated Signaling (GO:0019933)						0.916913
Canonical Wnt Signaling Pathway (GO:0060070)						0.884345
Carbohydrate Biosynthetic Process (GO:0016051)				0.818712
Carbohydrate Derivative Biosynthetic Process (GO:1901137)						0.932005
Carbohydrate Phosphorylation (GO:0046835)						0.884345
Carbon Dioxide Transport (GO:0015670)	0.0358971	0.00246851	0.819749			0.884345
Carboxylic Acid Biosynthetic Process (GO:0046394)						0.884345
Carboxylic Acid Catabolic Process (GO:0046395)				0.761746		0.893411
Carboxylic Acid Metabolic Process (GO:0019752)						0.944656
Carboxylic Acid Transmembrane Transport (GO:1905039)		0.0764366				0.893411
Carboxylic Acid Transport (GO:0046942)						0.884345
Cardiac Atrium Morphogenesis (GO:0003209)				0.761746		0.893411
Cardiac Conduction (GO:0061337)						0.976433
Cardiac Muscle Cell Action Potential (GO:0086001)						0.884345
Cardiac Muscle Cell Action Potential Involved In Contraction (GO:0086002)						0.932005
Cardiac Muscle Cell Contraction (GO:0086003)						0.893411
Cardiac Muscle Cell Development (GO:0055013)						0.916913
Cardiac Muscle Cell Membrane Repolarization (GO:0099622)						0.884345
Cardiac Muscle Contraction (GO:0060048)		0.0764366				0.884345
Cardiac Muscle Tissue Development (GO:0048738)						0.981857
Cardiac Muscle Tissue Morphogenesis (GO:0055008)				0.855317		0.884345
Cardiac Myofibril Assembly (GO:0055003)						0.893411
Cardiac Ventricle Morphogenesis (GO:0003208)						0.893411
Cardiolipin Acyl-Chain Remodeling (GO:0035965)						0.884345
Cardiolipin Metabolic Process (GO:0032048)						0.884345
Cartilage Development (GO:0051216)						0.884345
Catecholamine Biosynthetic Process (GO:0042423)						0.884345
Catecholamine Metabolic Process (GO:0006584)						0.889978
CD4-positive, Alpha-Beta T Cell Activation (GO:0035710)				0.750838
Cdc42 Protein Signal Transduction (GO:0032488)						0.884345
Cell Chemotaxis (GO:0060326)						0.910865
Cell Communication By Electrical Coupling Involved In Cardiac Conduction (GO:0086064)						0.893411
Cell Cycle G1/S Phase Transition (GO:0044843)						0.981857
Cell Differentiation In Hindbrain (GO:0021533)				0.757849
Cell Differentiation Involved In Metanephros Development (GO:0072202)			0.819749			0.884345
Cell Junction Assembly (GO:0034329)			0.999996			0.981857
Cell Junction Organization (GO:0034330)						0.932005
Cell Migration Involved In Sprouting Angiogenesis (GO:0002042)						0.884345
Cell Morphogenesis Involved In Neuron Differentiation (GO:0048667)						0.90513
Cell Projection Organization (GO:0030030)						0.893411
Cell Surface Receptor Signaling Pathway Involved In Cell-Cell Signaling (GO:1905114)						0.922955
Cell Surface Receptor Signaling Pathway Involved In Heart Development (GO:0061311)				0.761746
Cell-Cell Adhesion Mediated By Cadherin (GO:0044331)						0.916913
Cell-Cell Adhesion Via Plasma-Membrane Adhesion Molecules (GO:0098742)				0.999995		0.884345
Cell-Cell Junction Assembly (GO:0007043)						0.952048
Cell-Cell Junction Organization (GO:0045216)						0.947933
Cell-Cell Signaling By Wnt (GO:0198738)						0.884345
Cell-Matrix Adhesion (GO:0007160)						0.884345
Cellular Biogenic Amine Catabolic Process (GO:0042402)						0.884345
Cellular Component Assembly (GO:0022607)		0.245887	0.999996	0.999995		0.981857
Cellular Component Disassembly (GO:0022411)						0.893411
Cellular Component Maintenance (GO:0043954)						0.884345
Cellular Defense Response (GO:0006968)				0.927508		0.981857
Cellular Hyperosmotic Response (GO:0071474)						0.884345
Cellular Modified Amino Acid Catabolic Process (GO:0042219)						0.889978
Cellular Nitrogen Compound Biosynthetic Process (GO:0044271)						0.938316
Cellular Respiration (GO:0045333)				0.0177234
Cellular Response To Acetylcholine (GO:1905145)						0.884345
Cellular Response To Acid Chemical (GO:0071229)						0.922955
Cellular Response To Acidic pH (GO:0071468)						0.884345
Cellular Response To Alcohol (GO:0097306)						0.884345
Cellular Response To Alkaloid (GO:0071312)						0.893411
Cellular Response To Amino Acid Stimulus (GO:0071230)						0.948976
Cellular Response To Amyloid-Beta (GO:1904646)						0.947933
Cellular Response To BMP Stimulus (GO:0071773)						0.893411
Cellular Response To Caffeine (GO:0071313)						0.884345
Cellular Response To Calcium Ion (GO:0071277)						0.776478
Cellular Response To cAMP (GO:0071320)						0.884345
Cellular Response To Catecholamine Stimulus (GO:0071870)						0.893411
Cellular Response To Chemical Stress (GO:0062197)				0.999995
Cellular Response To Chemokine (GO:1990869)				0.961962
Cellular Response To Copper Ion (GO:0071280)						0.893411
Cellular Response To Corticosteroid Stimulus (GO:0071384)						0.893411
Cellular Response To Cytokine Stimulus (GO:0071345)			0.999996	0.999995		0.999994
Cellular Response To Decreased Oxygen Levels (GO:0036294)						0.999994
Cellular Response To dsRNA (GO:0071359)				0.761746
Cellular Response To Epidermal Growth Factor Stimulus (GO:0071364)				0.836381
Cellular Response To Estradiol Stimulus (GO:0071392)						0.893411
Cellular Response To Fibroblast Growth Factor Stimulus (GO:0044344)				0.950546		0.913911
Cellular Response To Forskolin (GO:1904322)						0.821471
Cellular Response To Gamma Radiation (GO:0071480)			0.819749	0.761746		0.893411
Cellular Response To Glucocorticoid Stimulus (GO:0071385)						0.893411
Cellular Response To Glucose Starvation (GO:0042149)						0.965549
Cellular Response To Glucose Stimulus (GO:0071333)						0.741508
Cellular Response To Gonadotropin Stimulus (GO:0071371)						0.884345
Cellular Response To Growth Factor Stimulus (GO:0071363)				0.999995		0.97771
Cellular Response To Hepatocyte Growth Factor Stimulus (GO:0035729)						0.884345
Cellular Response To Hexose Stimulus (GO:0071331)						0.884345
Cellular Response To Hormone Stimulus (GO:0032870)						0.932005
Cellular Response To Hydrogen Peroxide (GO:0070301)						0.947933
Cellular Response To Hypoxia (GO:0071456)						0.999994
Cellular Response To Inorganic Substance (GO:0071241)						0.893411
Cellular Response To Insulin Stimulus (GO:0032869)						0.986758
Cellular Response To Interleukin-1 (GO:0071347)				0.99932		0.999994
Cellular Response To Interleukin-6 (GO:0071354)						0.913911
Cellular Response To Ionizing Radiation (GO:0071479)			0.999996	0.761746		0.884345
Cellular Response To Iron Ion (GO:0071281)						0.884345
Cellular Response To Ketone (GO:1901655)						0.884345
Cellular Response To Light Stimulus (GO:0071482)			0.999996	0.809377		0.997268
Cellular Response To Lipid (GO:0071396)				0.999995		0.913911
Cellular Response To Lipopolysaccharide (GO:0071222)				0.978603
Cellular Response To Mechanical Stimulus (GO:0071260)						0.884345
Cellular Response To Metal Ion (GO:0071248)						0.684049
Cellular Response To Misfolded Protein (GO:0071218)		0.0715852
Cellular Response To Molecule Of Bacterial Origin (GO:0071219)				0.959499
Cellular Response To Nerve Growth Factor Stimulus (GO:1990090)						0.90513
Cellular Response To Organic Cyclic Compound (GO:0071407)						0.884345
Cellular Response To Organonitrogen Compound (GO:0071417)						0.955575
Cellular Response To Oxidative Stress (GO:0034599)				0.959499		0.999994
Cellular Response To Oxygen-Containing Compound (GO:1901701)				0.999995		0.884345
Cellular Response To Peptide (GO:1901653)			0.999996	0.953456		0.916913
Cellular Response To Peptide Hormone Stimulus (GO:0071375)						0.981857
Cellular Response To pH (GO:0071467)						0.893411
Cellular Response To Platelet-Derived Growth Factor Stimulus (GO:0036120)						0.884345
Cellular Response To Potassium Ion (GO:0035865)						0.884345
Cellular Response To Purine-Containing Compound (GO:0071415)						0.884345
Cellular Response To Radiation (GO:0071478)				0.927508		0.884345
Cellular Response To Reactive Oxygen Species (GO:0034614)				0.998227		0.959634
Cellular Response To Retinoic Acid (GO:0071300)						0.884345
Cellular Response To Salt (GO:1902075)						0.821471
Cellular Response To Starvation (GO:0009267)						0.999994
Cellular Response To Steroid Hormone Stimulus (GO:0071383)						0.884345
Cellular Response To Sterol Depletion (GO:0071501)						0.884345
Cellular Response To Transforming Growth Factor Beta Stimulus (GO:0071560)						0.984344
Cellular Response To Tumor Necrosis Factor (GO:0071356)			0.999996	0.84643		0.999994
Cellular Response To Type II Interferon (GO:0071346)				0.983722
Cellular Response To Type III Interferon (GO:0071358)						0.884345
Cellular Response To UV (GO:0034644)			0.999996	0.866802		0.965549
Cellular Response To UV-B (GO:0071493)						0.884345
Cellular Response To Vascular Endothelial Growth Factor Stimulus (GO:0035924)						0.884345
Cellular Response To Virus (GO:0098586)						0.893411
Cellular Response To Xenobiotic Stimulus (GO:0071466)						0.916913
Cellular Response To Zinc Ion (GO:0071294)						0.893411
Central Nervous System Development (GO:0007417)		0.256982	0.999996	0.999995		0.884345
Ceramide Biosynthetic Process (GO:0046513)						0.965549
Ceramide Catabolic Process (GO:0046514)						0.893411
Ceramide Metabolic Process (GO:0006672)						0.984344
cGMP-mediated Signaling (GO:0019934)						0.893411
Chaperone Cofactor-Dependent Protein Refolding (GO:0051085)				0.836381
Chemical Synaptic Transmission (GO:0007268)						0.884345
Chemical Synaptic Transmission, Postsynaptic (GO:0099565)						0.884345
Chemokine-Mediated Signaling Pathway (GO:0070098)				0.957967		0.986758
Chloride Transmembrane Transport (GO:1902476)						0.696916
Chloride Transport (GO:0006821)						0.884345
Cholesterol Biosynthetic Process (GO:0006695)						0.913911
Cholesterol Homeostasis (GO:0042632)						0.893411
Cholesterol Metabolic Process (GO:0008203)						0.999962
Cholesterol Transport (GO:0030301)						0.981857
Choline Metabolic Process (GO:0019695)						0.884345
Choline Transport (GO:0015871)						0.884345
Chondrocyte Differentiation (GO:0002062)						0.884345
Chordate Embryonic Development (GO:0043009)				0.780373		0.889978
Chromatin Organization (GO:0006325)				0.999995		0.999994
Chromatin Remodeling (GO:0006338)				0.999995		0.999994
Chromosome Condensation (GO:0030261)						0.938316
Chromosome Organization (GO:0051276)				0.921513		0.975794
Cilium Assembly (GO:0060271)				0.999995		0.999994
Cilium Disassembly (GO:0061523)						0.884345
Cilium Movement (GO:0003341)						0.926808
Cilium Organization (GO:0044782)				0.999995		0.999994
Cilium-Dependent Cell Motility (GO:0060285)				0.77694		0.893411
Circulatory System Development (GO:0072359)						0.884345
Clathrin-Dependent Endocytosis (GO:0072583)						0.922955
Cognition (GO:0050890)				0.927508
Collagen Fibril Organization (GO:0030199)						0.608339
Collagen-Activated Signaling Pathway (GO:0038065)						0.384491
Collecting Duct Development (GO:0072044)						0.884345
Commissural Neuron Axon Guidance (GO:0071679)						0.696916
Complement Activation, Lectin Pathway (GO:0001867)						0.884345
Complement Receptor Mediated Signaling Pathway (GO:0002430)						0.884345
Connective Tissue Development (GO:0061448)						0.959634
Contact Inhibition (GO:0060242)						0.884345
Coronary Vasculature Morphogenesis (GO:0060977)						0.884345
CRD-mediated mRNA Stabilization (GO:0070934)						0.884345
Cyclic Nucleotide Biosynthetic Process (GO:0009190)						0.884345
Cyclic-Nucleotide-Mediated Signaling (GO:0019935)						0.893411
Cytokine-Mediated Signaling Pathway (GO:0019221)			0.999996	0.999995		0.999994
Cytolysis By Host Of Symbiont Cells (GO:0051838)				0.750838
Cytoplasmic Sequestering Of Protein (GO:0051220)						0.889978
Cytoplasmic Sequestering Of Transcription Factor (GO:0042994)						0.889978
Cytoplasmic Translation (GO:0002181)			1.2839e-06	9.96832e-62
Cytoplasmic Translational Initiation (GO:0002183)				0.750838
Cytoskeleton Organization (GO:0007010)						0.889978
Cytoskeleton-Dependent Cytokinesis (GO:0061640)						0.970601
Cytosolic Transport (GO:0016482)						0.999994
Defense Response To Bacterium (GO:0042742)			0.999996	0.836381		0.999994
Defense Response To Gram-negative Bacterium (GO:0050829)				0.750838		0.999994
Defense Response To Gram-positive Bacterium (GO:0050830)			0.999996	0.885875
Defense Response To Symbiont (GO:0140546)			0.999996			0.999994
Defense Response To Virus (GO:0051607)			0.999996	0.999995		0.999994
Dendrite Arborization (GO:0140059)						0.884345
Dendrite Extension (GO:0097484)						0.884345
Dendrite Morphogenesis (GO:0048813)						0.884345
Dendrite Self-Avoidance (GO:0070593)						0.884345
Dendritic Cell Chemotaxis (GO:0002407)				0.761746
Dendritic Cell Migration (GO:0036336)				0.761746
Dendritic Spine Maintenance (GO:0097062)						0.884345
Dendritic Spine Morphogenesis (GO:0060997)						0.884345
Dendritic Spine Organization (GO:0097061)						0.884345
Dephosphorylation (GO:0016311)				0.999995		0.999994
Detection Of Bacterium (GO:0016045)			0.819749			0.884345
Detection Of Calcium Ion (GO:0005513)						0.884345
Detection Of Chemical Stimulus Involved In Sensory Perception (GO:0050907)			0.999996
Detection Of Chemical Stimulus Involved In Sensory Perception Of Bitter Taste (GO:0001580)						0.893411
Detection Of Chemical Stimulus Involved In Sensory Perception Of Smell (GO:0050911)			0.999996
Detection Of Chemical Stimulus Involved In Sensory Perception Of Taste (GO:0050912)						0.884345
Detection Of Light Stimulus Involved In Sensory Perception (GO:0050962)						0.884345
Detection Of Light Stimulus Involved In Visual Perception (GO:0050908)						0.884345
Detection Of Mechanical Stimulus (GO:0050982)						0.386136
Detection Of Mechanical Stimulus Involved In Sensory Perception (GO:0050974)						0.889978
Detection Of Molecule Of Bacterial Origin (GO:0032490)						0.884345
Detection Of Visible Light (GO:0009584)						0.893411
Determination Of Bilateral Symmetry (GO:0009855)						0.926808
Determination Of Digestive Tract Left/Right Asymmetry (GO:0071907)						0.884345
Determination Of Heart Left/Right Asymmetry (GO:0061371)						0.893411
Determination Of Left/Right Symmetry (GO:0007368)						0.893411
Diacylglycerol Metabolic Process (GO:0046339)						0.913911
Dicarboxylic Acid Biosynthetic Process (GO:0043650)						0.884345
Dicarboxylic Acid Catabolic Process (GO:0043649)						0.893411
Dicarboxylic Acid Metabolic Process (GO:0043648)						0.981857
Dicarboxylic Acid Transport (GO:0006835)						0.913911
Digestive System Development (GO:0055123)						0.884345
Digestive Tract Development (GO:0048565)				0.895947		0.884345
Digestive Tract Morphogenesis (GO:0048546)						0.893411
DNA Alkylation (GO:0006305)						0.893411
DNA Conformation Change (GO:0071103)				0.757849
DNA Damage Response (GO:0006974)				0.999995		0.999994
DNA Damage Response, Signal Transduction By P53 Class Mediator (GO:0030330)			0.99838	0.885875
DNA Damage Response, Signal Transduction By P53 Class Mediator Resulting In Cell Cycle Arrest (GO:0006977)			0.819749	0.761746
DNA Duplex Unwinding (GO:0032508)				0.909212		0.893411
DNA Geometric Change (GO:0032392)				0.750838		0.932005
DNA Integrity Checkpoint Signaling (GO:0031570)						0.965549
DNA Ligation (GO:0006266)				0.750838
DNA Metabolic Process (GO:0006259)				0.902692		0.999994
DNA Methylation (GO:0006306)				0.77694		0.893411
DNA Methylation Involved In Embryo Development (GO:0043045)				0.750838
DNA Modification (GO:0006304)						0.893411
DNA Recombination (GO:0006310)				0.757849		0.965549
DNA Repair (GO:0006281)				0.999995		0.999994
DNA Replication (GO:0006260)						0.999994
DNA Replication Checkpoint Signaling (GO:0000076)						0.893411
DNA Replication Initiation (GO:0006270)				0.780373		0.90513
DNA Synthesis Involved In DNA Repair (GO:0000731)						0.922955
DNA Topological Change (GO:0006265)				0.750838
DNA Unwinding Involved In DNA Replication (GO:0006268)						0.884345
DNA-templated DNA Replication (GO:0006261)				0.992038		0.948976
DNA-templated DNA Replication Maintenance Of Fidelity (GO:0045005)				0.919491
DNA-templated Transcription (GO:0006351)				0.998227		0.999994
DNA-templated Transcription Initiation (GO:0006352)				0.780373
Dorsal/Ventral Pattern Formation (GO:0009953)				0.836381
Double-Strand Break Repair (GO:0006302)				0.999995		0.95524
Double-Strand Break Repair Via Classical Nonhomologous End Joining (GO:0097680)				0.750838
Double-Strand Break Repair Via Homologous Recombination (GO:0000724)						0.913911
Double-Strand Break Repair Via Nonhomologous End Joining (GO:0006303)				0.757849
Double-Strand Break Repair Via Synthesis-Dependent Strand Annealing (GO:0045003)						0.884345
Ear Morphogenesis (GO:0042471)				0.809377		0.884345
Early Endosome To Golgi Transport (GO:0034498)						0.884345
Electron Transport Chain (GO:0022900)				0.761746
Embryonic Appendage Morphogenesis (GO:0035113)						0.884345
Embryonic Axis Specification (GO:0000578)			0.819749			0.893411
Embryonic Brain Development (GO:1990403)						0.884345
Embryonic Digit Morphogenesis (GO:0042733)				0.761746
Embryonic Heart Tube Development (GO:0035050)						0.893411
Embryonic Heart Tube Morphogenesis (GO:0003143)						0.893411
Embryonic Hemopoiesis (GO:0035162)						0.884345
Embryonic Limb Morphogenesis (GO:0030326)				0.866802		0.947933
Embryonic Organ Development (GO:0048568)				0.998227		0.633458
Embryonic Organ Morphogenesis (GO:0048562)						0.972371
Embryonic Placenta Development (GO:0001892)						0.696916
Embryonic Skeletal Joint Development (GO:0072498)				0.750838
Embryonic Skeletal System Development (GO:0048706)				0.866802		0.884345
Embryonic Skeletal System Morphogenesis (GO:0048704)				0.848794		0.932005
Endocardial Cushion Development (GO:0003197)				0.803974
Endocardial Cushion Morphogenesis (GO:0003203)				0.780373
Endocrine System Development (GO:0035270)						0.913911
Endocytic Recycling (GO:0032456)						0.884345
Endocytosis (GO:0006897)						0.884345
Endoderm Formation (GO:0001706)						0.594976
Endodermal Cell Differentiation (GO:0035987)						0.405275
Endomembrane System Organization (GO:0010256)						0.948976
Endonucleolytic Cleavage In ITS1 To Separate SSU-rRNA From 5.8S rRNA And LSU-rRNA From Tricistronic rRNA Transcript (SSU-rRNA, 5.8S rRNA, LSU-rRNA) (GO:0000447)			0.819749	0.750838
Endonucleolytic Cleavage Of Tricistronic rRNA Transcript (SSU-rRNA, 5.8S rRNA, LSU-rRNA) (GO:0000479)			0.819749	0.757849
Endoplasmic Reticulum Calcium Ion Homeostasis (GO:0032469)						0.884345
Endoplasmic Reticulum Organization (GO:0007029)						0.981857
Endosomal Transport (GO:0016197)						0.930466
Endosomal Vesicle Fusion (GO:0034058)				0.750838
Endosome Organization (GO:0007032)						0.981857
Endothelial Cell Chemotaxis (GO:0035767)						0.884345
Endothelial Cell Development (GO:0001885)						0.893411
Endothelial Cell Differentiation (GO:0045446)						0.884345
Endothelial Cell Migration (GO:0043542)						0.893411
Endothelium Development (GO:0003158)						0.884345
Energy Derivation By Oxidation Of Organic Compounds (GO:0015980)			0.999996	0.264006		0.968019
Enteric Nervous System Development (GO:0048484)						0.884345
Enzyme-Linked Receptor Protein Signaling Pathway (GO:0007167)				0.999995		0.608339
Ephrin Receptor Signaling Pathway (GO:0048013)						0.884345
Epiboly Involved In Wound Healing (GO:0090505)						0.893411
Epidermal Growth Factor Receptor Signaling Pathway (GO:0007173)						0.893411
Epidermis Development (GO:0008544)			0.999996			0.889978
Epigenetic Regulation Of Gene Expression (GO:0040029)				0.875317
Epithelial Cell Differentiation (GO:0030855)				0.999995		0.981857
Epithelial Cell Differentiation Involved In Kidney Development (GO:0035850)						0.884345
Epithelial Cell Migration (GO:0010631)						0.884345
Epithelial Cilium Movement Involved In Determination Of Left/Right Asymmetry (GO:0060287)
Epithelial Cilium Movement Involved In Extracellular Fluid Movement (GO:0003351)
Epithelial To Mesenchymal Transition (GO:0001837)				0.927508
Epithelial Tube Branching Involved In Lung Morphogenesis (GO:0060441)						0.884345
Epithelial Tube Formation (GO:0072175)						0.884345
Epithelial Tube Morphogenesis (GO:0060562)						0.884345
Epithelium Development (GO:0060429)				0.999995		0.976433
Epoxygenase P450 Pathway (GO:0019373)						0.633458
ER Overload Response (GO:0006983)						0.884345
ER-associated Misfolded Protein Catabolic Process (GO:0071712)		0.0532343
ERAD Pathway (GO:0036503)		0.0279564		0.895947		0.999994
ERBB Signaling Pathway (GO:0038127)						0.913911
ERK1 And ERK2 Cascade (GO:0070371)						0.913911
Erythrocyte Differentiation (GO:0030218)				0.927508		0.981857
Establishment Of Chromosome Localization (GO:0051303)				0.761746		0.889978
Establishment Of Endothelial Barrier (GO:0061028)						0.926808
Establishment Of Lymphocyte Polarity (GO:0001767)				0.750838
Establishment Of Melanosome Localization (GO:0032401)						0.893411
Establishment Of Mitotic Spindle Localization (GO:0040001)						0.947933
Establishment Of Mitotic Spindle Orientation (GO:0000132)						0.932005
Establishment Of Planar Polarity (GO:0001736)						0.884345
Establishment Of Protein Localization To Chromosome (GO:0070199)				0.761746
Establishment Of Protein Localization To Endoplasmic Reticulum (GO:0072599)				0.761746
Establishment Of Protein Localization To Membrane (GO:0090150)						0.893411
Establishment Of Protein Localization To Mitochondrion (GO:0072655)				0.757849
Establishment Of Protein Localization To Organelle (GO:0072594)				0.885875		0.97771
Establishment Of Protein Localization To Telomere (GO:0070200)				0.750838
Establishment Of Skin Barrier (GO:0061436)						0.893411
Establishment Of Spindle Orientation (GO:0051294)						0.948976
Establishment Or Maintenance Of Apical/Basal Cell Polarity (GO:0035088)						0.916913
Establishment Or Maintenance Of Epithelial Cell Apical/Basal Polarity (GO:0045197)						0.962274
Excitatory Postsynaptic Potential (GO:0060079)						0.893411
Exocytosis (GO:0006887)						0.889978
External Encapsulating Structure Organization (GO:0045229)						0.612673
Extracellular Matrix Disassembly (GO:0022617)						0.893411
Extracellular Matrix Organization (GO:0030198)						0.696916
Extracellular Structure Organization (GO:0043062)						0.608339
Extrinsic Apoptotic Signaling Pathway (GO:0097191)				0.986655		0.999962
Extrinsic Apoptotic Signaling Pathway In Absence Of Ligand (GO:0097192)				0.761746
Eye Morphogenesis (GO:0048592)				0.765608
Eye Photoreceptor Cell Differentiation (GO:0001754)						0.884345
Facultative Heterochromatin Formation (GO:0140718)				0.761746
Fat Cell Differentiation (GO:0045444)						0.993528
Fat-Soluble Vitamin Metabolic Process (GO:0006775)						0.913911
Fatty Acid Beta-Oxidation (GO:0006635)				0.750838
Fatty Acid Beta-Oxidation Using acyl-CoA Oxidase (GO:0033540)				0.757849
Fatty Acid Biosynthetic Process (GO:0006633)						0.997268
Fatty Acid Catabolic Process (GO:0009062)				0.791079
Fatty Acid Homeostasis (GO:0055089)						0.884345
Fatty Acid Metabolic Process (GO:0006631)				0.999995		0.932005
Fatty Acid Oxidation (GO:0019395)				0.761746		0.981857
Fatty Acid Transmembrane Transport (GO:1902001)				0.757849
Fc Receptor Mediated Stimulatory Signaling Pathway (GO:0002431)						0.910865
Fc Receptor Signaling Pathway (GO:0038093)			0.923379			0.884345
Fc-epsilon Receptor Signaling Pathway (GO:0038095)			0.885535			0.910865
Fc-gamma Receptor Signaling Pathway (GO:0038094)						0.913911
Fc-gamma Receptor Signaling Pathway Involved In Phagocytosis (GO:0038096)						0.893411
Fibroblast Growth Factor Receptor Signaling Pathway (GO:0008543)				0.895947		0.893411
Filopodium Assembly (GO:0046847)						0.884345
Fluid Transport (GO:0042044)						0.893411
Formation Of Cytoplasmic Translation Initiation Complex (GO:0001732)				0.761746
Formation Of Extrachromosomal Circular DNA (GO:0001325)						0.884345
G Protein-Coupled Glutamate Receptor Signaling Pathway (GO:0007216)						0.884345
G Protein-Coupled Receptor Signaling Pathway, Coupled To Cyclic Nucleotide Second Messenger (GO:0007187)						0.981857
G1/S Transition Of Mitotic Cell Cycle (GO:0000082)						0.995062
Galactolipid Biosynthetic Process (GO:0019375)				0.750838
Galactosylceramide Biosynthetic Process (GO:0006682)				0.750838
Galactosylceramide Metabolic Process (GO:0006681)				0.750838
Gamma-Aminobutyric Acid Signaling Pathway (GO:0007214)						0.893411
Gamma-Aminobutyric Acid Transport (GO:0015812)						0.884345
Gamma-Delta T Cell Activation (GO:0046629)				0.757849
Ganglion Development (GO:0061548)						0.884345
Gas Transport (GO:0015669)	0.0358971	0.00313423	0.819749			0.893411
Gastrulation (GO:0007369)						0.893411
Gastrulation With Mouth Forming Second (GO:0001702)						0.884345
Gene Expression (GO:0010467)			0.0269916	1.30678e-34
Generation Of Neurons (GO:0048699)	0.0800079					0.893411
Genitalia Development (GO:0048806)						0.889978
Gland Development (GO:0048732)						0.893411
Gland Morphogenesis (GO:0022612)						0.884345
Glial Cell Development (GO:0021782)						0.913911
Glial Cell Differentiation (GO:0010001)						0.947933
Gliogenesis (GO:0042063)				0.809377
Glomerular Epithelial Cell Development (GO:0072310)						0.884345
Glomerular Epithelial Cell Differentiation (GO:0072311)				0.750838		0.884345
Glomerular Filtration (GO:0003094)			0.819749			0.889978
Glucocorticoid Biosynthetic Process (GO:0006704)						0.884345
Glucocorticoid Metabolic Process (GO:0008211)						0.884345
Gluconeogenesis (GO:0006094)						0.938316
Glucosamine-Containing Compound Catabolic Process (GO:1901072)				0.750838
Glucose Homeostasis (GO:0042593)				0.999995		0.889978
Glucose Import (GO:0046323)						0.884345
Glucose Metabolic Process (GO:0006006)						0.926808
Glucose Transmembrane Transport (GO:1904659)						0.910865
Glutamate Catabolic Process (GO:0006538)						0.884345
Glutamate Metabolic Process (GO:0006536)						0.893411
Glutamate Receptor Signaling Pathway (GO:0007215)						0.884345
Glutamine Family Amino Acid Biosynthetic Process (GO:0009084)						0.884345
Glutamine Family Amino Acid Catabolic Process (GO:0009065)						0.884345
Glutamine Family Amino Acid Metabolic Process (GO:0009064)						0.932005
Glycerol Metabolic Process (GO:0006071)						0.884345
Glycerol-3-Phosphate Metabolic Process (GO:0006072)						0.884345
Glycerolipid Catabolic Process (GO:0046503)						0.675824
Glycerolipid Metabolic Process (GO:0046486)						0.776478
Glycerophospholipid Biosynthetic Process (GO:0046474)						0.887301
Glycerophospholipid Catabolic Process (GO:0046475)						0.608339
Glycerophospholipid Metabolic Process (GO:0006650)						0.884345
Glycine Transport (GO:0015816)						0.884345
Glycolipid Biosynthetic Process (GO:0009247)						0.968019
Glycoprotein Biosynthetic Process (GO:0009101)				0.998227		0.999994
Glycoprotein Metabolic Process (GO:0009100)						0.981857
Glycosphingolipid Catabolic Process (GO:0046479)						0.884345
Glycosylceramide Biosynthetic Process (GO:0046476)				0.750838
Glycosylceramide Catabolic Process (GO:0046477)						0.884345
Glycosylceramide Metabolic Process (GO:0006677)						0.884345
Golgi Disassembly (GO:0090166)				0.750838
Golgi Inheritance (GO:0048313)				0.750838
Golgi Organization (GO:0007030)				0.999995		0.981857
Golgi Vesicle Transport (GO:0048193)						0.999994
GPI Anchor Biosynthetic Process (GO:0006506)						0.932005
GPI Anchor Metabolic Process (GO:0006505)						0.922955
Granulocyte Activation (GO:0036230)				0.757849
Granulocyte Chemotaxis (GO:0071621)				0.998227		0.999994
Granulocyte Migration (GO:0097530)						0.884345
GTP Metabolic Process (GO:0046039)				0.757849
Heart Contraction (GO:0060047)		0.0764366				0.884345
Heart Development (GO:0007507)						0.913911
Heart Looping (GO:0001947)						0.959634
Heart Morphogenesis (GO:0003007)				0.961962		0.926808
Heart Trabecula Morphogenesis (GO:0061384)				0.761746
Hematopoietic Progenitor Cell Differentiation (GO:0002244)				0.838626
Hematopoietic Stem Cell Proliferation (GO:0071425)						0.884345
Heme Catabolic Process (GO:0042167)						0.884345
Hemopoiesis (GO:0030097)				0.999995		0.893411
Hepatocyte Growth Factor Receptor Signaling Pathway (GO:0048012)						0.884345
Hepoxilin Biosynthetic Process (GO:0051122)						0.884345
Hepoxilin Metabolic Process (GO:0051121)						0.884345
Heterochromatin Formation (GO:0031507)				0.750838
Heterochromatin Organization (GO:0070828)				0.757849
Heterophilic Cell-Cell Adhesion Via Plasma Membrane Cell Adhesion Molecules (GO:0007157)				0.927508		0.90513
Heterotypic Cell-Cell Adhesion (GO:0034113)			0.954684	0.84643		0.932005
Hexose Biosynthetic Process (GO:0019319)						0.948976
Hexose Metabolic Process (GO:0019318)				0.921513		0.975794
Hexose Transmembrane Transport (GO:0008645)						0.910865
Hippo Signaling (GO:0035329)						0.893411
Histone H3-K4 Methylation (GO:0051568)				0.827172
Homologous Chromosome Pairing At Meiosis (GO:0007129)		0.0764366
Homophilic Cell Adhesion Via Plasma Membrane Adhesion Molecules (GO:0007156)						0.884345
Homotypic Cell-Cell Adhesion (GO:0034109)	0.0367872	0.0822651				0.976433
Hydrogen Peroxide Catabolic Process (GO:0042744)	0.0358971	0.00424088	0.867773
I-kappaB kinase/NF-kappaB Signaling (GO:0007249)				0.921513
Icosanoid Biosynthetic Process (GO:0046456)						0.884345
Icosanoid Metabolic Process (GO:0006690)						0.884345
Icosanoid Secretion (GO:0032309)						0.884345
Icosanoid Transport (GO:0071715)						0.889978
Immune Response-Activating Cell Surface Receptor Signaling Pathway (GO:0002429)						0.913911
Immune Response-Regulating Cell Surface Receptor Signaling Pathway (GO:0002768)				0.757849		0.889978
Immunoglobulin Mediated Immune Response (GO:0016064)			0.954684	0.848794		0.884345
Immunoglobulin Production Involved In Immunoglobulin-Mediated Immune Response (GO:0002381)			0.845643			0.893411
Immunoglobulin V(D)J Recombination (GO:0033152)				0.750838
Import Into Cell (GO:0098657)						0.959634
Import Into Nucleus (GO:0051170)				0.848794		0.960838
In Utero Embryonic Development (GO:0001701)				0.836381		0.884345
Induction Of Positive Chemotaxis (GO:0050930)				0.750838		0.884345
Inflammatory Response (GO:0006954)				0.999995		0.999994
Inhibition Of Cysteine-Type Endopeptidase Activity (GO:0097340)						0.884345
Inhibitory Postsynaptic Potential (GO:0060080)						0.884345
Inhibitory Synapse Assembly (GO:1904862)						0.889978
Innate Immune Response In Mucosa (GO:0002227)			0.873489	0.780373		0.90513
Inner Dynein Arm Assembly (GO:0036159)						0.889978
Inner Ear Morphogenesis (GO:0042472)						0.884345
Inner Mitochondrial Membrane Organization (GO:0007007)				0.866802
Inorganic Anion Transmembrane Transport (GO:0098661)						0.884345
Inorganic Anion Transport (GO:0015698)						0.608339
Inorganic Cation Import Across Plasma Membrane (GO:0098659)						0.884345
Inorganic Cation Transmembrane Transport (GO:0098662)		0.256982	0.999996	0.999995	0.0690185	0.608339
Inositol Phosphate-Mediated Signaling (GO:0048016)						0.893411
Insulin Receptor Signaling Pathway (GO:0008286)						0.893411
Insulin Secretion (GO:0030073)						0.893411
Insulin Secretion Involved In Cellular Response To Glucose Stimulus (GO:0035773)						0.884345
Insulin-Like Growth Factor Receptor Signaling Pathway (GO:0048009)						0.884345
Integrated Stress Response Signaling (GO:0140467)						0.932005
Integrin-Mediated Signaling Pathway (GO:0007229)			0.999996			0.386136
Interferon-Mediated Signaling Pathway (GO:0140888)						0.981857
Interleukin-6-Mediated Signaling Pathway (GO:0070102)						0.889978
Intermediate Filament Organization (GO:0045109)						0.999994
Internal Peptidyl-Lysine Acetylation (GO:0018393)		0.0764366
Interstrand Cross-Link Repair (GO:0036297)						0.952048
Intestinal Cholesterol Absorption (GO:0030299)						0.884345
Intestinal Epithelial Cell Differentiation (GO:0060575)						0.884345
Intestinal Lipid Absorption (GO:0098856)						0.884345
Intracellular Calcium Ion Homeostasis (GO:0006874)			0.999996	0.999995		0.913911
Intracellular Glucose Homeostasis (GO:0001678)						0.893411
Intracellular Iron Ion Homeostasis (GO:0006879)						0.884345
Intracellular Lipid Transport (GO:0032365)				0.761746
Intracellular Monoatomic Cation Homeostasis (GO:0030003)			0.999996	0.999995		0.980204
Intracellular Monoatomic Ion Homeostasis (GO:0006873)						0.893411
Intracellular Potassium Ion Homeostasis (GO:0030007)						0.889978
Intracellular Protein Transmembrane Transport (GO:0065002)				0.761746
Intracellular Protein Transport (GO:0006886)				0.998227		0.999994
Intracellular Sodium Ion Homeostasis (GO:0006883)						0.893411
Intracellular Steroid Hormone Receptor Signaling Pathway (GO:0030518)						0.893411
Intracellular Water Homeostasis (GO:0009992)						0.884345
Intracellular Zinc Ion Homeostasis (GO:0006882)						0.893411
Intrinsic Apoptotic Signaling Pathway (GO:0097193)		0.124962		0.750838		0.999994
Intrinsic Apoptotic Signaling Pathway By P53 Class Mediator (GO:0072332)		0.0764366		0.875317		0.948976
Intrinsic Apoptotic Signaling Pathway In Response To DNA Damage (GO:0008630)		0.0842652		0.927508
Intrinsic Apoptotic Signaling Pathway In Response To DNA Damage By P53 Class Mediator (GO:0042771)		0.0715852
Intrinsic Apoptotic Signaling Pathway In Response To Endoplasmic Reticulum Stress (GO:0070059)		0.0764366		0.848794
Intrinsic Apoptotic Signaling Pathway In Response To Oxidative Stress (GO:0008631)				0.757849
Iron Ion Transmembrane Transport (GO:0034755)						0.884345
Iron Ion Transport (GO:0006826)						0.884345
ISG15-protein Conjugation (GO:0032020)			0.819749
Isotype Switching (GO:0045190)				0.757849
Keratinocyte Proliferation (GO:0043616)						0.884345
Kidney Development (GO:0001822)		0.103119				0.821471
Kidney Epithelium Development (GO:0072073)						0.649378
Killing By Host Of Symbiont Cells (GO:0051873)				0.757849
L-amino Acid Transport (GO:0015807)						0.916913
Lactate Metabolic Process (GO:0006089)				0.750838
Lamellipodium Assembly (GO:0030032)				0.818712
Lamellipodium Organization (GO:0097581)				0.848794
Learning (GO:0007612)				0.919491		0.893411
Left/Right Pattern Formation (GO:0060972)						0.884345
Leucine Transport (GO:0015820)						0.884345
Leukocyte Cell-Cell Adhesion (GO:0007159)				0.855317		0.932005
Leukotriene Biosynthetic Process (GO:0019370)						0.893411
Leukotriene Metabolic Process (GO:0006691)						0.884345
Leukotriene Transport (GO:0071716)						0.884345
Limb Development (GO:0060173)				0.838626		0.926808
Limb Morphogenesis (GO:0035108)						0.893411
Linoleic Acid Metabolic Process (GO:0043651)						0.884345
Lipid Biosynthetic Process (GO:0008610)						0.893411
Lipid Catabolic Process (GO:0016042)						0.90513
Lipid Droplet Organization (GO:0034389)						0.932005
Lipid Modification (GO:0030258)						0.884345
Lipid Oxidation (GO:0034440)						0.884345
Lipid Phosphorylation (GO:0046834)						0.884345
Lipid Translocation (GO:0034204)						0.913911
Lipid Transport (GO:0006869)						0.997268
Lipoprotein Biosynthetic Process (GO:0042158)						0.889978
Lipoprotein Metabolic Process (GO:0042157)						0.884345
Lipoxygenase Pathway (GO:0019372)						0.884345
Liver Development (GO:0001889)
Long-Chain Fatty Acid Biosynthetic Process (GO:0042759)						0.913911
Long-Chain Fatty Acid Metabolic Process (GO:0001676)						0.884345
Long-Chain Fatty Acid Transport (GO:0015909)				0.803974
Long-Term Memory (GO:0007616)						0.893411
Long-Term Synaptic Depression (GO:0060292)						0.884345
Long-Term Synaptic Potentiation (GO:0060291)						0.893411
Low-Density Lipoprotein Particle Remodeling (GO:0034374)						0.884345
Lung Development (GO:0030324)		0.0764366				0.884345
Lung Epithelium Development (GO:0060428)						0.884345
Lymphatic Endothelial Cell Differentiation (GO:0060836)						0.884345
Lymphocyte Apoptotic Process (GO:0070227)						0.884345
Lymphocyte Differentiation (GO:0030098)				0.904397		0.999994
Lymphocyte Mediated Immunity (GO:0002449)						0.893411
Lymphocyte Migration (GO:0072676)				0.909212		0.965541
Lymphocyte Migration Into Lymphoid Organs (GO:0097021)				0.750838		0.884345
Lymphocyte Proliferation (GO:0046651)						0.959634
Lymphoid Progenitor Cell Differentiation (GO:0002320)				0.750838
Lysosomal Transport (GO:0007041)						0.999994
Lysosome Localization (GO:0032418)				0.918718
Macroautophagy (GO:0016236)		0.124962
Macromolecule Biosynthetic Process (GO:0009059)			0.000227965	3.08998e-48		0.999994
Macrophage Activation (GO:0042116)			0.99838	0.875317
Macrophage Differentiation (GO:0030225)			0.873489
Mammary Gland Development (GO:0030879)						0.910865
Manganese Ion Transport (GO:0006828)						0.884345
MAPK Cascade (GO:0000165)						0.986758
Mast Cell Activation Involved In Immune Response (GO:0002279)				0.750838
Mast Cell Degranulation (GO:0043303)				0.750838
Mast Cell Mediated Immunity (GO:0002448)				0.757849
Maturation Of 5.8S rRNA (GO:0000460)				0.761746
Maturation Of 5.8S rRNA From Tricistronic rRNA Transcript (SSU-rRNA, 5.8S rRNA, LSU-rRNA) (GO:0000466)			0.873489	0.780373
Maturation Of LSU-rRNA (GO:0000470)			0.819749	0.213923
Maturation Of LSU-rRNA From Tricistronic rRNA Transcript (SSU-rRNA, 5.8S rRNA, LSU-rRNA) (GO:0000463)			0.623041	0.607992
Maturation Of SSU-rRNA (GO:0030490)				0.719382		0.959634
Maturation Of SSU-rRNA From Tricistronic rRNA Transcript (SSU-rRNA, 5.8S rRNA, LSU-rRNA) (GO:0000462)			0.954684	0.111272
Medium-Chain Fatty Acid Metabolic Process (GO:0051791)						0.889978
Megakaryocyte Differentiation (GO:0030219)						0.893411
Melanosome Localization (GO:0032400)						0.893411
Melanosome Transport (GO:0032402)						0.893411
Membrane Assembly (GO:0071709)						0.959634
Membrane Depolarization (GO:0051899)						0.889978
Membrane Depolarization During Action Potential (GO:0086010)						0.889978
Membrane Depolarization During Cardiac Muscle Cell Action Potential (GO:0086012)						0.893411
Membrane Lipid Metabolic Process (GO:0006643)						0.893411
Membrane Organization (GO:0061024)						0.981857
Membrane Protein Ectodomain Proteolysis (GO:0006509)						0.910865
Membrane Protein Intracellular Domain Proteolysis (GO:0031293)						0.889978
Membrane Protein Proteolysis (GO:0033619)						0.884345
Membrane Repolarization (GO:0086009)						0.893411
Membrane Repolarization During Action Potential (GO:0086011)						0.893411
Membrane Repolarization During Cardiac Muscle Cell Action Potential (GO:0086013)						0.889978
Memory (GO:0007613)				0.959499		0.986758
Mesenchymal Cell Differentiation (GO:0048762)				0.946484
Mesenchymal Cell Migration (GO:0090497)						0.884345
Mesenchymal To Epithelial Transition (GO:0060231)						0.776478
Mesenchymal To Epithelial Transition Involved In Metanephros Morphogenesis (GO:0003337)						0.884345
Mesenchyme Morphogenesis (GO:0072132)				0.761746
Mesoderm Development (GO:0007498)						0.893411
Mesoderm Formation (GO:0001707)						0.893411
Mesodermal Cell Differentiation (GO:0048333)						0.884345
Mesonephric Tubule Development (GO:0072164)						0.893411
Mesonephros Development (GO:0001823)						0.884345
Metal Ion Transport (GO:0030001)			0.999996	0.999995		0.884345
Metanephric Collecting Duct Development (GO:0072205)						0.884345
Metanephric Nephron Tubule Development (GO:0072234)			0.819749			0.608339
Metanephros Development (GO:0001656)						0.884345
Metaphase Plate Congression (GO:0051310)				0.935634		0.981857
MHC Class II Protein Complex Assembly (GO:0002399)			0.819749			0.889978
Microtubule Anchoring At Centrosome (GO:0034454)						0.884345
Microtubule Anchoring At Microtubule Organizing Center (GO:0072393)						0.884345
Microtubule Bundle Formation (GO:0001578)						0.981857
Microtubule Cytoskeleton Organization Involved In Mitosis (GO:1902850)				0.961962		0.988766
Microtubule Depolymerization (GO:0007019)						0.893411
Mitochondrial ATP Synthesis Coupled Electron Transport (GO:0042775)				0.00602331
Mitochondrial Electron Transport, Cytochrome C To Oxygen (GO:0006123)				0.128316
Mitochondrial Electron Transport, NADH To Ubiquinone (GO:0006120)				0.607992
Mitochondrial Electron Transport, Ubiquinol To Cytochrome C (GO:0006122)				0.757849
Mitochondrial Fusion (GO:0008053)				0.761746
Mitochondrial Gene Expression (GO:0140053)				0.750838
Mitochondrial Proton-Transporting ATP Synthase Complex Assembly (GO:0033615)
Mitochondrial Respiratory Chain Complex Assembly (GO:0033108)				0.750838
Mitochondrial Respiratory Chain Complex I Assembly (GO:0032981)				0.491736
Mitochondrial RNA 3'-End Processing (GO:0000965)				0.750838
Mitochondrial RNA Processing (GO:0000963)				0.750838
Mitochondrial Translation (GO:0032543)				0.750838
Mitochondrial Transport (GO:0006839)				0.942178
Mitochondrial tRNA Modification (GO:0070900)				0.750838
Mitochondrial tRNA Processing (GO:0090646)				0.750838
Mitochondrion Disassembly (GO:0061726)		0.0764366		0.887964
Mitochondrion Distribution (GO:0048311)						0.884345
Mitochondrion Organization (GO:0007005)				0.999995		0.999994
Mitochondrion-Endoplasmic Reticulum Membrane Tethering (GO:1990456)						0.884345
Mitotic Cell Cycle Phase Transition (GO:0044772)						0.999962
Mitotic Cytokinesis (GO:0000281)						0.926808
Mitotic G1 DNA Damage Checkpoint Signaling (GO:0031571)			0.923379	0.827172
Mitotic Nuclear Membrane Disassembly (GO:0007077)				0.750838
Mitotic Recombination (GO:0006312)						0.889978
Mitotic Spindle Assembly (GO:0090307)						0.972371
Mitotic Spindle Elongation (GO:0000022)						0.884345
Mitotic Spindle Midzone Assembly (GO:0051256)						0.884345
Mitotic Spindle Organization (GO:0007052)				0.999995		0.999994
Mitral Valve Development (GO:0003174)						0.884345
Mitral Valve Morphogenesis (GO:0003183)						0.776478
Modification-Dependent Macromolecule Catabolic Process (GO:0043632)			0.819749	0.750838
Modification-Dependent Protein Catabolic Process (GO:0019941)		0.0715852	0.999996	0.999995		0.999994
Modified Amino Acid Transport (GO:0072337)		0.0764366				0.932005
Modulation By Host Of Viral Genome Replication (GO:0044827)				0.780373
Modulation By Symbiont Of Entry Into Host (GO:0052372)				0.780373
Modulation Of Chemical Synaptic Transmission (GO:0050804)						0.884345
Modulation Of Excitatory Postsynaptic Potential (GO:0098815)						0.884345
Monoatomic Anion Transmembrane Transport (GO:0098656)						0.821471
Monoatomic Anion Transport (GO:0006820)						0.884345
Monoatomic Cation Homeostasis (GO:0055080)						0.884345
Monoatomic Cation Transmembrane Transport (GO:0098655)		0.256982	0.999996	0.999995	0.0690185	0.608339
Monoatomic Cation Transport (GO:0006812)						0.608339
Monoatomic Ion Transport (GO:0006811)						0.806045
Monocarboxylic Acid Biosynthetic Process (GO:0072330)				0.979364		0.997268
Monocarboxylic Acid Catabolic Process (GO:0072329)						0.893411
Monocarboxylic Acid Metabolic Process (GO:0032787)		0.122312		0.921513		0.893411
Monocarboxylic Acid Transport (GO:0015718)		0.103119				0.884345
Monocyte Chemotaxis (GO:0002548)				0.757849		0.965549
Monosaccharide Transmembrane Transport (GO:0015749)						0.889978
Morphogenesis Of A Polarized Epithelium (GO:0001738)						0.884345
Motile Cilium Assembly (GO:0044458)
mRNA Destabilization (GO:0061157)			0.999996	0.919491
mRNA Export From Nucleus (GO:0006406)				0.975311
mRNA Methylation (GO:0080009)				0.641516
mRNA Modification (GO:0016556)				0.750838
mRNA Processing (GO:0006397)				0.848794
mRNA Splice Site Recognition (GO:0006376)						0.932005
mRNA Splicing, Via Spliceosome (GO:0000398)				0.84643		0.999994
mRNA Stabilization (GO:0048255)						0.913911
mRNA Transport (GO:0051028)				0.959499
Mucosal Immune Response (GO:0002385)			0.937139	0.838626		0.608339
Multicellular Organismal-Level Iron Ion Homeostasis (GO:0060586)						0.884345
Multicellular Organismal-Level Water Homeostasis (GO:0050891)						0.696916
Multinuclear Osteoclast Differentiation (GO:0072674)						0.884345
Muscle Cell Differentiation (GO:0042692)						0.955575
Muscle Cell Migration (GO:0014812)						0.884345
Muscle Contraction (GO:0006936)		0.120368				0.274016
Muscle Filament Sliding (GO:0030049)						0.884345
Muscle Organ Development (GO:0007517)			0.999996			0.884345
Muscle Tissue Development (GO:0060537)						0.955575
Muscle Tissue Morphogenesis (GO:0060415)						0.893411
Myelin Maintenance (GO:0043217)				0.750838
Myelination (GO:0042552)				0.927508		0.896751
Myeloid Cell Differentiation (GO:0030099)				0.957967		0.986758
Myeloid Dendritic Cell Activation (GO:0001773)				0.757849
Myeloid Leukocyte Differentiation (GO:0002573)			0.999996			0.999994
Myoblast Fusion (GO:0007520)						0.884345
Myofibril Assembly (GO:0030239)						0.884345
Myotube Cell Development (GO:0014904)						0.889978
Myotube Differentiation (GO:0014902)						0.884345
N-acetylglucosamine Metabolic Process (GO:0006044)				0.761746
N-acetylneuraminate Catabolic Process (GO:0019262)				0.750838
N-acetylneuraminate Metabolic Process (GO:0006054)				0.750838
N-acylphosphatidylethanolamine Metabolic Process (GO:0070292)						0.884345
N-terminal Protein Amino Acid Acetylation (GO:0006474)						0.893411
NADH Dehydrogenase Complex Assembly (GO:0010257)				0.491736
NADP Metabolic Process (GO:0006739)						0.893411
NADPH Regeneration (GO:0006740)						0.884345
Natural Killer Cell Activation (GO:0030101)		0.0820935		0.921513
Natural Killer Cell Mediated Cytotoxicity (GO:0042267)				0.809377
Natural Killer Cell Mediated Immunity (GO:0002228)				0.791079
ncRNA Export From Nucleus (GO:0097064)				0.257695
ncRNA Processing (GO:0034470)			0.626481	3.04013e-09		0.999994
Negative Regulation Of Activated T Cell Proliferation (GO:0046007)				0.750838
Negative Regulation Of Alpha-Beta T Cell Differentiation (GO:0046639)				0.750838
Negative Regulation Of Amide Metabolic Process (GO:0034249)				0.999995		0.981857
Negative Regulation Of Amyloid Fibril Formation (GO:1905907)			0.819749	0.44045
Negative Regulation Of Amyloid Precursor Protein Biosynthetic Process (GO:0042985)			0.819749	0.750838
Negative Regulation Of Angiogenesis (GO:0016525)						0.978684
Negative Regulation Of Anoikis (GO:2000811)						0.893411
Negative Regulation Of Apoptotic Process (GO:0043066)			0.999996	0.998227		0.999994
Negative Regulation Of Astrocyte Differentiation (GO:0048712)				0.750838
Negative Regulation Of ATP-dependent Activity (GO:0032780)						0.893411
Negative Regulation Of Axon Extension (GO:0030517)						0.932005
Negative Regulation Of Axonogenesis (GO:0050771)						0.910865
Negative Regulation Of B Cell Activation (GO:0050869)						0.893411
Negative Regulation Of Binding (GO:0051100)						0.889978
Negative Regulation Of Biosynthetic Process (GO:0009890)				0.761746		0.893411
Negative Regulation Of Blood Coagulation (GO:0030195)						0.884345
Negative Regulation Of Blood Pressure (GO:0045776)						0.889978
Negative Regulation Of Blood Vessel Endothelial Cell Migration (GO:0043537)				0.866802
Negative Regulation Of Blood Vessel Morphogenesis (GO:2000181)						0.964915
Negative Regulation Of BMP Signaling Pathway (GO:0030514)				0.919491		0.884345
Negative Regulation Of Calcium Ion Transmembrane Transport (GO:1903170)						0.893411
Negative Regulation Of Calcium Ion Transport (GO:0051926)						0.893411
Negative Regulation Of Canonical Wnt Signaling Pathway (GO:0090090)			0.999996	0.836381		0.999994
Negative Regulation Of Carbohydrate Metabolic Process (GO:0045912)						0.633458
Negative Regulation Of Cardiac Muscle Cell Differentiation (GO:2000726)						0.884345
Negative Regulation Of Cardiac Muscle Tissue Growth (GO:0055022)				0.750838
Negative Regulation Of Cardiocyte Differentiation (GO:1905208)						0.884345
Negative Regulation Of Cartilage Development (GO:0061037)						0.889978
Negative Regulation Of Catabolic Process (GO:0009895)			0.91287	0.750838		0.893411
Negative Regulation Of Catalytic Activity (GO:0043086)						0.916913
Negative Regulation Of CD4-positive, Alpha-Beta T Cell Activation (GO:2000515)				0.757849
Negative Regulation Of Cell Activation (GO:0050866)			0.819749			0.608339
Negative Regulation Of Cell Adhesion (GO:0007162)				0.995241		0.893411
Negative Regulation Of Cell Communication (GO:0010648)						0.910865
Negative Regulation Of Cell Cycle (GO:0045786)						0.999994
Negative Regulation Of Cell Cycle G1/S Phase Transition (GO:1902807)						0.889978
Negative Regulation Of Cell Cycle Phase Transition (GO:1901988)						0.884345
Negative Regulation Of Cell Cycle Process (GO:0010948)				0.866802		0.947933
Negative Regulation Of Cell Death (GO:0060548)			0.999996			0.932005
Negative Regulation Of Cell Differentiation (GO:0045596)				0.999995		0.962274
Negative Regulation Of Cell Division (GO:0051782)						0.884345
Negative Regulation Of Cell Growth (GO:0030308)						0.999994
Negative Regulation Of Cell Migration (GO:0030336)				0.999995		0.999994
Negative Regulation Of Cell Motility (GO:2000146)				0.999995		0.999994
Negative Regulation Of Cell Population Proliferation (GO:0008285)			0.999996	0.999995		0.896751
Negative Regulation Of Cell Projection Organization (GO:0031345)				0.931581		0.981857
Negative Regulation Of Cell-Cell Adhesion (GO:0022408)						0.962274
Negative Regulation Of Cell-Matrix Adhesion (GO:0001953)						0.932005
Negative Regulation Of Cell-Substrate Adhesion (GO:0010812)				0.895947		0.893411
Negative Regulation Of Cellular Biosynthetic Process (GO:0031327)				0.999995		0.889978
Negative Regulation Of Cellular Component Organization (GO:0051129)						0.999994
Negative Regulation Of Cellular Metabolic Process (GO:0031324)						0.976433
Negative Regulation Of Cellular Process (GO:0048523)			0.999996	0.999995		0.989429
Negative Regulation Of Cellular Response To Growth Factor Stimulus (GO:0090288)				0.995241		0.893411
Negative Regulation Of Cellular Response To Insulin Stimulus (GO:1900077)						0.922955
Negative Regulation Of Centrosome Duplication (GO:0010826)				0.750838
Negative Regulation Of Chondrocyte Differentiation (GO:0032331)						0.889978
Negative Regulation Of Cilium Assembly (GO:1902018)						0.889978
Negative Regulation Of Cold-Induced Thermogenesis (GO:0120163)						0.976433
Negative Regulation Of Cysteine-Type Endopeptidase Activity (GO:2000117)						0.913911
Negative Regulation Of Cysteine-Type Endopeptidase Activity Involved In Apoptotic Process (GO:0043154)						0.981857
Negative Regulation Of Cytokine Production (GO:0001818)			0.999996	0.972343		0.999994
Negative Regulation Of Cytokine Production Involved In Immune Response (GO:0002719)						0.893411
Negative Regulation Of Cytokine Production Involved In Inflammatory Response (GO:1900016)				0.77694
Negative Regulation Of Cytokine-Mediated Signaling Pathway (GO:0001960)			0.999996
Negative Regulation Of Defense Response (GO:0031348)						0.999994
Negative Regulation Of Dendritic Spine Development (GO:0061000)						0.884345
Negative Regulation Of Developmental Growth (GO:0048640)						0.932005
Negative Regulation Of Developmental Process (GO:0051093)						0.99765
Negative Regulation Of DNA Biosynthetic Process (GO:2000279)				0.855317
Negative Regulation Of DNA Recombination (GO:0045910)						0.965541
Negative Regulation Of DNA-binding Transcription Factor Activity (GO:0043433)			0.999996	0.999995		0.999994
Negative Regulation Of DNA-templated Transcription (GO:0045892)			0.999996	0.999995		0.999994
Negative Regulation Of Endoplasmic Reticulum Unfolded Protein Response (GO:1900102)				0.757849		0.889978
Negative Regulation Of Endothelial Cell Apoptotic Process (GO:2000352)						0.916913
Negative Regulation Of Endothelial Cell Migration (GO:0010596)				0.887964		0.955575
Negative Regulation Of Epithelial Cell Apoptotic Process (GO:1904036)						0.884345
Negative Regulation Of Epithelial Cell Differentiation (GO:0030857)						0.893411
Negative Regulation Of Epithelial Cell Migration (GO:0010633)						0.944656
Negative Regulation Of Epithelial To Mesenchymal Transition (GO:0010719)						0.932005
Negative Regulation Of ERK1 And ERK2 Cascade (GO:0070373)						0.884345
Negative Regulation Of Exocytosis (GO:0045920)						0.884345
Negative Regulation Of Extracellular Matrix Organization (GO:1903054)						0.884345
Negative Regulation Of Extrinsic Apoptotic Signaling Pathway (GO:2001237)						0.999994
Negative Regulation Of Extrinsic Apoptotic Signaling Pathway In Absence Of Ligand (GO:2001240)						0.910865
Negative Regulation Of Fat Cell Differentiation (GO:0045599)						0.884345
Negative Regulation Of G Protein-Coupled Receptor Signaling Pathway (GO:0045744)				0.791079
Negative Regulation Of G1/S Transition Of Mitotic Cell Cycle (GO:2000134)						0.938316
Negative Regulation Of Gene Expression (GO:0010629)				0.999995		0.984344
Negative Regulation Of Gene Expression, Epigenetic (GO:0045814)				0.761746
Negative Regulation Of Glial Cell Differentiation (GO:0045686)				0.750838
Negative Regulation Of Gluconeogenesis (GO:0045721)						0.608339
Negative Regulation Of Glycolytic Process (GO:0045820)						0.884345
Negative Regulation Of Glycoprotein Biosynthetic Process (GO:0010561)			0.819749	0.750838
Negative Regulation Of GTPase Activity (GO:0034260)						0.90513
Negative Regulation Of Hematopoietic Progenitor Cell Differentiation (GO:1901533)				0.750838
Negative Regulation Of Hippo Signaling (GO:0035331)						0.884345
Negative Regulation Of Homotypic Cell-Cell Adhesion (GO:0034111)						0.884345
Negative Regulation Of Hormone Secretion (GO:0046888)						0.884345
Negative Regulation Of Hydrolase Activity (GO:0051346)						0.884345
Negative Regulation Of Immune Effector Process (GO:0002698)				0.761746
Negative Regulation Of Immune Response (GO:0050777)			0.999996			0.999208
Negative Regulation Of Immune System Process (GO:0002683)			0.999996			0.884345
Negative Regulation Of Inflammatory Response (GO:0050728)			0.999996	0.999995		0.999994
Negative Regulation Of Inflammatory Response To Antigenic Stimulus (GO:0002862)			0.819749
Negative Regulation Of Innate Immune Response (GO:0045824)			0.999996	0.938906
Negative Regulation Of Insulin Receptor Signaling Pathway (GO:0046627)						0.916913
Negative Regulation Of Insulin Secretion (GO:0046676)						0.893411
Negative Regulation Of Interleukin-1 Beta Production (GO:0032691)						0.916913
Negative Regulation Of Interleukin-1 Production (GO:0032692)						0.932005
Negative Regulation Of Interleukin-10 Production (GO:0032693)				0.761746
Negative Regulation Of Interleukin-6 Production (GO:0032715)			0.99838
Negative Regulation Of Interleukin-8 Production (GO:0032717)						0.893411
Negative Regulation Of Intracellular Estrogen Receptor Signaling Pathway (GO:0033147)						0.884345
Negative Regulation Of Intracellular Protein Transport (GO:0090317)				0.818712
Negative Regulation Of Intracellular Signal Transduction (GO:1902532)						0.999994
Negative Regulation Of Intracellular Steroid Hormone Receptor Signaling Pathway (GO:0033144)						0.932005
Negative Regulation Of Intrinsic Apoptotic Signaling Pathway (GO:2001243)			0.999996	0.972343
Negative Regulation Of Intrinsic Apoptotic Signaling Pathway In Response To DNA Damage (GO:1902230)			0.923379	0.818712
Negative Regulation Of Kinase Activity (GO:0033673)				0.975311		0.889978
Negative Regulation Of Lens Fiber Cell Differentiation (GO:1902747)						0.884345
Negative Regulation Of Leukocyte Activation (GO:0002695)			0.819749			0.893411
Negative Regulation Of Leukocyte Migration (GO:0002686)			0.819749
Negative Regulation Of Lipid Biosynthetic Process (GO:0051055)						0.913911
Negative Regulation Of Lipid Metabolic Process (GO:0045833)						0.916913
Negative Regulation Of Lymphocyte Migration (GO:2000402)			0.819749
Negative Regulation Of Lymphocyte Proliferation (GO:0050672)			0.999996			0.960881
Negative Regulation Of Macroautophagy (GO:0016242)						0.910865
Negative Regulation Of Macromolecule Biosynthetic Process (GO:0010558)				0.999995		0.986758
Negative Regulation Of Macromolecule Metabolic Process (GO:0010605)				0.999995		0.976433
Negative Regulation Of Macrophage Activation (GO:0043031)			0.819749
Negative Regulation Of Macrophage Migration (GO:1905522)			0.819749
Negative Regulation Of MAPK Cascade (GO:0043409)						0.955575
Negative Regulation Of Metabolic Process (GO:0009892)						0.981857
Negative Regulation Of miRNA Metabolic Process (GO:2000629)						0.884345
Negative Regulation Of miRNA Transcription (GO:1902894)						0.884345
Negative Regulation Of Mitotic Cell Cycle Phase Transition (GO:1901991)				0.903485		0.962274
Negative Regulation Of Mitotic Metaphase/Anaphase Transition (GO:0045841)				0.838626
Negative Regulation Of Mitotic Nuclear Division (GO:0045839)				0.750838
Negative Regulation Of Monoatomic Ion Transport (GO:0043271)						0.893411
Negative Regulation Of mRNA Catabolic Process (GO:1902373)						0.965541
Negative Regulation Of Multicellular Organismal Process (GO:0051241)				0.999995		0.999994
Negative Regulation Of Muscle Cell Apoptotic Process (GO:0010656)						0.884345
Negative Regulation Of Myeloid Leukocyte Differentiation (GO:0002762)						0.932005
Negative Regulation Of Myotube Differentiation (GO:0010832)						0.884345
Negative Regulation Of Necroptotic Process (GO:0060546)				0.750838
Negative Regulation Of Nervous System Process (GO:0031645)						0.884345
Negative Regulation Of Neuron Apoptotic Process (GO:0043524)				0.998227		0.884345
Negative Regulation Of Neuron Death (GO:1901215)			0.999996	0.999995		0.889978
Negative Regulation Of Neuron Projection Development (GO:0010977)				0.946484		0.913911
Negative Regulation Of NF-kappaB Transcription Factor Activity (GO:0032088)			0.954684	0.99932
Negative Regulation Of Notch Signaling Pathway (GO:0045746)						0.922955
Negative Regulation Of Nucleic Acid-Templated Transcription (GO:1903507)			0.999996	0.999995		0.999994
Negative Regulation Of Nucleocytoplasmic Transport (GO:0046823)				0.761746
Negative Regulation Of Organelle Assembly (GO:1902116)						0.952048
Negative Regulation Of Ossification (GO:0030279)						0.913911
Negative Regulation Of Osteoblast Differentiation (GO:0045668)				0.864089		0.938316
Negative Regulation Of Osteoblast Proliferation (GO:0033689)						0.326625
Negative Regulation Of Pathway-Restricted SMAD Protein Phosphorylation (GO:0060394)				0.750838		0.884345
Negative Regulation Of Peptide Hormone Secretion (GO:0090278)						0.893411
Negative Regulation Of Peptidyl-Serine Phosphorylation (GO:0033137)						0.893411
Negative Regulation Of Peptidyl-Tyrosine Phosphorylation (GO:0050732)						0.932005
Negative Regulation Of Phagocytosis (GO:0050765)				0.761746
Negative Regulation Of Phosphatidylinositol 3-Kinase Signaling (GO:0014067)						0.884345
Negative Regulation Of Phosphorylation (GO:0042326)				0.998227
Negative Regulation Of Plasma Membrane Bounded Cell Projection Assembly (GO:0120033)	0.0363865				0.0675742	0.884345
Negative Regulation Of Platelet Activation (GO:0010544)						0.884345
Negative Regulation Of Platelet Aggregation (GO:0090331)						0.884345
Negative Regulation Of Potassium Ion Transport (GO:0043267)						0.884345
Negative Regulation Of Programmed Cell Death (GO:0043069)			0.999996	0.953456		0.999994
Negative Regulation Of Programmed Necrotic Cell Death (GO:0062099)				0.750838
Negative Regulation Of Proteasomal Protein Catabolic Process (GO:1901799)		0.0764366		0.895947
Negative Regulation Of Proteasomal Ubiquitin-Dependent Protein Catabolic Process (GO:0032435)		0.0764366		0.864089
Negative Regulation Of Protein Binding (GO:0032091)						0.884345
Negative Regulation Of Protein Catabolic Process (GO:0042177)						0.981857
Negative Regulation Of Protein Exit From Endoplasmic Reticulum (GO:0070862)		0.0532343
Negative Regulation Of Protein Import Into Nucleus (GO:0042308)				0.750838
Negative Regulation Of Protein Kinase Activity (GO:0006469)				0.761746		0.889978
Negative Regulation Of Protein Kinase Activity By Regulation Of Protein Phosphorylation (GO:0044387)				0.750838
Negative Regulation Of Protein Kinase B Signaling (GO:0051898)						0.889978
Negative Regulation Of Protein Localization To Nucleus (GO:1900181)				0.791079
Negative Regulation Of Protein Metabolic Process (GO:0051248)		0.158992	0.999996	0.921513		0.997268
Negative Regulation Of Protein Modification By Small Protein Conjugation Or Removal (GO:1903321)			0.999996	0.761746
Negative Regulation Of Protein Modification Process (GO:0031400)				0.998227
Negative Regulation Of Protein Phosphorylation (GO:0001933)				0.921513		0.926808
Negative Regulation Of Protein Secretion (GO:0050709)			0.999996			0.893411
Negative Regulation Of Protein Tyrosine Kinase Activity (GO:0061099)						0.913911
Negative Regulation Of Protein Ubiquitination (GO:0031397)			0.999996			0.981857
Negative Regulation Of Protein-Containing Complex Assembly (GO:0031333)				0.780373		0.988766
Negative Regulation Of Proteolysis (GO:0045861)		0.0764366
Negative Regulation Of Proteolysis Involved In Protein Catabolic Process (GO:1903051)			0.819749	0.0595372
Negative Regulation Of Ras Protein Signal Transduction (GO:0046580)						0.884345
Negative Regulation Of Reactive Oxygen Species Biosynthetic Process (GO:1903427)				0.757849
Negative Regulation Of Reactive Oxygen Species Metabolic Process (GO:2000378)				0.780373
Negative Regulation Of Receptor Binding (GO:1900121)				0.750838		0.884345
Negative Regulation Of Receptor Internalization (GO:0002091)						0.884345
Negative Regulation Of Receptor-Mediated Endocytosis (GO:0048261)						0.884345
Negative Regulation Of Response To Endoplasmic Reticulum Stress (GO:1903573)						0.913911
Negative Regulation Of Response To External Stimulus (GO:0032102)						0.999994
Negative Regulation Of Response To Stimulus (GO:0048585)						0.913911
Negative Regulation Of Retrograde Protein Transport, ER To Cytosol (GO:1904153)		0.0532343
Negative Regulation Of Rho Protein Signal Transduction (GO:0035024)						0.893411
Negative Regulation Of RNA Catabolic Process (GO:1902369)				0.750838
Negative Regulation Of RNA Metabolic Process (GO:0051253)				0.757849
Negative Regulation Of RNA Splicing (GO:0033119)				0.765608
Negative Regulation Of Secretion By Cell (GO:1903531)						0.962274
Negative Regulation Of Sequestering Of Calcium Ion (GO:0051283)						0.952048
Negative Regulation Of Signal Transduction (GO:0009968)			0.999996	0.999995		0.981857
Negative Regulation Of Signal Transduction In Absence Of Ligand (GO:1901099)						0.910865
Negative Regulation Of Signaling (GO:0023057)				0.838626
Negative Regulation Of Small Molecule Metabolic Process (GO:0062014)						0.696916
Negative Regulation Of Smooth Muscle Cell Apoptotic Process (GO:0034392)						0.884345
Negative Regulation Of Smooth Muscle Cell Differentiation (GO:0051151)						0.696916
Negative Regulation Of Smooth Muscle Cell Proliferation (GO:0048662)						0.889978
Negative Regulation Of Smoothened Signaling Pathway (GO:0045879)						0.913911
Negative Regulation Of Striated Muscle Cell Differentiation (GO:0051154)						0.884345
Negative Regulation Of Supramolecular Fiber Organization (GO:1902904)			0.999996	0.838626		0.999994
Negative Regulation Of Synaptic Transmission (GO:0050805)				0.761746		0.893411
Negative Regulation Of T Cell Activation (GO:0050868)			0.999996			0.981857
Negative Regulation Of T Cell Proliferation (GO:0042130)			0.99838	0.885875		0.952048
Negative Regulation Of Telomerase Activity (GO:0051974)				0.750838		0.884345
Negative Regulation Of Telomere Maintenance Via Telomerase (GO:0032211)				0.765608
Negative Regulation Of Telomere Maintenance Via Telomere Lengthening (GO:1904357)				0.818712
Negative Regulation Of Toll-Like Receptor 4 Signaling Pathway (GO:0034144)						0.884345
Negative Regulation Of TOR Signaling (GO:0032007)						0.981857
Negative Regulation Of Transcription By RNA Polymerase I (GO:0016479)				0.750838
Negative Regulation Of Transcription By RNA Polymerase II (GO:0000122)			0.999996	0.999995		0.999994
Negative Regulation Of Transferase Activity (GO:0051348)				0.750838
Negative Regulation Of Transforming Growth Factor Beta Receptor Signaling Pathway (GO:0030512)						0.884345
Negative Regulation Of Translation (GO:0017148)			0.999996	0.809377		0.996499
Negative Regulation Of Translational Initiation (GO:0045947)				0.757849
Negative Regulation Of Transmembrane Receptor Protein Serine/Threonine Kinase Signaling Pathway (GO:0090101)				0.999995		0.889978
Negative Regulation Of Transport (GO:0051051)				0.895947
Negative Regulation Of Transposition (GO:0010529)						0.913911
Negative Regulation Of Tumor Necrosis Factor Production (GO:0032720)			0.999996
Negative Regulation Of Tumor Necrosis Factor Superfamily Cytokine Production (GO:1903556)			0.999996
Negative Regulation Of Type I Interferon Production (GO:0032480)			0.999996
Negative Regulation Of Type I Interferon-Mediated Signaling Pathway (GO:0060339)			0.819749
Negative Regulation Of Type II Interferon Production (GO:0032689)			0.937139	0.838626
Negative Regulation Of Ubiquitin Protein Ligase Activity (GO:1904667)			0.306688	1.59712e-05
Negative Regulation Of Ubiquitin-Dependent Protein Catabolic Process (GO:2000059)		0.0764366	0.819749	0.224599
Negative Regulation Of Ubiquitin-Protein Transferase Activity (GO:0051444)			0.676356	0.00124148
Negative Regulation Of Vascular Associated Smooth Muscle Cell Differentiation (GO:1905064)						0.649378
Negative Regulation Of Vascular Associated Smooth Muscle Cell Proliferation (GO:1904706)						0.884345
Negative Regulation Of Viral Genome Replication (GO:0045071)			0.999996
Negative Regulation Of Viral Process (GO:0048525)			0.999996
Negative Regulation Of Viral-Induced Cytoplasmic Pattern Recognition Receptor Signaling Pathway (GO:0039532)			0.819749			0.893411
Negative Regulation Of Wnt Signaling Pathway (GO:0030178)			0.96065	0.902692		0.913911
Negative Regulation Of Wound Healing (GO:0061045)						0.926808
Nervous System Development (GO:0007399)	0.170489	0.359091	0.999996	0.999995		0.326625
Neural Crest Cell Development (GO:0014032)			0.999996	0.921513		0.884345
Neural Crest Cell Differentiation (GO:0014033)			0.829617	0.761746
Neural Crest Cell Migration (GO:0001755)						0.884345
Neural Tube Closure (GO:0001843)						0.884345
Neural Tube Development (GO:0021915)						0.893411
Neurogenesis (GO:0022008)				0.927508		0.981857
Neuromuscular Junction Development (GO:0007528)			0.91287			0.913911
Neuromuscular Synaptic Transmission (GO:0007274)						0.884345
Neuron Apoptotic Process (GO:0051402)				0.765608		0.893411
Neuron Cell-Cell Adhesion (GO:0007158)						0.889978
Neuron Development (GO:0048666)	0.0800079		0.999996	0.999995		0.884345
Neuron Differentiation (GO:0030182)	0.0800079					0.986758
Neuron Fate Commitment (GO:0048663)	0.0358971
Neuron Fate Specification (GO:0048665)	0.0358971
Neuron Migration (GO:0001764)						0.884345
Neuron Projection Development (GO:0031175)			0.999996	0.999995		0.884345
Neuron Projection Extension (GO:1990138)						0.893411
Neuron Projection Extension Involved In Neuron Projection Guidance (GO:1902284)						0.884345
Neuron Projection Fasciculation (GO:0106030)						0.884345
Neuron Projection Guidance (GO:0097485)				0.999995		0.884345
Neuron Projection Maintenance (GO:1990535)				0.750838		0.884345
Neuron Projection Morphogenesis (GO:0048812)						0.884345
Neuron Projection Organization (GO:0106027)				0.761746		0.893411
Neuronal Action Potential (GO:0019228)						0.884345
Neuronal Ion Channel Clustering (GO:0045161)						0.884345
Neuropeptide Signaling Pathway (GO:0007218)						0.999994
Neurotransmitter Biosynthetic Process (GO:0042136)						0.251745
Neurotransmitter Receptor Diffusion Trapping (GO:0099628)						0.884345
Neurotransmitter Secretion (GO:0007269)						0.398828
Neurotransmitter Transport (GO:0006836)						0.884345
Neutral Amino Acid Transport (GO:0015804)						0.948976
Neutrophil Activation (GO:0042119)				0.761746
Neutrophil Chemotaxis (GO:0030593)				0.995241		0.999994
Neutrophil Migration (GO:1990266)				0.998227		0.964915
NIK/NF-kappaB Signaling (GO:0038061)				0.864089
Nitric Oxide Biosynthetic Process (GO:0006809)						0.893411
Nitric Oxide Mediated Signal Transduction (GO:0007263)						0.893411
Nitric Oxide Metabolic Process (GO:0046209)						0.893411
Nitrogen Compound Transport (GO:0071705)	0.0800079	0.00877456	0.999996			0.947933
Non-Canonical Wnt Signaling Pathway (GO:0035567)						0.884345
Non-Membrane-Bounded Organelle Assembly (GO:0140694)				0.995241		0.999994
Notch Signaling Pathway (GO:0007219)						0.962274
Notochord Development (GO:0030903)						0.884345
Nuclear Body Organization (GO:0030575)
Nuclear Chromosome Segregation (GO:0098813)				0.761746		0.893411
Nuclear Envelope Organization (GO:0006998)						0.893411
Nuclear Export (GO:0051168)						0.981857
Nuclear Membrane Disassembly (GO:0051081)				0.750838
Nuclear Membrane Organization (GO:0071763)						0.916913
Nuclear Migration (GO:0007097)						0.893411
Nuclear Transport (GO:0051169)				0.895947
Nuclear-Transcribed mRNA Catabolic Process (GO:0000956)				0.999995		0.999994
Nuclear-Transcribed mRNA Catabolic Process, Deadenylation-Dependent Decay (GO:0000288)						0.960881
Nuclear-Transcribed mRNA Catabolic Process, Nonsense-Mediated Decay (GO:0000184)				0.838626
Nuclear-Transcribed mRNA poly(A) Tail Shortening (GO:0000289)						0.893411
Nucleic Acid Metabolic Process (GO:0090304)				0.848794
Nucleic Acid-Templated Transcription (GO:0097659)						0.893411
Nucleocytoplasmic Transport (GO:0006913)				0.931581
Nucleolar Chromatin Organization (GO:1990700)				0.750838
Nucleoside Metabolic Process (GO:0009116)						0.884345
Nucleosome Assembly (GO:0006334)				0.761746
Nucleosome Organization (GO:0034728)				0.848794
Nucleotide Transport (GO:0006862)						0.884345
Nucleotide-Excision Repair (GO:0006289)				0.765608
Nucleotide-Sugar Biosynthetic Process (GO:0009226)				0.761746
Nucleus Organization (GO:0006997)				0.921513		0.972371
Odontogenesis (GO:0042476)				0.895947		0.866892
Oligodendrocyte Differentiation (GO:0048709)						0.893411
Oligosaccharide Biosynthetic Process (GO:0009312)				0.791079
Oligosaccharide Metabolic Process (GO:0009311)				0.927508
Omega-Hydroxylase P450 Pathway (GO:0097267)						0.884345
One-Carbon Compound Transport (GO:0019755)	0.0365627	0.00877456	0.99838			0.948976
Organelle Assembly (GO:0070925)				0.999995		0.999994
Organelle Disassembly (GO:1903008)				0.761746
Organelle Fusion (GO:0048284)				0.827172
Organelle Organization (GO:0006996)				0.999995		0.981857
Organelle Transport Along Microtubule (GO:0072384)						0.960881
Organic Anion Transport (GO:0015711)						0.926808
Organic Cation Transport (GO:0015695)						0.932005
Organic Cyclic Compound Biosynthetic Process (GO:1901362)						0.932005
Organic Hydroxy Compound Biosynthetic Process (GO:1901617)				0.918718
Organic Hydroxy Compound Catabolic Process (GO:1901616)						0.884345
Organic Hydroxy Compound Transport (GO:0015850)						0.884345
Organic Substance Transport (GO:0071702)			0.999996	0.999995		0.957898
Organonitrogen Compound Biosynthetic Process (GO:1901566)						0.932005
Organonitrogen Compound Catabolic Process (GO:1901565)				0.998227		0.910865
Organophosphate Biosynthetic Process (GO:0090407)						0.947933
Organophosphate Ester Transport (GO:0015748)						0.913911
Outer Dynein Arm Assembly (GO:0036158)						0.884345
Outer Mitochondrial Membrane Organization (GO:0007008)				0.757849
Outflow Tract Septum Morphogenesis (GO:0003148)						0.884345
Oxidative Phosphorylation (GO:0006119)				0.0158988
Oxygen Transport (GO:0015671)	0.0358971	0.00246851	0.819749
p38MAPK Cascade (GO:0038066)						0.884345
Parallel Actin Filament Bundle Assembly (GO:0030046)						0.884345
Peptide Antigen Assembly With MHC Class II Protein Complex (GO:0002503)			0.819749			0.889978
Peptide Antigen Assembly With MHC Protein Complex (GO:0002501)			0.829617			0.893411
Peptide Biosynthetic Process (GO:0043043)			5.79893e-05	2.4104e-49
Peptide Catabolic Process (GO:0043171)						0.90513
Peptide Cross-Linking (GO:0018149)						0.922955
Peptide Hormone Secretion (GO:0030072)						0.913911
Peptide Metabolic Process (GO:0006518)						0.884345
Peptide Transport (GO:0015833)						0.884345
Peptidyl-Amino Acid Modification (GO:0018193)						0.884345
Peptidyl-Cysteine Modification (GO:0018198)						0.884345
Peptidyl-Glutamic Acid Modification (GO:0018200)						0.910865
peptidyl-L-cysteine S-palmitoylation (GO:0018230)						0.884345
Peptidyl-Lysine Dimethylation (GO:0018027)			0.819749	0.750838
Peptidyl-Lysine Hydroxylation (GO:0017185)						0.884345
Peptidyl-Lysine Methylation (GO:0018022)			0.937139	0.750838
Peptidyl-Lysine Modification (GO:0018205)				0.919037		0.981857
Peptidyl-Lysine Monomethylation (GO:0018026)				0.750838
Peptidyl-Lysine Trimethylation (GO:0018023)			0.819749	0.641516
peptidyl-S-diacylglycerol-L-cysteine Biosynthetic Process From Peptidyl-Cysteine (GO:0018231)						0.884345
Peptidyl-Serine Modification (GO:0018209)			0.999996	0.999995		0.891855
Peptidyl-Serine Phosphorylation (GO:0018105)			0.999996	0.999995		0.884345
Peptidyl-Threonine Modification (GO:0018210)						0.999208
Peptidyl-Threonine Phosphorylation (GO:0018107)						0.986758
Peptidyl-Tyrosine Autophosphorylation (GO:0038083)						0.884345
Peptidyl-Tyrosine Dephosphorylation (GO:0035335)				0.84643		0.884345
Peptidyl-Tyrosine Dephosphorylation Involved In Inactivation Of Protein Kinase Activity (GO:1990264)				0.750838
Peptidyl-Tyrosine Modification (GO:0018212)						0.608339
Peptidyl-Tyrosine Phosphorylation (GO:0018108)						0.608339
Peripheral Nervous System Development (GO:0007422)						0.420781
Peroxisomal Membrane Transport (GO:0015919)				0.750838
Peroxisome Organization (GO:0007031)				0.750838
Phagocytosis (GO:0006909)				0.992038		0.893411
Phagocytosis, Engulfment (GO:0006911)						0.932005
Phagolysosome Assembly (GO:0001845)						0.889978
Phagosome-Lysosome Fusion (GO:0090385)						0.884345
Pharyngeal Arch Artery Morphogenesis (GO:0061626)				0.750838
Pharyngeal System Development (GO:0060037)				0.761746
Phasic Smooth Muscle Contraction (GO:0014821)						0.884345
Phenol-Containing Compound Biosynthetic Process (GO:0046189)						0.884345
Phosphate Ion Homeostasis (GO:0055062)						0.884345
Phosphate-Containing Compound Metabolic Process (GO:0006796)						0.999994
Phosphatidic Acid Biosynthetic Process (GO:0006654)						0.884345
Phosphatidic Acid Metabolic Process (GO:0046473)						0.884345
Phosphatidylcholine Biosynthetic Process (GO:0006656)						0.884345
Phosphatidylcholine Catabolic Process (GO:0034638)						0.884345
Phosphatidylcholine Metabolic Process (GO:0046470)						0.884345
Phosphatidylethanolamine Metabolic Process (GO:0046337)						0.913911
Phosphatidylglycerol Acyl-Chain Remodeling (GO:0036148)						0.696916
Phosphatidylglycerol Metabolic Process (GO:0046471)						0.884345
Phosphatidylinositol Acyl-Chain Remodeling (GO:0036149)						0.884345
Phosphatidylinositol Biosynthetic Process (GO:0006661)						0.986758
Phosphatidylinositol Metabolic Process (GO:0046488)						0.932005
Phospholipase C-activating G Protein-Coupled Receptor Signaling Pathway (GO:0007200)				0.875317		0.999994
Phospholipid Catabolic Process (GO:0009395)						0.884345
Phospholipid Metabolic Process (GO:0006644)						0.948976
Phospholipid Translocation (GO:0045332)						0.932005
Phospholipid Transport (GO:0015914)						0.988766
Phosphorylation (GO:0016310)				0.999995		0.981857
Pigment Granule Transport (GO:0051904)						0.893411
piRNA Processing (GO:0034587)						0.893411
Placenta Blood Vessel Development (GO:0060674)						0.884345
Placenta Development (GO:0001890)						0.884345
Plasma Membrane Bounded Cell Projection Assembly (GO:0120031)				0.999995		0.968019
Plasma Membrane Bounded Cell Projection Morphogenesis (GO:0120039)						0.910865
Plasma Membrane Bounded Cell Projection Organization (GO:0120036)			0.999996	0.999995		0.90513
Plasma Membrane Invagination (GO:0099024)						0.916913
Plasma Membrane Organization (GO:0007009)				0.995241		0.999994
Plasma Membrane Phospholipid Scrambling (GO:0017121)						0.884345
Platelet Aggregation (GO:0070527)	0.0365627	0.0764366
Platelet-Derived Growth Factor Receptor Signaling Pathway (GO:0048008)						0.884345
Podocyte Cell Migration (GO:0090521)						0.884345
Podocyte Development (GO:0072015)						0.884345
Podocyte Differentiation (GO:0072112)				0.757849		0.884345
Polarized Epithelial Cell Differentiation (GO:0030859)						0.889978
Porphyrin-Containing Compound Catabolic Process (GO:0006787)						0.884345
Positive Chemotaxis (GO:0050918)						0.884345
Positive Regulation By Host Of Viral Process (GO:0044794)				0.761746
Positive Regulation By Symbiont Of Entry Into Host (GO:0075294)			0.819749	0.757849		0.884345
Positive Regulation Of Acrosome Reaction (GO:2000344)						0.884345
Positive Regulation Of Actin Cytoskeleton Reorganization (GO:2000251)						0.884345
Positive Regulation Of Actin Filament Bundle Assembly (GO:0032233)						0.776478
Positive Regulation Of Actin Filament Polymerization (GO:0030838)						0.884345
Positive Regulation Of Activated T Cell Proliferation (GO:0042104)				0.750838
Positive Regulation Of Activation Of Janus Kinase Activity (GO:0010536)				0.750838
Positive Regulation Of Acute Inflammatory Response (GO:0002675)						0.889978
Positive Regulation Of Adaptive Immune Response Based On Somatic Recombination Of Immune Receptors Built From Immunoglobulin Superfamily Domains (GO:0002824)				0.761746
Positive Regulation Of Alpha-Beta T Cell Activation (GO:0046635)			0.845643	0.765608
Positive Regulation Of Alpha-Beta T Cell Proliferation (GO:0046641)				0.761746
Positive Regulation Of Amide Metabolic Process (GO:0034250)			0.999996	0.225027		0.999994
Positive Regulation Of Angiogenesis (GO:0045766)				0.999995		0.893411
Positive Regulation Of Animal Organ Morphogenesis (GO:0110110)						0.884345
Positive Regulation Of Antigen Receptor-Mediated Signaling Pathway (GO:0050857)				0.77694
Positive Regulation Of Apoptotic Process (GO:0043065)				0.999995		0.999994
Positive Regulation Of Apoptotic Signaling Pathway (GO:2001235)						0.993528
Positive Regulation Of Astrocyte Differentiation (GO:0048711)						0.884345
Positive Regulation Of ATP-dependent Activity (GO:0032781)		0.0764366		0.757849		0.960881
Positive Regulation Of Autophagy (GO:0010508)				0.935634		0.959634
Positive Regulation Of Autophagy Of Mitochondrion In Response To Mitochondrial Depolarization (GO:1904925)				0.750838
Positive Regulation Of Axon Extension (GO:0045773)						0.884345
Positive Regulation Of Axonogenesis (GO:0050772)						0.959634
Positive Regulation Of B Cell Activation (GO:0050871)						0.981857
Positive Regulation Of B Cell Differentiation (GO:0045579)						0.884345
Positive Regulation Of Binding (GO:0051099)				0.761746		0.932005
Positive Regulation Of Biomineral Tissue Development (GO:0070169)			0.999996			0.968019
Positive Regulation Of Biosynthetic Process (GO:0009891)				0.921513		0.884345
Positive Regulation Of Blood Vessel Endothelial Cell Migration (GO:0043536)				0.922766		0.884345
Positive Regulation Of BMP Signaling Pathway (GO:0030513)						0.913911
Positive Regulation Of Bone Mineralization (GO:0030501)			0.999996			0.959634
Positive Regulation Of Branching Involved In Ureteric Bud Morphogenesis (GO:0090190)				0.757849		0.884345
Positive Regulation Of Calcium Ion Import (GO:0090280)						0.884345
Positive Regulation Of Calcium Ion Transmembrane Transport (GO:1904427)						0.965549
Positive Regulation Of Calcium Ion Transport (GO:0051928)						0.884345
Positive Regulation Of Calcium Ion-Dependent Exocytosis (GO:0045956)						0.884345
Positive Regulation Of Calcium-Mediated Signaling (GO:0050850)				0.757849
Positive Regulation Of cAMP-mediated Signaling (GO:0043950)						0.608339
Positive Regulation Of Canonical Wnt Signaling Pathway (GO:0090263)				0.999995		0.913911
Positive Regulation Of Carbohydrate Metabolic Process (GO:0045913)						0.884345
Positive Regulation Of Cardiocyte Differentiation (GO:1905209)						0.884345
Positive Regulation Of Catalytic Activity (GO:0043085)				0.903485		0.962274
Positive Regulation Of Catecholamine Secretion (GO:0033605)						0.608339
Positive Regulation Of Cation Channel Activity (GO:2001259)						0.959634
Positive Regulation Of Cation Transmembrane Transport (GO:1904064)						0.884345
Positive Regulation Of CD4-positive, Alpha-Beta T Cell Activation (GO:2000516)			0.819749
Positive Regulation Of CD4-positive, Alpha-Beta T Cell Differentiation (GO:0043372)			0.819749
Positive Regulation Of CD4-positive, CD25-positive, Alpha-Beta Regulatory T Cell Differentiation (GO:0032831)			0.819749
Positive Regulation Of Cell Activation (GO:0050867)						0.893411
Positive Regulation Of Cell Adhesion (GO:0045785)						0.922955
Positive Regulation Of Cell Adhesion Mediated By Integrin (GO:0033630)						0.633458
Positive Regulation Of Cell Communication (GO:0010647)						0.932005
Positive Regulation Of Cell Cycle (GO:0045787)			0.999996	0.979364		0.938316
Positive Regulation Of Cell Cycle G2/M Phase Transition (GO:1902751)				0.809377
Positive Regulation Of Cell Cycle Phase Transition (GO:1901989)				0.761746
Positive Regulation Of Cell Cycle Process (GO:0090068)						0.999994
Positive Regulation Of Cell Death (GO:0010942)	0.0367872	0.0134278	0.999996
Positive Regulation Of Cell Development (GO:0010720)				0.875317		0.948976
Positive Regulation Of Cell Differentiation (GO:0045597)						0.884345
Positive Regulation Of Cell Growth (GO:0030307)						0.884345
Positive Regulation Of Cell Junction Assembly (GO:1901890)						0.884345
Positive Regulation Of Cell Killing (GO:0031343)			0.819749	0.750838
Positive Regulation Of Cell Migration (GO:0030335)						0.893411
Positive Regulation Of Cell Migration By Vascular Endothelial Growth Factor Signaling Pathway (GO:0038089)						0.884345
Positive Regulation Of Cell Migration Involved In Sprouting Angiogenesis (GO:0090050)						0.884345
Positive Regulation Of Cell Morphogenesis Involved In Differentiation (GO:0010770)						0.884345
Positive Regulation Of Cell Motility (GO:2000147)						0.913911
Positive Regulation Of Cell Population Proliferation (GO:0008284)	0.182677		0.999996	0.998227		0.893411
Positive Regulation Of Cell Projection Organization (GO:0031346)						0.884345
Positive Regulation Of Cell-Cell Adhesion (GO:0022409)						0.893411
Positive Regulation Of Cell-Cell Adhesion Mediated By Integrin (GO:0033634)						0.608339
Positive Regulation Of Cell-Matrix Adhesion (GO:0001954)						0.884345
Positive Regulation Of Cell-Substrate Adhesion (GO:0010811)						0.884345
Positive Regulation Of Cell-Substrate Junction Organization (GO:0150117)						0.884345
Positive Regulation Of Cellular Biosynthetic Process (GO:0031328)	0.0800079	0.181419	0.999996	0.583028		0.962274
Positive Regulation Of Cellular Catabolic Process (GO:0031331)				0.998227		0.999994
Positive Regulation Of Cellular Component Biogenesis (GO:0044089)			0.999996	0.999995		0.999994
Positive Regulation Of Cellular Component Organization (GO:0051130)			0.999996	0.999995		0.913911
Positive Regulation Of Cellular Metabolic Process (GO:0031325)				0.765608		0.884345
Positive Regulation Of Cellular Process (GO:0048522)	0.0367872	0.138153	0.999996	0.999995		0.933312
Positive Regulation Of Cellular Respiration (GO:1901857)						0.884345
Positive Regulation Of Cellular Response To Insulin Stimulus (GO:1900078)						0.889978
Positive Regulation Of Chemokine (C-X-C Motif) Ligand 2 Production (GO:2000343)				0.750838
Positive Regulation Of Chemokine Production (GO:0032722)				0.942178
Positive Regulation Of Chemotaxis (GO:0050921)						0.884345
Positive Regulation Of Chromatin Binding (GO:0035563)						0.884345
Positive Regulation Of Chromosome Organization (GO:2001252)				0.750838
Positive Regulation Of Cilium Assembly (GO:0045724)						0.910865
Positive Regulation Of Collagen Biosynthetic Process (GO:0032967)						0.884345
Positive Regulation Of Collagen Metabolic Process (GO:0010714)						0.884345
Positive Regulation Of CREB Transcription Factor Activity (GO:0032793)			0.829617
Positive Regulation Of Cyclase Activity (GO:0031281)						0.889978
Positive Regulation Of Cyclin-Dependent Protein Kinase Activity (GO:1904031)						0.675824
Positive Regulation Of Cyclin-Dependent Protein Serine/Threonine Kinase Activity (GO:0045737)						0.884345
Positive Regulation Of Cysteine-Type Endopeptidase Activity (GO:2001056)				0.978603		0.932005
Positive Regulation Of Cysteine-Type Endopeptidase Activity Involved In Apoptotic Process (GO:0043280)				0.999995		0.999994
Positive Regulation Of Cytokine Production (GO:0001819)			0.999996	0.999995		0.999994
Positive Regulation Of Cytoskeleton Organization (GO:0051495)						0.884345
Positive Regulation Of Cytosolic Calcium Ion Concentration Involved In Phospholipase C-activating G Protein-Coupled Signaling Pathway (GO:0051482)				0.750838
Positive Regulation Of Defense Response (GO:0031349)				0.999995
Positive Regulation Of Defense Response To Virus By Host (GO:0002230)				0.838626		0.926808
Positive Regulation Of Dendrite Extension (GO:1903861)						0.386136
Positive Regulation Of Dendrite Morphogenesis (GO:0050775)						0.893411
Positive Regulation Of Developmental Growth (GO:0048639)						0.884345
Positive Regulation Of Developmental Process (GO:0051094)						0.922197
Positive Regulation Of DNA Binding (GO:0043388)				0.866802
Positive Regulation Of DNA Biosynthetic Process (GO:2000573)				0.979364		0.938316
Positive Regulation Of DNA Damage Response, Signal Transduction By P53 Class Mediator (GO:0043517)			0.819749	0.761746
Positive Regulation Of DNA Metabolic Process (GO:0051054)				0.809377		0.960881
Positive Regulation Of DNA Repair (GO:0045739)				0.999995
Positive Regulation Of DNA Replication (GO:0045740)				0.761746
Positive Regulation Of DNA-binding Transcription Factor Activity (GO:0051091)			0.999996	0.999995		0.999994
Positive Regulation Of DNA-templated Transcription (GO:0045893)	0.383165		0.999996	0.999995		0.999994
Positive Regulation Of DNA-templated Transcription Initiation (GO:2000144)						0.986758
Positive Regulation Of Double-Strand Break Repair (GO:2000781)						0.976433
Positive Regulation Of Double-Strand Break Repair Via Nonhomologous End Joining (GO:2001034)						0.884345
Positive Regulation Of Endocytic Recycling (GO:2001137)						0.884345
Positive Regulation Of Endocytosis (GO:0045807)						0.965549
Positive Regulation Of Endopeptidase Activity (GO:0010950)						0.932005
Positive Regulation Of Endothelial Cell Apoptotic Process (GO:2000353)						0.893411
Positive Regulation Of Endothelial Cell Chemotaxis (GO:2001028)						0.889978
Positive Regulation Of Endothelial Cell Migration (GO:0010595)				0.999995		0.913911
Positive Regulation Of Endothelial Cell Proliferation (GO:0001938)				0.998227		0.884345
Positive Regulation Of Epidermal Growth Factor Receptor Signaling Pathway (GO:0045742)						0.944656
Positive Regulation Of Epidermis Development (GO:0045684)						0.884345
Positive Regulation Of Epithelial Cell Apoptotic Process (GO:1904037)						0.913911
Positive Regulation Of Epithelial Cell Differentiation Involved In Kidney Development (GO:2000698)						0.608339
Positive Regulation Of Epithelial Cell Migration (GO:0010634)						0.932005
Positive Regulation Of Epithelial Cell Proliferation (GO:0050679)						0.884345
Positive Regulation Of Epithelial Cell Proliferation Involved In Wound Healing (GO:0060054)						0.884345
Positive Regulation Of Epithelial To Mesenchymal Transition (GO:0010718)						0.884345
Positive Regulation Of Epithelial Tube Formation (GO:1905278)						0.884345
Positive Regulation Of ERAD Pathway (GO:1904294)		0.0596869
Positive Regulation Of ERBB Signaling Pathway (GO:1901186)						0.913911
Positive Regulation Of ERK1 And ERK2 Cascade (GO:0070374)			0.999996	0.999995		0.884345
Positive Regulation Of Erythrocyte Differentiation (GO:0045648)						0.916913
Positive Regulation Of Establishment Of Protein Localization To Mitochondrion (GO:1903749)				0.866802		0.944656
Positive Regulation Of Excitatory Postsynaptic Potential (GO:2000463)						0.910865
Positive Regulation Of Extracellular Matrix Disassembly (GO:0090091)						0.884345
Positive Regulation Of Extracellular Matrix Organization (GO:1903055)						0.893411
Positive Regulation Of Extrinsic Apoptotic Signaling Pathway (GO:2001238)						0.884345
Positive Regulation Of Fatty Acid Beta-Oxidation (GO:0032000)				0.750838
Positive Regulation Of Fatty Acid Biosynthetic Process (GO:0045723)				0.757849		0.889978
Positive Regulation Of Fatty Acid Metabolic Process (GO:0045923)						0.893411
Positive Regulation Of Fatty Acid Oxidation (GO:0046321)				0.757849
Positive Regulation Of Fibroblast Migration (GO:0010763)						0.884345
Positive Regulation Of Fibroblast Proliferation (GO:0048146)				0.838626		0.884345
Positive Regulation Of Filopodium Assembly (GO:0051491)						0.884345
Positive Regulation Of Focal Adhesion Assembly (GO:0051894)						0.884345
Positive Regulation Of G Protein-Coupled Receptor Signaling Pathway (GO:0045745)						0.884345
Positive Regulation Of Gene Expression (GO:0010628)			0.999996	0.757849		0.993528
Positive Regulation Of Glial Cell Differentiation (GO:0045687)						0.884345
Positive Regulation Of Glucose Import (GO:0046326)						0.913911
Positive Regulation Of Glucose Transmembrane Transport (GO:0010828)						0.932005
Positive Regulation Of Glycolytic Process (GO:0045821)						0.893411
Positive Regulation Of Granulocyte Chemotaxis (GO:0071624)				0.780373
Positive Regulation Of Granulocyte Macrophage Colony-Stimulating Factor Production (GO:0032725)				0.757849
Positive Regulation Of Growth (GO:0045927)						0.884345
Positive Regulation Of GTPase Activity (GO:0043547)	0.098183			0.999995	0.0690185	0.960838
Positive Regulation Of Helicase Activity (GO:0051096)				0.750838
Positive Regulation Of Hippo Signaling (GO:0035332)						0.884345
Positive Regulation Of Histone Acetylation (GO:0035066)				0.761746		0.884345
Positive Regulation Of Histone Deacetylation (GO:0031065)				0.757849
Positive Regulation Of Histone Methylation (GO:0031062)				0.765608
Positive Regulation Of Hormone Metabolic Process (GO:0032352)						0.884345
Positive Regulation Of Hormone Secretion (GO:0046887)						0.893411
Positive Regulation Of Hydrolase Activity (GO:0051345)	0.0800079		0.999996	0.999995	0.0690185	0.989257
Positive Regulation Of I-kappaB kinase/NF-kappaB Signaling (GO:0043123)			0.999996	0.999995
Positive Regulation Of Icosanoid Secretion (GO:0032305)						0.884345
Positive Regulation Of Immune Effector Process (GO:0002699)			0.999996	0.750838		0.955575
Positive Regulation Of Immune Response (GO:0050778)			0.999996	0.998227
Positive Regulation Of Immune Response To Tumor Cell (GO:0002839)			0.819749
Positive Regulation Of Immunoglobulin Production (GO:0002639)				0.866802
Positive Regulation Of Inflammatory Response (GO:0050729)				0.927508		0.999994
Positive Regulation Of Innate Immune Response (GO:0045089)				0.921513		0.975794
Positive Regulation Of Inositol Phosphate Biosynthetic Process (GO:0060732)						0.884345
Positive Regulation Of Insulin Receptor Signaling Pathway (GO:0046628)						0.884345
Positive Regulation Of Insulin Secretion (GO:0032024)			0.999996			0.893411
Positive Regulation Of Insulin Secretion Involved In Cellular Response To Glucose Stimulus (GO:0035774)			0.819749
Positive Regulation Of Integrin Activation (GO:0033625)						0.884345
Positive Regulation Of Integrin-Mediated Signaling Pathway (GO:2001046)						0.884345
Positive Regulation Of Interferon-Beta Production (GO:0032728)			0.99838
Positive Regulation Of Interleukin-1 Production (GO:0032732)				0.978603
Positive Regulation Of Interleukin-10 Production (GO:0032733)			0.954684	0.750838
Positive Regulation Of Interleukin-12 Production (GO:0032735)				0.750838		0.944656
Positive Regulation Of Interleukin-17 Production (GO:0032740)				0.809377
Positive Regulation Of Interleukin-6 Production (GO:0032755)				0.998227
Positive Regulation Of Interleukin-8 Production (GO:0032757)				0.791079
Positive Regulation Of Intracellular Estrogen Receptor Signaling Pathway (GO:0033148)						0.884345
Positive Regulation Of Intracellular Protein Transport (GO:0090316)				0.999995		0.981857
Positive Regulation Of Intracellular Signal Transduction (GO:1902533)			0.999996	0.999995		0.975794
Positive Regulation Of Intracellular Steroid Hormone Receptor Signaling Pathway (GO:0033145)						0.884345
Positive Regulation Of Intracellular Transport (GO:0032388)						0.893411
Positive Regulation Of Intrinsic Apoptotic Signaling Pathway (GO:2001244)			0.999996	0.895947
Positive Regulation Of Intrinsic Apoptotic Signaling Pathway By P53 Class Mediator (GO:1902255)			0.150851	0.128316
Positive Regulation Of Ion Transmembrane Transporter Activity (GO:0032414)						0.944656
Positive Regulation Of JNK Cascade (GO:0046330)				0.998227		0.999994
Positive Regulation Of JUN Kinase Activity (GO:0043507)						0.932005
Positive Regulation Of Kidney Development (GO:0090184)				0.750838
Positive Regulation Of Killing Of Cells Of Another Organism (GO:0051712)			0.819749	0.750838
Positive Regulation Of Kinase Activity (GO:0033674)			0.999996			0.608339
Positive Regulation Of Leukocyte Cell-Cell Adhesion (GO:1903039)			0.999996			0.972371
Positive Regulation Of Leukocyte Chemotaxis (GO:0002690)				0.946484		0.913911
Positive Regulation Of Leukocyte Differentiation (GO:1902107)				0.750838
Positive Regulation Of Leukocyte Mediated Cytotoxicity (GO:0001912)			0.999996	0.761746		0.981857
Positive Regulation Of Leukocyte Proliferation (GO:0070665)						0.893411
Positive Regulation Of Lipase Activity (GO:0060193)						0.884345
Positive Regulation Of Lipid Biosynthetic Process (GO:0046889)						0.960881
Positive Regulation Of Lipid Catabolic Process (GO:0050996)				0.77694
Positive Regulation Of Lipid Kinase Activity (GO:0090218)						0.932005
Positive Regulation Of Lipid Metabolic Process (GO:0045834)						0.913911
Positive Regulation Of Locomotion (GO:0040017)						0.932005
Positive Regulation Of Lyase Activity (GO:0051349)						0.889978
Positive Regulation Of Lymphocyte Activation (GO:0051251)			0.999996	0.927508		0.97771
Positive Regulation Of Lymphocyte Apoptotic Process (GO:0070230)						0.884345
Positive Regulation Of Lymphocyte Differentiation (GO:0045621)						0.960881
Positive Regulation Of Lymphocyte Proliferation (GO:0050671)				0.998227		0.999994
Positive Regulation Of Macroautophagy (GO:0016239)				0.978603		0.893411
Positive Regulation Of Macromolecule Biosynthetic Process (GO:0010557)			0.999996	0.129114		0.932005
Positive Regulation Of Macromolecule Metabolic Process (GO:0010604)			0.999996	0.995241		0.934494
Positive Regulation Of Macrophage Activation (GO:0043032)						0.893411
Positive Regulation Of Macrophage Chemotaxis (GO:0010759)						0.889978
Positive Regulation Of Macrophage Derived Foam Cell Differentiation (GO:0010744)						0.893411
Positive Regulation Of Macrophage Differentiation (GO:0045651)						0.884345
Positive Regulation Of Macrophage Migration (GO:1905523)						0.893411
Positive Regulation Of MAP Kinase Activity (GO:0043406)						0.884345
Positive Regulation Of MAPK Cascade (GO:0043410)			0.999996	0.999995		0.884345
Positive Regulation Of Membrane Depolarization (GO:1904181)						0.884345
Positive Regulation Of Membrane Potential (GO:0045838)			0.819749	0.750838
Positive Regulation Of Memory T Cell Differentiation (GO:0043382)			0.819749	0.750838
Positive Regulation Of Metabolic Process (GO:0009893)			0.999996
Positive Regulation Of Microglial Cell Activation (GO:1903980)						0.884345
Positive Regulation Of miRNA Metabolic Process (GO:2000630)						0.981857
Positive Regulation Of miRNA Transcription (GO:1902895)						0.968019
Positive Regulation Of Mitochondrial Fission (GO:0090141)						0.893411
Positive Regulation Of Mitochondrial Membrane Potential (GO:0010918)			0.819749	0.750838
Positive Regulation Of Mitochondrial Translation (GO:0070131)				0.761746
Positive Regulation Of Mitochondrion Organization (GO:0010822)						0.922955
Positive Regulation Of Mitophagy In Response To Mitochondrial Depolarization (GO:0098779)				0.750838
Positive Regulation Of Mitotic Cell Cycle Spindle Assembly Checkpoint (GO:0090267)						0.884345
Positive Regulation Of Mitotic Nuclear Division (GO:0045840)						0.948976
Positive Regulation Of Monoatomic Ion Transport (GO:0043270)						0.962274
Positive Regulation Of Monocyte Chemotaxis (GO:0090026)				0.761746
Positive Regulation Of Monocyte Differentiation (GO:0045657)			0.819749			0.884345
Positive Regulation Of Mononuclear Cell Migration (GO:0071677)				0.855317
Positive Regulation Of Monooxygenase Activity (GO:0032770)			0.923379	0.827172		0.884345
Positive Regulation Of Morphogenesis Of An Epithelium (GO:1905332)				0.803974		0.827833
Positive Regulation Of mRNA Binding (GO:1902416)				0.750838		0.884345
Positive Regulation Of mRNA Catabolic Process (GO:0061014)			0.999996	0.921513
Positive Regulation Of Multicellular Organismal Process (GO:0051240)				0.999995		0.999994
Positive Regulation Of Muscle Cell Differentiation (GO:0051149)						0.884345
Positive Regulation Of Myeloid Cell Differentiation (GO:0045639)						0.952048
Positive Regulation Of Myeloid Leukocyte Differentiation (GO:0002763)			0.999996	0.903485		0.962274
Positive Regulation Of Myotube Differentiation (GO:0010831)						0.649378
Positive Regulation Of Natural Killer Cell Activation (GO:0032816)				0.761746
Positive Regulation Of Natural Killer Cell Mediated Cytotoxicity (GO:0045954)				0.780373
Positive Regulation Of Natural Killer Cell Mediated Cytotoxicity Directed Against Tumor Cell Target (GO:0002860)				0.750838
Positive Regulation Of Natural Killer Cell Mediated Immune Response To Tumor Cell (GO:0002857)				0.750838
Positive Regulation Of Natural Killer Cell Mediated Immunity (GO:0002717)				0.809377
Positive Regulation Of Natural Killer Cell Proliferation (GO:0032819)				0.750838
Positive Regulation Of Nervous System Development (GO:0051962)				0.927508		0.884345
Positive Regulation Of Neurogenesis (GO:0050769)				0.998227		0.893411
Positive Regulation Of Neuroinflammatory Response (GO:0150078)						0.884345
Positive Regulation Of Neuron Projection Arborization (GO:0150012)						0.884345
Positive Regulation Of Neuron Projection Development (GO:0010976)						0.932005
Positive Regulation Of Neurotransmitter Secretion (GO:0001956)						0.884345
Positive Regulation Of Neutrophil Chemotaxis (GO:0090023)				0.761746
Positive Regulation Of Neutrophil Migration (GO:1902624)				0.803974
Positive Regulation Of NF-kappaB Transcription Factor Activity (GO:0051092)				0.999995
Positive Regulation Of NIK/NF-kappaB Signaling (GO:1901224)				0.942178
Positive Regulation Of Nitric Oxide Biosynthetic Process (GO:0045429)	0.0363865	0.0764366				0.922955
Positive Regulation Of Nitric Oxide Metabolic Process (GO:1904407)	0.0363865	0.0764366				0.926808
Positive Regulation Of Nitric-Oxide Synthase Activity (GO:0051000)			0.819749	0.761746		0.893411
Positive Regulation Of Nitric-Oxide Synthase Biosynthetic Process (GO:0051770)			0.819749	0.750838		0.884345
Positive Regulation Of Nitrogen Compound Metabolic Process (GO:0051173)						0.884345
Positive Regulation Of NK T Cell Activation (GO:0051135)				0.750838
Positive Regulation Of NK T Cell Proliferation (GO:0051142)				0.750838
Positive Regulation Of Non-Canonical Wnt Signaling Pathway (GO:2000052)						0.884345
Positive Regulation Of Notch Signaling Pathway (GO:0045747)						0.884345
Positive Regulation Of Nuclear Division (GO:0051785)						0.916913
Positive Regulation Of Nucleic Acid-Templated Transcription (GO:1903508)			0.999996	0.999995		0.999994
Positive Regulation Of Nucleocytoplasmic Transport (GO:0046824)						0.972371
Positive Regulation Of Oligodendrocyte Differentiation (GO:0048714)						0.649378
Positive Regulation Of Opsonization (GO:1903028)						0.884345
Positive Regulation Of Organelle Assembly (GO:1902117)						0.992247
Positive Regulation Of Organelle Organization (GO:0010638)				0.866802		0.884345
Positive Regulation Of Ossification (GO:0045778)			0.999996			0.965541
Positive Regulation Of Osteoblast Differentiation (GO:0045669)						0.884345
Positive Regulation Of Osteoclast Differentiation (GO:0045672)				0.761746
Positive Regulation Of Oxidoreductase Activity (GO:0051353)						0.913911
Positive Regulation Of Pathway-Restricted SMAD Protein Phosphorylation (GO:0010862)						0.981857
Positive Regulation Of Pattern Recognition Receptor Signaling Pathway (GO:0062208)				0.895947		0.960881
Positive Regulation Of Peptide Hormone Secretion (GO:0090277)				0.922766		0.884345
Positive Regulation Of Peptide Secretion (GO:0002793)						0.884345
Positive Regulation Of Peptidyl-Lysine Acetylation (GO:2000758)				0.761746		0.884345
Positive Regulation Of Peptidyl-Serine Phosphorylation (GO:0033138)			0.999996	0.999995		0.981857
Positive Regulation Of Peptidyl-Threonine Phosphorylation (GO:0010800)						0.913911
Positive Regulation Of Peptidyl-Tyrosine Phosphorylation (GO:0050731)				0.999995		0.893411
Positive Regulation Of Phagocytosis (GO:0050766)						0.990065
Positive Regulation Of Phosphate Metabolic Process (GO:0045937)						0.884345
Positive Regulation Of Phosphatidylinositol 3-Kinase Activity (GO:0043552)						0.916913
Positive Regulation Of Phosphatidylinositol 3-Kinase Signaling (GO:0014068)						0.776478
Positive Regulation Of Phospholipase Activity (GO:0010518)						0.893411
Positive Regulation Of Phosphorylation (GO:0042327)			0.999996			0.608339
Positive Regulation Of Plasma Membrane Bounded Cell Projection Assembly (GO:0120034)						0.884345
Positive Regulation Of Positive Chemotaxis (GO:0050927)				0.761746		0.884345
Positive Regulation Of Potassium Ion Transmembrane Transport (GO:1901381)						0.884345
Positive Regulation Of Potassium Ion Transmembrane Transporter Activity (GO:1901018)						0.889978
Positive Regulation Of Potassium Ion Transport (GO:0043268)						0.893411
Positive Regulation Of Production Of Molecular Mediator Of Immune Response (GO:0002702)				0.895947
Positive Regulation Of Programmed Cell Death (GO:0043068)			0.999996	0.98869		0.999994
Positive Regulation Of Proteasomal Protein Catabolic Process (GO:1901800)		0.118358				0.999994
Positive Regulation Of Proteasomal Ubiquitin-Dependent Protein Catabolic Process (GO:0032436)						0.999994
Positive Regulation Of Protein Autophosphorylation (GO:0031954)						0.884345
Positive Regulation Of Protein Binding (GO:0032092)				0.780373		0.988766
Positive Regulation Of Protein Deacetylation (GO:0090312)				0.757849
Positive Regulation Of Protein Export From Nucleus (GO:0046827)						0.884345
Positive Regulation Of Protein Import Into Nucleus (GO:0042307)
Positive Regulation Of Protein Kinase A Signaling (GO:0010739)						0.884345
Positive Regulation Of Protein Kinase Activity (GO:0045860)			0.999996	0.919037		0.884345
Positive Regulation Of Protein Kinase B Signaling (GO:0051897)						0.981857
Positive Regulation Of Protein Localization (GO:1903829)				0.885875		0.97771
Positive Regulation Of Protein Localization To Cell Periphery (GO:1904377)						0.910865
Positive Regulation Of Protein Localization To Cilium (GO:1903566)						0.884345
Positive Regulation Of Protein Localization To Membrane (GO:1905477)						0.965549
Positive Regulation Of Protein Localization To Nucleus (GO:1900182)				0.995241		0.999994
Positive Regulation Of Protein Localization To Plasma Membrane (GO:1903078)						0.910865
Positive Regulation Of Protein Maturation (GO:1903319)						0.884345
Positive Regulation Of Protein Metabolic Process (GO:0051247)			0.999996	0.750838		0.999994
Positive Regulation Of Protein Modification By Small Protein Conjugation Or Removal (GO:1903322)				0.998227		0.999994
Positive Regulation Of Protein Modification Process (GO:0031401)			0.999996	0.999995		0.948976
Positive Regulation Of Protein Phosphorylation (GO:0001934)			0.999996	0.999995		0.952048
Positive Regulation Of Protein Polymerization (GO:0032273)						0.884345
Positive Regulation Of Protein Secretion (GO:0050714)						0.884345
Positive Regulation Of Protein Serine/Threonine Kinase Activity (GO:0071902)			0.999996	0.959499		0.884345
Positive Regulation Of Protein Targeting To Mitochondrion (GO:1903955)				0.848794		0.932005
Positive Regulation Of Protein Transport (GO:0051222)						0.893411
Positive Regulation Of Protein Tyrosine Kinase Activity (GO:0061098)						0.821471
Positive Regulation Of Protein Ubiquitination (GO:0031398)				0.999995		0.999994
Positive Regulation Of Protein-Containing Complex Assembly (GO:0031334)			0.999996	0.999995		0.986758
Positive Regulation Of Proteolysis (GO:0045862)						0.988766
Positive Regulation Of Pseudopodium Assembly (GO:0031274)						0.884345
Positive Regulation Of Purine Nucleotide Biosynthetic Process (GO:1900373)						0.884345
Positive Regulation Of Ras Protein Signal Transduction (GO:0046579)				0.761746		0.910865
Positive Regulation Of Reactive Oxygen Species Metabolic Process (GO:2000379)				0.927508		0.896751
Positive Regulation Of Receptor Binding (GO:1900122)						0.884345
Positive Regulation Of Receptor Internalization (GO:0002092)				0.791079
Positive Regulation Of Receptor-Mediated Endocytosis (GO:0048260)				0.919491
Positive Regulation Of Regulated Secretory Pathway (GO:1903307)						0.884345
Positive Regulation Of Regulatory T Cell Differentiation (GO:0045591)			0.819749
Positive Regulation Of Release Of Cytochrome C From Mitochondria (GO:0090200)						0.913911
Positive Regulation Of Release Of Sequestered Calcium Ion Into Cytosol (GO:0051281)						0.944656
Positive Regulation Of Reproductive Process (GO:2000243)						0.944656
Positive Regulation Of Respiratory Burst (GO:0060267)			0.819749	0.750838
Positive Regulation Of Response To Endoplasmic Reticulum Stress (GO:1905898)		0.0715852
Positive Regulation Of Response To External Stimulus (GO:0032103)				0.999995		0.999994
Positive Regulation Of Rho Protein Signal Transduction (GO:0035025)				0.750838		0.932005
Positive Regulation Of RNA Binding (GO:1905216)				0.750838		0.884345
Positive Regulation Of RNA Biosynthetic Process (GO:1902680)				0.750838
Positive Regulation Of RNA Metabolic Process (GO:0051254)				0.750838
Positive Regulation Of RNA Splicing (GO:0033120)
Positive Regulation Of rRNA Processing (GO:2000234)				0.750838
Positive Regulation Of Secretion (GO:0051047)						0.608339
Positive Regulation Of Secretion By Cell (GO:1903532)						0.884345
Positive Regulation Of Signal Transduction (GO:0009967)						0.889978
Positive Regulation Of Signal Transduction By P53 Class Mediator (GO:1901798)			0.819749	0.0334585
Positive Regulation Of Signaling (GO:0023056)						0.955575
Positive Regulation Of Signaling Receptor Activity (GO:2000273)						0.952048
Positive Regulation Of SMAD Protein Signal Transduction (GO:0060391)						0.893411
Positive Regulation Of Small GTPase Mediated Signal Transduction (GO:0051057)						0.893411
Positive Regulation Of Small Molecule Metabolic Process (GO:0062013)						0.944656
Positive Regulation Of Smooth Muscle Cell Migration (GO:0014911)						0.884345
Positive Regulation Of Smooth Muscle Cell Proliferation (GO:0048661)						0.97771
Positive Regulation Of Smooth Muscle Contraction (GO:0045987)						0.884345
Positive Regulation Of Smoothened Signaling Pathway (GO:0045880)						0.90513
Positive Regulation Of Sodium Ion Transmembrane Transport (GO:1902307)						0.776478
Positive Regulation Of Sodium Ion Transmembrane Transporter Activity (GO:2000651)						0.884345
Positive Regulation Of Sodium Ion Transport (GO:0010765)						0.884345
Positive Regulation Of Spindle Checkpoint (GO:0090232)						0.884345
Positive Regulation Of Stress Fiber Assembly (GO:0051496)						0.884345
Positive Regulation Of Stress-Activated MAPK Cascade (GO:0032874)				0.999995		0.999994
Positive Regulation Of Striated Muscle Cell Differentiation (GO:0051155)						0.884345
Positive Regulation Of Substrate Adhesion-Dependent Cell Spreading (GO:1900026)						0.884345
Positive Regulation Of Supramolecular Fiber Organization (GO:1902905)						0.893411
Positive Regulation Of Synapse Assembly (GO:0051965)						0.884345
Positive Regulation Of Synaptic Transmission (GO:0050806)						0.90513
Positive Regulation Of Syncytium Formation By Plasma Membrane Fusion (GO:0060143)						0.884345
Positive Regulation Of T Cell Activation (GO:0050870)			0.999996	0.999995		0.996499
Positive Regulation Of T Cell Apoptotic Process (GO:0070234)						0.884345
Positive Regulation Of T Cell Differentiation (GO:0045582)			0.999996	0.978603
Positive Regulation Of T Cell Mediated Cytotoxicity (GO:0001916)			0.985725	0.866802		0.944656
Positive Regulation Of T Cell Mediated Immune Response To Tumor Cell (GO:0002842)			0.819749
Positive Regulation Of T Cell Mediated Immunity (GO:0002711)			0.999996	0.919491		0.968019
Positive Regulation Of T Cell Proliferation (GO:0042102)				0.809377		0.997268
Positive Regulation Of T Cell Receptor Signaling Pathway (GO:0050862)				0.757849
Positive Regulation Of T-helper 1 Type Immune Response (GO:0002827)				0.757849
Positive Regulation Of T-helper 17 Cell Differentiation (GO:2000321)				0.750838
Positive Regulation Of T-helper 17 Type Immune Response (GO:2000318)				0.757849
Positive Regulation Of Telomerase Activity (GO:0051973)				0.866802
Positive Regulation Of Telomere Maintenance (GO:0032206)				0.938906
Positive Regulation Of Telomere Maintenance Via Telomerase (GO:0032212)				0.864089
Positive Regulation Of Telomere Maintenance Via Telomere Lengthening (GO:1904358)				0.875317
Positive Regulation Of Tissue Remodeling (GO:0034105)				0.750838
Positive Regulation Of Toll-Like Receptor 3 Signaling Pathway (GO:0034141)						0.884345
Positive Regulation Of TOR Signaling (GO:0032008)						0.97771
Positive Regulation Of TORC1 Signaling (GO:1904263)						0.922955
Positive Regulation Of Transcription By RNA Polymerase I (GO:0045943)				0.866802		0.947933
Positive Regulation Of Transcription By RNA Polymerase II (GO:0045944)	0.311553		0.999996	0.999995		0.999994
Positive Regulation Of Transcription By RNA Polymerase III (GO:0045945)				0.761746		0.893411
Positive Regulation Of Transcription Initiation By RNA Polymerase II (GO:0060261)						0.981857
Positive Regulation Of Transferase Activity (GO:0051347)			0.999996	0.999995		0.884345
Positive Regulation Of Transforming Growth Factor Beta Production (GO:0071636)			0.819749
Positive Regulation Of Translation (GO:0045727)			0.999996	0.213923		0.999994
Positive Regulation Of Transmembrane Receptor Protein Serine/Threonine Kinase Signaling Pathway (GO:0090100)						0.981857
Positive Regulation Of Transport (GO:0051050)						0.884345
Positive Regulation Of Transporter Activity (GO:0032411)						0.889978
Positive Regulation Of Tumor Necrosis Factor Production (GO:0032760)				0.757849
Positive Regulation Of Tumor Necrosis Factor Superfamily Cytokine Production (GO:1903557)				0.761746
Positive Regulation Of Type I Interferon Production (GO:0032481)			0.999996
Positive Regulation Of Type II Interferon Production (GO:0032729)			0.999996	0.750838		0.986758
Positive Regulation Of Tyrosine Phosphorylation Of STAT Protein (GO:0042531)				0.950546
Positive Regulation Of Ubiquitin-Dependent Protein Catabolic Process (GO:2000060)						0.999994
Positive Regulation Of Unsaturated Fatty Acid Biosynthetic Process (GO:2001280)				0.750838
Positive Regulation Of Vascular Associated Smooth Muscle Cell Differentiation (GO:1905065)						0.884345
Positive Regulation Of Vascular Associated Smooth Muscle Cell Migration (GO:1904754)						0.884345
Positive Regulation Of Vascular Associated Smooth Muscle Cell Proliferation (GO:1904707)						0.893411
Positive Regulation Of Vascular Endothelial Cell Proliferation (GO:1905564)				0.757849
Positive Regulation Of Vasculature Development (GO:1904018)				0.999995		0.884345
Positive Regulation Of Vasculogenesis (GO:2001214)						0.884345
Positive Regulation Of Vesicle Fusion (GO:0031340)						0.884345
Positive Regulation Of Viral Entry Into Host Cell (GO:0046598)			0.819749	0.757849		0.884345
Positive Regulation Of Viral Life Cycle (GO:1903902)			0.885535	0.791079		0.910865
Positive Regulation Of Voltage-Gated Potassium Channel Activity (GO:1903818)						0.821471
Positive Regulation Of Wnt Signaling Pathway (GO:0030177)				0.999995		0.913911
Post-Transcriptional Regulation Of Gene Expression (GO:0010608)			0.999996	0.957967		0.986758
Post-Translational Protein Modification (GO:0043687)						0.896751
Post-Translational Protein Targeting To Endoplasmic Reticulum Membrane (GO:0006620)				0.761746
Post-Translational Protein Targeting To Membrane, Translocation (GO:0031204)				0.750838
Postreplication Repair (GO:0006301)						0.910865
Postsynaptic Density Organization (GO:0097106)						0.884345
Postsynaptic Membrane Organization (GO:0001941)						0.893411
Postsynaptic Neurotransmitter Receptor Diffusion Trapping (GO:0098970)						0.884345
Potassium Ion Export Across Plasma Membrane (GO:0097623)						0.889978
Potassium Ion Homeostasis (GO:0055075)						0.913911
Potassium Ion Import Across Plasma Membrane (GO:1990573)						0.884345
Potassium Ion Transmembrane Transport (GO:0071805)			0.999996		0.0675742	0.696916
Potassium Ion Transport (GO:0006813)			0.999996		0.0675742	0.608339
Presynaptic Endocytosis (GO:0140238)						0.405275
Primary Neural Tube Formation (GO:0014020)						0.884345
Progesterone Receptor Signaling Pathway (GO:0050847)						0.884345
Proline Transport (GO:0015824)						0.884345
Pronephros Development (GO:0048793)						0.884345
Prostaglandin Metabolic Process (GO:0006693)						0.932005
Prostanoid Metabolic Process (GO:0006692)						0.893411
Proteasomal Protein Catabolic Process (GO:0010498)		0.219321		0.999995		0.999994
Proteasome-Mediated Ubiquitin-Dependent Protein Catabolic Process (GO:0043161)		0.0764366		0.999995		0.999994
Protein Acetylation (GO:0006473)						0.932005
Protein Acylation (GO:0043543)						0.889978
Protein Alkylation (GO:0008213)			0.889292	0.803974
Protein auto-ADP-ribosylation (GO:0070213)						0.884345
Protein Autophosphorylation (GO:0046777)				0.999995		0.884345
Protein Autoprocessing (GO:0016540)						0.893411
Protein Autoubiquitination (GO:0051865)		0.103119				0.952048
Protein Catabolic Process (GO:0030163)		0.124848
Protein Complex Oligomerization (GO:0051259)			0.999996			0.947933
Protein Dephosphorylation (GO:0006470)				0.999995		0.999994
Protein Depolymerization (GO:0051261)						0.926808
Protein Deubiquitination (GO:0016579)		0.128347		0.999995		0.999994
Protein Export From Nucleus (GO:0006611)						0.916913
Protein Geranylgeranylation (GO:0018344)				0.750838
Protein Glycosylation (GO:0006486)				0.998227		0.999994
Protein Heterooligomerization (GO:0051291)						0.884345
Protein Heterotetramerization (GO:0051290)						0.884345
Protein Homooligomerization (GO:0051260)						0.999994
Protein Homotetramerization (GO:0051289)						0.981857
Protein Hydroxylation (GO:0018126)						0.889978
Protein Import Into Mitochondrial Matrix (GO:0030150)				0.761746
Protein Import Into Nucleus (GO:0006606)			0.999996	0.757849		0.965549
Protein Insertion Into Membrane (GO:0051205)						0.893411
Protein Insertion Into Mitochondrial Inner Membrane (GO:0045039)				0.757849
Protein Insertion Into Mitochondrial Membrane (GO:0051204)				0.750838
Protein Insertion Into Mitochondrial Outer Membrane (GO:0045040)				0.757849
Protein K11-linked Deubiquitination (GO:0035871)		0.0532343
Protein K48-linked Deubiquitination (GO:0071108)		0.0764366
Protein K63-linked Deubiquitination (GO:0070536)		0.0764366
Protein K63-linked Ubiquitination (GO:0070534)						0.913911
Protein Kinase B Signaling (GO:0043491)						0.884345
Protein Kinase C Signaling (GO:0070528)						0.884345
Protein Lipidation (GO:0006497)						0.932005
Protein Localization (GO:0008104)				0.999995		0.993528
Protein Localization To Cell Junction (GO:1902414)						0.884345
Protein Localization To Cell Periphery (GO:1990778)						0.992247
Protein Localization To Centrosome (GO:0071539)						0.893411
Protein Localization To Chromosome (GO:0034502)						0.962274
Protein Localization To Chromosome, Centromeric Region (GO:0071459)			0.829617
Protein Localization To Chromosome, Telomeric Region (GO:0070198)				0.761746
Protein Localization To Ciliary Transition Zone (GO:1904491)						0.884345
Protein Localization To Cilium (GO:0061512)						0.962274
Protein Localization To Condensed Chromosome (GO:1903083)			0.819749
Protein Localization To Endosome (GO:0036010)						0.884345
Protein Localization To Golgi Apparatus (GO:0034067)						0.926808
Protein Localization To Kinetochore (GO:0034501)			0.819749
Protein Localization To Membrane (GO:0072657)						0.999994
Protein Localization To Microtubule Organizing Center (GO:1905508)						0.893411
Protein Localization To Mitochondrion (GO:0070585)			0.819749
Protein Localization To Nucleus (GO:0034504)				0.854785		0.979403
Protein Localization To Organelle (GO:0033365)			0.999996	0.999995		0.986758
Protein Localization To Phagophore Assembly Site (GO:0034497)						0.889978
Protein Localization To Plasma Membrane (GO:0072659)						0.986758
Protein Localization To Site Of Double-Strand Break (GO:1990166)						0.884345
Protein Localization To Synapse (GO:0035418)						0.889978
Protein Mannosylation (GO:0035268)						0.90513
Protein Maturation (GO:0051604)						0.922223
Protein Methylation (GO:0006479)			0.99838	0.750838
Protein Modification By Small Protein Conjugation (GO:0032446)			0.999996	0.999995		0.999994
Protein Modification By Small Protein Removal (GO:0070646)		0.128347		0.953456		0.999994
Protein Modification Process (GO:0036211)				0.999995		0.999994
Protein Monoubiquitination (GO:0006513)			0.999996	0.927508		0.97771
Protein N-linked Glycosylation (GO:0006487)				0.978603
Protein N-linked Glycosylation Via Asparagine (GO:0018279)				0.803974
Protein O-linked Glycosylation (GO:0006493)				0.999995		0.981857
Protein O-linked Mannosylation (GO:0035269)						0.893411
Protein Palmitoylation (GO:0018345)						0.884345
Protein Phosphorylation (GO:0006468)			0.999996	0.999995		0.932005
Protein poly-ADP-ribosylation (GO:0070212)						0.884345
Protein Polymerization (GO:0051258)						0.995062
Protein Polyubiquitination (GO:0000209)						0.999994
Protein Prenylation (GO:0018342)				0.750838
Protein Processing (GO:0016485)						0.893411
Protein Quality Control For Misfolded Or Incompletely Synthesized Proteins (GO:0006515)		0.0764366
Protein Secretion (GO:0009306)						0.945408
Protein Stabilization (GO:0050821)		0.210965	0.999996	0.761746		0.999994
Protein Sumoylation (GO:0016925)				0.922766		0.976433
Protein Targeting (GO:0006605)				0.866802		0.981857
Protein Targeting To ER (GO:0045047)				0.803974
Protein Targeting To Membrane (GO:0006612)		0.103119		0.995241		0.893411
Protein Targeting To Mitochondrion (GO:0006626)				0.780373
Protein Targeting To Peroxisome (GO:0006625)				0.761746
Protein Tetramerization (GO:0051262)			0.999996			0.893411
Protein Transmembrane Import Into Intracellular Organelle (GO:0044743)				0.864089
Protein Transport (GO:0015031)				0.999995		0.999994
Protein Ubiquitination (GO:0016567)		0.359091	0.999996	0.999995		0.999994
Protein Ufmylation (GO:0071569)				0.750838
Protein-Containing Complex Assembly (GO:0065003)			0.999996	0.999995		0.999994
Protein-Containing Complex Disassembly (GO:0032984)			0.999996	0.975311
Protein-Containing Complex Organization (GO:0043933)			0.999996			0.932005
protein-DNA Complex Assembly (GO:0065004)				0.780373
protein-DNA Complex Disassembly (GO:0032986)			0.867773	0.77694
protein-DNA Complex Organization (GO:0071824)			0.999996	0.968731
protein-RNA Complex Assembly (GO:0022618)			0.999996	0.00124148		0.999962
Proteoglycan Biosynthetic Process (GO:0030166)						0.938316
Proteoglycan Metabolic Process (GO:0006029)						0.913911
Proteolysis (GO:0006508)						0.884345
Proteolysis Involved In Protein Catabolic Process (GO:0051603)		0.108258	0.999996	0.998227
Proton Motive Force-Driven ATP Synthesis (GO:0015986)				0.0578923
Proton Motive Force-Driven Mitochondrial ATP Synthesis (GO:0042776)				0.0334585
Proton Transmembrane Transport (GO:1902600)				0.927508		0.981857
Proton-Transporting ATP Synthase Complex Assembly (GO:0043461)
Pulmonary Valve Development (GO:0003177)						0.884345
Pulmonary Valve Morphogenesis (GO:0003184)						0.884345
Purine Nucleoside Bisphosphate Metabolic Process (GO:0034032)						0.913911
Purine Nucleotide Catabolic Process (GO:0006195)				0.750838
Purine Ribonucleoside Monophosphate Catabolic Process (GO:0009169)				0.750838
Purine Ribonucleoside Triphosphate Biosynthetic Process (GO:0009206)				0.750838
Purine Ribonucleoside Triphosphate Metabolic Process (GO:0009205)				0.750838
Purine Ribonucleotide Biosynthetic Process (GO:0009152)				0.950546		0.913911
Purine Ribonucleotide Catabolic Process (GO:0009154)				0.750838
Purine Ribonucleotide Metabolic Process (GO:0009150)				0.761746		0.999994
Purine-Containing Compound Metabolic Process (GO:0072521)						0.884345
Pyruvate Metabolic Process (GO:0006090)				0.931581
Quaternary Ammonium Group Transport (GO:0015697)						0.884345
Radial Glial Cell Differentiation (GO:0060019)				0.750838
Rap Protein Signal Transduction (GO:0032486)						0.884345
Ras Protein Signal Transduction (GO:0007265)						0.993528
rDNA Heterochromatin Formation (GO:0000183)				0.750838
Receptor Catabolic Process (GO:0032801)						0.893411
Receptor Clustering (GO:0043113)						0.893411
Receptor Internalization (GO:0031623)				0.935634		0.981857
Receptor Signaling Pathway Via JAK-STAT (GO:0007259)						0.952048
Receptor Signaling Pathway Via STAT (GO:0097696)						0.932005
Receptor-Mediated Endocytosis (GO:0006898)				0.999995		0.884345
Receptor-Mediated Endocytosis Of Virus By Host Cell (GO:0019065)						0.884345
Receptor-Mediated Virion Attachment To Host Cell (GO:0046813)						0.884345
Recombinational Repair (GO:0000725)						0.932005
Regulated Exocytosis (GO:0045055)						0.776478
Regulation Of Acrosome Reaction (GO:0060046)						0.884345
Regulation Of Actin Cytoskeleton Organization (GO:0032956)						0.932005
Regulation Of Actin Cytoskeleton Reorganization (GO:2000249)						0.884345
Regulation Of Actin Filament Bundle Assembly (GO:0032231)						0.916913
Regulation Of Actin Filament Length (GO:0030832)						0.884345
Regulation Of Actin Filament Organization (GO:0110053)						0.884345
Regulation Of Actin Filament Polymerization (GO:0030833)						0.884345
Regulation Of Actin Filament-Based Process (GO:0032970)						0.893411
Regulation Of Actin Nucleation (GO:0051125)						0.913911
Regulation Of Actin Polymerization Or Depolymerization (GO:0008064)						0.884345
Regulation Of Activated T Cell Proliferation (GO:0046006)				0.583028
Regulation Of Activation Of Janus Kinase Activity (GO:0010533)				0.750838
Regulation Of Acute Inflammatory Response (GO:0002673)						0.893411
Regulation Of Adiponectin Secretion (GO:0070163)						0.884345
Regulation Of Aerobic Respiration (GO:1903715)						0.893411
Regulation Of Alternative mRNA Splicing, Via Spliceosome (GO:0000381)				0.942178		0.913911
Regulation Of Amide Metabolic Process (GO:0034248)				0.909212		0.965541
Regulation Of Amyloid Fibril Formation (GO:1905906)			0.819749	0.641516
Regulation Of Amyloid Precursor Protein Biosynthetic Process (GO:0042984)			0.819749	0.750838
Regulation Of Anatomical Structure Morphogenesis (GO:0022603)						0.820937
Regulation Of Angiogenesis (GO:0045765)				0.999995		0.893411
Regulation Of Anoikis (GO:2000209)						0.884345
Regulation Of Apoptotic Cell Clearance (GO:2000425)				0.750838
Regulation Of Apoptotic Process (GO:0042981)			0.999996	0.999995		0.999994
Regulation Of Arp2/3 Complex-Mediated Actin Nucleation (GO:0034315)						0.932005
Regulation Of Astrocyte Differentiation (GO:0048710)				0.757849
Regulation Of Atrial Cardiac Muscle Cell Membrane Depolarization (GO:0060371)						0.884345
Regulation Of Autophagy (GO:0010506)		0.232532		0.999995		0.999994
Regulation Of Axon Extension (GO:0030516)						0.948976
Regulation Of Axon Extension Involved In Axon Guidance (GO:0048841)						0.884345
Regulation Of Axon Guidance (GO:1902667)						0.884345
Regulation Of Axonogenesis (GO:0050770)						0.893411
Regulation Of B Cell Differentiation (GO:0045577)						0.893411
Regulation Of Basement Membrane Organization (GO:0110011)						0.884345
Regulation Of Bicellular Tight Junction Assembly (GO:2000810)						0.893411
Regulation Of Bile Acid Biosynthetic Process (GO:0070857)						0.884345
Regulation Of Bile Acid Metabolic Process (GO:1904251)						0.884345
Regulation Of Biomineral Tissue Development (GO:0070167)						0.913911
Regulation Of Blood Circulation (GO:1903522)						0.884345
Regulation Of Blood Vessel Endothelial Cell Migration (GO:0043535)				0.946484		0.913911
Regulation Of BMP Signaling Pathway (GO:0030510)				0.998227		0.884345
Regulation Of Bone Mineralization (GO:0030500)			0.999996			0.922955
Regulation Of Branching Involved In Ureteric Bud Morphogenesis (GO:0090189)				0.761746		0.884345
Regulation Of Calcium Ion Import (GO:0090279)						0.893411
Regulation Of Calcium Ion Transmembrane Transport (GO:1903169)						0.884345
Regulation Of Calcium Ion Transmembrane Transport Via High Voltage-Gated Calcium Channel (GO:1902514)						0.821471
Regulation Of Calcium Ion Transmembrane Transporter Activity (GO:1901019)						0.938316
Regulation Of Calcium Ion Transport (GO:0051924)						0.919554
Regulation Of Calcium Ion-Dependent Exocytosis (GO:0017158)						0.109939
Regulation Of Calcium-Mediated Signaling (GO:0050848)				0.848794
Regulation Of cAMP-dependent Protein Kinase Activity (GO:2000479)						0.889978
Regulation Of cAMP-mediated Signaling (GO:0043949)						0.884345
Regulation Of Canonical Wnt Signaling Pathway (GO:0060828)			0.999996	0.927508		0.962274
Regulation Of Cardiac Muscle Cell Action Potential (GO:0098901)						0.926808
Regulation Of Cardiac Muscle Cell Differentiation (GO:2000725)						0.884345
Regulation Of Cardiac Muscle Cell Membrane Repolarization (GO:0099623)						0.910865
Regulation Of Cardiac Muscle Cell Proliferation (GO:0060043)				0.77694
Regulation Of Cardiac Muscle Contraction (GO:0055117)						0.948976
Regulation Of Catecholamine Secretion (GO:0050433)						0.386136
Regulation Of Cation Channel Activity (GO:2001257)						0.986758
Regulation Of CD4-positive, Alpha-Beta T Cell Activation (GO:2000514)			0.819749
Regulation Of CD4-positive, Alpha-Beta T Cell Differentiation (GO:0043370)			0.819749	0.757849
Regulation Of CD8-positive, Alpha-Beta T Cell Activation (GO:2001185)				0.750838
Regulation Of Cdc42 Protein Signal Transduction (GO:0032489)						0.884345
Regulation Of Cell Adhesion (GO:0030155)				0.999995		0.916913
Regulation Of Cell Adhesion Mediated By Integrin (GO:0033628)						0.944656
Regulation Of Cell Adhesion Molecule Production (GO:0060353)				0.750838
Regulation Of Cell Cycle (GO:0051726)			0.999996	0.999995		0.999994
Regulation Of Cell Cycle Checkpoint (GO:1901976)				0.757849
Regulation Of Cell Cycle G1/S Phase Transition (GO:1902806)						0.893411
Regulation Of Cell Cycle G2/M Phase Transition (GO:1902749)				0.761746
Regulation Of Cell Cycle Phase Transition (GO:1901987)						0.913911
Regulation Of Cell Cycle Process (GO:0010564)			0.999996	0.999995		0.944656
Regulation Of Cell Death (GO:0010941)	0.0409421	0.0165815	0.999996
Regulation Of Cell Development (GO:0060284)				0.938906		0.981857
Regulation Of Cell Differentiation (GO:0045595)						0.999994
Regulation Of Cell Division (GO:0051302)						0.975794
Regulation Of Cell Growth (GO:0001558)						0.999994
Regulation Of Cell Junction Assembly (GO:1901888)						0.913911
Regulation Of Cell Migration (GO:0030334)				0.999995		0.999994
Regulation Of Cell Migration Involved In Sprouting Angiogenesis (GO:0090049)						0.884345
Regulation Of Cell Motility (GO:2000145)						0.981857
Regulation Of Cell Population Proliferation (GO:0042127)	0.269122		0.999996	0.999995		0.90513
Regulation Of Cell Projection Organization (GO:0031344)						0.889978
Regulation Of Cell Size (GO:0008361)						0.913911
Regulation Of Cell-Cell Adhesion (GO:0022407)						0.893411
Regulation Of Cell-Cell Adhesion Mediated By Integrin (GO:0033632)						0.776478
Regulation Of Cell-Matrix Adhesion (GO:0001952)						0.938316
Regulation Of Cell-Substrate Adhesion (GO:0010810)				0.921513		0.893411
Regulation Of Cellular Biosynthetic Process (GO:0031326)				0.836381		0.893411
Regulation Of Cellular Catabolic Process (GO:0031329)		0.0952769				0.932005
Regulation Of Cellular Component Biogenesis (GO:0044087)				0.887964		0.955575
Regulation Of Cellular Component Organization (GO:0051128)						0.893411
Regulation Of Cellular Component Size (GO:0032535)						0.968019
Regulation Of Cellular Ketone Metabolic Process (GO:0010565)						0.889978
Regulation Of Cellular Localization (GO:0060341)						0.955575
Regulation Of Cellular Respiration (GO:0043457)						0.884345
Regulation Of Cellular Response To Growth Factor Stimulus (GO:0090287)						0.884345
Regulation Of Cellular Response To Stress (GO:0080135)				0.935634
Regulation Of Cellular Response To Transforming Growth Factor Beta Stimulus (GO:1903844)						0.884345
Regulation Of Centriole Replication (GO:0046599)				0.765608
Regulation Of Centrosome Cycle (GO:0046605)				0.803974		0.884345
Regulation Of Centrosome Duplication (GO:0010824)				0.855317		0.884345
Regulation Of Chaperone-Mediated Autophagy (GO:1904714)				0.750838
Regulation Of Chemokine (C-X-C Motif) Ligand 2 Production (GO:2000341)				0.757849
Regulation Of Chemotaxis (GO:0050920)						0.926808
Regulation Of Chondrocyte Differentiation (GO:0032330)						0.913911
Regulation Of Chromatin Binding (GO:0035561)						0.884345
Regulation Of Chromosome Organization (GO:0033044)				0.919491
Regulation Of Cilium Assembly (GO:1902017)						0.893411
Regulation Of Cilium Movement (GO:0003352)				0.757849
Regulation Of Cold-Induced Thermogenesis (GO:0120161)						0.999994
Regulation Of Collagen Biosynthetic Process (GO:0032965)						0.884345
Regulation Of Collagen Fibril Organization (GO:1904026)						0.884345
Regulation Of Cyclic-Nucleotide Phosphodiesterase Activity (GO:0051342)						0.884345
Regulation Of Cyclin-Dependent Protein Kinase Activity (GO:1904029)						0.913911
Regulation Of Cyclin-Dependent Protein Serine/Threonine Kinase Activity (GO:0000079)						0.910865
Regulation Of Cysteine-Type Endopeptidase Activity (GO:2000116)				0.809377		0.913911
Regulation Of Cysteine-Type Endopeptidase Activity Involved In Apoptotic Process (GO:0043281)				0.999995		0.976433
Regulation Of Cytokine Production (GO:0001817)			0.999996	0.999995		0.999994
Regulation Of Cytokine Production Involved In Inflammatory Response (GO:1900015)				0.922766
Regulation Of Cytokine-Mediated Signaling Pathway (GO:0001959)						0.962274
Regulation Of Cytokinesis (GO:0032465)						0.999994
Regulation Of Cytoskeleton Organization (GO:0051493)						0.913911
Regulation Of Cytosolic Calcium Ion Concentration (GO:0051480)						0.893411
Regulation Of Defense Response (GO:0031347)				0.999995		0.999994
Regulation Of Defense Response To Virus (GO:0050688)						0.893411
Regulation Of Defense Response To Virus By Host (GO:0050691)				0.887964		0.889978
Regulation Of Delayed Rectifier Potassium Channel Activity (GO:1902259)						0.893411
Regulation Of Dendrite Development (GO:0050773)						0.893411
Regulation Of Dendrite Extension (GO:1903859)						0.386136
Regulation Of Dendrite Morphogenesis (GO:0048814)						0.884345
Regulation Of Dendritic Cell Differentiation (GO:2001198)				0.750838
Regulation Of Dendritic Spine Morphogenesis (GO:0061001)						0.633458
Regulation Of DNA Binding (GO:0051101)				0.927508
Regulation Of DNA Biosynthetic Process (GO:2000278)				0.866802		0.884345
Regulation Of DNA Damage Checkpoint (GO:2000001)				0.761746		0.893411
[truncated: 692 more rows]

## Sheet: TableS4.3 wiki-up pathways
	adjusted p value
Term	PD-Visit1	GBA-Visit1	LRKK2-Visit1	Prodromal-Visit1	PD-Visit8	GBA-Visit8
10Q11 21Q11 23 Copy Number Variation Syndrome WP5352			0.999996	0.999155
10Q22Q23 Copy Number Variation WP5402			0.999996	0.999155
11P11 2 Copy Number Variation Syndrome WP5348			0.999996	0.999155		0.552122
13Q12 12 Copy Number Variation WP5406			0.999996
15Q11Q13 Copy Number Variation WP5407			0.999996
15Q13 3 Copy Number Variation Syndrome WP4942			0.999996
15Q25 Copy Number Variation WP5408			0.999996
16P11 2 Distal Deletion Syndrome WP4950			0.999996			0.466476
16P11 2 Proximal Deletion Syndrome WP4949			0.999996			0.597102
17Q12 Copy Number Variation Syndrome WP5287			0.999996	0.999155
1P36 Copy Number Variation Syndrome WP5345			0.999996	0.999155		0.656136
1Q21 1 Copy Number Variation Syndrome WP4905			0.999996
22Q11 2 Copy Number Variation Syndrome WP4657			0.999996
2Q11 2 Copy Number Variation Syndrome WP5221			0.999996
2Q13 Copy Number Variation Syndrome WP5222			0.999996	0.999155		0.568996
2Q21 1 Copy Number Variation Syndrome WP5223			0.999996
2Q37 Copy Number Variation Syndrome WP5224			0.999996	0.999155
3Q29 Copy Number Variation Syndrome WP4906			0.999996	0.999155		0.575021
4 Hydroxytamoxifen Dexamethasone And Retinoic Acids Regulation Of P27 Expression WP3879						0.425931
4P16 3 Copy Number Variation WP5365			0.999996
5Q35 Copy Number Variation WP5380			0.999996	0.999155		0.482542
6Q16 Copy Number Variation WP5400			0.999996
7 Oxo C And 7 Beta HC Pathways WP5064			0.999996	0.999155
7Q11 23 Copy Number Variation Syndrome WP4932			0.999996	0.999155
7Q11 23 Distal Copy Number Variation WP5401			0.999996
8P23 1 Copy Number Variation Syndrome WP5346			0.999996			0.34829
A Network Map Of Macrophage Stimulating Protein MSP Signaling WP5353			0.999996	0.999155	0.066263	0.630325
Abnormal Calcium Handling And Its Effects On Muscle Contraction In DMD WP5343			0.999996
ACE Inhibitor Pathway WP554			0.999996
Acetylcholine Synthesis WP528			0.999996
Acquired Partial Lipodystrophy Barraquer Simons Syndrome WP5104			0.999996			0.34829
Activation Of NLRP3 Inflammasome By SARS CoV 2 WP4876						0.304249
Acute Viral Myocarditis WP4298			0.999996		0.066263	0.631339
Adipogenesis WP236			0.999996	0.999155		0.411749
AGE RAGE Pathway WP2324			0.999996		0.0630216
Airway Smooth Muscle Cell Contraction WP4962			0.999996
Alanine And Aspartate Metabolism WP106			0.999996
Allograft Rejection WP2328			0.999996	0.999155		0.456315
Alpha 6 Beta 4 Signaling Pathway WP244			0.999996
Alstrom Syndrome WP5202			0.999996
Altered Glycosylation Of MUC1 In Tumor Microenvironment WP4480			0.999996
Alternative Pathway Of Fetal Androgen Synthesis WP4524			0.999996
Alzheimer 39 S Disease And miRNA Effects WP2059			0.999996	0.999155		0.264294
Alzheimer 39 S Disease WP5124			0.999996	0.999155		0.264294
Amino Acid Metabolism Pathway Excerpt Histidine Catabolism Extension WP4661			0.999996
Amino Acid Metabolism WP3925			0.999996			0.650478
Amino Acid Transport Defects IEMs WP5029			0.999996
AMP Activated Protein Kinase Signaling WP1403			0.999996			0.58002
Amyotrophic Lateral Sclerosis ALS WP2447			0.999996			0.28069
Androgen Receptor Network In Prostate Cancer WP2263			0.999996
Androgen Receptor Signaling Pathway WP138			0.999996
Angiogenesis WP1539			0.999996		0.0594312
Angiopoietin Like Protein 8 Regulatory Pathway WP3915			0.999996			0.532334
Angiotensin II Receptor Type 1 Pathway WP5036			0.999996			0.465738
Antiviral And Anti Inflammatory Effects Of Nrf2 On SARS CoV 2 Pathway WP5113			0.999996	0.999155
Apoptosis Modulation And Signaling WP1772			0.999996	0.999155		0.0727476
Apoptosis Related Network Due To Altered Notch3 In Ovarian Cancer WP2864			0.999996			0.550312
Apoptosis WP254			0.999996	0.999155		0.131534
Arachidonic Acid AA ARA Oxylipin Metabolism WP5155						0.264294
Arrhythmogenic Right Ventricular Cardiomyopathy WP2118			0.999996
Arsenic Metabolism And Reactive Oxygen Species Generation WP5233						0.360174
Aryl Hydrocarbon Receptor Pathway WP2586			0.999996			0.531558
Aryl Hydrocarbon Receptor Pathway WP2873			0.999996			0.52874
ATM Signaling In Development And Disease WP3878			0.999996			0.52874
ATM Signaling Pathway WP2516						0.508764
Autophagy In Pancreatic Ductal Adenocarcinoma WP5331				0.999155
Autophagy WP4923			0.999996
B Cell Receptor Signaling Pathway WP23			0.999996	0.999155		0.650478
Bardet Biedl Syndrome WP5234			0.999996
Base Excision Repair WP4752				0.999155
BDNF TrkB Signaling WP3676			0.999996
Benzene Metabolism WP3891			0.999996
Benzo A Pyrene Metabolism WP696			0.999996
Bile Acids Synthesis And Enterohepatic Circulation WP4389			0.999996
Biogenic Amine Synthesis WP550			0.999996
Biomarkers For Pyrimidine Metabolism Disorders WP4584			0.999996
Biomarkers For Urea Cycle Disorders WP4583			0.999996			0.380017
Biosynthesis And Regeneration Of Tetrahydrobiopterin And Catabolism Of Phenylalanine WP4156			0.999996
Biotin Metabolism Including IMDs WP5031			0.999996
Bladder Cancer WP2828			0.999996	0.999155	0.0594312
Blood Clotting Cascade WP272			0.999996
BMP Signaling In Eyelid Development WP3927			0.999996			0.432839
BMP2 WNT4 FOXO1 Pathway In Primary Endometrial Stromal Cell Differentiation WP3876			0.999996
Bone Morphogenic Protein Signaling And Regulation WP1425			0.999996	0.999155
Brain Derived Neurotrophic Factor BDNF Signaling Pathway WP2380			0.999996	0.999155
Breast Cancer Pathway WP4262			0.999996	0.999155		0.568996
Burn Wound Healing WP5055			0.999996	0.999155	0.0630216	0.0912539
Calcium Regulation In Cardiac Cells WP536			0.999996	0.999155		0.798333
Caloric Restriction And Aging WP4191			0.999996			0.321713
CAMKK2 Pathway WP4874			0.999996
Cancer Immunotherapy By PD 1 Blockade WP4585			0.999996	0.999155		0.446137
Cannabinoid Receptor Signaling WP3869			0.999996
Canonical And Non Canonical Notch Signaling WP3845			0.999996
Canonical And Non Canonical TGF B Signaling WP3874			0.999996
Cardiac Hypertrophic Response WP2795			0.999996			0.552122
Cardiac Progenitor Differentiation WP2406			0.999996	0.999155
Cardiomyocyte Signaling Pathways Converging On Titin WP5344			0.999996
Cell Cycle WP179			0.999996	0.999155		0.72118
Cell Differentiation Expanded Index WP2023			0.999996
Cell Differentiation Index WP2029			0.999996
Cell Interactions Of The Pancreatic Cancer Microenvironment WP5284			0.999996
Cell Migration And Invasion Through p75NTR WP4561			0.999996		0.0594312
Cell Type Dependent Selectivity Of CCK2R Signaling WP3679			0.999996
Cells And Molecules Involved In Local Acute Inflammatory Response WP4493			0.999996	0.999155
Cellular Proteostasis WP4918				0.223983
Chemokine Signaling Pathway WP3929			0.999996			0.811107
Cholestasis WP5238			0.999996
Cholesterol Biosynthesis Pathway In Hepatocytes WP5329			0.999996			0.52576
Cholesterol Metabolism With Bloch And Kandutsch Russell Pathways WP4718						0.532334
Cholesterol Metabolism WP5304			0.999996
Chromosomal And Microsatellite Instability In Colorectal Cancer WP4216			0.999996			0.594417
Chronic Hyperglycemia Impairment Of Neuron Function WP5283			0.999996		0.0594312
Ciliary Landscape WP4352			0.999996	0.999155		0.878633
Ciliopathies WP4803			0.999996	0.999155
Circadian Rhythm Genes WP3594			0.999996	0.999155		0.498313
CKAP4 Signaling Pathway Map WP5322			0.999996	0.999155	0.0825043	0.34829
Classical Pathway Of Steroidogenesis With Glucocorticoid And Mineralocorticoid Metabolism WP4523			0.999996
Clear Cell Renal Cell Carcinoma Pathways WP4018			0.999996	0.999155
Clock Controlled Autophagy In Bone Metabolism WP5205			0.999996	0.999155
Cohesin Complex Cornelia De Lange Syndrome WP5117			0.999996
Common Pathways Underlying Drug Addiction WP2636			0.999996
Complement Activation WP545			0.999996
Complement And Coagulation Cascades WP558	0.0345527		0.999996
Complement System In Neuronal Development And Plasticity WP5090	0.0418471		0.999996			0.685737
Complement System WP2806	0.0418471		0.999996	0.999155		0.164259
Congenital Generalized Lipodystrophy WP5101			0.999996			0.425931
Constitutive Androstane Receptor Pathway WP2875			0.999996
Copper Homeostasis WP3286			0.999996			0.543432
Cori Cycle WP1946			0.999996
Corticotropin Releasing Hormone Signaling Pathway WP2355			0.999996	0.999155
COVID 19 Adverse Outcome Pathway WP4891			0.999996	0.999155
COVID 19 Thrombosis And Anticoagulation WP4927			0.999996
Cysteine And Methionine Catabolism WP4504			0.999996
Cytokines And Inflammatory Response WP530			0.999996			0.459644
Cytoplasmic Ribosomal Proteins WP477				1.86691e-62
Cytosolic DNA Sensing Pathway WP4655				0.999155		0.425931
Deregulation Of Rab And Rab Effector Genes In Bladder Cancer WP2291			0.999996
Development And Heterogeneity Of The ILC Family WP3893			0.999996	0.999155		0.470937
Development Of Pulmonary Dendritic Cells And Macrophage Subsets WP3892			0.999996
Development Of Ureteric Collection System WP5053			0.999996
Differentiation Of White And Brown Adipocyte WP2895			0.999996
Disorders Of Bile Acid Synthesis And Biliary Transport WP5176			0.999996	0.999155
Disorders Of Folate Metabolism And Transport WP4259			0.999996
Disorders Of Fructose Metabolism WP5178			0.999996
Disorders Of Galactose Metabolism WP5173			0.999996
Disruption Of Postsynaptic Signaling By CNV WP4875			0.999996
Disturbed Pathways In Duchenne Muscular Dystrophy WP5356			0.999996		0.0630216
DNA Damage Response Only ATM Dependent WP710			0.999996	0.999155		0.482542
DNA Damage Response WP707			0.999996			0.58002
DNA IR Damage And Cellular Response Via ATR WP4016			0.999996
DNA IR Double Strand Breaks And Cellular Response Via ATM WP3959			0.999996
DNA Repair Pathways Full Network WP4946				0.999155		0.72118
DNA Replication WP466			0.999996
Dopaminergic Neurogenesis WP2855			0.999996
Dravet Syndrome WP5200			0.999996
Drug Induction Of Bile Acid Pathway WP2289			0.999996
DYRK1A Involvement Regarding Cell Proliferation In Brain Development WP5180			0.999996	0.999155
Ebola Virus Infection In Host WP4217			0.999996			0.408505
Ebstein Barr Virus LMP1 Signaling WP262				0.999155
Ectoderm Differentiation WP2858			0.999996			0.419323
EDA Signaling In Hair Follicle Development WP3930			0.999996
Effect Of Intestinal Microbiome On Anticoagulant Response Of Vitamin K Antagonists WP5273			0.999996
Effects Of Nitric Oxide WP1995			0.999996
EGF EGFR Signaling Pathway WP437			0.999996			0.8078
EGFR Tyrosine Kinase Inhibitor Resistance WP4806			0.999996	0.999155		0.631339
Eicosanoid Metabolism Via Cyclooxygenases COX WP4719			0.999996			0.466476
Eicosanoid Metabolism Via Cytochrome P450 Monooxygenases Pathway WP4720			0.999996
Eicosanoid Metabolism Via Lipooxygenases LOX WP4721			0.999996			0.255045
Eicosanoid Synthesis WP167			0.999996			0.189283
Electron Transport Chain OXPHOS System In Mitochondria WP111				0.00687204		0.685737
Embryonic Stem Cell Pluripotency Pathways WP3931			0.999996	0.999155		0.714481
Endochondral Ossification With Skeletal Dysplasias WP4808			0.999996		0.0630216
Endochondral Ossification WP474			0.999996		0.0630216
Endoderm Differentiation WP2853			0.999996	0.999155
Endometrial Cancer WP4155			0.999996
Endoplasmic Reticulum Stress Response In Coronavirus Infection WP4861			0.999996			0.131534
Endothelin Pathways WP2197			0.999996
Energy Metabolism WP1541			0.999996
Enterocyte Cholesterol Metabolism WP5333			0.999996
Enterohepatic Circulation Of Bile Acids WP5396			0.999996
Envelope Proteins And Their Potential Roles In EDMD Physiopathology WP4535			0.999996
Epithelial To Mesenchymal Transition In Colorectal Cancer WP4239			0.999996		0.0990831	0.8078
EPO Receptor Signaling WP581			0.999996
ErbB Signaling Pathway WP673			0.999996			0.650478
ERK Pathway In Huntington 39 S Disease WP3853			0.999996
Estrogen Metabolism WP5276			0.999996
Estrogen Metabolism WP697			0.999996
Estrogen Receptor Pathway WP2881			0.999996
Estrogen Signaling Pathway WP712			0.999996
Ethanol Effects On Histone Modifications WP3996			0.999996
Ether Lipid Biosynthesis WP5275			0.999996	0.999155
Eukaryotic Transcription Initiation WP405				0.999155		0.522591
Exercise Induced Circadian Regulation WP410			0.999996	0.999155
Extracellular Vesicle Mediated Signaling In Recipient Cells WP2870			0.999996			0.465738
Extracellular Vesicles In The Crosstalk Of Cardiac Cells WP4300			0.999996		0.0594312
Extrafollicular And Follicular B Cell Activation By SARS CoV 2 WP5218			0.999996	0.999155		0.0912539
Factors And Pathways Affecting Insulin Like Growth Factor IGF1 Akt Signaling WP3850			0.999996
Familial Hyperlipidemia Type 1 WP5108			0.999996
Familial Hyperlipidemia Type 2 WP5109			0.999996
Familial Hyperlipidemia Type 4 WP5111			0.999996
Familial Hyperlipidemia Type 5 WP5112			0.999996
Familial Partial Lipodystrophy WP5102			0.999996			0.465738
Farnesoid X Receptor Pathway WP2879			0.999996
Fas Ligand Pathway And Stress Induction Of Heat Shock Proteins WP314			0.999996			0.52576
Fatty Acid Beta Oxidation WP143						0.48041
Fatty Acid Biosynthesis WP357			0.999996			0.4367
Fatty Acid Omega Oxidation WP206			0.999996
Fatty Acid Transporters WP5061						0.425931
Fatty Acids And Lipoproteins Transport In Hepatocytes WP5323			0.999996			0.482542
Female Steroid Hormones In Cardiomyocyte Energy Metabolism WP5318			0.999996
Ferroptosis WP4313			0.999996			0.575021
FGF23 Signaling In Hypophosphatemic Rickets And Related Disorders WP4790			0.999996
FGFR3 Signaling In Chondrocyte Proliferation And Terminal Differentiation WP4767			0.999996
Fibrin Complement Receptor 3 Signaling Pathway WP4136			0.999996			0.522591
Fluoropyrimidine Activity WP1601			0.999996
Focal Adhesion PI3K Akt mTOR Signaling Pathway WP3932			0.999996	0.999155		0.80851
Focal Adhesion WP306			0.999996	0.999155
Folate Alcohol And Cancer Pathway Hypotheses WP1589			0.999996
Folate Metabolism WP176			0.999996			0.58002
Follicle Stimulating Hormone FSH Signaling Pathway WP2035				0.999155
FOXA2 Pathway WP5066			0.999996
Fragile X Syndrome WP4549			0.999996	0.999155	0.0861079
FTO Obesity Variant Mechanism WP3407			0.999996
G Protein Signaling Pathways WP35			0.999996
G1 To S Cell Cycle Control WP45			0.999996			0.575021
G13 Signaling Pathway WP524			0.999996
GABA Metabolism Aka GHB WP4157			0.999996
GABA Receptor Signaling WP4159			0.999996
Galanin Receptor Pathway WP4970			0.999996
Gamma Glutamyl Cycle For The Biosynthesis And Degradation Of Glutathione Including Diseases WP4518			0.999996
Ganglio Series Sphingolipid Metabolism WP5299			0.999996
Ganglio Sphingolipid Metabolism WP1423			0.999996
Gastric Acid Production WP2596			0.999996
Gastric Cancer Network 2 WP2363			0.999996	0.999155
Gastrin Signaling Pathway WP4659			0.999996	0.999155		0.714256
GDNF RET Signaling Axis WP4830			0.999996
Gene Regulatory Network Modelling Somitogenesis WP2854			0.999996
Genes Controlling Nephrogenesis WP4823			0.999996
Genes Related To Primary Cilium Development Based On CRISPR WP4536			0.999996			0.679654
Genes Targeted By miRNAs In Adipocytes WP1992			0.999996
Genetic Causes Of Porto Sinusoidal Vascular Disease WP5269			0.999996	0.999155
Glial Cell Differentiation WP2276			0.999996
Glioblastoma Signaling Pathways WP2261			0.999996			0.630325
Glucocorticoid Biosynthesis WP5280			0.999996
Glucocorticoid Receptor Pathway WP2880			0.999996	0.999155		0.0375369
Glucuronidation WP698			0.999996
Glutathione Metabolism WP100			0.999996
Glycerolipids And Glycerophospholipids WP4722			0.999996
Glycerophospholipid Biosynthetic Pathway WP2533			0.999996			0.465738
Glycogen Synthesis And Degradation WP500			0.999996
Glycolysis And Gluconeogenesis WP534			0.999996	0.999155
Glycosaminoglycan Degradation WP4815			0.999996
Glycosaminoglycan Synthesis In Fibroblasts WP5395			0.999996
Glycosphingolipid Metabolism WP5292			0.999996	0.999155
Glyoxylate Metabolism WP5166			0.999996
GPCRs Class A Rhodopsin Like WP455			0.999996	0.999155		0.0905946
GPCRs Class B Secretin Like WP334			0.999996
GPCRs Class C Metabotropic Glutamate Pheromone WP501			0.999996
GPCRs Other WP117			0.999996			0.459644
GPR143 In Melanocytes And Retinal Pigment Epithelium Cells WP4941			0.999996
GPR40 Pathway WP3958			0.999996
Growth Factors And Hormones In Beta Cell Proliferation WP5385			0.999996
Hair Follicle Development Cytodifferentiation Part 3 Of 3 WP2840			0.999996
Hair Follicle Development Organogenesis Part 2 Of 3 WP2839			0.999996
Head And Neck Squamous Cell Carcinoma WP4674			0.999996	0.999155
Heart Development WP1591			0.999996
Hedgehog Signaling Pathway WP4249			0.999996
Hedgehog Signaling Pathway WP47			0.999996
Hematopoietic Stem Cell Differentiation WP2849			0.999996
Hematopoietic Stem Cell Gene Regulation By GABP Alpha Beta Complex WP3657			0.999996
Hepatitis B Infection WP4666			0.999996	0.999155	0.09586	0.295577
Hepatitis C And Hepatocellular Carcinoma WP3646			0.999996	0.999155		0.335977
Hepatocyte Growth Factor Receptor Signaling WP313			0.999996
Hereditary Leiomyomatosis And Renal Cell Carcinoma Pathway WP4206				0.999155
Hfe Effect On Hepcidin Production WP3924			0.999996
HIF1A And PPARG Regulation Of Glycolysis WP2456			0.999996			0.321713
Hippo Merlin Signaling Dysregulation WP4541			0.999996
Hippo Signaling Regulation Pathways WP4540			0.999996
Hippo YAP Signaling WP4537			0.999996
Hippocampal Synaptogenesis And Neurogenesis WP5231			0.999996
Hormonal Control Of Pubertal Growth Spurt WP4194			0.999996
Host Pathogen Interaction Of Human Coronaviruses Apoptosis WP4864			0.999996
Host Pathogen Interaction Of Human Coronaviruses Interferon Induction WP4880	0.0258066					0.264294
Host Pathogen Interaction Of Human Coronaviruses MAPK Signaling WP4877	0.0258066		0.999996		0.0594312	0.0375369
Hypertrophy Model WP516			0.999996			0.432839
Hypothesized Pathways In Pathogenesis Of Cardiovascular Disease WP3668			0.999996
Hypothetical Craniofacial Development Pathway WP3655			0.999996
ID Signaling Pathway WP53			0.999996	0.999155
IL 1 Signaling Pathway WP195			0.999996			0.552021
IL 10 Anti Inflammatory Signaling Pathway WP4495			0.999996
IL 17 Signaling Pathway WP2112			0.999996
IL 18 Signaling Pathway WP4754			0.999996
IL 2 Signaling Pathway WP49			0.999996	0.999155		0.492949
IL 24 Signaling Pathway WP5413			0.999996	0.999155	0.126657	0.0727476
IL 26 Signaling Pathways WP5347			0.999996	0.999155	0.0594312	0.533593
IL 3 Signaling Pathway WP286				0.999155
IL 4 Signaling Pathway WP395
IL 5 Signaling Pathway WP127			0.999996	0.999155
IL1 And Megakaryocytes In Obesity WP2865			0.999996	0.999155	0.0594312	0.447087
Immune Infiltration In Pancreatic Cancer WP5285			0.999996	0.999155	0.0594312	0.501562
Immune Response To Tuberculosis WP4197						0.4367
Inclusion Body Myositis WP5120			0.999996
Inflammatory Bowel Disease Signaling WP5198			0.999996	0.999155
Inflammatory Response Pathway WP453			0.999996
Initiation Of Transcription And Translation Elongation At The HIV 1 LTR WP3414			0.999996
Insulin Signaling In Adipocytes Diabetic Condition WP3635				0.999155
Insulin Signaling In Adipocytes Normal Condition WP3634				0.999155
Insulin Signaling WP481			0.999996			0.575021
Integrin Mediated Cell Adhesion WP185			0.999996			0.678766
Interactions Between Immune Cells And microRNAs In Tumor Microenvironment WP4559			0.999996			0.465738
Interactions Between LOXL4 And Oxidative Stress Pathway WP3670			0.999996
Interferon Type I Signaling Pathways WP585				0.999155		0.552021
Interleukin 1 IL 1 Structural Pathway WP2637			0.999996			0.323504
Interleukin 1 Induced Activation Of NF kB WP3656			0.999996
Interleukin 11 Signaling Pathway WP2332			0.999996	0.999155
Intracellular Trafficking Proteins Involved In CMT Neuropathy WP4856			0.999996
Intraflagellar Transport Proteins Binding To Dynein WP4532				0.999155		0.459644
Involvement Of Secretase In Neurodegenerative Diseases WP5372			0.999996
Iron Metabolism Disorders WP5172			0.999996
JAK STAT Signaling In The Regulation Of Beta Cells WP5358			0.999996
Joubert Syndrome WP4656			0.999996
Kallmann Syndrome WP5074			0.999996			0.447087
Kennedy Pathway From Sphingolipids WP3933			0.999996
Kinin Kallikrein Pathway WP5089	0.0251806		0.999996
Kisspeptin Kisspeptin Receptor System In The Ovary WP4871			0.999996		0.0594312
Kit Receptor Signaling Pathway WP304			0.999996	0.999155
Kleefstra Syndrome WP5351			0.999996
Krebs Cycle Disorders WP4236			0.999996	0.999155
Kynurenine Pathway And Links To Cell Senescence WP5044			0.999996
Lactate Shuttle In Glial Cells WP5314			0.999996	0.999155
Lacto Series Sphingolipid Metabolism WP5303			0.999996	0.999155
LDL Influence On CD14 And TLR4 WP5272			0.999996			0.447087
LDLRAD4 And What We Know About It WP4904			0.999996
Leptin Insulin Signaling Overlap WP3935			0.999996
Leptin Signaling Pathway WP2034				0.999155
Leukocyte Intrinsic Hippo Pathway Functions WP4542			0.999996
Leukotriene Metabolic Pathway WP5171			0.999996			0.388208
Linoleic Acid Metabolism Affected By SARS CoV 2 WP4853			0.999996
Lipid Metabolism In Senescent Cells WP5149			0.999996			0.432839
Lipid Metabolism Pathway WP3965			0.999996			0.465738
Lipid Particles Composition WP3601			0.999996
Liver X Receptor Pathway WP2874			0.999996
lncRNA In Canonical Wnt Signaling And Colorectal Cancer WP4258			0.999996			0.459644
lncRNA Mediated Mechanisms Of Therapeutic Resistance WP3672			0.999996
LTF Danger Signal Response Pathway WP4478			0.999996	0.999155		0.425931
Lung Fibrosis WP3624			0.999996	0.999155	0.0630216	0.575021
Macrophage Markers WP4146				0.999155
Major Receptors Targeted By Epinephrine And Norepinephrine WP4589			0.999996
Male Infertility WP4673			0.999996	0.999155	0.0955912	0.552122
Male Steroid Hormones In Cardiomyocyte Energy Metabolism WP5320			0.999996
Mammalian Disorder Of Sexual Development WP4842			0.999996
Mammary Gland Development Pathway Embryonic Development Stage 1 Of 4 WP2813			0.999996
Mammary Gland Development Pathway Involution Stage 4 Of 4 WP2815					0.0594312
Mammary Gland Development Pathway Pregnancy And Lactation Stage 3 Of 4 WP2817			0.999996
Mammary Gland Development Pathway Puberty Stage 2 Of 4 WP2814			0.999996
MAP3K1 Role In Promoting And Blocking Gonadal Determination WP4872			0.999996			0.419323
MAPK And NFkB Signaling Pathways Inhibited By Yersinia YopJ WP3849						0.380017
MAPK Cascade WP422			0.999996			0.476547
MAPK Pathway In Congenital Thyroid Cancer WP4928			0.999996
MAPK Signaling Pathway WP382			0.999996			0.34829
Markers Of Kidney Cell Lineage WP5236			0.999996	0.999155
Matrix Metalloproteinases WP129			0.999996		0.0594312
mBDNF And proBDNF Regulation Of GABA Neurotransmission WP4829			0.999996
Measles Virus Infection WP4630	0.0481408		0.999996	0.999155		0.264294
Mechanoregulation And Pathology Of YAP TAZ Via Hippo And Non Hippo Mechanisms WP4534			0.999996
MECP2 And Associated Rett Syndrome WP3584			0.999996	0.999155
MED And Pseudoachondroplasia Genes WP4789			0.999996
Melanoma WP4685			0.999996
Melatonin Metabolism And Effects WP3298			0.999996
Mesodermal Commitment Pathway WP2857			0.999996	0.999155
MET In Type 1 Papillary Renal Cell Carcinoma WP4205			0.999996	0.999155
Metabolic Epileptic Disorders WP5355			0.999996	0.999155		0.650478
Metabolic Pathway Of LDL HDL And TG Including Diseases WP4522			0.999996
Metabolic Pathways Of Fibroblasts WP5312			0.999996
Metabolic Reprogramming In Pancreatic Cancer WP5220			0.999996
Metabolism Of Alpha Linolenic Acid WP4586						0.294721
Metabolism Of Sphingolipids In ER And Golgi Apparatus WP4142			0.999996	0.999155
Metapathway Biotransformation Phase I And II WP702		0.0451656	0.999996		0.108258
Methionine De Novo And Salvage Pathway WP3580			0.999996			0.187845
Methionine Metabolism Leading To Sulfur Amino Acids And Related Disorders WP4292			0.999996
Methylation Pathways WP704			0.999996
Mevalonate Arm Of Cholesterol Biosynthesis Pathway WP4190			0.999996
Microglia Pathogen Phagocytosis Pathway WP3937			0.999996			0.294721
MicroRNA For Targeting Cancer Growth And Vascularization In Glioblastoma WP3593			0.999996
MicroRNAs In Cardiomyocyte Hypertrophy WP1544			0.999996			0.631339
Microtubule Cytoskeleton Regulation WP2038			0.999996
Mineralocorticoid Biosynthesis WP5279			0.999996
Mir 124 Predicted Interactions With Cell Cycle And Differentiation WP3595			0.999996
miR 509 3P Alteration Of YAP1 ECM Axis WP3967			0.999996
miR 517 Relationship With ARCN1 And USP1 WP3596			0.999996
miRNA Regulation Of DNA Damage Response WP1530			0.999996			0.58002
miRNA Regulation Of P53 Pathway In Prostate Cancer WP3982			0.999996
miRNA Regulation Of Prostate Cancer Signaling Pathways WP3981			0.999996
miRNA Role In Immune Response In Sepsis WP4329			0.999996	0.999155		0.492949
miRNA Targets In ECM And Membrane Receptors WP2911			0.999996
Mitochondrial Complex I Assembly Model OXPHOS System WP4324				0.660401		0.552122
Mitochondrial Complex III Assembly WP4921				0.999155
Mitochondrial Complex IV Assembly WP4922				0.660401
Mitochondrial Fatty Acid Oxidation Disorders WP5123						0.425931
Mitochondrial Immune Response To SARS CoV 2 WP5038			0.999996			0.264294
Mitochondrial Long Chain Fatty Acid Beta Oxidation WP368						0.419323
Modulation Of PI3K Akt mTOR Signaling By Bioactive Sphingolipids WP5192			0.999996
Modulators Of TCR Signaling And T Cell Activation WP5072				0.999155
Molybdenum Cofactor Moco Biosynthesis WP4507			0.999996
Monoamine GPCRs WP58			0.999996
Monoamine Transport WP727			0.999996
mRNA Processing WP411			0.999996	0.999155
mRNA Vaccine Activation Of Dendritic Cell And Induction Of IFN 1 WP5187						0.0905946
MTHFR Deficiency WP4288			0.999996
MYD88 Distinct Input Output Pathway WP3877			0.999996
Myometrial Relaxation And Contraction Pathways WP289			0.999996	0.999155		0.574346
N Glycan Biosynthesis WP5153			0.999996
NAD Biosynthetic Pathways WP3645						0.187845
NAD Metabolism In Oncogene Induced Senescence And Mitochondrial Dysfunction Associated Senescence WP5046			0.999996			0.4367
NAD Metabolism Sirtuins And Aging WP3630						0.360174
NAD Metabolism WP3644			0.999996	0.999155		0.415204
Nanomaterial Induced Inflammasome Activation WP3890			0.999996			0.304249
Nanoparticle Mediated Activation Of Receptor Signaling WP2643			0.999996
ncRNAs Involved In STAT3 Signaling In Hepatocellular Carcinoma WP4337			0.999996
ncRNAs Involved In Wnt Signaling In Hepatocellular Carcinoma WP4336			0.999996			0.446137
Neovascularisation Processes WP4331			0.999996		0.0594312
Nephrogenesis WP5052			0.999996
Nephrotic Syndrome WP4758			0.999996	0.999155
Netrin UNC5B Signaling Pathway WP4747			0.999996
Network Map Of SARS CoV 2 Signaling Pathway WP5115	0.0694375		0.999996	0.999155	0.12257	0.0025731
Neural Crest Cell Migration During Development WP4564			0.999996		0.0594312
Neural Crest Cell Migration In Cancer WP4565			0.999996		0.0594312
Neural Crest Differentiation WP2064			0.999996
Neurodegeneration With Brain Iron Accumulation NBIA Subtypes Pathway WP4577			0.999996
Neuroinflammation And Glutamatergic Signaling WP5083			0.999996
Neuroinflammation WP4919			0.999996
Neurotransmitter Disorders WP4220			0.999996
NF1 Copy Number Variation Syndrome WP5366			0.999996	0.999155
Nicotine Effect On Dopaminergic Neurons WP1602			0.999996
Nicotine Metabolism In Liver Cells WP1600			0.999996
Nitric Oxide Metabolism In Cystic Fibrosis WP4947			0.999996
NO cGMP PKG Mediated Neuroprotection WP4008			0.999996
Non Classical Role Of Vitamin D WP5133			0.999996
Non Genomic Actions Of 1 25 Dihydroxyvitamin D3 WP4341	0.0382161		0.999996	0.999155
Non Homologous End Joining WP438				0.999155
Non Small Cell Lung Cancer WP4255			0.999996			0.591651
Nonalcoholic Fatty Liver Disease WP4396			0.999996	0.223983		0.568996
Notch Signaling Pathway WP61			0.999996
Notch Signaling WP268			0.999996
NOTCH1 Regulation Of Endothelial Cell Calcification WP3413			0.999996
Novel Intracellular Components Of RIG I Like Receptor Pathway WP3865			0.999996	0.999155		0.388208
NPHP1 Deletion Syndrome WP5399			0.999996
NRF2 Pathway WP2884			0.999996			0.550312
NRP1 Triggered Signaling Pathways In Pancreatic Cancer WP5144			0.999996		0.0620907
NRXN1 Deletion Syndrome WP5398			0.999996
Nsp1 From SARS CoV 2 Inhibits Translation Initiation In The Host Cell WP5027				0.708644
Nuclear Receptors In Lipid Metabolism And Toxicity WP299			0.999996	0.999155
Nuclear Receptors Meta Pathway WP2882			0.999996	0.999155		0.151094
Nuclear Receptors WP170			0.999996
Nucleotide Binding Oligomerization Domain NOD Pathway WP1433			0.999996			0.295577
Nucleotide Excision Repair In Xeroderma Pigmentosum WP5114						0.599708
Nucleotide Excision Repair WP4753						0.52576
Nucleotide GPCRs WP80			0.999996	0.999155		0.360174
Octadecanoid Formation From Linoleic Acid WP5324			0.999996
Oligodendrocyte Specification And Differentiation Leading To Myelin Components For CNS WP4304			0.999996			0.465738
Omega 3 Omega 6 Fatty Acid Synthesis WP4723			0.999996			0.411749
Omega 9 Fatty Acid Synthesis WP4724						0.404903
Oncostatin M Signaling Pathway WP2374			0.999996	0.999155		0.552122
One Carbon Metabolism And Related Pathways WP3940			0.999996			0.550312
One Carbon Metabolism WP241			0.999996
Orexin Receptor Pathway WP5094			0.999996	0.999155		0.647312
Osteoblast Differentiation And Related Diseases WP4787			0.999996
Osteoblast Signaling WP322			0.999996
Osteoclast Signaling WP12			0.999996
Osteopontin Signaling WP1434					0.0594312
OSX And miRNAs In Tooth Development WP3971			0.999996
Ovarian Infertility WP34			0.999996
Overlap Between Signal Transduction Pathways Contributing To LMNA Laminopathies WP4879			0.999996
Overview Of Interferons Mediated Signaling Pathway WP4558			0.999996
Overview Of Nanoparticle Effects WP3287			0.999996	0.999155		0.425931
Overview Of Proinflammatory And Profibrotic Mediators WP5095			0.999996	0.999155	0.08805	0.264294
Oxidation By Cytochrome P450 WP43			0.999996
Oxidative Damage Response WP3941			0.999996
Oxidative Phosphorylation WP623			0.999996	0.238026
Oxidative Stress Response WP408			0.999996			0.476547
Oxysterols Derived From Cholesterol WP4545			0.999996	0.999155
P38 MAPK Signaling Pathway WP400			0.999996			0.264294
P53 Transcriptional Gene Network WP4963			0.999996
PAFAH1B1 Copy Number Variation WP5409			0.999996
Pancreatic Adenocarcinoma Pathway WP4263			0.999996			0.648927
Pancreatic Cancer Subtypes WP5390			0.999996			0.329779
Parkin Ubiquitin Proteasomal System Pathway WP2359			0.999996			0.419323
Parkinson 39 S Disease Pathway WP2371			0.999996			0.497413
Pathogenesis Of SARS CoV 2 Mediated By Nsp9 Nsp10 Complex WP4884			0.999996	0.238026
Pathogenic Escherichia Coli Infection WP2272			0.999996
Pathophysiological Roles Of DUX4 In FSHD1 WP5342			0.999996
Pathways Affected In Adenoid Cystic Carcinoma WP3651			0.999996
Pathways Of Nucleic Acid Metabolism And Innate Immune Sensing WP4705						0.415204
PDGF Pathway WP2526
PDGFR Beta Pathway WP3972						0.465738
Peptide GPCRs WP24			0.999996			0.0912539
Peroxiredoxin 2 Induced Ovarian Failure WP4873			0.999996
Perturbations To Host Cell Autophagy Induced By SARS CoV 2 Proteins WP4936			0.999996
Phase I Biotransformations Non P450 WP136			0.999996
Phosphodiesterases In Neuronal Function WP4222			0.999996
Phosphoinositides Metabolism WP4971			0.999996			0.53824
Photodynamic Therapy Induced AP 1 Survival Signaling WP3611			0.999996			0.336578
Photodynamic Therapy Induced HIF 1 Survival Signaling WP3614			0.999996	0.999155		0.0912539
Photodynamic Therapy Induced NF kB Survival Signaling WP3617			0.999996	0.660401	0.0594312	0.264294
Photodynamic Therapy Induced NFE2L2 NRF2 Survival Signaling WP3612			0.999996
Photodynamic Therapy Induced Unfolded Protein Response WP3613				0.999155		0.459644
Physico Chemical Features And Toxicity Associated Pathways WP3680			0.999996			0.58002
Physiological And Pathological Hypertrophy Of The Heart WP1528			0.999996
PI3K Akt Signaling Pathway WP4172			0.999996	0.999155		0.685737
PKC Gamma Calcium Signaling Pathway In Ataxia WP4760			0.999996
Platelet Mediated Interactions With Vascular And Circulating Cells WP4462			0.999996
Pleural Mesothelioma WP5087			0.999996	0.999155	0.215788	0.304249
Pluripotent Stem Cell Differentiation Pathway WP2848			0.999996	0.999155		0.533593
PPAR Alpha Pathway WP2878			0.999996
PPAR Signaling Pathway WP3942			0.999996			0.58002
Prader Willi And Angelman Syndrome WP3998			0.999996
Pre Implantation Embryo WP3527			0.999996	0.999155		0.187845
Pregnane X Receptor Pathway WP2876			0.999996
Primary Focal Segmental Glomerulosclerosis FSGS WP2572			0.999996	0.999155		0.591651
Primary Ovarian Insufficiency WP5316			0.999996	0.999155		0.817256
Pro Survival Signaling Of Neuroprotectin D1 WP5182				0.999155
Progeria Associated Lipodystrophy WP5103			0.999996			0.4367
Prolactin Signaling Pathway WP2037				0.999155
Prostaglandin And Leukotriene Metabolism In Senescence WP5122			0.999996			0.264294
Prostaglandin And Leukotriene Metabolism In Senescence WP5321			0.999996			0.264294
Prostaglandin Signaling WP5088			0.999996	0.999155	0.0594312	0.0905946
Prostaglandin Synthesis And Regulation WP98			0.999996			0.321713
Proteasome Degradation WP183			0.999996	0.999155		0.575021
Proximal Tubule Transport WP4917			0.999996
Purine Metabolism And Related Disorders WP4224			0.999996
Purinergic Signaling WP4900			0.999996	0.999155
Pyrimidine Metabolism And Related Diseases WP4225			0.999996
Quercetin And Nf kB AP 1 Induced Apoptosis WP2435			0.999996			0.415204
RAC1 PAK1 P38 MMP2 Pathway WP3303			0.999996
RalA Downstream Regulated Genes WP2290			0.999996
RANKL RANK Signaling Pathway WP2018			0.999996			0.53824
RAS And Bradykinin Pathways In COVID 19 WP4969	0.0258066		0.999996
Ras Signaling WP4223			0.999996
Regucalcin In Proximal Tubule Epithelial Kidney Cells WP4838			0.999996
Regulation Of Actin Cytoskeleton WP51			0.999996
Regulation Of Apoptosis By Parathyroid Hormone Related Protein WP3872			0.999996	0.999155		0.4367
Regulation Of Sister Chromatid Separation At The Metaphase Anaphase Transition WP4240			0.999996
Regulation Of Wnt B Catenin Signaling By Small Molecule Compounds WP3664			0.999996
Regulatory Circuits Of The STAT3 Signaling Pathway WP4538			0.999996
Relationship Between Inflammation COX 2 And EGFR WP4483			0.999996			0.455537
Renin Angiotensin Aldosterone System RAAS WP4756			0.999996			0.52576
Resistin As A Regulator Of Inflammation WP4481			0.999996	0.999155
Resolvin E1 And Resolvin D1 Signaling Pathways Promoting Inflammation Resolution WP5191			0.999996			0.0912539
Retinoblastoma Gene In Cancer WP2446			0.999996	0.999155		0.447087
Rett Syndrome Causing Genes WP4312			0.999996
Robo4 And VEGF Signaling Pathways Crosstalk WP3943			0.999996
Role Of Hypoxia Angiogenesis And FGF Pathway In OA Chondrocyte Hypertrophy WP5373			0.999996
Roles Of Ceramides In Development Of Insulin Resistance WP5181			0.999996			0.189283
S1P Receptor Signal Transduction WP26			0.999996
SARS Coronavirus And Innate Immunity WP4912			0.999996			0.465738
SARS CoV 2 Altering Angiogenesis Via NRP1 WP5065			0.999996
SARS CoV 2 And ACE2 Receptor Molecular Mechanisms WP4883			0.999996
SARS CoV 2 And COVID 19 Pathway WP4846			0.999996
SARS CoV 2 Innate Immunity Evasion And Cell Specific Immune Response WP5039			0.999996	0.999155		0.0375369
SARS CoV 2 Mitochondrial Chronic Oxidative Stress And Endothelial Dysfunction WP5183			0.999996
Sebaleic Acid Formation And Metabolism WP5315						0.264294
Selective Expression Of Chemokine Receptors During T Cell Polarization WP4494			0.999996
Selenium Micronutrient Network WP15			0.999996			0.131534
Serotonin And Anxiety Related Events WP3944			0.999996
Serotonin And Anxiety WP3947			0.999996
Serotonin HTR1 Group And FOS Pathway WP722			0.999996			0.492949
Serotonin Receptor 2 And ELK SRF GATA4 Signaling WP732			0.999996
Serotonin Transporter Activity WP1455			0.999996
Signal Transduction Through IL1R WP4496			0.999996			0.264294
Sildenafil Treatment WP5294			0.999996
Sleep Regulation WP3591			0.999996
Small Cell Lung Cancer WP4658			0.999996	0.999155		0.657413
Small Ligand GPCRs WP247			0.999996
Smith Magenis And Potocki Lupski Syndrome Copy Number Variation WP5381			0.999996	0.999155
Soluble ACE2 Mediated Cell Entry Of SARS CoV 2 WP5076			0.999996
Somatic Sex Determination WP4814			0.999996
Somitogenesis In The Context Of Spondylocostal Dysostosis WP4785			0.999996
Sphingolipid Metabolism In Senescence WP5121			0.999996
Sphingolipid Metabolism Integrated Pathway WP4726			0.999996
Sphingolipid Metabolism Overview WP4725			0.999996
Spinal Cord Injury WP2431			0.999996	0.999155	0.0861079	0.0550898
Splicing Factor NOVA Regulated Synaptic Proteins WP4148			0.999996
Statin Inhibition Of Cholesterol Production WP430			0.999996
Steroid Biosynthesis WP496			0.999996
Steroid Hormone Precursor Biosynthesis WP5277			0.999996
Sterol Regulatory Element Binding Proteins SREBP Signaling WP1982			0.999996
STING Pathway In Kawasaki Like Disease And COVID 19 WP4961						0.4367
Striated Muscle Contraction Pathway WP383			0.999996
Sudden Infant Death Syndrome SIDS Susceptibility Pathways WP706			0.999996	0.999155		0.8078
Sulfatase And Aromatase Pathway WP5368			0.999996
Sulfation Biotransformation Reaction WP692			0.999996
Sulindac Metabolic Pathway WP2542						0.264294
Supression Of HMGB1 Mediated Inflammation By THBD WP4479				0.999155
Synaptic Signaling Pathways Associated With Autism Spectrum Disorder WP4539			0.999996
Synaptic Vesicle Pathway WP2267			0.999996
Synthesis Of Ceramides And 1 Deoxyceramides WP5194			0.999996
T Cell Activation SARS CoV 2 WP5098				0.999155
T Cell Antigen Receptor TCR Pathway During Staphylococcus Aureus Infection WP3863				0.999155
T Cell Modulation In Pancreatic Cancer WP5078			0.999996	0.999155		0.321713
T Cell Receptor And Co Stimulatory Signaling WP2583				0.999155
T Cell Receptor Signaling Pathway WP69				0.999155
Tamoxifen Metabolism WP691			0.999996
TAR Syndrome WP5362			0.999996	0.999155		0.393432
Target Of Rapamycin Signaling WP1471			0.999996
TCA Cycle And Deficiency Of Pyruvate Dehydrogenase Complex PDHc WP2453			0.999996
TCA Cycle Nutrient Use And Invasiveness Of Ovarian Cancer WP2868			0.999996
TGF Beta Receptor Signaling In Skeletal Dysplasias WP4816			0.999996	0.999155
TGF Beta Receptor Signaling WP560			0.999996	0.999155
TGF Beta Signaling In Thyroid Cells For Epithelial Mesenchymal Transition WP3859			0.999996
TGF Beta Signaling Pathway WP366			0.999996	0.999155		0.753541
Tgif Disruption Of Shh Signaling WP3674			0.999996
Th17 Cell Differentiation Pathway WP5130			0.999996	0.999155		0.58002
Thermogenesis WP4321			0.999996	0.999155		0.48041
Thymic Stromal Lymphopoietin TSLP Signaling Pathway WP2203			0.999996	0.999155
Thyroid Hormones Production And Peripheral Downstream Signaling Effects WP4746			0.999996	0.999155
Thyroid Stimulating Hormone TSH Signaling Pathway WP2032				0.999155		0.563739
Thyroxine Thyroid Hormone Production WP1981			0.999996
TLR4 Signaling And Tolerance WP3851				0.999155		0.459644
TNF Alpha Signaling Pathway WP231			0.999996	0.999155		0.455537
TNF Related Weak Inducer Of Apoptosis TWEAK Signaling Pathway WP2036				0.999155
Toll Like Receptor Signaling Pathway WP75			0.999996	0.999155		0.466476
Toll Like Receptor Signaling Related To MyD88 WP3858						0.465738
TP53 Network WP1742			0.999996			0.425931
Trans Sulfuration One Carbon Metabolism And Related Pathways WP2525			0.999996			0.58002
Trans Sulfuration Pathway WP2333			0.999996
Transcription Co Factors SKI And SKIL Protein Partners WP4533			0.999996
Transcription Factors Regulate miRNAs Related To Cardiac Hypertrophy WP1559			0.999996
Transcriptional Cascade Regulating Adipogenesis WP4211						0.388208
Translation Factors WP107				0.0368691		0.53824
Translation Inhibitors In Chronically Activated PDGFRA Cells WP4566				0.999155		0.531558
Triacylglyceride Synthesis WP325			0.999996
TROP2 Regulatory Signaling WP5300			0.999996
Tryptophan Catabolism Leading To NAD Production WP4210			0.999996			0.415204
Tryptophan Metabolism WP465			0.999996
Tumor Suppressor Activity Of SMARCB1 WP4204			0.999996
Type 2 Papillary Renal Cell Carcinoma WP4241			0.999996			0.48041
Type I Collagen Synthesis In The Context Of Osteogenesis Imperfecta WP4786			0.999996
Type I Interferon Induction And Signaling During SARS CoV 2 Infection WP4868	0.0258066		0.999996			0.0905946
Type II Interferon Signaling WP619			0.999996			0.273546
Type III Interferon Signaling WP2113			0.999996
TYROBP Causal Network In Microglia WP3945			0.999996	0.999155		0.388208
Tyrosine Metabolism And Related Disorders WP4506			0.999996
UDP Derived Sugars Synthesis In Fibroblasts WP5394			0.999996
Ulcerative Colitis Signaling WP5174			0.999996
Unfolded Protein Response WP4925						0.197849
Urea Cycle And Associated Pathways WP4595			0.999996	0.999155		0.4367
Urea Cycle And Metabolism Of Amino Groups WP497			0.999996			0.4367
Urea Cycle And Related Diseases WP4571			0.999996			0.336564
Urotensin II Mediated Signaling Pathway WP5158			0.999996		0.0630216	0.58002
Valproic Acid Pathway WP3871			0.999996
Vasopressin Regulated Water Reabsorption WP5085			0.999996			0.52576
VEGFA VEGFR2 Signaling WP3888	0.122276		0.999996	0.999155	0.215788	0.406045
Vitamin A And Carotenoid Metabolism WP716			0.999996
Vitamin B12 Metabolism WP1533			0.999996			0.53824
Vitamin B6 Dependent And Responsive Disorders WP4228			0.999996
Vitamin D In Inflammatory Diseases WP4482						0.187845
Vitamin D Metabolism WP1531			0.999996
Vitamin D Receptor Pathway WP2877			0.999996	0.999155	0.108258	0.264294
Vitamin D Sensitive Calcium Signaling In Depression WP4698			0.999996
Vitamin K Metabolism And Activation Of Dependent Proteins WP5186			0.999996
Warburg Effect Modulated By Deubiquitinating Enzymes And Their Substrates WP5216			0.999996	0.999155
White Fat Cell Differentiation WP4149			0.999996			0.470937
Wnt Beta Catenin Signaling Pathway In Leukemia WP3658			0.999996
Wnt Signaling In Kidney Disease WP4150			0.999996
Wnt Signaling Pathway And Pluripotency WP399			0.999996			0.466476
Wnt Signaling Pathway WP363			0.999996			0.532334
Wnt Signaling WP428			0.999996			0.492949
Zinc Homeostasis WP3529			0.999996

## Sheet: TableS4.4 wiki-down pathways
	adjusted p value
Term	PD-Visit1	GBA-Visit1	LRKK2-Visit1	Prodromal-Visit1	PD-Visit8	GBA-Visit8
10Q11 21Q11 23 Copy Number Variation Syndrome WP5352				0.999155		0.995722
10Q22Q23 Copy Number Variation WP5402				0.999155		0.995722
11P11 2 Copy Number Variation Syndrome WP5348				0.999155		0.995722
15Q11Q13 Copy Number Variation WP5407						0.995722
15Q13 3 Copy Number Variation Syndrome WP4942						0.995722
15Q25 Copy Number Variation WP5408						0.995722
16P11 2 Distal Deletion Syndrome WP4950						0.995722
16P11 2 Proximal Deletion Syndrome WP4949						0.995722
17Q12 Copy Number Variation Syndrome WP5287				0.999155		0.995722
1P36 Copy Number Variation Syndrome WP5345			0.996309	0.999155
22Q11 2 Copy Number Variation Syndrome WP4657						0.995722
2Q11 2 Copy Number Variation Syndrome WP5221						0.995722
2Q13 Copy Number Variation Syndrome WP5222				0.999155
2Q37 Copy Number Variation Syndrome WP5224				0.999155		0.995722
3Q29 Copy Number Variation Syndrome WP4906				0.999155
5Q35 Copy Number Variation WP5380				0.999155		0.995722
7 Oxo C And 7 Beta HC Pathways WP5064				0.999155
7Q11 23 Copy Number Variation Syndrome WP4932				0.999155		0.995722
8P23 1 Copy Number Variation Syndrome WP5346						0.995722
A Network Map Of Macrophage Stimulating Protein MSP Signaling WP5353				0.999155		0.995722
Abnormal Calcium Handling And Its Effects On Muscle Contraction In DMD WP5343						0.995722
Acetylcholine Synthesis WP528						0.995722
Acute Viral Myocarditis WP4298						0.995722
Adipogenesis WP236				0.999155		0.995722
AGE RAGE Pathway WP2324						0.995722
Airway Smooth Muscle Cell Contraction WP4962						0.995722
Alanine And Aspartate Metabolism WP106						0.995722
Allograft Rejection WP2328			0.996309	0.999155		0.995722
Alpha 6 Beta 4 Signaling Pathway WP244						0.995722
Alternative Pathway Of Fetal Androgen Synthesis WP4524						0.995722
Alzheimer 39 S Disease And miRNA Effects WP2059			0.996309	0.999155		0.995722
Alzheimer 39 S Disease WP5124			0.996309	0.999155		0.995722
Amino Acid Metabolism WP3925						0.995722
Amino Acid Transport Defects IEMs WP5029						0.995722
AMP Activated Protein Kinase Signaling WP1403						0.995722
Amyotrophic Lateral Sclerosis ALS WP2447						0.995722
Androgen Receptor Network In Prostate Cancer WP2263						0.995722
Androgen Receptor Signaling Pathway WP138						0.995722
Angiogenesis WP1539						0.995722
Angiopoietin Like Protein 8 Regulatory Pathway WP3915						0.995722
Angiotensin II Receptor Type 1 Pathway WP5036						0.995722
Antiviral And Anti Inflammatory Effects Of Nrf2 On SARS CoV 2 Pathway WP5113				0.999155		0.995722
Apoptosis Modulation And Signaling WP1772				0.999155
Apoptosis WP254				0.999155
Arrhythmogenic Right Ventricular Cardiomyopathy WP2118						0.995722
Aryl Hydrocarbon Receptor Pathway WP2586						0.995722
Aryl Hydrocarbon Receptor Pathway WP2873						0.995722
ATM Signaling In Development And Disease WP3878						0.995722
Autophagy In Pancreatic Ductal Adenocarcinoma WP5331				0.999155
B Cell Receptor Signaling Pathway WP23				0.999155		0.995722
Bardet Biedl Syndrome WP5234						0.995722
Base Excision Repair WP4752				0.999155
BDNF TrkB Signaling WP3676						0.995722
Bile Acids Synthesis And Enterohepatic Circulation WP4389						0.995722
Biogenic Amine Synthesis WP550						0.995722
Biosynthesis And Regeneration Of Tetrahydrobiopterin And Catabolism Of Phenylalanine WP4156						0.995722
Bladder Cancer WP2828				0.999155
Bone Morphogenic Protein Signaling And Regulation WP1425				0.999155		0.995722
Brain Derived Neurotrophic Factor BDNF Signaling Pathway WP2380				0.999155		0.995722
Breast Cancer Pathway WP4262			0.996309	0.999155		0.995722
Burn Wound Healing WP5055			0.996309	0.999155		0.995722
Calcium Regulation In Cardiac Cells WP536				0.999155		0.995722
CAMKK2 Pathway WP4874						0.995722
Cancer Immunotherapy By CTLA4 Blockade WP4582			0.996309
Cancer Immunotherapy By PD 1 Blockade WP4585			0.996309	0.999155		0.995722
Cannabinoid Receptor Signaling WP3869						0.995722
Canonical And Non Canonical Notch Signaling WP3845						0.995722
Cardiac Progenitor Differentiation WP2406				0.999155		0.995722
Cardiomyocyte Signaling Pathways Converging On Titin WP5344						0.995722
Catalytic Cycle Of Mammalian Flavin Containing Monooxygenases FMOs WP688						0.995722
Cell Cycle WP179				0.999155		0.995722
Cell Interactions Of The Pancreatic Cancer Microenvironment WP5284			0.996309			0.995722
Cell Migration And Invasion Through p75NTR WP4561						0.995722
Cell Type Dependent Selectivity Of CCK2R Signaling WP3679						0.995722
Cells And Molecules Involved In Local Acute Inflammatory Response WP4493				0.999155
Cellular Proteostasis WP4918			0.996309	0.223983
Chemokine Signaling Pathway WP3929						0.995722
Cholesterol Metabolism WP5304						0.995722
Chromosomal And Microsatellite Instability In Colorectal Cancer WP4216			0.996309			0.995722
Chronic Hyperglycemia Impairment Of Neuron Function WP5283						0.995722
Ciliary Landscape WP4352				0.999155		0.997049
Ciliopathies WP4803				0.999155		0.995722
Circadian Rhythm Genes WP3594				0.999155		0.997049
CKAP4 Signaling Pathway Map WP5322			0.996309	0.999155		0.995722
Classical Pathway Of Steroidogenesis With Glucocorticoid And Mineralocorticoid Metabolism WP4523						0.995722
Clear Cell Renal Cell Carcinoma Pathways WP4018				0.999155		0.995722
Clock Controlled Autophagy In Bone Metabolism WP5205				0.999155		0.995722
Codeine And Morphine Metabolism WP1604						0.995722
Common Pathways Underlying Drug Addiction WP2636						0.995722
Complement Activation WP545						0.995722
Complement And Coagulation Cascades WP558						0.995722
Complement System In Neuronal Development And Plasticity WP5090						0.995722
Complement System WP2806			0.996309	0.999155		0.995722
Constitutive Androstane Receptor Pathway WP2875						0.995722
Corticotropin Releasing Hormone Signaling Pathway WP2355				0.999155		0.995722
COVID 19 Adverse Outcome Pathway WP4891				0.999155		0.995722
Creatine Pathway WP5190						0.995722
Cytokines And Inflammatory Response WP530			0.996309
Cytoplasmic Ribosomal Proteins WP477			8.32538e-08	1.86691e-62
Cytosolic DNA Sensing Pathway WP4655			0.996309	0.999155
Deregulation Of Rab And Rab Effector Genes In Bladder Cancer WP2291						0.995722
Development And Heterogeneity Of The ILC Family WP3893				0.999155		0.995722
Development Of Ureteric Collection System WP5053						0.995722
Disorders Of Bile Acid Synthesis And Biliary Transport WP5176				0.999155
Disruption Of Postsynaptic Signaling By CNV WP4875						0.995722
Disturbed Pathways In Duchenne Muscular Dystrophy WP5356						0.995722
DNA Damage Response Only ATM Dependent WP710				0.999155		0.995722
DNA Damage Response WP707						0.995722
DNA IR Damage And Cellular Response Via ATR WP4016						0.995722
DNA IR Double Strand Breaks And Cellular Response Via ATM WP3959						0.995722
DNA Repair Pathways Full Network WP4946				0.999155
DNA Replication WP466						0.995722
Dopaminergic Neurogenesis WP2855						0.995722
Dravet Syndrome WP5200						0.995722
Drug Induction Of Bile Acid Pathway WP2289						0.995722
DYRK1A Involvement Regarding Cell Proliferation In Brain Development WP5180				0.999155		0.995722
Ebola Virus Infection In Host WP4217			0.996309			0.995722
Ebstein Barr Virus LMP1 Signaling WP262				0.999155
Ectoderm Differentiation WP2858						0.995722
Effect Of Intestinal Microbiome On Anticoagulant Response Of Vitamin K Antagonists WP5273						0.995722
Effects Of Nitric Oxide WP1995			0.996309			0.995722
EGF EGFR Signaling Pathway WP437						0.997049
EGFR Tyrosine Kinase Inhibitor Resistance WP4806				0.999155		0.995722
Eicosanoid Metabolism Via Cyclooxygenases COX WP4719						0.995722
Eicosanoid Metabolism Via Cytochrome P450 Monooxygenases Pathway WP4720						0.995722
Eicosanoid Metabolism Via Lipooxygenases LOX WP4721						0.995722
Eicosanoid Synthesis WP167						0.995722
Electron Transport Chain OXPHOS System In Mitochondria WP111				0.00687204
Embryonic Stem Cell Pluripotency Pathways WP3931				0.999155		0.995722
Endochondral Ossification With Skeletal Dysplasias WP4808						0.995722
Endochondral Ossification WP474						0.995722
Endoderm Differentiation WP2853				0.999155		0.995722
Endothelin Pathways WP2197						0.995722
Energy Metabolism WP1541						0.995722
Enterocyte Cholesterol Metabolism WP5333						0.995722
Envelope Proteins And Their Potential Roles In EDMD Physiopathology WP4535						0.995722
Epithelial To Mesenchymal Transition In Colorectal Cancer WP4239						0.995722
Estrogen Signaling Pathway WP712						0.995722
Ether Lipid Biosynthesis WP5275				0.999155
Eukaryotic Transcription Initiation WP405				0.999155
Exercise Induced Circadian Regulation WP410				0.999155		0.995722
Extracellular Vesicle Mediated Signaling In Recipient Cells WP2870						0.995722
Extracellular Vesicles In The Crosstalk Of Cardiac Cells WP4300						0.995722
Extrafollicular And Follicular B Cell Activation By SARS CoV 2 WP5218			0.996309	0.999155		0.995722
Farnesoid X Receptor Pathway WP2879						0.995722
Fatty Acid Omega Oxidation WP206						0.995722
Ferroptosis WP4313						0.995722
FGF23 Signaling In Hypophosphatemic Rickets And Related Disorders WP4790						0.995722
FGFR3 Signaling In Chondrocyte Proliferation And Terminal Differentiation WP4767						0.995722
Fluoropyrimidine Activity WP1601						0.995722
Focal Adhesion PI3K Akt mTOR Signaling Pathway WP3932			0.996309	0.999155		0.995722
Focal Adhesion WP306				0.999155		0.995722
Folate Metabolism WP176	0.044578		0.996309
Follicle Stimulating Hormone FSH Signaling Pathway WP2035				0.999155		0.995722
FOXA2 Pathway WP5066						0.995722
Fragile X Syndrome WP4549	0.0539131			0.999155	0.030133	0.995722
G Protein Signaling Pathways WP35						0.995722
G1 To S Cell Cycle Control WP45						0.995722
GABA Receptor Signaling WP4159						0.995722
Galanin Receptor Pathway WP4970						0.995722
Gastric Acid Production WP2596						0.995722
Gastric Cancer Network 2 WP2363				0.999155		0.995722
Gastrin Signaling Pathway WP4659				0.999155
GDNF RET Signaling Axis WP4830						0.995722
Genes Associated With The Development Of Rheumatoid Arthritis WP5033			0.996309
Genes Controlling Nephrogenesis WP4823						0.995722
Genetic Causes Of Porto Sinusoidal Vascular Disease WP5269				0.999155
Glioblastoma Signaling Pathways WP2261						0.995722
Glucocorticoid Receptor Pathway WP2880				0.999155		0.995722
Glycerolipids And Glycerophospholipids WP4722						0.995722
Glycerophospholipid Biosynthetic Pathway WP2533						0.995722
Glycolysis And Gluconeogenesis WP534				0.999155
Glycosphingolipid Metabolism WP5292				0.999155
Glyoxylate Metabolism WP5166						0.995722
GPCRs Class A Rhodopsin Like WP455				0.999155		0.997049
GPCRs Class B Secretin Like WP334						0.995722
GPCRs Class C Metabotropic Glutamate Pheromone WP501						0.995722
GPCRs Other WP117						0.995722
GPR40 Pathway WP3958						0.995722
Growth Factors And Hormones In Beta Cell Proliferation WP5385						0.995722
Hair Follicle Development Cytodifferentiation Part 3 Of 3 WP2840			0.996309			0.995722
Hair Follicle Development Organogenesis Part 2 Of 3 WP2839						0.995722
Head And Neck Squamous Cell Carcinoma WP4674				0.999155		0.995722
Heart Development WP1591						0.995722
Hedgehog Signaling Pathway WP4249			0.996309
Hematopoietic Stem Cell Differentiation WP2849			0.996309			0.995722
Hematopoietic Stem Cell Gene Regulation By GABP Alpha Beta Complex WP3657						0.995722
Heme Biosynthesis WP561
Hemesynthesis Defects And Porphyrias WP5169
Hepatitis B Infection WP4666				0.999155		0.995722
Hepatitis C And Hepatocellular Carcinoma WP3646				0.999155		0.995722
Hepatocyte Growth Factor Receptor Signaling WP313						0.995722
Hereditary Leiomyomatosis And Renal Cell Carcinoma Pathway WP4206				0.999155
HIF1A And PPARG Regulation Of Glycolysis WP2456						0.995722
Hippo Merlin Signaling Dysregulation WP4541						0.995722
Hippo Signaling Regulation Pathways WP4540						0.995722
Hippo YAP Signaling WP4537						0.995722
Hippocampal Synaptogenesis And Neurogenesis WP5231						0.995722
Host Pathogen Interaction Of Human Coronaviruses Apoptosis WP4864						0.995722
Host Pathogen Interaction Of Human Coronaviruses MAPK Signaling WP4877						0.995722
Hypothetical Craniofacial Development Pathway WP3655						0.995722
ID Signaling Pathway WP53				0.999155		0.995722
IL 2 Signaling Pathway WP49				0.999155
IL 24 Signaling Pathway WP5413			0.996309	0.999155		0.995722
IL 26 Signaling Pathways WP5347				0.999155		0.995722
IL 3 Signaling Pathway WP286				0.999155
IL 4 Signaling Pathway WP395						0.995722
IL 5 Signaling Pathway WP127				0.999155
IL1 And Megakaryocytes In Obesity WP2865				0.999155
Immune Infiltration In Pancreatic Cancer WP5285				0.999155		0.995722
Inflammatory Bowel Disease Signaling WP5198				0.999155		0.995722
Inflammatory Response Pathway WP453						0.995722
Influence Of Laminopathies On Wnt Signaling WP4844			0.996309			0.995722
Initiation Of Transcription And Translation Elongation At The HIV 1 LTR WP3414						0.995722
Insulin Signaling In Adipocytes Diabetic Condition WP3635				0.999155
Insulin Signaling In Adipocytes Normal Condition WP3634				0.999155
Insulin Signaling WP481						0.995722
Integrin Mediated Cell Adhesion WP185						0.995722
Interactions Between Immune Cells And microRNAs In Tumor Microenvironment WP4559						0.995722
Interactions Between LOXL4 And Oxidative Stress Pathway WP3670						0.995722
Interferon Type I Signaling Pathways WP585				0.999155
Interleukin 1 IL 1 Structural Pathway WP2637						0.995722
Interleukin 11 Signaling Pathway WP2332				0.999155
Intraflagellar Transport Proteins Binding To Dynein WP4532				0.999155
Iron Metabolism Disorders WP5172						0.995722
Iron Metabolism In Placenta WP2007						0.995722
Iron Sulfur Cluster Biogenesis WP5152
Joubert Syndrome WP4656						0.995722
Kit Receptor Signaling Pathway WP304				0.999155
Krebs Cycle Disorders WP4236				0.999155
Kynurenine Pathway And Links To Cell Senescence WP5044						0.995722
Lactate Shuttle In Glial Cells WP5314				0.999155
Lacto Series Sphingolipid Metabolism WP5303				0.999155
LDL Influence On CD14 And TLR4 WP5272						0.995722
Leptin Signaling Pathway WP2034				0.999155
Leukocyte Intrinsic Hippo Pathway Functions WP4542						0.995722
Lipid Metabolism In Senescent Cells WP5149						0.995722
Liver X Receptor Pathway WP2874						0.995722
lncRNA In Canonical Wnt Signaling And Colorectal Cancer WP4258			0.996309			0.995722
LTF Danger Signal Response Pathway WP4478				0.999155
Lung Fibrosis WP3624				0.999155		0.995722
Macrophage Markers WP4146				0.999155
Major Receptors Targeted By Epinephrine And Norepinephrine WP4589						0.995722
Male Infertility WP4673				0.999155		0.995722
Male Steroid Hormones In Cardiomyocyte Energy Metabolism WP5320						0.995722
Mammalian Disorder Of Sexual Development WP4842						0.995722
Mammary Gland Development Pathway Pregnancy And Lactation Stage 3 Of 4 WP2817						0.995722
MAP3K1 Role In Promoting And Blocking Gonadal Determination WP4872						0.995722
MAPK Pathway In Congenital Thyroid Cancer WP4928						0.995722
MAPK Signaling Pathway WP382						0.995722
Markers Of Kidney Cell Lineage WP5236				0.999155		0.995722
Matrix Metalloproteinases WP129						0.995722
mBDNF And proBDNF Regulation Of GABA Neurotransmission WP4829						0.995722
Measles Virus Infection WP4630				0.999155		0.997049
Mechanoregulation And Pathology Of YAP TAZ Via Hippo And Non Hippo Mechanisms WP4534						0.995722
MECP2 And Associated Rett Syndrome WP3584	0.044578			0.999155		0.995722
MED And Pseudoachondroplasia Genes WP4789						0.995722
Melanoma WP4685						0.995722
Melatonin Metabolism And Effects WP3298						0.995722
Mesodermal Commitment Pathway WP2857				0.999155		0.995722
MET In Type 1 Papillary Renal Cell Carcinoma WP4205				0.999155
Metabolic Epileptic Disorders WP5355				0.999155
Metabolic Pathways Of Fibroblasts WP5312						0.995722
Metabolism Of Sphingolipids In ER And Golgi Apparatus WP4142				0.999155
Metapathway Biotransformation Phase I And II WP702						0.995722
Methionine De Novo And Salvage Pathway WP3580						0.995722
MFAP5 Mediated Ovarian Cancer Cell Motility And Invasiveness WP3301						0.995722
Microglia Pathogen Phagocytosis Pathway WP3937						0.995722
miR 509 3P Alteration Of YAP1 ECM Axis WP3967						0.995722
miRNA Regulation Of DNA Damage Response WP1530						0.995722
miRNA Role In Immune Response In Sepsis WP4329				0.999155
miRNA Targets In ECM And Membrane Receptors WP2911						0.995722
Mitochondrial Complex I Assembly Model OXPHOS System WP4324				0.660401
Mitochondrial Complex III Assembly WP4921				0.999155
Mitochondrial Complex IV Assembly WP4922				0.660401
Mitochondrial Gene Expression WP391						0.995722
Mitochondrial Immune Response To SARS CoV 2 WP5038						0.995722
Modulators Of TCR Signaling And T Cell Activation WP5072				0.999155
Monoamine GPCRs WP58						0.995722
Monoamine Transport WP727						0.995722
mRNA Processing WP411				0.999155
MTHFR Deficiency WP4288						0.995722
Myometrial Relaxation And Contraction Pathways WP289				0.999155		0.995722
NAD Metabolism WP3644				0.999155
Nanoparticle Mediated Activation Of Receptor Signaling WP2643						0.995722
Nanoparticle Triggered Autophagic Cell Death WP2509						0.995722
ncRNAs Involved In Wnt Signaling In Hepatocellular Carcinoma WP4336			0.996309			0.995722
Neovascularisation Processes WP4331						0.995722
Nephrotic Syndrome WP4758				0.999155		0.995722
Netrin UNC5B Signaling Pathway WP4747						0.995722
Network Map Of SARS CoV 2 Signaling Pathway WP5115	0.0738603		0.996309	0.999155		0.995722
Neural Crest Cell Migration During Development WP4564						0.995722
Neural Crest Cell Migration In Cancer WP4565						0.995722
Neural Crest Differentiation WP2064						0.997049
Neurodegeneration With Brain Iron Accumulation NBIA Subtypes Pathway WP4577						0.995722
Neuroinflammation And Glutamatergic Signaling WP5083						0.995722
Neurotransmitter Disorders WP4220						0.995722
NF1 Copy Number Variation Syndrome WP5366			0.996309	0.999155
Nicotine Effect On Dopaminergic Neurons WP1602						0.995722
Nicotine Metabolism In Liver Cells WP1600						0.995722
Nitric Oxide Metabolism In Cystic Fibrosis WP4947						0.995722
NO cGMP PKG Mediated Neuroprotection WP4008						0.995722
Non Genomic Actions Of 1 25 Dihydroxyvitamin D3 WP4341			0.996309	0.999155		0.995722
Non Homologous End Joining WP438				0.999155
Nonalcoholic Fatty Liver Disease WP4396				0.223983		0.997049
Notch Signaling Pathway WP61						0.995722
Notch Signaling WP268						0.995722
NOTCH1 Regulation Of Endothelial Cell Calcification WP3413						0.995722
Novel Intracellular Components Of RIG I Like Receptor Pathway WP3865			0.996309	0.999155		0.995722
NPHP1 Deletion Syndrome WP5399						0.995722
NRF2 Pathway WP2884						0.995722
NRP1 Triggered Signaling Pathways In Pancreatic Cancer WP5144						0.995722
NRXN1 Deletion Syndrome WP5398						0.995722
Nsp1 From SARS CoV 2 Inhibits Translation Initiation In The Host Cell WP5027				0.708644
Nuclear Receptors In Lipid Metabolism And Toxicity WP299				0.999155		0.995722
Nuclear Receptors Meta Pathway WP2882				0.999155		0.995722
Nuclear Receptors WP170						0.995722
Nucleotide GPCRs WP80				0.999155
Octadecanoid Formation From Linoleic Acid WP5324						0.995722
Oligodendrocyte Specification And Differentiation Leading To Myelin Components For CNS WP4304						0.995722
Omega 3 Omega 6 Fatty Acid Synthesis WP4723						0.995722
Oncostatin M Signaling Pathway WP2374				0.999155		0.995722
One Carbon Metabolism And Related Pathways WP3940						0.995722
One Carbon Metabolism WP241						0.995722
Orexin Receptor Pathway WP5094				0.999155
Osteoblast Differentiation And Related Diseases WP4787						0.995722
Osteoblast Signaling WP322						0.995722
Osteoclast Signaling WP12						0.995722
OSX And miRNAs In Tooth Development WP3971						0.995722
Overlap Between Signal Transduction Pathways Contributing To LMNA Laminopathies WP4879			0.996309			0.995722
Overview Of Interferons Mediated Signaling Pathway WP4558						0.995722
Overview Of Nanoparticle Effects WP3287				0.999155
Overview Of Proinflammatory And Profibrotic Mediators WP5095				0.999155		0.997049
Oxidation By Cytochrome P450 WP43						0.995722
Oxidative Phosphorylation WP623				0.238026
Oxysterols Derived From Cholesterol WP4545				0.999155		0.995722
P38 MAPK Signaling Pathway WP400						0.995722
P53 Transcriptional Gene Network WP4963			0.996309			0.995722
Pancreatic Adenocarcinoma Pathway WP4263						0.995722
Pancreatic Cancer Subtypes WP5390						0.995722
Parkin Ubiquitin Proteasomal System Pathway WP2359						0.995722
Parkinson 39 S Disease Pathway WP2371						0.995722
Pathogenesis Of SARS CoV 2 Mediated By Nsp9 Nsp10 Complex WP4884			0.996309	0.238026
Pathogenic Escherichia Coli Infection WP2272						0.995722
Pathophysiological Roles Of DUX4 In FSHD1 WP5342						0.995722
Pathways Affected In Adenoid Cystic Carcinoma WP3651						0.995722
PDGF Pathway WP2526						0.995722
Peptide GPCRs WP24						0.995722
Phosphodiesterases In Neuronal Function WP4222						0.995722
Phosphoinositides Metabolism WP4971						0.995722
Photodynamic Therapy Induced AP 1 Survival Signaling WP3611						0.995722
Photodynamic Therapy Induced HIF 1 Survival Signaling WP3614				0.999155		0.995722
Photodynamic Therapy Induced NF kB Survival Signaling WP3617				0.660401
Photodynamic Therapy Induced NFE2L2 NRF2 Survival Signaling WP3612						0.995722
Photodynamic Therapy Induced Unfolded Protein Response WP3613				0.999155
Physico Chemical Features And Toxicity Associated Pathways WP3680						0.995722
Physiological And Pathological Hypertrophy Of The Heart WP1528						0.995722
PI3K AKT mTOR Signaling Pathway And Therapeutic Opportunities In Prostate Cancer WP3844						0.995722
PI3K AKT mTOR Vitamin D3 Signaling WP4141						0.995722
PI3K Akt Signaling Pathway WP4172			0.996309	0.999155		0.995722
PKC Gamma Calcium Signaling Pathway In Ataxia WP4760						0.995722
Platelet Mediated Interactions With Vascular And Circulating Cells WP4462						0.995722
Pleural Mesothelioma WP5087			0.996309	0.999155		0.995722
Pluripotent Stem Cell Differentiation Pathway WP2848				0.999155		0.995722
PPAR Alpha Pathway WP2878						0.995722
PPAR Signaling Pathway WP3942						0.995722
Pre Implantation Embryo WP3527				0.999155
Pregnane X Receptor Pathway WP2876						0.995722
Primary Focal Segmental Glomerulosclerosis FSGS WP2572				0.999155		0.995722
Primary Ovarian Insufficiency WP5316			0.996309	0.999155		0.995722
Pro Survival Signaling Of Neuroprotectin D1 WP5182				0.999155
Prolactin Signaling Pathway WP2037				0.999155		0.995722
Prostaglandin And Leukotriene Metabolism In Senescence WP5122						0.995722
Prostaglandin And Leukotriene Metabolism In Senescence WP5321						0.995722
Prostaglandin Signaling WP5088				0.999155
Proteasome Degradation WP183				0.999155
Proximal Tubule Transport WP4917						0.995722
Purinergic Signaling WP4900				0.999155		0.995722
Quercetin And Nf kB AP 1 Induced Apoptosis WP2435						0.995722
RAC1 PAK1 P38 MMP2 Pathway WP3303						0.995722
RANKL RANK Signaling Pathway WP2018						0.995722
RAS And Bradykinin Pathways In COVID 19 WP4969						0.995722
Ras Signaling WP4223						0.995722
Regucalcin In Proximal Tubule Epithelial Kidney Cells WP4838						0.995722
Regulation Of Actin Cytoskeleton WP51						0.995722
Regulation Of Apoptosis By Parathyroid Hormone Related Protein WP3872				0.999155
Regulation Of Wnt B Catenin Signaling By Small Molecule Compounds WP3664						0.995722
Regulatory Circuits Of The STAT3 Signaling Pathway WP4538						0.995722
Resistin As A Regulator Of Inflammation WP4481				0.999155
Retinoblastoma Gene In Cancer WP2446				0.999155		0.995722
Rett Syndrome Causing Genes WP4312						0.995722
Robo4 And VEGF Signaling Pathways Crosstalk WP3943						0.995722
Role Of Hypoxia Angiogenesis And FGF Pathway In OA Chondrocyte Hypertrophy WP5373						0.995722
SARS CoV 2 Altering Angiogenesis Via NRP1 WP5065						0.995722
SARS CoV 2 And ACE2 Receptor Molecular Mechanisms WP4883						0.995722
SARS CoV 2 And COVID 19 Pathway WP4846						0.995722
SARS CoV 2 Innate Immunity Evasion And Cell Specific Immune Response WP5039				0.999155
Selective Expression Of Chemokine Receptors During T Cell Polarization WP4494						0.995722
Selenium Micronutrient Network WP15	0.044578		0.996309
Serotonin And Anxiety WP3947						0.995722
Serotonin HTR1 Group And FOS Pathway WP722						0.995722
Serotonin Receptor 2 And ELK SRF GATA4 Signaling WP732						0.995722
Serotonin Transporter Activity WP1455						0.995722
Signal Transduction Through IL1R WP4496						0.995722
Sildenafil Treatment WP5294						0.995722
Sleep Regulation WP3591						0.995722
Small Cell Lung Cancer WP4658				0.999155		0.995722
Smith Magenis And Potocki Lupski Syndrome Copy Number Variation WP5381				0.999155		0.997049
Spinal Cord Injury WP2431				0.999155		0.995722
Splicing Factor NOVA Regulated Synaptic Proteins WP4148	0.044578				0.0216262
Steroid Biosynthesis WP496						0.995722
Steroid Hormone Precursor Biosynthesis WP5277						0.995722
Striated Muscle Contraction Pathway WP383						0.995722
Sudden Infant Death Syndrome SIDS Susceptibility Pathways WP706	0.0603904			0.999155		0.995722
Sulfatase And Aromatase Pathway WP5368						0.995722
Supression Of HMGB1 Mediated Inflammation By THBD WP4479				0.999155
Synaptic Signaling Pathways Associated With Autism Spectrum Disorder WP4539						0.995722
Synaptic Vesicle Pathway WP2267						0.995722
T Cell Activation SARS CoV 2 WP5098			0.996309	0.999155		0.995722
T Cell Antigen Receptor TCR Pathway During Staphylococcus Aureus Infection WP3863				0.999155		0.995722
T Cell Modulation In Pancreatic Cancer WP5078				0.999155		0.995722
T Cell Receptor And Co Stimulatory Signaling WP2583				0.999155		0.995722
T Cell Receptor Signaling Pathway WP69				0.999155		0.995722
Tamoxifen Metabolism WP691						0.995722
TAR Syndrome WP5362				0.999155		0.995722
Target Of Rapamycin Signaling WP1471						0.995722
TGF Beta Receptor Signaling In Skeletal Dysplasias WP4816				0.999155		0.995722
TGF Beta Receptor Signaling WP560				0.999155		0.995722
TGF Beta Signaling Pathway WP366				0.999155		0.997049
Th17 Cell Differentiation Pathway WP5130				0.999155		0.995722
Thermogenesis WP4321				0.999155		0.995722
Thymic Stromal Lymphopoietin TSLP Signaling Pathway WP2203				0.999155
Thyroid Hormones Production And Peripheral Downstream Signaling Effects WP4746				0.999155		0.995722
Thyroid Stimulating Hormone TSH Signaling Pathway WP2032	0.044578			0.999155	0.0216262	0.995722
TLR4 Signaling And Tolerance WP3851				0.999155
TNF Alpha Signaling Pathway WP231				0.999155		0.995722
TNF Related Weak Inducer Of Apoptosis TWEAK Signaling Pathway WP2036				0.999155
Toll Like Receptor Signaling Pathway WP75				0.999155		0.997049
Trans Sulfuration One Carbon Metabolism And Related Pathways WP2525						0.995722
Transcription Factors Regulate miRNAs Related To Cardiac Hypertrophy WP1559						0.995722
Translation Factors WP107				0.0368691		0.995722
Translation Inhibitors In Chronically Activated PDGFRA Cells WP4566				0.999155
Triacylglyceride Synthesis WP325						0.995722
Tryptophan Metabolism WP465						0.995722
Type 2 Papillary Renal Cell Carcinoma WP4241						0.995722
Type I Collagen Synthesis In The Context Of Osteogenesis Imperfecta WP4786						0.995722
Type I Interferon Induction And Signaling During SARS CoV 2 Infection WP4868						0.995722
Type II Diabetes Mellitus WP1584						0.995722
Type II Interferon Signaling WP619			0.996309
Type III Interferon Signaling WP2113						0.995722
TYROBP Causal Network In Microglia WP3945				0.999155
Ulcerative Colitis Signaling WP5174						0.995722
Urea Cycle And Associated Pathways WP4595				0.999155
Urotensin II Mediated Signaling Pathway WP5158						0.995722
Valproic Acid Pathway WP3871						0.995722
Vasopressin Regulated Water Reabsorption WP5085						0.995722
VEGFA VEGFR2 Signaling WP3888			0.996309	0.999155		0.995722
Vitamin A And Carotenoid Metabolism WP716						0.995722
Vitamin B12 Metabolism WP1533	0.044578		0.996309
Vitamin D In Inflammatory Diseases WP4482						0.995722
Vitamin D Receptor Pathway WP2877			0.996309	0.999155		0.995722
Vitamin D Sensitive Calcium Signaling In Depression WP4698						0.995722
Warburg Effect Modulated By Deubiquitinating Enzymes And Their Substrates WP5216				0.999155		0.995722
White Fat Cell Differentiation WP4149						0.995722
Wnt Signaling In Kidney Disease WP4150						0.995722
Wnt Signaling Pathway And Pluripotency WP399						0.995722
Wnt Signaling Pathway WP363						0.995722
Wnt Signaling WP428			0.996309			0.995722
Zinc Homeostasis WP3529						0.995722

## Sheet: TableS4.5 hallmark-up pathways
	adjusted p value
Term	PD-Visit1	GBA -Visit1	LRKK2-Visit1	Prodromal-Visit1	PD-Visit8	GBA-Visit8
Adipogenesis			0.999996	0.999996	0.104686	0.861872
Allograft Rejection			0.999996	0.999996	0.104686	0.861872
Androgen Response			0.999996	0.999996		0.861872
Angiogenesis			0.999996	0.999996
Apical Junction			0.999996	0.999996	0.104686	0.861872
Apical Surface			0.999996
Apoptosis	0.0585267		0.999996	0.999996	0.104686	0.00146523
Bile Acid Metabolism			0.999996	0.999996		0.65945
Cholesterol Homeostasis			0.999996	0.999996		0.171851
Coagulation	0.0585267		0.999996	0.999996	0.104686	0.861872
Complement	0.0585267		0.999996	0.999996		0.00519046
DNA Repair			0.999996	0.999996		0.861872
E2F Targets			0.999996	0.999996		0.65945
Epithelial Mesenchymal Transition			0.999996	0.999996		0.861872
Estrogen Response Early			0.999996	0.999996
Estrogen Response Late			0.999996	0.999996		0.861872
Fatty Acid Metabolism			0.999996	0.999996		0.861872
G2-M Checkpoint			0.999996	0.999996		0.861872
Glycolysis			0.999996	0.999996		0.65945
Hedgehog Signaling			0.999996	0.999996
heme Metabolism			0.999996	0.999996		0.861872
Hypoxia			0.999996	0.999996		0.179983
IL-2/STAT5 Signaling	0.0585267		0.999996	0.999996	0.104686	0.0751266
IL-6/JAK/STAT3 Signaling			0.999996	0.999996		0.861872
Inflammatory Response			0.999996	0.999996	0.104686	1.07719e-07
Interferon Alpha Response	0.00120682			0.999996	0.104686	2.22128e-10
Interferon Gamma Response	1.00306e-06		0.999996	0.999996	0.0567272	4.72074e-11
KRAS Signaling Dn	0.0585267		0.999996	0.999996
KRAS Signaling Up			0.999996	0.999996	0.104686	0.65945
Mitotic Spindle			0.999996	0.999996		0.861872
mTORC1 Signaling			0.999996	0.999996		0.423974
Myc Targets V1			0.999996	0.999996		0.861872
Myogenesis			0.999996	0.999996		0.861872
Notch Signaling			0.999996
Oxidative Phosphorylation						0.861872
p53 Pathway			0.999996	0.999996		0.179983
Pancreas Beta Cells			0.999996	0.999996
PI3K/AKT/mTOR Signaling			0.999996	0.999996		0.65945
Pperoxisome			0.999996	0.999996		0.65945
Protein Secretion			0.999996	0.999996
Reactive Oxygen Species Pathway						0.287764
Spermatogenesis			0.999996	0.999996
TGF-beta Signaling			0.999996	0.999996
TNF-alpha Signaling via NF-kB			0.999996	0.999996	0.104686	1.07719e-07
Unfolded Protein Response			0.999996
UV Response Dn			0.999996	0.999996		0.785127
UV Response Up			0.999996	0.999996		0.861872
Wnt-beta Catenin Signaling			0.999996	0.999996		0.678072
Xenobiotic Metabolism			0.999996	0.999996		0.861872

## Sheet: TableS4.6 hallmark-downpathways
	adjusted p value
Term	PD-Visit1	GBA-Visit1	LRKK2-Visit1	Prodromal-Visit1	PD-Visit8	GBA-Visit8
Adipogenesis				0.986389		0.999459
Allograft Rejection			0.963242	0.107266
Androgen Response				0.986389		0.999459
Angiogenesis						0.999459
Apical Junction						0.999459
Apical Surface						0.999459
Apoptosis				0.986389		0.999459
Bile Acid Metabolism				0.986389		0.999459
Coagulation						0.999459
Complement						0.999459
DNA Repair				0.986389		0.999459
E2F Targets				0.986389		0.999459
Epithelial Mesenchymal Transition				0.986389		0.999459
Estrogen Response Early				0.986389		0.999459
Estrogen Response Late				0.986389		0.999459
Fatty Acid Metabolism				0.986389		0.999459
G2-M Checkpoint			0.963242	0.986389		0.999459
Glycolysis				0.986389		0.999459
Hedgehog Signaling						0.999459
heme Metabolism	0.00404323		0.963242		0.0490145	0.999459
Hypoxia						0.999459
IL-2/STAT5 Signaling				0.986389		0.999459
IL-6/JAK/STAT3 Signaling						0.999459
Inflammatory Response				0.986389		0.999459
Interferon Alpha Response			0.963242	0.986389
Interferon Gamma Response			0.963242
KRAS Signaling Dn			0.963242	0.986389		0.710177
KRAS Signaling Up				0.986389		0.999459
Mitotic Spindle						0.999459
mTORC1 Signaling				0.986389
Myc Targets V1			0.963242	0.000763432		0.999459
Myc Targets V2				0.986389		0.999459
Myogenesis				0.986389		0.302341
Notch Signaling						0.999459
Oxidative Phosphorylation				0.0566319
p53 Pathway				0.986389		0.999459
Pancreas Beta Cells						0.999459
PI3K/AKT/mTOR Signaling						0.999459
Pperoxisome				0.986389		0.999459
Protein Secretion				0.986389
Spermatogenesis						0.999459
TGF-beta Signaling				0.986389		0.999459
TNF-alpha Signaling via NF-kB				0.986389		0.999459
Unfolded Protein Response				0.986389		0.999459
UV Response Dn						0.999459
UV Response Up				0.986389		0.999459
Wnt-beta Catenin Signaling						0.999459
Xenobiotic Metabolism	0.0679443			0.986389	0.0490145	0.999459

## Sheet: TableS4.7 KEGG-up pathways
	adjusted p value
Term	PD-Visit1	GBA -Visit1	LRKK2-Visit1	Prodromal-Visit1	PD-Visit8	GBA-Visit8
ABC transporters			0.999996	0.999996
Acute myeloid leukemia			0.999996	0.999996		0.727139
Adherens junction			0.999996	0.999996
Adipocytokine signaling pathway			0.999996	0.999996		0.727139
Adrenergic signaling in cardiomyocytes			0.999996	0.999996		0.81847
African trypanosomiasis			0.999996	0.999996		0.707263
AGE-RAGE signaling pathway in diabetic complications			0.999996	0.999996
Alanine, aspartate and glutamate metabolism			0.999996	0.999996
Alcoholism			0.999996	0.999996		0.868029
Aldosterone synthesis and secretion			0.999996	0.999996		0.756533
Aldosterone-regulated sodium reabsorption			0.999996	0.999996
Allograft rejection						0.712857
alpha-Linolenic acid metabolism			0.999996	0.999996
Alzheimer disease			0.999996	0.999996		0.363427
Amino sugar and nucleotide sugar metabolism			0.999996
Amoebiasis			0.999996	0.999996		0.686838
Amphetamine addiction			0.999996	0.999996		0.727139
AMPK signaling pathway			0.999996	0.999996		0.786617
Amyotrophic lateral sclerosis			0.999996	0.999996		0.727139
Antigen processing and presentation			0.999996	0.999996		0.650772
Apelin signaling pathway			0.999996	0.999996
Apoptosis			0.999996	0.999996		0.307553
Arachidonic acid metabolism			0.999996	0.999996		0.725144
Arginine and proline metabolism			0.999996	0.999996		0.725144
Arginine biosynthesis			0.999996	0.999996		0.650772
Arrhythmogenic right ventricular cardiomyopathy			0.999996	0.999996
Ascorbate and aldarate metabolism			0.999996
Asthma			0.999996
Autoimmune thyroid disease			0.999996	0.999996		0.725144
Autophagy			0.999996	0.999996
Axon guidance			0.999996	0.999996		0.866906
B cell receptor signaling pathway			0.999996			0.749238
Bacterial invasion of epithelial cells			0.999996	0.999996
Basal cell carcinoma			0.999996	0.999996
Basal transcription factors			0.999996	0.999996		0.725144
beta-Alanine metabolism			0.999996
Bile secretion			0.999996	0.999996		0.756533
Bladder cancer			0.999996		0.137995
Breast cancer			0.999996	0.999996		0.725144
Butanoate metabolism			0.999996	0.999996
C-type lectin receptor signaling pathway			0.999996	0.999996		0.239842
Calcium signaling pathway			0.999996	0.999996
cAMP signaling pathway			0.999996	0.999996		0.89885
Carbohydrate digestion and absorption			0.999996	0.999996
Cardiac muscle contraction			0.999996	0.999996
Cell adhesion molecules	0.072653		0.999996	0.999996		0.33543
Cell cycle			0.999996	0.999996		0.789037
Cellular senescence			0.999996	0.999996		0.650772
Central carbon metabolism in cancer			0.999996	0.999996
cGMP-PKG signaling pathway			0.999996	0.999996		0.727139
Chagas disease			0.999996	0.999996
Chemical carcinogenesis			0.999996	0.999996		0.778121
Chemokine signaling pathway			0.999996	0.999996		0.703573
Cholesterol metabolism			0.999996	0.999996
Choline metabolism in cancer			0.999996	0.999996
Cholinergic synapse			0.999996	0.999996		0.778078
Chronic myeloid leukemia			0.999996	0.999996
Circadian entrainment			0.999996	0.999996
Circadian rhythm			0.999996
Citrate cycle (TCA cycle)			0.999996	0.999996
Cocaine addiction			0.999996	0.999996		0.725144
Collecting duct acid secretion			0.999996	0.999996
Colorectal cancer			0.999996	0.999996		0.753443
Complement and coagulation cascades	0.0630839		0.999996	0.999996
Coronavirus disease	0.0751339		0.999996	0.999996		0.375671
Cortisol synthesis and secretion			0.999996	0.999996		0.727139
Cushing syndrome			0.999996	0.999996		0.824715
Cysteine and methionine metabolism			0.999996	0.999996
Cytokine-cytokine receptor interaction			0.999996	0.999996		0.253514
Cytosolic DNA-sensing pathway						0.247969
D-Glutamine and D-glutamate metabolism			0.999996	0.999996
Diabetic cardiomyopathy			0.999996	0.999996	0.137995	0.887856
Dilated cardiomyopathy			0.999996	0.999996
Dopaminergic synapse			0.999996	0.999996		0.789812
Drug metabolism			0.999996	0.999996
ECM-receptor interaction			0.999996	0.999996
Endocrine and other factor-regulated calcium reabsorption			0.999996	0.999996
Endocytosis			0.999996	0.999996		0.673801
Endometrial cancer			0.999996	0.999996
Epithelial cell signaling in Helicobacter pylori infection			0.999996	0.999996		0.267914
Epstein-Barr virus infection	0.0738716		0.999996	0.999996		0.307553
ErbB signaling pathway			0.999996	0.999996		0.753443
Estrogen signaling pathway			0.999996	0.999996	0.137995	0.613568
Ether lipid metabolism			0.999996	0.999996
Fat digestion and absorption			0.999996	0.999996
Fatty acid biosynthesis			0.999996	0.999996		0.613869
Fatty acid degradation			0.999996	0.999996		0.725144
Fc epsilon RI signaling pathway			0.999996	0.999996		0.611525
Fc gamma R-mediated phagocytosis			0.999996	0.999996		0.673801
Ferroptosis			0.999996	0.999996		0.725144
Fluid shear stress and atherosclerosis			0.999996	0.999996	0.137995	0.613869
Focal adhesion			0.999996	0.999996
Folate biosynthesis			0.999996	0.999996
FoxO signaling pathway			0.999996	0.999996		0.603414
Fructose and mannose metabolism			0.999996
GABAergic synapse			0.999996	0.999996
Galactose metabolism			0.999996
Gap junction			0.999996	0.999996
Gastric acid secretion			0.999996	0.999996
Gastric cancer			0.999996	0.999996		0.725144
Glioma			0.999996	0.999996		0.730495
Glucagon signaling pathway			0.999996	0.999996		0.764296
Glutamatergic synapse			0.999996	0.999996
Glutathione metabolism			0.999996	0.999996
Glycerolipid metabolism			0.999996	0.999996		0.725144
Glycerophospholipid metabolism			0.999996	0.999996		0.756533
Glycine, serine and threonine metabolism			0.999996	0.999996
Glycolysis / Gluconeogenesis			0.999996	0.999996
Glycosaminoglycan biosynthesis			0.999996	0.999996
Glycosaminoglycan degradation			0.999996
Glycosphingolipid biosynthesis			0.999996	0.999996		0.725144
Glyoxylate and dicarboxylate metabolism			0.999996	0.999996
GnRH secretion			0.999996	0.999996
GnRH signaling pathway			0.999996	0.999996		0.756533
Graft-versus-host disease			0.999996	0.999996		0.725144
Growth hormone synthesis, secretion and action			0.999996	0.999996		0.725144
Hedgehog signaling pathway			0.999996	0.999996
Hematopoietic cell lineage			0.999996	0.999996		0.756533
Hepatitis B			0.999996	0.999996	0.137995	0.247969
Hepatitis C	0.00539107		0.999996	0.999996		0.650772
Hepatocellular carcinoma			0.999996	0.999996		0.673801
Herpes simplex virus 1 infection	0.140419		0.999996	0.999996		0.742777
HIF-1 signaling pathway			0.999996	0.999996
Hippo signaling pathway			0.999996	0.999996
Histidine metabolism			0.999996	0.999996
Human cytomegalovirus infection			0.999996	0.999996		0.363427
Human immunodeficiency virus 1 infection			0.999996	0.999996		0.725144
Human papillomavirus infection			0.999996	0.999996		0.725144
Human T-cell leukemia virus 1 infection			0.999996	0.999996		0.756533
Huntington disease			0.999996	0.999996		0.756533
Hypertrophic cardiomyopathy			0.999996	0.999996
IL-17 signaling pathway			0.999996	0.999996	0.137995	0.351331
Inflammatory bowel disease			0.999996	0.999996
Inflammatory mediator regulation of TRP channels			0.999996	0.999996		0.673801
Influenza A	0.00539107		0.999996	0.999996		0.163508
Inositol phosphate metabolism			0.999996	0.999996
Insulin resistance			0.999996	0.999996		0.701665
Insulin secretion			0.999996	0.999996		0.753443
Insulin signaling pathway			0.999996	0.999996		0.725144
Intestinal immune network for IgA production			0.999996	0.999996		0.725144
JAK-STAT signaling pathway			0.999996	0.999996		0.83455
Kaposi sarcoma-associated herpesvirus infection			0.999996	0.999996		0.195201
Legionellosis			0.999996			0.0863117
Leishmaniasis			0.999996	0.999996		0.295454
Leukocyte transendothelial migration			0.999996	0.999996	0.137995
Linoleic acid metabolism			0.999996	0.999996
Lipid and atherosclerosis			0.999996	0.999996	0.137995	0.0863117
Long-term depression			0.999996	0.999996
Long-term potentiation			0.999996	0.999996
Longevity regulating pathway			0.999996	0.999996		0.375671
Lysine degradation			0.999996	0.999996
Lysosome			0.999996
Malaria			0.999996	0.999996
Mannose type O-glycan biosynthesis			0.999996	0.999996
MAPK signaling pathway			0.999996	0.999996		0.613869
Maturity onset diabetes of the young			0.999996	0.999996
Measles	0.072653		0.999996	0.999996		0.195201
Melanogenesis			0.999996	0.999996
Melanoma			0.999996	0.999996
Metabolism of xenobiotics by cytochrome P450			0.999996	0.999996
MicroRNAs in cancer			0.999996	0.999996	0.180478	0.959823
Mineral absorption			0.999996	0.999996
Mitophagy				0.999996
Morphine addiction			0.999996	0.999996
mRNA surveillance pathway			0.999996	0.999996
mTOR signaling pathway			0.999996	0.999996
Mucin type O-glycan biosynthesis			0.999996	0.999996
N-Glycan biosynthesis			0.999996	0.999996
Natural killer cell mediated cytotoxicity			0.999996	0.999996		0.295454
Necroptosis			0.999996	0.999996		0.650772
Neomycin, kanamycin and gentamicin biosynthesis			0.999996
Neuroactive ligand-receptor interaction			0.999996	0.999996		0.673801
Neurotrophin signaling pathway			0.999996	0.999996
Neutrophil extracellular trap formation			0.999996	0.999996		0.0863117
NF-kappa B signaling pathway			0.999996			0.0974423
Nicotinate and nicotinamide metabolism			0.999996	0.999996		0.307553
Nicotine addiction			0.0428693	0.999996
Nitrogen metabolism			0.999996	0.999996
NOD-like receptor signaling pathway	0.0738716		0.999996	0.999996		0.0123883
Non-alcoholic fatty liver disease			0.999996	0.999996		0.725144
Non-small cell lung cancer			0.999996	0.999996		0.730495
Notch signaling pathway			0.999996	0.999996
Nucleotide excision repair						0.725144
Olfactory transduction			0.999996	0.999996	0.231584	0.987495
One carbon pool by folate			0.999996	0.999996
Oocyte meiosis			0.999996	0.999996		0.789812
Osteoclast differentiation			0.999996	0.999996		0.295281
Other types of O-glycan biosynthesis			0.999996	0.999996
Ovarian steroidogenesis			0.999996	0.999996		0.725144
Oxidative phosphorylation			0.999996	0.999996		0.789812
Oxytocin signaling pathway			0.999996	0.999996		0.725144
p53 signaling pathway			0.999996	0.999996		0.730495
Pancreatic cancer			0.999996	0.999996		0.730495
Pancreatic secretion			0.999996	0.999996		0.756533
Pantothenate and CoA biosynthesis			0.999996			0.239685
Parathyroid hormone synthesis, secretion and action			0.999996	0.999996		0.764296
Parkinson disease			0.999996	0.999996		0.455979
Pathogenic Escherichia coli infection			0.999996	0.999996		0.307553
Pathways in cancer			0.999996	0.999996	0.256266	0.81847
Pathways of neurodegeneration			0.999996	0.999996		0.650772
PD-L1 expression and PD-1 checkpoint pathway in cancer			0.999996	0.999996		0.673801
Pentose and glucuronate interconversions			0.999996
Pentose phosphate pathway			0.999996
Peroxisome			0.999996	0.999996		0.650772
Pertussis	0.0630839		0.999996	0.999996		0.730495
Phagosome			0.999996	0.999996		0.35027
Phenylalanine metabolism			0.999996	0.999996
Phenylalanine, tyrosine and tryptophan biosynthesis			0.999996	0.999996
Phosphatidylinositol signaling system			0.999996	0.999996		0.756533
Phospholipase D signaling pathway			0.999996	0.999996		0.725144
Phosphonate and phosphinate metabolism			0.999996
Phototransduction			0.999996	0.999996
PI3K-Akt signaling pathway			0.999996	0.999996		0.778087
Platelet activation			0.999996	0.999996		0.789037
Porphyrin and chlorophyll metabolism			0.999996	0.999996
PPAR signaling pathway			0.999996	0.999996		0.730495
Primary bile acid biosynthesis			0.999996	0.999996
Primary immunodeficiency			0.999996
Prion disease			0.999996	0.999996		0.696909
Progesterone-mediated oocyte maturation			0.999996	0.999996		0.756533
Prolactin signaling pathway			0.999996	0.999996
Propanoate metabolism				0.999996
Prostate cancer			0.999996	0.999996	0.137995	0.673801
Proteasome			0.999996
Protein digestion and absorption			0.999996	0.999996		0.686838
Protein processing in endoplasmic reticulum			0.999996			0.673801
Proteoglycans in cancer			0.999996	0.999996	0.137995
Proximal tubule bicarbonate reclamation			0.999996	0.999996
Purine metabolism			0.999996	0.999996
Pyrimidine metabolism			0.999996	0.999996
Pyruvate metabolism			0.999996	0.999996
Rap1 signaling pathway			0.999996	0.999996		0.756533
Ras signaling pathway			0.999996	0.999996		0.910801
Regulation of actin cytoskeleton			0.999996	0.999996
Regulation of lipolysis in adipocytes			0.999996	0.999996		0.455979
Relaxin signaling pathway			0.999996	0.999996	0.137995	0.789812
Renal cell carcinoma			0.999996	0.999996		0.727139
Renin secretion			0.999996	0.999996
Renin-angiotensin system			0.999996	0.999996		0.650772
Retinol metabolism			0.999996	0.999996		0.727139
Retrograde endocannabinoid signaling			0.999996	0.999996		0.725144
Rheumatoid arthritis			0.999996	0.999996		0.673801
Ribosome				0.999996
Ribosome biogenesis in eukaryotes		0.000571709	0.999996	0.999996		0.764296
RIG-I-like receptor signaling pathway			0.999996	0.999996		0.267914
RNA degradation			0.999996
RNA transport		0.0456474	0.999996
Salivary secretion			0.999996	0.999996		0.756533
Salmonella infection			0.999996	0.999996		0.195201
Serotonergic synapse			0.999996	0.999996		0.707263
Shigellosis			0.999996	0.999996		0.725144
Signaling pathways regulating pluripotency of stem cells			0.999996	0.999996
Small cell lung cancer			0.999996	0.999996		0.756533
SNARE interactions in vesicular transport			0.999996
Sphingolipid metabolism			0.999996	0.999996
Sphingolipid signaling pathway			0.999996	0.999996
Spinocerebellar ataxia			0.999996	0.999996
Spliceosome			0.999996			0.81847
Staphylococcus aureus infection			0.999996	0.999996		0.0863117
Starch and sucrose metabolism			0.999996
Steroid biosynthesis			0.999996	0.999996
Steroid hormone biosynthesis			0.999996	0.999996
Synaptic vesicle cycle			0.999996	0.999996
Systemic lupus erythematosus			0.999996	0.999996		0.725144
T cell receptor signaling pathway			0.999996	0.999996
Taste transduction			0.999996	0.999996
Taurine and hypotaurine metabolism			0.999996	0.999996
Terpenoid backbone biosynthesis			0.999996
TGF-beta signaling pathway			0.999996	0.999996
Th1 and Th2 cell differentiation			0.999996	0.999996
Th17 cell differentiation			0.999996	0.999996
Thermogenesis			0.999996	0.999996		0.725144
Thiamine metabolism			0.999996	0.999996
Thyroid cancer			0.999996	0.999996
Thyroid hormone signaling pathway			0.999996	0.999996
Thyroid hormone synthesis			0.999996	0.999996		0.730495
Tight junction			0.999996	0.999996
TNF signaling pathway			0.999996	0.999996	0.137995	0.247969
Toll-like receptor signaling pathway			0.999996	0.999996		0.686838
Toxoplasmosis			0.999996	0.999996		0.707263
Transcriptional misregulation in cancer			0.999996	0.999996	0.137995	0.753443
Tryptophan metabolism			0.999996	0.999996
Tuberculosis			0.999996	0.999996		0.686838
Type I diabetes mellitus			0.999996			0.725144
Type II diabetes mellitus			0.999996	0.999996
Tyrosine metabolism			0.999996	0.999996
Ubiquinone and other terpenoid-quinone biosynthesis			0.999996
Ubiquitin mediated proteolysis			0.999996
Valine, leucine and isoleucine degradation			0.999996	0.999996
Various types of N-glycan biosynthesis			0.999996
Vascular smooth muscle contraction			0.999996	0.999996		0.789812
Vasopressin-regulated water reabsorption			0.999996			0.725144
VEGF signaling pathway			0.999996	0.999996		0.725144
Vibrio cholerae infection			0.999996	0.999996
Viral carcinogenesis			0.999996			0.307553
Viral myocarditis			0.999996	0.999996		0.725144
Viral protein interaction with cytokine and cytokine receptor			0.999996	0.999996		0.239685
Vitamin B6 metabolism			0.999996	0.999996
Vitamin digestion and absorption			0.999996	0.999996
Wnt signaling pathway			0.999996	0.999996		0.727139
Yersinia infection			0.999996	0.999996		0.613568

## Sheet: TableS4.8 KEGG-down pathways
	adjusted p value
Term	PD-Visit1	GBA-Visit1	LRKK2-Visit1	Prodromal-Visit1	PD-Visit8	GBA-Visit8
ABC transporters				0.994552		0.999996
Acute myeloid leukemia				0.994552
Adherens junction						0.999996
Adrenergic signaling in cardiomyocytes						0.999996
African trypanosomiasis	0.0260576		0.912776
AGE-RAGE signaling pathway in diabetic complications				0.994552		0.999996
Alanine, aspartate and glutamate metabolism						0.999996
Alcoholism						0.999996
Aldosterone synthesis and secretion						0.999996
Aldosterone-regulated sodium reabsorption						0.999996
Allograft rejection			0.999746
alpha-Linolenic acid metabolism						0.398789
Alzheimer disease			0.999746	0.994552		0.999996
Amino sugar and nucleotide sugar metabolism				0.994552
Aminoacyl-tRNA biosynthesis						0.999996
Amoebiasis				0.994552		0.768816
Amphetamine addiction						0.999996
AMPK signaling pathway						0.999996
Amyotrophic lateral sclerosis				0.994552		0.999996
Antigen processing and presentation			0.999746	0.994552
Apelin signaling pathway				0.994552		0.999996
Apoptosis				0.994552		0.999996
Arachidonic acid metabolism						0.409027
Arginine and proline metabolism						0.999996
Arginine biosynthesis						0.999996
Arrhythmogenic right ventricular cardiomyopathy						0.999996
Asthma			0.999746	0.994552
Autoimmune thyroid disease			0.999746
Autophagy				0.994552		0.999996
Axon guidance						0.999996
B cell receptor signaling pathway			0.999746	0.994552		0.999996
Bacterial invasion of epithelial cells						0.999996
Basal cell carcinoma						0.999996
Basal transcription factors				0.994552
Base excision repair				0.994552		0.999996
Bile secretion						0.999996
Bladder cancer				0.994552
Breast cancer			0.999746			0.999996
Butanoate metabolism				0.994552		0.999996
C-type lectin receptor signaling pathway				0.994552		0.999996
Calcium signaling pathway						0.409027
cAMP signaling pathway						0.802694
Carbohydrate digestion and absorption						0.999996
Cardiac muscle contraction				0.994552		0.999996
Cell adhesion molecules			0.999746	0.994552		0.999996
Cell cycle				0.994552		0.999996
Cellular senescence				0.994552		0.999996
Central carbon metabolism in cancer				0.994552		0.999996
cGMP-PKG signaling pathway						0.999996
Chagas disease				0.994552		0.999996
Chemical carcinogenesis				0.994552		0.999996
Chemokine signaling pathway				0.994552		0.999996
Choline metabolism in cancer						0.409027
Cholinergic synapse						0.607359
Chronic myeloid leukemia						0.999996
Circadian entrainment						0.409027
Cocaine addiction						0.999996
Colorectal cancer						0.999996
Complement and coagulation cascades						0.999996
Coronavirus disease			0.000150709	4.89958e-40		0.999996
Cortisol synthesis and secretion						0.802694
Cushing syndrome						0.999996
Cysteine and methionine metabolism				0.994552		0.999996
Cytokine-cytokine receptor interaction				0.994552		0.999996
Cytosolic DNA-sensing pathway				0.994552
D-Glutamine and D-glutamate metabolism						0.999996
Diabetic cardiomyopathy				0.463374		0.999996
Dilated cardiomyopathy						0.409027
Dopaminergic synapse						0.999996
Drug metabolism				0.994552		0.999996
ECM-receptor interaction						0.0877724
Endocrine and other factor-regulated calcium reabsorption						0.999996
Endocytosis					0.061438	0.999996
Epithelial cell signaling in Helicobacter pylori infection				0.994552		0.999996
Epstein-Barr virus infection			0.999746	0.994552		0.999996
Estrogen signaling pathway						0.999996
Ether lipid metabolism						0.802694
Fanconi anemia pathway						0.999996
Fat digestion and absorption						0.999996
Fc epsilon RI signaling pathway				0.994552		0.802694
Fc gamma R-mediated phagocytosis						0.961618
Ferroptosis						0.999996
Fluid shear stress and atherosclerosis						0.999996
Focal adhesion				0.994552		0.146862
Folate biosynthesis						0.999996
FoxO signaling pathway						0.999996
Fructose and mannose metabolism				0.994552		0.999996
GABAergic synapse						0.802694
Galactose metabolism						0.999996
Gap junction						0.999996
Gastric acid secretion						0.961618
Gastric cancer			0.999746			0.999996
Glioma						0.999996
Glucagon signaling pathway				0.994552
Glutamatergic synapse						0.398789
Glycerolipid metabolism						0.999996
Glycerophospholipid metabolism				0.994552		0.409027
Glycine, serine and threonine metabolism						0.999996
Glycolysis / Gluconeogenesis				0.994552
Glycosphingolipid biosynthesis				0.994552
Glyoxylate and dicarboxylate metabolism						0.999996
GnRH secretion						0.999996
GnRH signaling pathway						0.607359
Graft-versus-host disease			0.999746
Growth hormone synthesis, secretion and action						0.999996
Hedgehog signaling pathway			0.999746			0.999996
Hematopoietic cell lineage			0.999746	0.994552		0.999996
Hepatitis B				0.994552		0.999996
Hepatitis C				0.994552
Hepatocellular carcinoma			0.999746			0.999996
Herpes simplex virus 1 infection			0.999746	0.994552		0.999996
HIF-1 signaling pathway				0.994552		0.999996
Hippo signaling pathway				0.994552		0.999996
Homologous recombination						0.999996
Human cytomegalovirus infection				0.994552		0.999996
Human immunodeficiency virus 1 infection				0.994552		0.999996
Human papillomavirus infection			0.999746			0.999996
Human T-cell leukemia virus 1 infection			0.999746	0.994552		0.999996
Huntington disease				0.835623		0.999996
Hypertrophic cardiomyopathy						0.809689
IL-17 signaling pathway				0.994552		0.999996
Inflammatory bowel disease			0.999746	0.994552		0.999996
Inflammatory mediator regulation of TRP channels						0.409027
Influenza A			0.999746	0.994552		0.999996
Inositol phosphate metabolism						0.999996
Insulin resistance						0.999996
Insulin secretion						0.802694
Insulin signaling pathway				0.994552		0.999996
Intestinal immune network for IgA production			0.999746			0.999996
JAK-STAT signaling pathway				0.994552		0.999996
Kaposi sarcoma-associated herpesvirus infection				0.994552		0.999996
Legionellosis				0.994552
Leishmaniasis			0.999746	0.994552		0.999996
Leukocyte transendothelial migration						0.999996
Linoleic acid metabolism						0.409027
Lipid and atherosclerosis				0.994552		0.999996
Long-term depression						0.398789
Long-term potentiation						0.999996
Longevity regulating pathway						0.999996
Lysine degradation						0.999996
Malaria	0.0260576		0.539415	0.994552		0.999996
Mannose type O-glycan biosynthesis						0.999996
MAPK signaling pathway						0.999996
Maturity onset diabetes of the young						0.999996
Measles				0.994552		0.999996
Melanogenesis						0.999996
Melanoma						0.999996
Metabolism of xenobiotics by cytochrome P450						0.999996
MicroRNAs in cancer			0.999746	0.994552		0.999996
Mineral absorption						0.999996
Mitophagy				0.994552
Morphine addiction						0.607359
mRNA surveillance pathway				0.994552		0.999996
mTOR signaling pathway				0.994552		0.999996
Natural killer cell mediated cytotoxicity						0.999996
Necroptosis				0.994552		0.999996
Neuroactive ligand-receptor interaction				0.994552		0.999996
Neurotrophin signaling pathway						0.999996
Neutrophil extracellular trap formation				0.994552		0.999996
NF-kappa B signaling pathway				0.994552
Nicotinate and nicotinamide metabolism				0.994552
Nicotine addiction						0.999996
Nitrogen metabolism						0.999996
NOD-like receptor signaling pathway				0.994552		0.999996
Non-alcoholic fatty liver disease				0.184569		0.999996
Non-homologous end-joining				0.994552
Non-small cell lung cancer						0.999996
Notch signaling pathway						0.999996
Olfactory transduction			0.999746			0.999996
Oocyte meiosis						0.999996
Osteoclast differentiation			0.999746			0.999996
Other types of O-glycan biosynthesis						0.999996
Ovarian steroidogenesis						0.398789
Oxidative phosphorylation				0.0227984
Oxytocin signaling pathway						0.999996
p53 signaling pathway						0.999996
Pancreatic cancer						0.999996
Pancreatic secretion						0.999996
Parathyroid hormone synthesis, secretion and action						0.999996
Parkinson disease				0.322258		0.999996
Pathogenic Escherichia coli infection				0.994552	0.061438	0.999996
Pathways in cancer				0.994552		0.999996
Pathways of neurodegeneration			0.999746	0.994552		0.999996
PD-L1 expression and PD-1 checkpoint pathway in cancer				0.994552		0.999996
Peroxisome				0.994552		0.999996
Pertussis				0.994552		0.999996
Phagosome			0.999746	0.994552		0.999996
Phenylalanine metabolism						0.999996
Phenylalanine, tyrosine and tryptophan biosynthesis						0.999996
Phosphatidylinositol signaling system						0.999996
Phospholipase D signaling pathway				0.994552		0.398789
Phototransduction						0.999996
PI3K-Akt signaling pathway			0.999746	0.994552		0.638407
Platelet activation						0.999996
Porphyrin and chlorophyll metabolism
Primary bile acid biosynthesis				0.994552
Primary immunodeficiency				0.994552
Prion disease				0.835623		0.999996
Progesterone-mediated oocyte maturation						0.999996
Prolactin signaling pathway						0.999996
Propanoate metabolism				0.994552
Prostate cancer						0.999996
Proteasome				0.994552
Protein digestion and absorption						0.398789
Protein export				0.994552
Protein processing in endoplasmic reticulum				0.994552		0.999996
Proteoglycans in cancer				0.994552		0.999996
Proximal tubule bicarbonate reclamation						0.607359
Purine metabolism				0.994552		0.999996
Pyrimidine metabolism				0.994552
Pyruvate metabolism				0.994552
Rap1 signaling pathway	0.0712349				0.061438	0.965481
Ras signaling pathway						0.999996
Regulation of actin cytoskeleton						0.802694
Regulation of lipolysis in adipocytes						0.999996
Relaxin signaling pathway						0.999996
Renal cell carcinoma						0.999996
Renin secretion						0.999996
Retinol metabolism						0.999996
Retrograde endocannabinoid signaling				0.994552		0.999996
Rheumatoid arthritis			0.999746	0.994552		0.999996
Ribosome			2.23907e-06	2.0872e-51
Ribosome biogenesis in eukaryotes			0.999746	0.914984
RIG-I-like receptor signaling pathway			0.999746	0.994552		0.999996
RNA degradation				0.994552
RNA polymerase				0.994552
RNA transport			0.497522	0.322258		0.999996
Salivary secretion						0.999996
Salmonella infection				0.994552		0.999996
Serotonergic synapse						0.607359
Shigellosis				0.994552		0.999996
Signaling pathways regulating pluripotency of stem cells				0.994552		0.999996
Small cell lung cancer				0.994552		0.999996
SNARE interactions in vesicular transport						0.999996
Sphingolipid signaling pathway				0.994552		0.999996
Spinocerebellar ataxia				0.994552		0.999996
Spliceosome			0.892605	0.994552
Staphylococcus aureus infection			0.999746			0.999996
Steroid hormone biosynthesis						0.999996
Sulfur relay system						0.999996
Synaptic vesicle cycle						0.999996
Synthesis and degradation of ketone bodies				0.994552
Systemic lupus erythematosus			0.999746
[truncated: 30 more rows]

## Sheet: TableS4.9 Reactome-up pathways
	adjusted p value
[truncated: 1,348 more rows]

## Sheet: TableS4.10Reactome-downpathways
	adjusted p value
[truncated: 1,121 more rows]
