# Supplementary material for: A blood-based DNA damage signature in patients with Parkinson’s disease is associated with disease progression
Source: Nat Aging. 2025 Sep 5;5(9):1844–61. doi: 10.1038/s43587-025-00926-x (PMC12443628; doi:10.1038/s43587-025-00926-x)
Supplement: Supplementary file 6 — Deregulated pathways inferred by GSEA. [file 43587_2025_926_MOESM6_ESM.xlsx]

## Sheet: TableS5.1 KEGG
	Visit 1								Visit 8
pathway	iPD		GBA		LRRK2 G2019S		Prodromal		iPD		GBA
KEGG_ABC_TRANSPORTERS	padj	NES	padj	NES	padj	NES	padj	NES	padj	NES	padj	NES
KEGG_ACUTE_MYELOID_LEUKEMIA	0.801951	0.884858	0.550884	-1.17427	0.106027	1.51837	0.0490748	1.55763	0.256416	-1.27612	0.0334866	-1.57213
KEGG_ADHERENS_JUNCTION	0.0312293	1.57987	0.866271	-0.869867	1	0.565425	0.872784	0.912139	0.0499867	1.51144	0.492857	1.09649
KEGG_ADIPOCYTOKINE_SIGNALING_PATHWAY	0.0312293	1.57599	0.851419	-0.883659	0.410415	1.14743	0.021477	1.55397	0.268718	1.27018	0.600979	-1.01053
KEGG_ALANINE_ASPARTATE_AND_GLUTAMATE_METABOLISM	0.570504	1.04752	0.802063	-0.920363	1	-0.658841	1	0.708785	0.0857829	1.45577	0.178658	1.33419
KEGG_ALDOSTERONE_REGULATED_SODIUM_REABSORPTION	0.634226	-1.0014	0.984417	0.652874	0.820089	0.900245	0.590608	1.07877	0.142633	-1.50569	0.120537	-1.51115
KEGG_ALLOGRAFT_REJECTION	0.0102005	1.81984	0.617448	1.13621	0.106027	1.48625	0.109464	1.4682	0.215153	1.35042	0.657671	0.958166
KEGG_ALPHA_LINOLENIC_ACID_METABOLISM	0.665557	-0.985164	0.623515	1.0983	0.0934727	-1.58106	0.0941077	-1.55628	0.96389	0.768514	0.077803	1.54092
KEGG_ALZHEIMERS_DISEASE	0.534099	1.10171	0.437908	-1.43383	0.87742	0.837073	1	-0.555843	0.516242	1.16912	0.384966	-1.26323
KEGG_AMINO_SUGAR_AND_NUCLEOTIDE_SUGAR_METABOLISM	0.482222	-1.08022	0.837398	-0.919617	1.33636e-05	-1.93105	6.77785e-05	-1.78849	0.021974	1.52434	0.00050069	1.77939
KEGG_AMINOACYL_TRNA_BIOSYNTHESIS	0.54868	-1.07951	0.777888	-0.927372	0.311053	-1.24834	0.468747	-1.17546	0.710079	0.978409	0.326002	1.22657
KEGG_AMYOTROPHIC_LATERAL_SCLEROSIS_ALS	0.0564401	-1.54852	0.265267	-1.53806	0.000509475	-2.04691	0.000159386	-1.99724	0.0336873	-1.66345	0.74687	-0.887715
KEGG_ANTIGEN_PROCESSING_AND_PRESENTATION	0.223927	1.27013	0.63989	1.04842	0.472291	1.1575	0.947746	0.875178	0.0499867	1.55818	0.359243	1.19676
KEGG_APOPTOSIS	0.346894	1.15566	0.699248	0.995441	0.0423136	-1.57493	0.0135411	-1.67243	0.667883	1.02551	0.00357274	1.82134
KEGG_ARACHIDONIC_ACID_METABOLISM	0.0367329	1.49927	0.647374	1.04779	1	-0.738367	0.487732	-1.13233	0.00649564	1.68796	0.00385335	1.74304
KEGG_ARGININE_AND_PROLINE_METABOLISM	0.625872	1.01045	0.802063	-0.900266	0.132121	1.45581	0.60753	1.07689	0.142633	1.43095	0.262684	-1.34916
KEGG_ARRHYTHMOGENIC_RIGHT_VENTRICULAR_CARDIOMYOPATHY_ARVC	0.285982	-1.24708	0.753786	0.965949	0.676425	1.0453	1	0.716005	0.964921	-0.800281	0.746832	-0.895182
KEGG_ASCORBATE_AND_ALDARATE_METABOLISM	0.887741	0.860054	0.971232	0.746368	0.00500442	1.86882	0.000111764	2.11212	0.964921	-0.838315	0.00105838	-1.92205
KEGG_ASTHMA	0.927676	-0.69496	0.984417	-0.499151	0.628835	1.09517	0.696055	1.00604	1	0.430072	0.849412	0.755718
KEGG_AUTOIMMUNE_THYROID_DISEASE	0.0726334	-1.56926	0.984417	-0.567688	0.112752	-1.51511	0.0490748	-1.64734	0.625804	-1.04621	0.494146	1.12179
KEGG_AXON_GUIDANCE	0.801951	-0.863545	0.462822	1.27541	0.114981	-1.49483	0.433695	-1.21245	0.709924	-0.950842	0.241164	1.33641
KEGG_B_CELL_RECEPTOR_SIGNALING_PATHWAY	0.00571947	1.67876	0.437908	1.24335	0.000594091	1.85034	3.04537e-05	2.0141	0.0307334	1.53169	0.452529	-1.12698
KEGG_BASAL_CELL_CARCINOMA	0.00517647	1.76713	0.437908	1.23367	1	-0.758415	1	-0.633541	0.0301284	1.58254	0.00152063	1.76972
KEGG_BASAL_TRANSCRIPTION_FACTORS	0.927676	-0.770914	0.802063	-0.90396	0.0590951	1.6277	0.00757424	1.86248	1	0.570628	0.0366765	-1.59545
KEGG_BASE_EXCISION_REPAIR	0.301468	-1.26888	0.630834	1.10392	0.226861	-1.37241	0.0343226	-1.66501	0.964921	0.735159	0.200918	1.37756
KEGG_BETA_ALANINE_METABOLISM	0.142693	-1.45516	0.704918	-0.982207	0.812621	-0.931687	0.13771	-1.49613	0.817077	-0.903959	0.626713	-0.973001
KEGG_BIOSYNTHESIS_OF_UNSATURATED_FATTY_ACIDS	0.444774	1.14516	0.948372	-0.716984	0.881246	0.841604	0.709944	0.991482	0.768692	0.928617	0.825242	-0.792779
KEGG_BLADDER_CANCER	0.801951	-0.864286	0.685628	-1.01155	0.840961	0.888932	0.475703	1.13842	0.714516	0.963864	0.51237	1.08968
KEGG_BUTANOATE_METABOLISM	0.119641	1.38119	0.685628	1.01826	0.590038	1.10449	0.775053	0.959813	0.0499867	1.58262	0.216954	1.32746
KEGG_CALCIUM_SIGNALING_PATHWAY	0.776939	-0.89729	0.984417	-0.613662	0.715385	-1.01461	0.558614	-1.13172	0.308727	-1.29096	0.495598	-1.11292
KEGG_CARDIAC_MUSCLE_CONTRACTION	0.539983	1.04292	0.753786	0.973203	0.00121658	1.79317	2.13343e-05	1.93585	0.737877	0.970639	0.00760707	-1.59002
KEGG_CELL_ADHESION_MOLECULES_CAMS	0.634226	-1.00843	0.917135	-0.798698	0.934431	-0.854719	1	-0.674848	0.601108	1.06743	0.470156	-1.11527
KEGG_CELL_CYCLE	0.534099	1.05008	0.866271	0.885414	0.226861	1.23884	0.962602	0.884858	0.80448	0.922702	0.642693	-0.97701
KEGG_CHEMOKINE_SIGNALING_PATHWAY	0.119915	-1.35197	0.131816	-1.54086	0.0109228	-1.62204	0.11796	-1.40117	0.563636	-1.05408	0.463198	1.10571
KEGG_CHRONIC_MYELOID_LEUKEMIA	3.61234e-08	2.17481	0.462822	1.14966	0.727998	1.01151	0.917673	0.938987	1.72833e-05	1.82982	0.00240862	1.64622
KEGG_CIRCADIAN_RHYTHM_MAMMAL	0.0241021	1.53097	0.766484	0.946741	1	-0.755369	1	-0.694331	0.0499867	1.54202	0.0848512	1.41805
KEGG_CITRATE_CYCLE_TCA_CYCLE	0.570504	-1.08907	0.44243	-1.33034	0.934431	0.783464	0.775053	0.934001	0.964921	0.731169	0.36285	-1.27346
KEGG_COLORECTAL_CANCER	0.242385	-1.35858	0.437908	-1.28131	0.0436546	-1.65909	0.013915	-1.74106	0.667883	-0.98763	0.475	1.12968
KEGG_COMPLEMENT_AND_COAGULATION_CASCADES	0.206226	1.26547	0.527948	1.18722	0.638235	-1.05766	0.711082	-1.01255	0.14734	1.37277	0.0390015	1.52321
KEGG_CYSTEINE_AND_METHIONINE_METABOLISM	0.00233495	1.9621	0.00242339	2.05428	0.00271619	1.98058	0.000165519	2.20921	0.0374756	1.6333	0.495598	1.09379
KEGG_CYTOKINE_CYTOKINE_RECEPTOR_INTERACTION	0.757406	-0.918402	0.91022	-0.787714	0.808734	0.939653	0.377249	-1.25197	0.964921	-0.771547	0.664418	0.953453
KEGG_CYTOSOLIC_DNA_SENSING_PATHWAY	0.00167461	1.6766	0.265267	1.34292	0.0770464	1.41447	0.590608	1.04626	5.40039e-05	1.81413	0.0210582	1.48505
KEGG_DILATED_CARDIOMYOPATHY	0.0739659	1.5277	0.373844	-1.40449	1	-0.77603	0.872784	-0.888022	0.22074	1.30849	0.123425	1.41077
KEGG_DNA_REPLICATION	1	0.526673	0.851419	-0.880783	0.000653292	1.98537	1.3992e-05	2.2118	0.8848	-0.901679	0.000248096	-1.97942
KEGG_DORSO_VENTRAL_AXIS_FORMATION	0.0102005	-1.73302	0.63989	-1.06312	0.0689917	-1.60532	0.0128491	-1.76289	0.0499867	-1.54015	0.99077	-0.617033
KEGG_DRUG_METABOLISM_CYTOCHROME_P450	0.0152397	1.83752	0.183833	1.67766	0.178503	1.45773	0.013915	1.8343	0.0499867	1.61598	0.262684	1.37228
KEGG_DRUG_METABOLISM_OTHER_ENZYMES	0.197962	-1.37519	0.623515	1.11977	0.205383	1.37989	0.590608	1.09172	1	-0.420537	0.283226	-1.32786
KEGG_ECM_RECEPTOR_INTERACTION	0.760905	-0.921299	0.984417	0.669282	1	-0.716293	0.465746	-1.1875	0.155806	1.42756	0.683525	0.946608
KEGG_ENDOCYTOSIS	1	-0.614109	0.810352	0.912421	3.12277e-07	2.31738	7.15354e-06	2.28744	0.708937	-0.995435	1.68095e-09	-2.48807
KEGG_ENDOMETRIAL_CANCER	0.0312293	1.38968	0.63989	-1.04155	1	-0.667476	1	0.853748	0.0279686	1.47916	0.0585577	1.39521
KEGG_EPITHELIAL_CELL_SIGNALING_IN_HELICOBACTER_PYLORI_INFECTION	0.119641	1.3549	0.730137	0.976971	1	0.725765	0.849719	0.931058	0.120472	1.41673	0.256872	1.2618
KEGG_ERBB_SIGNALING_PATHWAY	0.00433104	1.82075	0.685628	1.01402	0.226861	1.3307	0.947746	0.8727	9.95705e-05	1.92001	0.0115939	1.64997
KEGG_ETHER_LIPID_METABOLISM	0.00233495	1.8201	0.393209	1.30525	0.214063	1.2664	0.634091	1.02516	0.0307916	1.56796	0.0768317	1.42805
KEGG_FATTY_ACID_METABOLISM	0.813699	-0.851564	0.437908	-1.29185	0.63612	1.07584	0.821192	0.907984	0.964921	0.710407	0.492857	-1.1263
KEGG_FC_EPSILON_RI_SIGNALING_PATHWAY	0.32312	1.19835	0.358901	1.46874	0.490932	1.14484	0.705908	-1.01776	0.353877	1.23121	0.200918	1.36667
KEGG_FC_GAMMA_R_MEDIATED_PHAGOCYTOSIS	0.00167461	1.89826	0.418919	1.30768	0.812621	0.964328	0.745765	0.991088	0.0108295	1.67862	0.0839498	1.44592
KEGG_FOCAL_ADHESION	3.5759e-05	2.0567	0.0649157	1.66357	0.184107	1.33315	0.105358	1.30968	9.95705e-05	1.8441	0.0195366	1.50836
KEGG_FOLATE_BIOSYNTHESIS	0.0076883	1.52481	0.851577	0.917181	0.000761568	1.75047	2.98628e-05	1.81321	0.181443	1.25041	0.00987457	-1.49956
KEGG_FRUCTOSE_AND_MANNOSE_METABOLISM	0.829357	0.825004	0.623515	-1.12681	0.676425	-1.07136	0.19083	-1.41536	1	0.549872	0.693055	-0.927551
KEGG_GALACTOSE_METABOLISM	0.850479	-0.819523	0.74005	-0.973549	1	0.611843	1	-0.549477	0.709924	0.991858	0.825242	-0.817875
KEGG_GAP_JUNCTION	0.570504	1.05845	0.629635	-1.08247	0.709358	-1.01952	0.997205	-0.752925	0.353877	1.28021	0.664418	0.945972
KEGG_GLIOMA	0.536633	1.05621	0.69429	1.00392	0.0939302	1.52379	0.00962237	1.65956	0.114162	1.41329	0.683525	0.952876
KEGG_GLUTATHIONE_METABOLISM	0.0389383	1.49978	0.623515	1.07801	0.619874	1.07597	0.590608	1.05686	0.134116	1.38212	0.36285	1.16654
KEGG_GLYCEROLIPID_METABOLISM	0.267241	-1.28116	0.917135	0.791058	0.981691	0.810561	1	-0.687988	0.73752	0.964214	0.547676	1.0656
KEGG_GLYCEROPHOSPHOLIPID_METABOLISM	0.801951	0.901431	0.623515	-1.08768	0.0857394	1.5614	0.288141	1.27212	0.353877	1.23819	0.616404	1.00932
KEGG_GLYCINE_SERINE_AND_THREONINE_METABOLISM	0.921451	0.833735	0.373844	-1.35484	0.358956	1.1822	0.828713	0.939285	0.167996	1.34304	0.472812	-1.10825
KEGG_GLYCOLYSIS_GLUCONEOGENESIS	0.958562	0.706983	0.685628	-1.03603	0.180362	1.42101	0.0415464	1.62698	0.964921	-0.767539	0.0137548	-1.73818
KEGG_GLYCOSAMINOGLYCAN_BIOSYNTHESIS_CHONDROITIN_SULFATE	0.813699	-0.870437	0.437908	-1.31048	0.703859	-1.03807	0.783041	-0.96337	0.786416	-0.950636	0.706849	-0.906812
KEGG_GLYCOSAMINOGLYCAN_BIOSYNTHESIS_HEPARAN_SULFATE	0.295429	1.29429	0.699248	-1.00362	0.0923745	1.59423	0.558614	1.10324	0.411165	1.22717	0.523979	1.07033
KEGG_GLYCOSAMINOGLYCAN_BIOSYNTHESIS_KERATAN_SULFATE	0.466268	1.13671	0.437908	-1.32963	0.906472	0.831226	1	-0.445852	0.422415	1.21296	0.417172	-1.22759
KEGG_GLYCOSAMINOGLYCAN_DEGRADATION	1	0.491964	0.984417	0.563683	0.819306	0.923561	0.783041	0.929198	0.133744	1.4534	0.99077	-0.543246
KEGG_GLYCOSPHINGOLIPID_BIOSYNTHESIS_GANGLIO_SERIES	0.937926	0.722639	0.550884	-1.17194	0.687659	1.04543	0.137127	1.53423	0.0889968	1.49448	0.600979	1.02336
KEGG_GLYCOSPHINGOLIPID_BIOSYNTHESIS_GLOBO_SERIES	0.676145	-0.981786	0.893244	-0.803489	1	-0.688543	1	-0.659244	0.353877	1.29287	0.825242	-0.788611
KEGG_GLYCOSPHINGOLIPID_BIOSYNTHESIS_LACTO_AND_NEOLACTO_SERIES	0.927676	0.731768	0.685628	1.02369	0.398242	1.24919	0.711082	0.981333	0.0499867	1.58678	0.505525	1.10906
KEGG_GLYCOSYLPHOSPHATIDYLINOSITOL_GPI_ANCHOR_BIOSYNTHESIS	0.674232	0.972909	0.360776	1.45797	0.178503	1.49334	0.390567	1.23825	0.00722159	1.75821	0.924995	0.720773
KEGG_GLYOXYLATE_AND_DICARBOXYLATE_METABOLISM	0.25912	-1.34121	0.745549	-0.961732	0.819306	-0.922062	0.558614	-1.12661	1	0.591422	0.996234	-0.500493
KEGG_GNRH_SIGNALING_PATHWAY	0.0389383	-1.62616	0.233477	-1.63978	0.711591	-1.02869	0.962602	-0.799362	0.523777	-1.14895	0.649833	-0.989602
KEGG_GRAFT_VERSUS_HOST_DISEASE	0.171239	1.28266	0.754907	0.950842	0.222005	1.26962	0.20521	1.2134	0.114162	1.4147	0.24122	-1.25815
KEGG_HEDGEHOG_SIGNALING_PATHWAY	0.776939	-0.900655	0.437908	1.33429	0.0478972	-1.70529	0.0616521	-1.61194	0.838325	0.879415	0.0585577	1.60849
KEGG_HEMATOPOIETIC_CELL_LINEAGE	0.993905	-0.647455	0.989519	0.577178	0.0939302	1.51926	0.0776762	1.51156	0.964921	0.734428	0.00767798	-1.76368
KEGG_HISTIDINE_METABOLISM	0.444774	1.0968	0.569561	-1.11017	0.881246	-0.906284	0.618679	-1.0737	0.659107	1.04117	0.655769	0.980725
KEGG_HOMOLOGOUS_RECOMBINATION	0.676145	-0.966534	0.804752	-0.898547	1	-0.68159	0.722256	-1.00475	0.612613	-1.06488	0.693055	-0.927337
KEGG_HUNTINGTONS_DISEASE	0.0564401	-1.56139	0.623515	-1.09662	0.114981	-1.50117	0.0616521	-1.59023	0.667883	-0.977849	0.66006	-0.940411
KEGG_HYPERTROPHIC_CARDIOMYOPATHY_HCM	0.139679	-1.28969	0.437908	-1.21762	9.6159e-08	-2.10295	3.06181e-05	-1.80939	0.0601954	1.38693	0.000573993	1.74067
KEGG_INOSITOL_PHOSPHATE_METABOLISM	1	-0.618012	0.810352	-0.905903	0.00768256	1.82492	0.000378792	2.00325	0.967812	-0.832484	0.0137078	-1.69726
KEGG_INSULIN_SIGNALING_PATHWAY	0.78062	0.925709	0.671538	-1.03702	1	0.674036	1	0.81363	1	0.687884	0.729951	-0.908939
KEGG_INTESTINAL_IMMUNE_NETWORK_FOR_IGA_PRODUCTION	0.0090298	1.60569	0.205084	1.41862	1	0.705353	1	-0.682156	0.000456918	1.73764	0.00987457	1.58014
KEGG_JAK_STAT_SIGNALING_PATHWAY	0.223927	-1.34786	0.965602	-0.738726	0.727998	-1.00337	0.249497	-1.34775	0.118093	-1.45631	0.792771	0.85733
KEGG_LEISHMANIA_INFECTION	0.00548273	1.66479	0.851419	0.902705	0.934431	0.887926	0.895707	0.916359	0.00403451	1.6915	0.121199	1.31171
KEGG_LEUKOCYTE_TRANSENDOTHELIAL_MIGRATION	0.00233495	1.88124	0.0464042	1.76324	0.934431	0.885533	1	-0.624043	9.95705e-05	1.94152	0.000176476	2.01467
KEGG_LIMONENE_AND_PINENE_DEGRADATION	1.09867e-05	2.13717	0.373844	1.30089	0.31031	1.19123	0.137127	1.23278	0.0105836	1.64924	0.0442494	1.48889
KEGG_LINOLEIC_ACID_METABOLISM	0.534099	-1.1283	0.524313	-1.28471	0.819306	-0.909189	0.845903	-0.899279	1	-0.63084	0.981943	0.591569
KEGG_LONG_TERM_DEPRESSION	0.970502	-0.63247	0.560145	-1.2075	0.63612	1.1005	0.618679	1.06154	0.908595	-0.801963	0.187154	-1.45753
KEGG_LONG_TERM_POTENTIATION	0.223927	1.33049	0.623515	1.08874	0.0652157	1.52214	0.465746	1.11026	0.353877	1.21413	0.560327	-1.03411
KEGG_LYSINE_DEGRADATION	0.316797	1.1785	0.754907	0.943918	1	-0.714047	1	0.73872	0.353877	1.21322	0.47955	1.10813
KEGG_LYSOSOME	0.655084	-1.00017	0.996262	-0.570624	1	-0.678973	1	-0.717405	1	-0.691162	0.582956	-1.01507
KEGG_MAPK_SIGNALING_PATHWAY	0.570504	1.03846	0.927075	-0.851386	1	-0.608273	0.783041	0.971874	0.00515625	1.64635	0.00767798	1.57158
KEGG_MATURITY_ONSET_DIABETES_OF_THE_YOUNG	0.00517678	1.45079	0.437908	1.17862	0.0848189	1.38184	0.13771	1.14642	9.95705e-05	1.68883	0.0768317	1.29718
KEGG_MELANOGENESIS	0.676145	0.953235	0.462822	1.33292	0.0932873	1.50246	0.13771	1.5177	0.708937	1.0156	0.780052	-0.858626
KEGG_MELANOMA	0.634226	1.00944	0.984417	-0.694448	0.182353	1.30049	0.0287167	1.51864	0.369878	1.18966	0.0594377	-1.48185
KEGG_METABOLISM_OF_XENOBIOTICS_BY_CYTOCHROME_P450	0.418101	1.12162	0.802063	0.912588	0.0590951	1.63345	0.0404036	1.56429	0.368025	1.19544	0.695975	-0.9357
KEGG_MISMATCH_REPAIR	0.223927	-1.34539	0.685628	1.03231	0.214063	1.3884	0.372294	1.266	1	0.591117	0.518985	-1.07733
KEGG_MTOR_SIGNALING_PATHWAY	0.0389383	-1.66469	0.965602	0.735505	0.143068	-1.4864	0.0393103	-1.64774	0.665071	-1.00012	0.981943	0.668797
KEGG_N_GLYCAN_BIOSYNTHESIS	0.634226	1.01665	0.74005	0.964832	1	0.546711	1	0.711549	0.411165	1.17884	0.629867	0.987191
KEGG_NATURAL_KILLER_CELL_MEDIATED_CYTOTOXICITY	0.0634084	-1.54409	0.623515	-1.08719	0.0857394	-1.51646	0.0182651	-1.695	1	0.653952	0.683525	0.949355
KEGG_NEUROACTIVE_LIGAND_RECEPTOR_INTERACTION	1.24347e-05	2.10032	0.147501	1.50975	1	-0.821849	1	-0.551208	0.00112759	1.74137	9.64487e-05	1.96543
KEGG_NEUROTROPHIN_SIGNALING_PATHWAY	0.403289	1.10459	0.421769	1.24419	3.03621e-07	2.16595	2.04581e-08	2.31125	0.139381	1.32464	0.000666109	-1.75077
KEGG_NICOTINATE_AND_NICOTINAMIDE_METABOLISM	0.00237264	1.77355	0.647374	1.0297	1	-0.807665	1	0.627808	0.000164986	1.79841	0.000666109	1.79088
KEGG_NITROGEN_METABOLISM	0.442646	1.17494	0.462822	1.25121	0.8119	0.935263	0.997205	-0.74975	0.142633	1.43398	0.121199	1.50748
KEGG_NOD_LIKE_RECEPTOR_SIGNALING_PATHWAY	0.324634	1.26334	0.373844	1.40345	0.265808	1.35199	0.171819	1.49664	0.411165	1.22125	0.890892	-0.743667
KEGG_NON_HOMOLOGOUS_END_JOINING	0.0312293	1.55212	0.360549	1.44182	1	0.806112	0.783041	-0.953134	0.000641763	1.84931	0.000274261	2.02626
KEGG_NON_SMALL_CELL_LUNG_CANCER	0.816789	-0.823727	0.745549	-0.962516	0.195778	-1.45762	0.137127	-1.52395	1	-0.494093	0.485057	1.14471
KEGG_NOTCH_SIGNALING_PATHWAY	0.0636952	1.54012	0.644498	1.04047	0.934431	0.855558	0.997205	0.854977	0.0499867	1.52666	0.101065	1.42841
KEGG_NUCLEOTIDE_EXCISION_REPAIR	0.00959586	1.79083	0.851419	0.867029	0.812621	0.95378	0.128213	1.34859	0.0499867	1.53727	0.649833	-0.962653
KEGG_O_GLYCAN_BIOSYNTHESIS	0.0109362	-1.70842	0.550884	-1.16096	0.0234978	-1.71546	0.0381124	-1.61386	0.595212	-1.04778	0.746832	0.901617
KEGG_OLFACTORY_TRANSDUCTION	0.45821	1.13289	0.527948	1.2197	0.296012	1.31188	0.643637	1.02424	0.8848	0.813357	0.55414	1.0402
KEGG_ONE_CARBON_POOL_BY_FOLATE	0.624573	1.01633	0.0113514	1.76004	1.75201e-13	2.70814	2.5349e-12	2.79229	0.967812	0.764926	9.64487e-05	-2.05269
KEGG_OOCYTE_MEIOSIS	0.570504	-1.08364	0.437908	-1.35079	0.906472	-0.840233	1	0.693582	0.604026	-1.07798	0.693039	0.91655
KEGG_OTHER_GLYCAN_DEGRADATION	0.585296	-1.0387	0.753786	0.96497	0.837368	0.943387	0.917673	0.914998	0.947153	0.825834	0.62319	1.00642
KEGG_OXIDATIVE_PHOSPHORYLATION	0.957669	-0.662169	0.44243	-1.30963	0.802391	-0.968521	1	-0.540716	0.268718	1.34021	0.562817	1.0509
KEGG_P53_SIGNALING_PATHWAY	0.0241021	-1.56021	0.373844	-1.30493	4.74967e-10	-2.42891	5.33689e-09	-2.19589	0.0307334	1.50063	2.32933e-07	2.17697
KEGG_PANCREATIC_CANCER	0.78062	0.931962	0.975698	0.726638	1	-0.781234	1	-0.573952	0.0499867	1.54228	0.0939962	1.42678
KEGG_PANTOTHENATE_AND_COA_BIOSYNTHESIS	0.0076883	1.72589	0.623515	1.06472	1	0.797296	1	0.762413	0.0464546	1.56047	0.0718639	1.47385
KEGG_PARKINSONS_DISEASE	0.886788	0.789714	0.804752	0.901462	0.975816	0.78266	1	-0.504934	0.435245	1.19075	0.452529	1.1762
KEGG_PATHOGENIC_ESCHERICHIA_COLI_INFECTION	0.0524152	-1.4765	0.462822	-1.17354	9.25407e-09	-2.32249	2.66657e-08	-2.17378	0.139381	1.33872	2.32933e-07	2.22474
KEGG_PATHWAYS_IN_CANCER	0.301468	1.20526	0.147501	1.61087	0.837394	-0.916967	0.685757	-1.03428	0.0584521	1.49453	0.000197375	2.09926
KEGG_PENTOSE_AND_GLUCURONATE_INTERCONVERSIONS	0.00233495	1.47474	0.468125	1.12349	0.141603	1.28308	0.0229155	1.286	0.0145791	1.45043	0.283226	1.13141
KEGG_PENTOSE_PHOSPHATE_PATHWAY	0.089714	-1.48057	0.861069	-0.813781	1	0.481559	0.997205	-0.739062	1	0.451675	0.99077	0.54516
KEGG_PEROXISOME	0.935345	0.73028	0.630834	-1.08602	0.628835	-1.09502	0.872495	-0.897049	0.386195	1.24388	0.746467	0.888768
KEGG_PHENYLALANINE_METABOLISM	0.633271	-1.01914	0.91022	-0.844041	0.118651	-1.3869	0.00757424	-1.68487	0.887203	0.863703	0.485057	1.09759
KEGG_PHOSPHATIDYLINOSITOL_SIGNALING_SYSTEM	0.916465	-0.733584	0.477818	-1.29382	0.8119	0.943176	0.962602	-0.776891	1	0.48138	0.792771	-0.816304
KEGG_PORPHYRIN_AND_CHLOROPHYLL_METABOLISM	0.132778	1.38529	0.545639	-1.13519	1	0.790382	0.515965	1.0975	1	0.708102	0.384966	-1.17395
KEGG_PPAR_SIGNALING_PATHWAY	0.0524152	-1.64593	0.373844	-1.44919	0.106027	-1.52293	0.725865	-0.990122	0.237078	-1.38427	0.616404	-0.989077
KEGG_PRIMARY_BILE_ACID_BIOSYNTHESIS	0.0651596	1.43879	0.585138	1.12057	0.106027	1.45619	0.377249	1.21666	0.0499867	1.54227	0.523979	1.08207
KEGG_PRIMARY_IMMUNODEFICIENCY	0.813211	0.842831	0.685628	1.04899	0.819306	-0.912997	0.872784	-0.86706	0.675457	1.03195	0.99077	0.516644
KEGG_PRION_DISEASES	0.539983	-1.08438	0.373844	-1.37026	1	-0.660149	0.203376	-1.37223	0.125184	-1.50951	0.36285	-1.22433
KEGG_PROGESTERONE_MEDIATED_OOCYTE_MATURATION	0.0363144	1.71275	0.131816	1.73313	0.812621	0.926538	1	-0.655936	0.523777	1.14993	0.350723	1.26284
KEGG_PROPANOATE_METABOLISM	0.244067	1.2131	0.623515	1.10098	0.161994	1.34151	0.483871	1.09704	0.261446	1.25719	0.609987	-1.00857
KEGG_PROSTATE_CANCER	0.878337	-0.794984	0.984417	0.640545	0.106027	-1.45874	0.185052	-1.41343	0.783169	-0.918074	0.711459	0.912062
KEGG_PROTEASOME	0.0066989	1.67562	0.623515	1.08462	0.934431	0.877306	0.994611	0.880281	0.0307334	1.58177	0.0395824	1.53525
KEGG_PROTEIN_EXPORT	0.573208	-1.05579	0.893244	0.830813	1.39519e-05	-2.25877	0.000131005	-2.01367	0.266747	1.29554	0.00014591	2.15752
KEGG_PROXIMAL_TUBULE_BICARBONATE_RECLAMATION	0.244067	-1.3596	0.437908	-1.28224	0.019796	-1.77132	0.00024644	-2.0154	0.861111	-0.859708	0.00767798	1.85368
KEGG_PURINE_METABOLISM	0.811518	0.866415	0.927075	0.733135	0.8119	0.941804	0.997205	-0.751207	0.769334	0.928937	0.384966	-1.23798
KEGG_PYRIMIDINE_METABOLISM	0.00620835	-1.5999	0.476687	-1.14888	1	-0.828595	0.377249	-1.19109	0.891426	-0.931097	0.140449	-1.3096
KEGG_PYRUVATE_METABOLISM	0.0120214	-1.62248	0.373844	-1.33985	0.0450349	-1.49744	0.00294324	-1.69896	0.908595	0.851213	0.498776	1.07424
KEGG_REGULATION_OF_ACTIN_CYTOSKELETON	0.223927	-1.33903	0.615737	-1.11826	0.330787	-1.28225	0.392555	-1.23553	0.213696	-1.34702	0.9936	-0.569887
KEGG_REGULATION_OF_AUTOPHAGY	0.00263024	1.61893	0.550884	1.10286	0.0590951	1.41757	0.0018281	1.53852	0.0499867	1.41655	0.492857	1.06361
KEGG_RENAL_CELL_CARCINOMA	0.78062	-0.890992	0.527948	-1.22599	0.10011	-1.54138	0.130713	-1.49163	0.698343	0.99624	0.279193	1.3415
KEGG_RENIN_ANGIOTENSIN_SYSTEM	0.00202348	1.86893	0.358901	1.39321	1	0.697028	0.997205	0.831053	0.01574	1.67272	0.00100153	1.8733
KEGG_RETINOL_METABOLISM	0.0634598	1.66729	0.685628	1.07441	0.628835	1.11453	0.128213	1.46336	0.594595	1.11975	0.81629	0.787875
KEGG_RIBOFLAVIN_METABOLISM	0.223927	1.28873	0.373844	1.54166	0.00768256	1.89268	0.0687673	1.54001	0.18409	1.38419	0.890892	-0.75766
KEGG_RIBOSOME	0.242385	-1.37163	0.615737	1.16284	0.664338	-1.07411	0.717143	-0.996162	1	0.581963	0.916571	0.710056
KEGG_RIG_I_LIKE_RECEPTOR_SIGNALING_PATHWAY	1.97155e-20	-2.67595	4.91404e-05	-2.05962	6.26786e-17	-2.8295	3.77541e-20	-2.75379	1	-0.601459	0.000171671	1.95011
KEGG_RNA_DEGRADATION	0.0532829	1.47747	0.373844	-1.3837	0.744481	-0.986216	0.468747	-1.17337	0.142633	1.37337	0.284114	1.23061
KEGG_RNA_POLYMERASE	0.0259816	-1.57729	0.373844	-1.37915	5.46108e-05	-2.1414	3.10115e-06	-2.18231	0.369878	-1.14537	0.213228	1.30149
KEGG_SELENOAMINO_ACID_METABOLISM	0.0259816	-1.67346	0.373844	-1.42883	0.307075	-1.29299	0.101263	-1.52383	1	0.649845	0.75	0.873948
KEGG_SMALL_CELL_LUNG_CANCER	0.223927	-1.378	0.437908	-1.32849	1	0.703874	0.947746	-0.826268	0.142633	-1.43918	0.283226	-1.3339
KEGG_SNARE_INTERACTIONS_IN_VESICULAR_TRANSPORT	0.534099	-1.07689	0.556835	-1.12601	0.237148	1.24237	0.968419	0.868966	0.980913	0.750947	0.178658	-1.34574
KEGG_SPHINGOLIPID_METABOLISM	0.980218	-0.646607	0.437908	1.31047	0.715385	-1.01884	0.449556	-1.19922	0.127258	1.46064	0.0195366	1.66453
KEGG_SPLICEOSOME	0.937926	-0.725766	0.927075	0.761816	0.775637	0.968264	0.837346	0.923801	0.172391	1.35848	0.256872	1.28179
KEGG_STARCH_AND_SUCROSE_METABOLISM	0.223927	-1.24097	0.52858	-1.1215	1.28087e-11	-2.45037	2.48332e-13	-2.39134	1	-0.789183	4.89561e-05	1.94837
KEGG_STEROID_BIOSYNTHESIS	0.444193	1.15517	0.437908	-1.29352	0.992657	-0.788375	1	-0.624654	0.786416	0.915352	0.464307	1.1396
KEGG_STEROID_HORMONE_BIOSYNTHESIS	0.0269386	-1.67564	0.437908	-1.34735	0.182353	-1.44301	0.455104	-1.22222	0.0378075	-1.75798	0.428917	-1.21574
KEGG_SULFUR_METABOLISM	0.801951	-0.86078	0.754907	0.943991	0.386659	1.24898	0.318506	1.34639	0.810801	0.89031	0.99077	0.598694
KEGG_SYSTEMIC_LUPUS_ERYTHEMATOSUS	0.665557	0.980333	0.902262	0.729138	0.768394	0.981491	0.484156	1.17531	0.769334	0.92758	0.908969	0.707088
KEGG_T_CELL_RECEPTOR_SIGNALING_PATHWAY	0.634226	-1.00765	0.00786935	1.78282	1	-0.575783	0.0388734	-1.50844	0.0152511	1.603	1.8931e-10	2.4653
KEGG_TASTE_TRANSDUCTION	0.223927	1.20957	0.468125	-1.16082	1	-0.823957	0.618679	-1.05423	0.150121	1.32825	0.0767842	1.38501
KEGG_TAURINE_AND_HYPOTAURINE_METABOLISM	1	-0.462911	0.971232	-0.691411	0.739333	1.00017	0.377249	1.25756	0.127258	-1.46331	0.00260399	-1.91417
KEGG_TERPENOID_BACKBONE_BIOSYNTHESIS	0.935345	-0.669629	0.777888	-0.924896	0.265959	1.42185	0.356777	1.34084	0.840006	0.865502	0.0633913	-1.67309
KEGG_TGF_BETA_SIGNALING_PATHWAY	0.686788	-0.97278	0.751713	-0.952988	0.0590951	-1.69437	0.318506	-1.32222	0.601108	-1.08141	0.792771	0.803776
KEGG_THYROID_CANCER	0.251373	-1.24953	0.639164	-1.05857	0.619874	-1.0681	0.558614	-1.10785	0.944004	0.833303	0.391536	1.14997
KEGG_TIGHT_JUNCTION	0.786423	-0.881969	0.685628	-1.01893	1	-0.463084	1	-0.692461	0.964921	-0.765986	0.587212	1.02048
KEGG_TOLL_LIKE_RECEPTOR_SIGNALING_PATHWAY	0.444193	1.08639	0.556835	1.11369	0.0285137	1.5662	0.0156211	1.50872	0.374879	1.17751	0.560327	-1.03382
KEGG_TRYPTOPHAN_METABOLISM	0.00233495	1.81488	0.282535	1.40619	0.87742	0.909434	1	0.605196	0.0001261	1.88508	0.000666109	1.82983
KEGG_TYPE_I_DIABETES_MELLITUS	0.801951	-0.867633	0.685628	1.01984	0.715385	1.0108	0.618679	1.05108	0.708937	-0.968011	0.387026	-1.19841
KEGG_TYPE_II_DIABETES_MELLITUS	0.850479	-0.820239	0.373844	1.44589	0.392006	-1.21543	0.329986	-1.29776	0.489411	1.14526	0.237245	1.30109
KEGG_TYROSINE_METABOLISM	0.2325	1.31642	0.527948	1.18012	0.0590951	1.6399	0.00294324	1.944	0.103036	1.48921	0.369438	-1.21653
KEGG_UBIQUITIN_MEDIATED_PROTEOLYSIS	0.0911403	-1.54165	0.418919	-1.39161	0.829127	0.904426	0.783041	-0.958881	0.144221	-1.47785	0.034222	-1.71382
KEGG_VALINE_LEUCINE_AND_ISOLEUCINE_BIOSYNTHESIS	0.0228004	-1.48494	0.266737	-1.37188	0.000648373	-1.76969	0.13332	-1.3396	0.659107	-1.01422	0.0243086	1.48662
KEGG_VALINE_LEUCINE_AND_ISOLEUCINE_DEGRADATION	0.382956	-1.24263	0.641662	-1.08093	0.628835	-1.11619	0.196907	-1.45011	0.0499867	-1.69983	0.143655	-1.46244
KEGG_VASCULAR_SMOOTH_MUSCLE_CONTRACTION	0.153754	-1.38783	0.754907	-0.943438	0.0473614	-1.60946	0.013915	-1.69829	0.256416	-1.25073	0.9936	-0.616493
KEGG_VASOPRESSIN_REGULATED_WATER_REABSORPTION	0.444193	1.08803	0.78364	-0.944386	0.180362	1.37934	0.0692081	1.40409	0.353877	1.20198	0.141669	-1.32649
KEGG_VEGF_SIGNALING_PATHWAY	0.776939	0.926816	0.893244	-0.815904	0.586684	-1.11441	1	-0.761187	0.516242	1.13036	0.607055	1.01585
KEGG_VIBRIO_CHOLERAE_INFECTION	0.0152397	1.63897	0.78364	0.938875	0.547139	1.11036	0.455104	1.14891	0.0499867	1.5095	0.587212	1.03324
KEGG_VIRAL_MYOCARDITIS	0.460678	1.12165	0.971232	0.737417	1	-0.69977	1	-0.761614	0.0499867	1.52536	0.255515	1.27528
KEGG_WNT_SIGNALING_PATHWAY	0.705928	0.977787	0.615737	1.12363	0.711591	-1.01722	0.997205	-0.793081	0.667883	1.01289	0.485057	1.10739
	0.927676	-0.822302	0.902262	-0.865795	1	-0.649621	1	-0.659184	0.251983	1.24919	0.523979	1.06543

## Sheet: TableS5.2 Reactome
	BL								V08
pathway	iPD		GBA		LRRK2 G2019S		Prodromal		iPD		GBA
REACTOME_2_LTR_CIRCLE_FORMATION	padj	NES	padj	NES	padj	NES	padj	NES	padj	NES	padj	NES
REACTOME_A_TETRASACCHARIDE_LINKER_SEQUENCE_IS_REQUIRED_FOR_GAG_SYNTHESIS	0.418614	-1.25729	0.911937	-0.739694	0.0344746	-1.69061	0.0432325	-1.69084	1	0.520441	0.426141	1.27568
REACTOME_ABACAVIR_METABOLISM	0.999406	-0.576016	0.50576	-1.33624	0.202236	1.45083	0.100231	1.63267	0.994015	-0.61435	0.00542552	-1.94816
REACTOME_ABACAVIR_TRANSMEMBRANE_TRANSPORT	0.94763	0.676587	0.754325	-1.06337	0.94212	-0.779754	0.90945	-0.803648	0.943872	-0.734067	0.625517	1.09327
REACTOME_ABACAVIR_TRANSPORT_AND_METABOLISM	0.818659	0.918017	0.82122	0.920007	0.444882	1.2423	0.755509	0.910737	0.866841	-0.882355	0.351117	-1.28772
REACTOME_ABC_FAMILY_PROTEINS_MEDIATED_TRANSPORT	0.789565	0.937144	0.980351	0.569688	0.567845	1.12618	0.710401	0.955729	0.744074	-0.974828	0.76118	-0.88312
REACTOME_ABC_TRANSPORTER_DISORDERS	0.967015	-0.794337	0.77968	-0.979352	0.0264377	-1.56674	0.110546	-1.40229	0.831041	0.92695	0.0987621	1.39624
REACTOME_ABC_TRANSPORTERS_IN_LIPID_HOMEOSTASIS	0.997404	0.716825	0.95199	0.775588	0.0289542	-1.59196	0.127654	-1.39657	0.262459	1.37529	0.00799939	1.71336
REACTOME_ABERRANT_REGULATION_OF_MITOTIC_EXIT_IN_CANCER_DUE_TO_RB1_DEFECTS	0.97165	-0.682207	0.508384	-1.32393	0.99927	0.638397	0.84683	-0.862615	0.548583	-1.14693	0.527296	-1.11982
REACTOME_ABERRANT_REGULATION_OF_MITOTIC_G1_S_TRANSITION_IN_CANCER_DUE_TO_RB1_DEFECTS	0.221475	-1.43995	0.721356	-1.05347	0.0869282	-1.63288	0.144861	-1.44777	0.688122	-1.02209	0.705505	0.946099
REACTOME_ABORTIVE_ELONGATION_OF_HIV_1_TRANSCRIPT_IN_THE_ABSENCE_OF_TAT	0.260375	-1.41424	0.515726	-1.31732	0.99927	0.649447	1	-0.471173	0.994443	0.613361	0.933798	0.654155
REACTOME_ACETYLCHOLINE_BINDING_AND_DOWNSTREAM_EVENTS	0.406792	-1.27541	0.766873	0.985195	0.0196651	-1.75681	0.507038	-1.16175	0.870563	0.875689	0.352336	1.25747
REACTOME_ACETYLCHOLINE_NEUROTRANSMITTER_RELEASE_CYCLE	0.3694	1.30116	0.762675	1.02283	0.170304	1.52748	0.125732	1.65859	0.929935	0.728223	0.0358585	-1.60324
REACTOME_ACETYLCHOLINE_REGULATES_INSULIN_SECRETION	0.341191	1.34926	0.748323	1.03207	0.0633411	1.67828	0.00538256	1.94889	0.786494	0.954736	0.072474	-1.62521
REACTOME_ACROSOME_REACTION_AND_SPERM_OOCYTE_MEMBRANE_BINDING	0.967448	0.666951	0.926746	-0.696017	0.99821	-0.617238	0.743099	0.921723	0.925425	0.746235	0.669408	0.966156
REACTOME_ACTIVATED_NOTCH1_TRANSMITS_SIGNAL_TO_THE_NUCLEUS	0.845515	-0.903559	0.614902	1.17758	0.5466	1.15251	0.536468	1.16582	0.907823	0.841398	0.876153	-0.796447
REACTOME_ACTIVATED_NTRK2_SIGNALS_THROUGH_CDK5	0.188532	1.42847	0.91878	0.793487	0.906354	0.820926	0.460586	1.12521	0.0388681	1.66243	0.629883	1.00404
REACTOME_ACTIVATED_NTRK2_SIGNALS_THROUGH_FRS2_AND_FRS3	0.57178	1.14607	0.766873	1.04534	0.724237	1.01805	0.847691	0.814375	0.319528	1.36705	0.192908	1.41584
REACTOME_ACTIVATED_NTRK2_SIGNALS_THROUGH_FYN	0.874357	-0.826408	0.95199	0.627568	0.785297	-0.917382	0.364837	-1.29815	0.954133	-0.722784	0.735017	0.903214
REACTOME_ACTIVATED_NTRK2_SIGNALS_THROUGH_PI3K	0.673218	1.05084	0.955923	-0.658217	0.161699	1.53939	0.37308	1.33571	0.453658	1.27829	0.59649	-1.08509
REACTOME_ACTIVATED_NTRK2_SIGNALS_THROUGH_RAS	0.068295	1.72367	0.705297	1.14256	0.8391	-0.879643	0.28123	-1.32287	0.259138	1.40388	0.337295	1.32639
REACTOME_ACTIVATED_NTRK3_SIGNALS_THROUGH_PI3K	0.815056	-0.907604	0.836175	-0.876458	0.567251	-1.1194	0.348654	-1.31039	0.854226	0.874702	0.392889	1.26893
REACTOME_ACTIVATED_NTRK3_SIGNALS_THROUGH_RAS	0.971099	-0.690454	0.85174	-0.854201	0.811738	0.882631	0.836529	0.811517	0.951332	0.680814	0.489827	-1.19256
REACTOME_ACTIVATED_PKN1_STIMULATES_TRANSCRIPTION_OF_AR_ANDROGEN_RECEPTOR_REGULATED_GENES_KLK2_AND_KLK3	0.83867	-0.877603	0.890966	-0.777079	0.89479	-0.797181	0.885484	-0.803471	0.854226	0.883991	0.85438	-0.775558
REACTOME_ACTIVATED_TAK1_MEDIATES_P38_MAPK_ACTIVATION	0.284618	-1.3184	0.185614	1.63682	0.971581	-0.805435	0.0496357	-1.55816	0.0184731	1.70305	1.1105e-11	2.63652
REACTOME_ACTIVATION_OF_AMPK_DOWNSTREAM_OF_NMDARS	0.534944	1.10766	0.534019	-1.25371	1	0.490636	1	-0.643961	0.0877191	1.61452	0.255163	1.33008
REACTOME_ACTIVATION_OF_ANTERIOR_HOX_GENES_IN_HINDBRAIN_DEVELOPMENT_DURING_EARLY_EMBRYOGENESIS	0.999	0.570656	0.948897	0.710555	1	0.641914	1	-0.577649	0.227621	1.47538	0.285021	1.36384
REACTOME_ACTIVATION_OF_ATR_IN_RESPONSE_TO_REPLICATION_STRESS	0.341191	-1.233	0.380776	1.3248	0.719324	-0.990697	0.170685	-1.3408	0.0757861	1.45478	2.42535e-11	2.44063
REACTOME_ACTIVATION_OF_BAD_AND_TRANSLOCATION_TO_MITOCHONDRIA_	0.052382	-1.60937	0.702877	-1.06743	0.102267	-1.53272	0.184381	-1.37668	0.0351734	-1.78731	0.579028	-1.05634
REACTOME_ACTIVATION_OF_BH3_ONLY_PROTEINS	0.718449	-0.996113	0.50576	-1.33999	0.0898039	-1.67787	0.198244	-1.39281	0.907823	0.790149	0.230055	1.43999
REACTOME_ACTIVATION_OF_C3_AND_C5	0.211071	-1.4366	0.42677	-1.37271	0.0644563	-1.61231	0.1977	-1.39116	0.858091	0.883336	0.53063	1.0743
REACTOME_ACTIVATION_OF_CASPASES_THROUGH_APOPTOSOME_MEDIATED_CLEAVAGE	0.862965	-0.855328	0.688031	1.13771	0.211345	1.47149	0.0687112	1.74748	0.900752	0.809269	0.843633	-0.791329
REACTOME_ACTIVATION_OF_GENE_EXPRESSION_BY_SREBF_SREBP_	0.211071	1.51243	0.581107	1.29079	0.629328	-1.07616	0.526415	-1.15846	0.496712	1.25214	0.146321	1.53125
REACTOME_ACTIVATION_OF_IRF3_IRF7_MEDIATED_BY_TBK1_IKK_EPSILON	0.405736	1.22026	0.647974	-1.13189	0.29101	-1.25451	0.620525	-1.0571	0.564479	1.12389	0.50399	1.09256
REACTOME_ACTIVATION_OF_KAINATE_RECEPTORS_UPON_GLUTAMATE_BINDING	0.815056	0.89032	0.0819834	-1.80613	0.284513	-1.33324	0.447107	-1.2015	0.957515	0.712842	0.488053	1.1641
REACTOME_ACTIVATION_OF_MATRIX_METALLOPROTEINASES	0.820073	0.913035	0.993887	0.551691	0.637839	1.03597	1	0.647804	0.684667	1.05098	0.826755	0.833647
REACTOME_ACTIVATION_OF_NIMA_KINASES_NEK9_NEK6_NEK7	0.138102	1.50993	0.750055	0.99759	0.0225045	1.81189	0.0147392	1.91948	0.304911	1.42471	0.768413	-0.886961
REACTOME_ACTIVATION_OF_NMDA_RECEPTORS_AND_POSTSYNAPTIC_EVENTS	0.562134	1.1272	0.730318	-1.07442	0.99927	0.588484	0.979673	0.671811	0.614167	1.15483	0.308004	1.34672
REACTOME_ACTIVATION_OF_NOXA_AND_TRANSLOCATION_TO_MITOCHONDRIA	0.800758	0.944567	0.69865	1.05458	0.397683	1.16725	0.955914	0.857588	0.381892	1.24761	0.456805	-1.121
REACTOME_ACTIVATION_OF_PPARGC1A_PGC_1ALPHA_BY_PHOSPHORYLATION	0.268888	-1.36911	0.633637	-1.18796	0.867887	-0.828584	0.939525	-0.735706	0.971537	-0.641076	0.776491	-0.865
REACTOME_ACTIVATION_OF_PUMA_AND_TRANSLOCATION_TO_MITOCHONDRIA	0.896326	-0.789828	0.919175	0.720727	0.693438	0.986309	0.710331	0.96084	0.702382	1.05393	0.773058	-0.87836
REACTOME_ACTIVATION_OF_RAC1	0.374748	-1.31498	0.818542	-0.932058	0.986087	0.640393	1	0.580883	0.823482	0.923894	0.876153	-0.74202
REACTOME_ACTIVATION_OF_RAC1_DOWNSTREAM_OF_NMDARS	0.0252175	1.85802	0.475517	1.37749	0.610816	1.04459	0.776214	0.914067	0.0537958	1.67492	0.328175	1.35041
REACTOME_ACTIVATION_OF_RAS_IN_B_CELLS	0.714903	0.999347	0.983867	-0.564222	0.724343	-0.971007	0.988902	0.664995	0.314762	1.4209	0.443499	1.26401
REACTOME_ACTIVATION_OF_SMO	0.186129	-1.43508	0.814795	-0.940029	0.893088	-0.80488	0.470842	-1.2035	0.46139	-1.25715	0.786676	0.849351
REACTOME_ACTIVATION_OF_THE_AP_1_FAMILY_OF_TRANSCRIPTION_FACTORS	1	-0.448744	0.576219	-1.23208	0.720725	0.987448	0.404589	1.2343	1	-0.532951	0.40205	-1.25372
REACTOME_ACTIVATION_OF_THE_MRNA_UPON_BINDING_OF_THE_CAP_BINDING_COMPLEX_AND_EIFS_AND_SUBSEQUENT_BINDING_TO_43S	0.6552	1.05251	0.186764	1.71857	0.93441	0.761643	0.943017	-0.718986	0.308167	1.43635	0.392142	1.26195
REACTOME_ACTIVATION_OF_THE_PHOTOTRANSDUCTION_CASCADE	2.73223e-08	-2.2836	0.0185017	-1.8481	2.07566e-10	-2.62024	3.99822e-12	-2.54498	0.868012	-0.903117	0.0552857	1.50477
REACTOME_ACTIVATION_OF_THE_PRE_REPLICATIVE_COMPLEX	0.999	0.544926	0.617279	1.24004	0.28148	1.39273	0.0857078	1.75333	0.999287	-0.518773	0.475499	-1.2084
REACTOME_ACTIVATION_OF_THE_TFAP2_AP_2_FAMILY_OF_TRANSCRIPTION_FACTORS	0.051751	-1.67031	0.569966	-1.21866	0.146584	-1.44293	0.0685311	-1.57305	0.0338594	-1.82317	0.40261	-1.19221
REACTOME_ACTIVATION_OF_TRKA_RECEPTORS	0.465018	1.2061	0.977481	0.560892	1	0.462453	0.334103	-1.32623	0.578038	1.17558	0.813669	0.824252
REACTOME_ACYL_CHAIN_REMODELING_OF_CL	0.903788	-0.807425	0.675794	-1.15133	1	-0.607551	0.979673	-0.72746	0.356547	-1.29888	0.423001	-1.18565
REACTOME_ACYL_CHAIN_REMODELING_OF_DAG_AND_TAG	0.969918	-0.691033	0.546609	-1.27647	0.623296	-1.10996	0.807133	-0.896469	0.739472	1.00778	0.737746	0.911547
REACTOME_ACYL_CHAIN_REMODELLING_OF_PC	0.4709	1.23577	0.728094	1.10093	0.221223	1.42421	0.180696	1.53275	0.594016	1.16271	0.85438	0.755828
REACTOME_ACYL_CHAIN_REMODELLING_OF_PE	0.925824	0.799762	0.711963	-1.06989	0.629328	1.04484	0.528589	1.12134	0.562556	1.151	0.766976	-0.880155
REACTOME_ACYL_CHAIN_REMODELLING_OF_PG	0.782229	0.931341	0.783039	0.957466	0.795938	0.924876	0.688672	0.979451	0.319528	1.38977	0.68818	0.978079
REACTOME_ACYL_CHAIN_REMODELLING_OF_PI	0.946407	0.723666	0.938958	-0.700329	0.509652	1.16458	0.406196	1.20953	0.944763	0.727567	0.885583	-0.727725
REACTOME_ACYL_CHAIN_REMODELLING_OF_PS	0.575601	1.12432	0.485097	1.40898	0.411655	1.25445	0.180696	1.50516	0.27613	1.46462	0.736697	0.896902
REACTOME_ADAPTIVE_IMMUNE_SYSTEM	0.985552	0.628626	0.911567	0.773509	0.480819	1.17585	0.404589	1.23021	0.994015	0.575551	0.955901	-0.628412
REACTOME_ADENYLATE_CYCLASE_ACTIVATING_PATHWAY	0.83581	0.97885	0.890495	-0.939808	5.76659e-07	-1.5852	0.0155559	-1.27866	0.0207703	1.28822	3.29498e-11	1.7744
REACTOME_ADENYLATE_CYCLASE_INHIBITORY_PATHWAY	0.822009	0.904309	0.792444	-0.94839	0.227574	1.48159	0.0150783	1.89468	0.825506	-0.885901	0.0250764	-1.69158
REACTOME_ADHERENS_JUNCTIONS_INTERACTIONS	0.284618	1.42364	0.885754	-0.799829	0.10261	1.60488	0.0234443	1.93346	0.730336	1.00797	0.149789	-1.5655
REACTOME_ADORA2B_MEDIATED_ANTI_INFLAMMATORY_CYTOKINES_PRODUCTION	0.368352	1.27373	0.931458	0.729528	0.0685441	1.57552	0.000532826	2.25109	0.972813	0.674814	0.321996	-1.28606
REACTOME_ADP_SIGNALLING_THROUGH_P2Y_PURINOCEPTOR_1	0.96181	-0.798875	0.515726	1.22893	0.0359403	1.59616	0.209498	1.29199	0.362233	1.27303	0.368025	-1.19308
REACTOME_ADP_SIGNALLING_THROUGH_P2Y_PURINOCEPTOR_12	0.846668	0.848526	0.979265	0.608587	0.99927	0.650728	1	0.585768	0.229911	1.46671	0.189202	1.453
REACTOME_ADRENALINE_NORADRENALINE_INHIBITS_INSULIN_SECRETION	0.760519	0.962026	0.792444	0.930696	0.515175	1.14829	0.98617	0.691202	0.313341	1.39552	0.187104	1.46522
REACTOME_ADRENOCEPTORS	0.648659	1.03902	0.605211	1.19354	0.0115766	1.79889	0.0400824	1.80002	0.320742	1.35298	0.560368	-1.06929
REACTOME_ADVANCED_GLYCOSYLATION_ENDPRODUCT_RECEPTOR_SIGNALING	0.950169	0.677596	0.854833	-0.8801	0.831053	-0.913269	0.946714	-0.775998	0.898314	0.855521	0.975614	0.681635
REACTOME_AFLATOXIN_ACTIVATION_AND_DETOXIFICATION	0.73837	0.9736	0.813666	-0.934739	0.567972	-1.08991	0.541325	-1.14107	0.362233	1.34775	0.408532	1.24763
REACTOME_AGGREPHAGY	0.946407	-0.739447	0.814795	-0.930018	0.587114	1.08245	0.794165	-0.913232	0.828386	0.911132	0.167616	-1.48478
REACTOME_AKT_PHOSPHORYLATES_TARGETS_IN_THE_CYTOSOL	0.57178	-1.09631	0.749373	-1.01527	1	-0.713706	0.842633	-0.879854	0.737768	0.998978	0.342534	1.24347
REACTOME_AKT_PHOSPHORYLATES_TARGETS_IN_THE_NUCLEUS	0.905579	-0.785698	0.638373	-1.1605	0.636713	-1.04053	0.994647	-0.633977	0.682635	1.05721	0.74884	0.893824
REACTOME_ALPHA_DEFENSINS	0.376153	-1.31175	0.393025	-1.46297	0.390617	-1.27372	0.897476	-0.78668	0.983479	-0.619422	0.656521	-0.987664
REACTOME_ALPHA_LINOLENIC_OMEGA3_AND_LINOLEIC_OMEGA6_ACID_METABOLISM	0.418969	-1.24301	0.462981	-1.36282	0.916872	-0.779004	1	-0.598768	0.262459	1.43501	0.656521	1.01661
REACTOME_ALPHA_OXIDATION_OF_PHYTANATE	0.262358	1.44717	0.412832	1.46242	0.760392	-0.947427	0.836529	-0.859958	0.245132	1.49028	0.0723204	1.64726
REACTOME_ALPHA_PROTEIN_KINASE_1_SIGNALING_PATHWAY	0.509715	-1.17674	0.280942	-1.5431	0.216616	-1.41679	0.394322	-1.26979	0.448143	-1.26779	0.895196	0.684459
REACTOME_ALTERNATIVE_COMPLEMENT_ACTIVATION	0.904023	-0.792081	0.507434	-1.30603	0.83968	-0.862343	0.498551	-1.18167	0.537797	1.1821	0.288541	1.37979
REACTOME_AMINE_LIGAND_BINDING_RECEPTORS	0.6552	1.07959	0.384308	1.48063	0.535589	1.16375	0.837573	0.827871	0.562653	1.18659	0.678764	1.00945
REACTOME_AMINO_ACID_CONJUGATION	0.867844	0.849649	0.788379	0.946465	0.517272	1.18023	0.394779	1.28875	0.768142	0.973157	0.0440243	-1.59163
REACTOME_AMINO_ACID_TRANSPORT_ACROSS_THE_PLASMA_MEMBRANE	0.806304	0.916664	0.714043	1.10167	0.441429	1.23925	0.43221	1.27209	0.474984	1.24852	0.848696	-0.777753
REACTOME_AMINO_ACIDS_REGULATE_MTORC1	0.597782	-1.08281	0.365486	-1.47236	0.640009	1.03469	0.344478	1.28343	0.55325	1.1472	0.254831	-1.32244
REACTOME_AMPK_INHIBITS_CHREBP_TRANSCRIPTIONAL_ACTIVATION_ACTIVITY	0.724854	0.976777	0.734874	1.03542	0.692622	-0.999989	0.773412	-0.945691	0.0854892	1.57484	0.080662	1.53176
REACTOME_AMYLOID_FIBER_FORMATION	0.117501	-1.54705	0.41653	-1.4222	0.494356	-1.18828	0.775846	-0.942865	0.943872	-0.711489	0.882081	0.701067
REACTOME_ANCHORING_FIBRIL_FORMATION	0.509931	-1.11723	0.268398	1.44154	1	-0.389513	0.382034	-1.19028	0.00845377	1.70051	4.13891e-10	2.44683
REACTOME_ANCHORING_OF_THE_BASAL_BODY_TO_THE_PLASMA_MEMBRANE	0.257084	1.43359	0.462981	1.40807	0.00729696	1.89742	4.69546e-05	2.27242	0.56374	-1.17305	0.0366901	-1.74742
REACTOME_ANDROGEN_BIOSYNTHESIS	0.648659	-1.02831	0.702087	-1.05047	0.230322	-1.24359	0.404589	-1.16479	0.951332	0.804568	0.810104	0.900178
REACTOME_ANTI_INFLAMMATORY_RESPONSE_FAVOURING_LEISHMANIA_PARASITE_INFECTION	0.77423	-0.971767	0.766873	1.04601	1	0.545476	0.936771	0.702177	1	-0.533906	0.796042	0.851732
REACTOME_ANTIGEN_ACTIVATES_B_CELL_RECEPTOR_BCR_LEADING_TO_GENERATION_OF_SECOND_MESSENGERS	0.195478	1.25728	0.394765	1.29098	0.0757704	1.42166	0.876102	0.918926	0.109205	1.4723	0.74268	-0.945353
REACTOME_ANTIGEN_PRESENTATION_FOLDING_ASSEMBLY_AND_PEPTIDE_LOADING_OF_CLASS_I_MHC	0.453731	1.13712	0.915663	0.817178	0.295574	-1.2386	0.318533	-1.25504	0.817597	0.932058	0.134227	1.4454
REACTOME_ANTIGEN_PROCESSING_CROSS_PRESENTATION	0.234598	1.4211	0.647974	1.13159	0.106772	-1.50673	0.525272	-1.13124	0.525877	1.17793	0.00301588	1.98741
REACTOME_ANTIGEN_PROCESSING_UBIQUITINATION_PROTEASOME_DEGRADATION	0.762307	0.967633	0.4381	1.26185	5.59039e-05	-2.01314	0.00394613	-1.65536	0.00186463	1.76744	2.48555e-08	2.29541
REACTOME_ANTIMICROBIAL_PEPTIDES	0.306286	-1.17742	0.783696	-0.985653	2.0984e-08	-1.94157	0.000559127	-1.55064	0.446913	1.13402	4.71911e-06	1.74338
REACTOME_ANTIVIRAL_MECHANISM_BY_IFN_STIMULATED_GENES	0.946407	-0.77054	0.993428	0.605549	1	0.515666	0.939525	0.785271	0.00226013	1.88246	0.06031	1.58442
REACTOME_APC_C_CDC20_MEDIATED_DEGRADATION_OF_CYCLIN_B	0.043463	1.5873	0.271441	-1.37165	0.00015554	-1.9829	0.00709808	-1.70003	0.57899	1.09097	0.0290443	1.56841
REACTOME_APC_C_CDH1_MEDIATED_DEGRADATION_OF_CDC20_AND_OTHER_APC_C_CDH1_TARGETED_PROTEINS_IN_LATE_MITOSIS_EARLY_G1	0.189377	-1.48214	0.472947	-1.34855	0.0818302	-1.66323	0.244364	-1.36303	0.782274	-0.938137	0.181069	1.44494
REACTOME_APC_C_MEDIATED_DEGRADATION_OF_CELL_CYCLE_PROTEINS	0.106855	-1.46398	0.784065	-0.973556	2.89234e-07	-2.34049	6.1677e-05	-1.99791	0.717262	1.01919	0.000101948	2.01913
REACTOME_APC_CDC20_MEDIATED_DEGRADATION_OF_NEK2A	0.0639272	-1.53994	0.669761	-1.07928	4.66398e-07	-2.25475	0.000217604	-1.90628	0.908059	0.844583	0.000117402	1.91187
REACTOME_APEX1_INDEPENDENT_RESOLUTION_OF_AP_SITES_VIA_THE_SINGLE_NUCLEOTIDE_REPLACEMENT_PATHWAY	0.226496	-1.42459	0.642582	-1.14198	0.158694	-1.4396	0.363198	-1.25229	0.737768	-0.971396	0.672266	0.965522
REACTOME_APOBEC3G_MEDIATED_RESISTANCE_TO_HIV_1_INFECTION	0.836598	-0.890399	0.841841	-0.87494	0.459762	1.26653	0.710039	0.961681	0.868012	0.86343	0.698438	-0.958415
REACTOME_APOPTOSIS_INDUCED_DNA_FRAGMENTATION	0.465018	-1.19611	0.814795	-0.933075	0.452032	-1.22225	0.425521	-1.24154	0.959165	0.646302	0.735859	0.923789
REACTOME_APOPTOTIC_CLEAVAGE_OF_CELL_ADHESION_PROTEINS	0.845515	-0.867537	0.268398	1.5782	0.502358	-1.14948	0.0928717	-1.61177	0.657933	1.07434	0.189693	1.55082
REACTOME_APOPTOTIC_CLEAVAGE_OF_CELLULAR_PROTEINS	0.967015	0.67577	0.751643	1.01669	0.624631	1.07031	0.636752	1.0319	0.83586	-0.875008	0.735017	-0.923574
REACTOME_APOPTOTIC_EXECUTION_PHASE	0.195478	1.40463	0.534019	1.26025	0.890752	0.845742	1	-0.55707	0.546609	1.15839	0.400133	1.18458
REACTOME_APOPTOTIC_FACTOR_MEDIATED_RESPONSE	0.376153	1.22228	0.365486	1.42189	1	-0.712347	0.636752	-1.04405	0.37345	1.27285	0.118856	1.45044
REACTOME_AQUAPORIN_MEDIATED_TRANSPORT	0.261521	1.39305	0.258299	1.66168	1	-0.568981	0.614411	-1.07216	0.369509	1.31679	0.13785	1.52109
REACTOME_ARACHIDONATE_PRODUCTION_FROM_DAG	0.602743	1.05267	0.872975	0.856008	0.362109	1.22896	0.427993	1.16458	0.362233	1.29753	0.377613	-1.20668
REACTOME_ARACHIDONIC_ACID_METABOLISM	0.896326	-0.824222	0.322629	-1.5065	0.26	1.37692	0.55449	1.15897	0.856052	-0.896313	0.523322	-1.17296
REACTOME_ARMS_MEDIATED_ACTIVATION	0.189377	1.40908	0.613897	1.14314	0.268815	1.28698	0.125732	1.46879	0.0457709	1.64342	0.613072	-1.01532
REACTOME_ARYL_HYDROCARBON_RECEPTOR_SIGNALLING	0.183598	1.56514	0.613897	1.25017	0.452032	-1.21663	0.614411	-1.09074	0.314762	1.40054	0.0245723	1.70271
REACTOME_ASPARAGINE_N_LINKED_GLYCOSYLATION	0.5563	-1.14006	0.268398	-1.55964	0.0688432	-1.59192	0.404589	-1.25458	0.620734	-1.13973	0.656521	1.01519
REACTOME_ASPARTATE_AND_ASPARAGINE_METABOLISM	0.451048	-1.10508	0.783039	-0.988046	0.0621385	-1.30063	0.0337091	-1.32313	0.2222	1.25193	0.0120764	1.41261
REACTOME_ASSEMBLY_AND_CELL_SURFACE_PRESENTATION_OF_NMDA_RECEPTORS	0.997404	0.546187	0.808656	0.903669	0.308377	1.36167	0.310037	1.36575	0.504319	-1.23105	0.159787	-1.49326
REACTOME_ASSEMBLY_OF_ACTIVE_LPL_AND_LIPC_LIPASE_COMPLEXES	0.999406	-0.575763	0.512038	1.27816	0.340861	1.26085	1	-0.634916	0.591007	1.10752	0.709407	-0.954495
REACTOME_ASSEMBLY_OF_COLLAGEN_FIBRILS_AND_OTHER_MULTIMERIC_STRUCTURES	0.446556	-1.24621	0.446722	-1.36745	0.948165	0.725777	0.847691	0.846426	0.269436	-1.44781	0.242968	-1.38372
REACTOME_ASSEMBLY_OF_THE_HIV_VIRION	0.768462	0.948969	0.657708	1.11254	4.81343e-06	2.33267	7.99513e-05	2.27287	0.825506	0.917575	0.00827083	-1.87193
REACTOME_ASSEMBLY_OF_THE_ORC_COMPLEX_AT_THE_ORIGIN_OF_REPLICATION	0.967015	-0.696092	0.576219	-1.24129	1	-0.603923	0.775645	-0.93366	0.657933	1.06733	0.297874	1.33651
REACTOME_ASSEMBLY_OF_THE_PRE_REPLICATIVE_COMPLEX	0.201883	-1.44438	0.746769	-1.07228	0.506266	-1.18335	0.593282	-1.09884	0.295285	-1.43336	0.970377	-0.537203
REACTOME_ASSOCIATION_OF_TRIC_CCT_WITH_TARGET_PROTEINS_DURING_BIOSYNTHESIS	0.341191	-1.26464	0.836175	-0.921333	4.11652e-05	-2.09489	0.000603793	-1.89337	0.887777	0.872556	0.0149547	1.68425
REACTOME_ASYMMETRIC_LOCALIZATION_OF_PCP_PROTEINS	0.97165	-0.745103	0.915552	0.807305	0.509581	-1.11998	0.188509	-1.37572	0.868012	0.871096	0.174762	1.41284
REACTOME_ATF4_ACTIVATES_GENES_IN_RESPONSE_TO_ENDOPLASMIC_RETICULUM_STRESS	0.546419	-1.09976	0.923902	-0.804106	4.54094e-05	-2.13538	0.0012516	-1.87888	0.453658	1.2115	0.0133718	1.70183
REACTOME_ATF6_ATF6_ALPHA_ACTIVATES_CHAPERONE_GENES	0.590581	-1.07763	0.567799	1.23644	0.0948458	-1.5337	0.00427448	-1.85664	0.356547	1.32455	0.102004	1.64191
REACTOME_ATF6_ATF6_ALPHA_ACTIVATES_CHAPERONES	0.284764	1.41749	0.751643	1.03445	0.63522	-1.03502	0.265897	-1.37541	0.334993	1.40973	0.0798781	1.70007
REACTOME_ATTACHMENT_OF_GPI_ANCHOR_TO_UPAR	0.721239	1.00235	0.913189	0.75893	0.375547	-1.23447	0.165438	-1.45516	0.631272	1.10133	0.0785002	1.67939
REACTOME_ATTENUATION_PHASE	0.602743	1.0944	0.396444	1.51443	0.759631	0.935162	0.939525	-0.730664	0.540856	1.18771	0.331437	1.376
REACTOME_AUF1_HNRNP_D0_BINDS_AND_DESTABILIZES_MRNA	0.0649597	1.67326	0.515726	1.3161	0.842726	0.874746	0.19946	-1.38763	0.382374	1.29058	0.0546169	1.67585
REACTOME_AURKA_ACTIVATION_BY_TPX2	0.769165	-0.95353	0.915552	-0.825201	1.96351e-06	-2.3031	1.45827e-05	-2.11414	0.402276	1.25064	4.73499e-05	2.1234
REACTOME_AUTOPHAGY	0.785392	-0.94081	0.669761	-1.07249	0.11422	-1.39416	0.310037	-1.25493	0.474984	-1.13242	0.853702	-0.854395
REACTOME_B_WICH_COMPLEX_POSITIVELY_REGULATES_RRNA_EXPRESSION	0.967448	-0.818141	0.829504	-0.934596	0.0190374	-1.50147	0.0237804	-1.49315	0.0599609	1.49461	1.27794e-05	1.88987
REACTOME_BASE_EXCISION_REPAIR	0.0382245	-1.57739	0.44624	1.26618	0.0604708	-1.49581	0.000532826	-1.84679	0.474144	1.16493	7.54788e-09	2.35081
REACTOME_BASE_EXCISION_REPAIR_AP_SITE_FORMATION	0.00405037	-1.79957	0.546609	1.16301	0.0430708	-1.52264	0.000383405	-1.87418	0.823482	0.937481	3.66453e-06	2.12245
REACTOME_BASIGIN_INTERACTIONS	0.0224198	-1.68914	0.501211	1.22517	0.220741	-1.30493	0.00104344	-1.84713	0.362233	1.27593	1.63914e-07	2.35725
REACTOME_BBSOME_MEDIATED_CARGO_TARGETING_TO_CILIUM	0.941023	-0.764113	0.546609	-1.25534	0.99927	-0.677727	1	0.535111	0.917944	0.785433	0.423001	-1.22344
REACTOME_BETA_CATENIN_INDEPENDENT_WNT_SIGNALING	0.113845	-1.57509	0.997504	-0.503669	0.0687203	-1.68579	0.0375775	-1.73082	0.0460015	-1.79111	0.988792	0.536675
REACTOME_BETA_CATENIN_PHOSPHORYLATION_CASCADE	0.999406	-0.707721	0.491512	-1.21123	0.043524	-1.47061	0.255283	-1.24354	0.46139	1.15509	0.0388129	1.44022
REACTOME_BETA_DEFENSINS	0.446526	1.24771	0.13737	1.73004	0.358552	-1.27128	0.738715	-0.959361	0.19332	1.5062	0.0387153	1.75385
REACTOME_BETA_OXIDATION_OF_BUTANOYL_COA_TO_ACETYL_COA	0.858942	0.828393	0.523124	1.32916	0.768382	-0.979501	0.597435	-1.12081	0.421909	1.29638	0.364071	1.29589
REACTOME_BETA_OXIDATION_OF_DECANOYL_COA_TO_OCTANOYL_COA_COA	0.604309	-1.10485	0.85174	-0.855862	0.640348	-1.09954	0.443259	-1.22559	0.726249	-1.04387	0.773058	-0.89031
REACTOME_BETA_OXIDATION_OF_HEXANOYL_COA_TO_BUTANOYL_COA	0.509971	-1.17167	0.394118	-1.44554	0.355192	-1.28606	0.429501	-1.25164	0.900752	-0.813691	0.786801	0.856194
REACTOME_BETA_OXIDATION_OF_LAUROYL_COA_TO_DECANOYL_COA_COA	0.896326	-0.824426	0.951608	-0.669175	0.511149	-1.17184	0.511128	-1.17156	0.957515	0.653016	0.513457	1.18024
REACTOME_BETA_OXIDATION_OF_OCTANOYL_COA_TO_HEXANOYL_COA	0.989626	-0.620348	0.956388	-0.637659	0.461894	-1.2231	0.627805	-1.09547	0.954133	0.696591	0.539359	1.14599
REACTOME_BETA_OXIDATION_OF_PRISTANOYL_COA	0.989626	-0.619911	0.951608	-0.669175	0.33317	-1.30352	0.487764	-1.19488	0.943276	0.694956	0.560217	1.11852
REACTOME_BETA_OXIDATION_OF_VERY_LONG_CHAIN_FATTY_ACIDS	0.681384	-1.04259	0.720076	-1.08392	0.458475	-1.21978	0.528589	-1.14399	0.959165	0.648912	0.961362	-0.589166
REACTOME_BH3_ONLY_PROTEINS_ASSOCIATE_WITH_AND_INACTIVATE_ANTI_APOPTOTIC_BCL_2_MEMBERS	0.823065	0.901803	0.880974	-0.826181	0.33999	-1.31089	0.691411	-1.00829	0.605536	1.12111	0.721429	0.914552
REACTOME_BICARBONATE_TRANSPORTERS	0.923044	0.767043	0.863214	-0.849155	0.755897	-0.953488	0.796076	-0.897884	0.424354	1.30846	0.727538	0.903301
REACTOME_BILE_ACID_AND_BILE_SALT_METABOLISM	0.473421	-1.22011	0.462981	-1.35139	0.45098	1.23108	0.394322	1.29288	0.565335	-1.17206	0.117186	-1.54369
REACTOME_BINDING_AND_UPTAKE_OF_LIGANDS_BY_SCAVENGER_RECEPTORS	0.195478	1.40541	0.94275	0.74559	0.606683	1.05566	0.325791	1.26568	0.285487	1.38925	0.733791	0.929416
REACTOME_BINDING_OF_TCF_LEF_CTNNB1_TO_TARGET_GENE_PROMOTERS	0.946407	-0.817094	0.41653	-1.31897	0.936125	-0.837767	0.906636	0.847044	0.832351	0.919772	0.485161	-1.11366
REACTOME_BIOLOGICAL_OXIDATIONS	0.264727	-1.40425	0.384308	-1.46675	1	-0.38941	0.890101	0.794056	0.529992	-1.19706	0.826243	-0.815338
REACTOME_BIOSYNTHESIS_OF_EPA_DERIVED_SPMS	0.837211	-0.919867	0.876535	-0.895649	0.735169	0.977499	0.842633	-0.910261	0.551303	1.10983	0.466386	-1.09318
REACTOME_BIOSYNTHESIS_OF_MARESIN_LIKE_SPMS	0.965403	0.6574	0.841455	0.86473	0.834624	-0.868639	0.936771	0.739054	0.154274	1.54363	0.505535	1.16326
REACTOME_BIOSYNTHESIS_OF_MARESINS	0.828175	0.884712	0.705297	1.14444	0.304615	1.33831	0.230735	1.44547	0.739472	1.00416	0.640959	-1.01109
REACTOME_BIOSYNTHESIS_OF_SPECIALIZED_PRORESOLVING_MEDIATORS_SPMS_	0.283009	1.43132	0.478169	1.40302	0.187527	1.48331	0.265897	1.46121	0.672051	1.09802	0.879739	-0.717511
REACTOME_BIOSYNTHESIS_OF_THE_N_GLYCAN_PRECURSOR_DOLICHOL_LIPID_LINKED_OLIGOSACCHARIDE_LLO_AND_TRANSFER_TO_A_NASCENT_PROTEIN	0.753774	0.954246	0.464867	1.39355	0.52232	1.13706	0.404589	1.23755	0.0690925	1.64082	0.432036	1.22132
REACTOME_BIOTIN_TRANSPORT_AND_METABOLISM	0.109031	-1.47762	0.754325	-0.999143	0.577976	-1.06117	0.259798	-1.29025	0.905958	0.845357	0.580575	1.04618
REACTOME_BLOOD_GROUP_SYSTEMS_BIOSYNTHESIS	0.447385	-1.23961	0.708497	-1.09159	0.961919	-0.723065	0.90697	-0.761042	0.368931	-1.37635	0.590534	-1.04075
REACTOME_BMAL1_CLOCK_NPAS2_ACTIVATES_CIRCADIAN_GENE_EXPRESSION	0.891702	-0.824923	0.472947	1.37846	0.148243	1.50136	0.426635	1.20983	0.0854892	1.63927	0.967856	-0.583397
REACTOME_BRANCHED_CHAIN_AMINO_ACID_CATABOLISM	0.268888	1.38114	0.922908	0.761873	0.572978	-1.07508	0.982356	0.723849	0.1664	1.5163	0.352336	1.25873
REACTOME_BUDDING_AND_MATURATION_OF_HIV_VIRION	0.450854	-1.22486	0.726204	-1.05951	0.153791	-1.5405	0.0643922	-1.66588	0.507291	-1.16342	0.950074	-0.673325
REACTOME_BUTYRATE_RESPONSE_FACTOR_1_BRF1_BINDS_AND_DESTABILIZES_MRNA	0.981149	0.6982	0.885754	0.823505	0.579535	-1.07681	0.472565	-1.16414	0.2222	1.46948	0.0422861	1.6926
REACTOME_BUTYROPHILIN_BTN_FAMILY_INTERACTIONS	0.632674	-1.05717	0.931458	-0.734229	0.0352176	-1.74486	0.0580151	-1.64562	0.817597	0.913858	0.139772	1.53445
REACTOME_C_TYPE_LECTIN_RECEPTORS_CLRS_	0.14398	1.62503	0.185614	1.67851	0.936623	0.756004	0.775645	0.919762	0.402276	1.32489	0.774234	0.841732
REACTOME_CA_DEPENDENT_EVENTS	0.406792	1.1511	0.82087	-0.939231	0.00184763	-1.723	0.0284461	-1.5102	0.00363388	1.68252	0.000215469	1.77821
REACTOME_CA2_ACTIVATED_K_CHANNELS	0.896326	0.845537	0.924637	0.785418	0.522136	1.11608	0.22285	1.35652	0.858091	0.894422	0.170659	-1.45621
REACTOME_CA2_PATHWAY	0.443358	-1.22347	0.711963	1.09013	0.589212	1.10257	0.268856	1.56068	0.286789	-1.40037	0.0205093	-1.66118
REACTOME_CALCINEURIN_ACTIVATES_NFAT	0.967448	-0.765236	0.405725	-1.32946	0.855781	0.889312	0.542496	1.07134	0.963227	0.73834	0.810104	-0.871144
REACTOME_CALCITONIN_LIKE_LIGAND_RECEPTORS	0.844328	-0.866836	0.531868	-1.29289	0.631301	-1.05421	0.826101	-0.871111	0.873798	0.846837	0.93598	0.654533
REACTOME_CALNEXIN_CALRETICULIN_CYCLE	0.904629	0.753406	0.473244	1.36809	0.517272	1.18859	0.905054	0.739167	0.538814	1.1977	0.510935	1.19104
REACTOME_CAMK_IV_MEDIATED_PHOSPHORYLATION_OF_CREB	0.903788	-0.811286	0.229055	-1.62559	0.00996439	-1.85489	0.236167	-1.36154	0.362233	1.29851	0.104279	1.52281
REACTOME_CARBOXYTERMINAL_POST_TRANSLATIONAL_MODIFICATIONS_OF_TUBULIN	0.964613	0.692624	0.993428	0.46353	0.940384	0.747758	0.851271	-0.821936	0.929935	-0.755588	0.747097	-0.89418
REACTOME_CARDIAC_CONDUCTION	0.284618	-1.32582	0.683931	-1.10016	0.160335	1.45916	0.528589	1.09997	0.652898	1.07241	0.453278	-1.14988
REACTOME_CARGO_CONCENTRATION_IN_THE_ER	0.967015	0.838238	0.605211	1.12067	9.16745e-06	2.10982	4.32489e-07	2.38588	0.76684	0.9719	0.0015602	-1.80751
REACTOME_CARGO_RECOGNITION_FOR_CLATHRIN_MEDIATED_ENDOCYTOSIS	0.425974	1.20198	0.240806	1.59823	0.675173	1.00396	0.841901	-0.881061	0.133893	1.51365	0.11498	1.50145
REACTOME_CARGO_TRAFFICKING_TO_THE_PERICILIARY_MEMBRANE	0.414249	1.14458	0.508384	-1.2108	0.782234	-0.946827	0.98617	0.849542	0.153814	1.44353	0.11303	1.38845
REACTOME_CARNITINE_METABOLISM	0.362116	-1.27558	0.837113	0.914494	0.554305	-1.09433	0.125732	-1.44032	0.899156	0.847449	0.32842	1.21798
REACTOME_CASPASE_ACTIVATION_VIA_DEATH_RECEPTORS_IN_THE_PRESENCE_OF_LIGAND	0.629775	1.07764	0.606867	-1.21646	0.823662	-0.885662	0.994647	0.650827	0.915098	0.785252	0.841973	-0.78578
REACTOME_CASPASE_ACTIVATION_VIA_DEPENDENCE_RECEPTORS_IN_THE_ABSENCE_OF_LIGAND	0.170737	1.59288	0.41653	1.48352	0.99821	-0.660123	0.939525	-0.776271	0.154274	1.53036	0.0104698	1.85803
REACTOME_CASPASE_ACTIVATION_VIA_EXTRINSIC_APOPTOTIC_SIGNALLING_PATHWAY	0.284618	1.39316	0.790862	0.937714	0.420151	-1.26978	0.691411	-1.00677	0.620209	1.11229	0.613826	1.02593
REACTOME_CASPASE_MEDIATED_CLEAVAGE_OF_CYTOSKELETAL_PROTEINS	0.0382083	1.76301	0.412832	1.43034	0.661521	-1.00401	0.840703	-0.867905	0.129186	1.5701	0.00503683	1.94281
REACTOME_CATION_COUPLED_CHLORIDE_COTRANSPORTERS	0.946407	0.725486	0.515726	-1.301	0.942787	-0.753411	0.994647	-0.626264	0.674411	1.05885	0.839723	-0.773523
REACTOME_CD163_MEDIATING_AN_ANTI_INFLAMMATORY_RESPONSE	0.785672	0.92055	0.862511	0.814902	0.29635	1.36828	0.594572	1.08087	0.887777	0.827946	0.19721	-1.44382
REACTOME_CD209_DC_SIGN_SIGNALING	0.260375	1.4511	0.892614	-0.773406	0.950641	0.718844	0.202609	1.49575	0.657933	1.08028	0.78029	0.827384
REACTOME_CD22_MEDIATED_BCR_REGULATION	0.0226646	1.85509	0.701044	1.07646	1	0.501157	0.773829	-0.929358	0.0519837	1.71191	0.0141828	1.8402
REACTOME_CD28_CO_STIMULATION	0.999	-0.629421	0.911397	-0.788384	0.191819	-1.42345	0.353975	-1.27068	0.951877	0.736656	0.553047	1.05976
REACTOME_CD28_DEPENDENT_PI3K_AKT_SIGNALING	0.0786929	1.56713	0.759609	-0.993824	1	0.530054	0.876102	-0.847103	0.241269	1.41882	0.501753	1.09839
REACTOME_CD28_DEPENDENT_VAV1_PATHWAY	0.929683	-0.782962	0.749285	-1.02039	0.954199	-0.777765	0.512067	-1.15092	0.93268	0.764457	0.950074	-0.675027
REACTOME_CDC6_ASSOCIATION_WITH_THE_ORC_ORIGIN_COMPLEX	0.0521133	1.72298	0.576219	1.22702	0.974862	0.686285	0.311309	-1.30837	0.35071	1.37267	0.0753884	1.64371
REACTOME_CELL_CELL_COMMUNICATION	0.357009	-1.31891	0.95199	-0.682172	0.629328	-1.0512	0.705729	-0.997708	0.833487	-0.885057	0.89048	-0.694437
REACTOME_CELL_CELL_JUNCTION_ORGANIZATION	0.0906821	1.3781	0.763373	-0.99038	0.0413873	1.51622	0.00833305	1.65383	0.409056	1.21808	0.629883	-1.01727
REACTOME_CELL_CYCLE	0.641797	1.03748	0.766873	0.972192	0.0390133	1.64093	0.0122071	1.83561	0.791801	0.94735	0.185215	-1.37175
REACTOME_CELL_CYCLE_CHECKPOINTS	0.00716874	-1.38226	0.280942	-1.19599	1.31881e-12	-1.87427	1.13654e-06	-1.56501	1	0.755026	1.55811e-08	1.66165
REACTOME_CELL_CYCLE_MITOTIC	0.0242139	-1.45184	0.484578	-1.15729	3.25585e-06	-1.81541	0.000113452	-1.61985	0.507291	-1.0604	2.48482e-05	1.70727
REACTOME_CELL_DEATH_SIGNALLING_VIA_NRAGE_NRIF_AND_NADE	0.0195704	-1.35096	0.380776	-1.15922	2.03097e-11	-1.88575	1.02229e-05	-1.58138	0.994015	0.812655	9.73621e-09	1.75122
REACTOME_CELL_EXTRACELLULAR_MATRIX_INTERACTIONS	0.0537416	1.53574	0.780734	-0.979918	0.721919	0.976472	0.405892	1.14436	0.320742	1.3119	0.71695	-0.957857
REACTOME_CELL_JUNCTION_ORGANIZATION	0.378755	1.28357	0.818542	-0.911361	0.777568	0.932106	0.292934	1.32997	0.266937	1.43268	0.83255	0.803356
REACTOME_CELL_SURFACE_INTERACTIONS_AT_THE_VASCULAR_WALL	0.450005	1.15424	0.872975	-0.873566	0.0167807	1.72297	0.000510828	2.01298	0.591007	1.09541	0.106553	-1.44719
REACTOME_CELLULAR_HEXOSE_TRANSPORT	0.429672	1.12824	0.647974	-1.08068	0.645401	1.02653	1	0.798466	0.237641	1.32371	0.663612	0.991581
REACTOME_CELLULAR_RESPONSE_TO_HEAT_STRESS	0.939724	-0.762183	0.475522	1.38285	0.0389934	1.76117	0.159279	1.60554	0.887777	0.830263	0.633268	-1.01024
REACTOME_CELLULAR_RESPONSE_TO_HYPOXIA	0.563364	-1.08145	0.4381	-1.27888	0.00266428	-1.76027	5.89242e-05	-1.95169	0.812818	0.939931	0.355156	1.17837
REACTOME_CELLULAR_RESPONSES_TO_EXTERNAL_STIMULI	0.999406	-0.675961	0.973293	0.752934	0.000418299	-1.95179	0.00656409	-1.70317	0.2321	1.40931	0.000516384	1.92316
REACTOME_CELLULAR_SENESCENCE	5.05636e-05	-1.56601	0.322629	-1.19848	4.27273e-16	-2.0642	2.099e-18	-1.97215	0.00211024	1.41763	7.12522e-19	2.14255
REACTOME_CGMP_EFFECTS	0.673218	-1.01	0.392907	1.24653	0.236039	-1.20829	0.0479141	-1.39468	0.0338594	1.49817	4.20758e-11	2.24641
REACTOME_CHAPERONE_MEDIATED_AUTOPHAGY	0.891949	-0.829038	0.751643	0.989513	0.0121707	1.87457	0.00512465	2.04014	0.69064	-1.01555	0.0977454	-1.65183
REACTOME_CHEMOKINE_RECEPTORS_BIND_CHEMOKINES	0.757104	-0.96555	0.688031	-1.10389	0.961919	-0.760679	0.277216	-1.33756	0.522236	1.18924	0.22033	1.36253
REACTOME_CHK1_CHK2_CDS1_MEDIATED_INACTIVATION_OF_CYCLIN_B_CDK1_COMPLEX	0.410808	1.20617	0.739129	1.01584	0.953597	-0.792836	0.636752	-1.05008	0.154274	1.48989	0.105339	1.52877
REACTOME_CHL1_INTERACTIONS	0.967015	0.695064	0.394118	-1.52674	0.823662	-0.887641	0.945518	-0.715684	1	0.442665	0.199333	1.52484
REACTOME_CHOLESTEROL_BIOSYNTHESIS	0.964613	-0.688139	0.979265	0.563583	0.303597	1.36062	0.333428	1.28377	0.866611	-0.837818	0.609806	-1.03721
REACTOME_CHOLINE_CATABOLISM	0.219681	-1.43864	0.683425	-1.0989	0.0218887	-1.74834	0.131318	-1.46951	0.155617	-1.51887	0.736842	-0.931483
REACTOME_CHONDROITIN_SULFATE_BIOSYNTHESIS	0.999406	-0.500113	0.751643	1.07213	0.62776	1.10165	0.404589	1.31151	0.971495	0.627955	0.564015	-1.10618
REACTOME_CHONDROITIN_SULFATE_DERMATAN_SULFATE_METABOLISM	0.0424698	1.81287	0.41653	1.45753	0.0207375	1.83714	0.101587	1.69114	0.0757861	1.62792	0.222862	1.46245
REACTOME_CHREBP_ACTIVATES_METABOLIC_GENE_EXPRESSION	0.714173	0.983847	0.852259	-0.880303	0.00194422	1.95266	0.0127251	1.81978	0.282929	1.38347	0.513457	-1.10307
REACTOME_CHROMATIN_MODIFYING_ENZYMES	0.991149	-0.604033	0.369751	-1.4943	0.939919	0.721737	0.427993	1.25464	0.853216	-0.871528	0.618291	-1.03289
REACTOME_CHROMOSOME_MAINTENANCE	0.946407	-0.870943	0.844693	-0.944168	0.000164408	-1.62663	1.11301e-05	-1.72744	0.370981	1.17522	2.82325e-11	2.11798
REACTOME_CHYLOMICRON_ASSEMBLY	0.000696239	-1.78371	0.546609	1.1225	0.00996439	-1.60742	0.000787891	-1.70812	0.983783	0.754498	1.28369e-05	1.92813
REACTOME_CHYLOMICRON_CLEARANCE	0.7008	1.03435	0.783039	1.00958	1	-0.573187	0.98617	-0.706227	0.978539	0.627615	0.93598	-0.643832
REACTOME_CILIUM_ASSEMBLY	0.989626	-0.617384	0.326023	-1.42579	0.589212	1.1465	0.775645	0.909095	0.355802	-1.31996	0.566095	-1.10916
REACTOME_CIRCADIAN_CLOCK	0.20829	-1.28558	0.923902	-0.866157	0.0613897	-1.34347	0.0388221	-1.4093	0.320742	-1.15127	0.83339	0.90624
REACTOME_CITRIC_ACID_CYCLE_TCA_CYCLE_	0.28108	1.29982	0.853234	-0.891829	0.0599925	-1.49817	0.710039	-0.981251	0.2321	1.40657	0.132953	1.38887
REACTOME_CLASS_A_1_RHODOPSIN_LIKE_RECEPTORS_	0.351126	-1.30871	0.911623	-0.79814	0.124704	-1.59324	0.0723701	-1.63612	0.972338	0.681272	0.186899	1.49162
REACTOME_CLASS_B_2_SECRETIN_FAMILY_RECEPTORS_	0.113187	1.29607	0.156167	1.48609	0.0825453	1.38948	0.303458	1.15826	0.0112974	1.63738	0.284713	1.19541
REACTOME_CLASS_C_3_METABOTROPIC_GLUTAMATE_PHEROMONE_RECEPTORS_	0.786157	0.939475	0.41653	1.33826	0.0350409	1.68505	0.0535098	1.604	0.17158	1.47423	0.689451	0.952115
REACTOME_CLASS_I_MHC_MEDIATED_ANTIGEN_PROCESSING_PRESENTATION	0.836598	-0.873661	0.85644	-0.858808	0.509581	-1.14676	0.986861	-0.699433	0.0377296	-1.83695	0.000827263	-2.02423
REACTOME_CLASS_I_PEROXISOMAL_MEMBRANE_PROTEIN_IMPORT	0.668123	-1.01986	0.936468	0.893268	2.61522e-09	-1.91954	0.00143918	-1.46103	0.0573734	1.33597	4.13891e-10	1.96267
REACTOME_CLATHRIN_MEDIATED_ENDOCYTOSIS	0.0795699	-1.60558	0.195921	-1.72987	0.0127714	-1.92108	0.000532826	-2.04779	0.216424	-1.54737	0.879739	-0.753084
REACTOME_CLEC7A_DECTIN_1_INDUCES_NFAT_ACTIVATION	0.405736	1.15127	0.647974	-1.0844	0.672834	-1.01164	1	-0.614861	0.0814263	1.47671	0.0173511	1.5009
REACTOME_CLEC7A_DECTIN_1_SIGNALING	0.648502	-1.06309	0.405725	-1.43344	0.461801	-1.18652	0.686605	-1.02786	0.572235	-1.14683	0.826755	-0.799443
REACTOME_CLEC7A_INFLAMMASOME_PATHWAY	0.868084	-0.884014	0.494192	-1.23114	6.7759e-07	-2.19343	0.000699952	-1.78677	0.279797	1.30696	8.98873e-05	1.90897
REACTOME_COBALAMIN_CBL_VITAMIN_B12_TRANSPORT_AND_METABOLISM	0.539922	1.1728	0.657301	1.19517	1	0.600754	0.688672	-1.00613	0.2222	1.48572	0.129902	1.55579
REACTOME_COENZYME_A_BIOSYNTHESIS	0.742349	-0.966334	0.953502	-0.690842	0.965173	-0.738041	0.615615	-1.04441	0.915098	-0.797868	0.742952	-0.904845
REACTOME_COHESIN_LOADING_ONTO_CHROMATIN	0.837211	-0.874903	0.322629	-1.53606	0.455557	-1.22317	0.669245	-1.01655	0.92081	0.761316	0.526717	1.14157
REACTOME_COLLAGEN_BIOSYNTHESIS_AND_MODIFYING_ENZYMES	0.973018	-0.655378	0.993428	-0.515251	0.055733	-1.73301	0.0685311	-1.62336	0.915098	0.759825	0.080662	1.69514
REACTOME_COLLAGEN_CHAIN_TRIMERIZATION	0.985552	0.735477	0.240806	1.55898	2.23282e-07	2.40335	3.99719e-07	2.49049	1	0.417977	1.76643e-05	-2.17954
REACTOME_COLLAGEN_DEGRADATION	0.997404	0.706774	0.384308	1.45857	1.24241e-06	2.39864	4.71333e-05	2.41918	0.994015	-0.649695	3.2221e-06	-2.28412
REACTOME_COLLAGEN_FORMATION	0.589009	1.06745	0.592312	1.20028	9.56939e-07	2.36778	0.00109276	2.09029	0.684667	1.03976	0.0166598	-1.77587
REACTOME_COMMON_PATHWAY_OF_FIBRIN_CLOT_FORMATION	0.813091	0.931098	0.403026	1.32542	6.35644e-08	2.38134	4.59114e-07	2.49019	0.963279	0.735879	9.68166e-05	-2.06674
REACTOME_COMPETING_ENDOGENOUS_RNAS_CERNAS_REGULATE_PTEN_TRANSLATION	0.0733356	1.66274	0.240806	1.66042	0.0657303	1.69544	0.0979129	1.66416	0.161367	1.55098	0.412648	1.24139
REACTOME_COMPLEMENT_CASCADE	0.124501	1.60574	0.545632	-1.27083	0.99821	0.636008	0.723248	0.944727	0.736143	1.01581	0.213765	1.49109
REACTOME_COMPLEX_I_BIOGENESIS	0.465018	1.13366	0.269911	1.51201	0.190779	1.38116	0.162945	1.38161	0.2222	1.41721	0.696433	0.970986
REACTOME_CONDENSATION_OF_PROMETAPHASE_CHROMOSOMES	0.00136841	-1.89789	0.218943	-1.57735	1.84898e-06	-2.29564	2.48298e-06	-2.20284	0.942955	0.771487	0.0030598	1.86775
REACTOME_CONDENSATION_OF_PROPHASE_CHROMOSOMES	0.586566	-1.11428	0.369751	-1.51607	0.247254	-1.44045	0.173936	-1.47804	0.546368	-1.18415	0.438572	1.20665
REACTOME_CONJUGATION_OF_BENZOATE_WITH_GLYCINE	0.25706	-1.33502	0.146292	1.65352	0.537349	-1.08118	0.0099438	-1.69803	0.0599609	1.54618	1.87215e-11	2.64191
REACTOME_CONSTITUTIVE_SIGNALING_BY_ABERRANT_PI3K_IN_CANCER	0.946407	0.686634	0.844533	0.923309	0.774863	0.987606	0.841721	0.868148	0.564479	1.16736	0.909931	-0.723318
REACTOME_CONSTITUTIVE_SIGNALING_BY_AKT1_E17K_IN_CANCER	0.0312067	1.69039	0.275915	1.48177	0.0139948	1.74225	0.0799963	1.41124	0.357783	1.28387	0.692489	0.974517
REACTOME_CONSTITUTIVE_SIGNALING_BY_EGFRVIII	0.833853	-0.88039	0.279444	-1.49642	0.839028	-0.884318	0.979673	-0.705052	0.582252	1.11422	0.775065	0.880381
REACTOME_CONSTITUTIVE_SIGNALING_BY_LIGAND_RESPONSIVE_EGFR_CANCER_VARIANTS	0.529597	1.15358	0.769459	-0.980508	0.969742	-0.740479	0.573927	-1.11636	0.93268	0.754286	0.681377	0.955014
REACTOME_CONSTITUTIVE_SIGNALING_BY_OVEREXPRESSED_ERBB2	0.720963	0.969503	0.493224	-1.32903	0.784139	-0.917794	0.337495	-1.29327	0.856052	0.873216	0.509889	1.13287
REACTOME_CONVERSION_FROM_APC_C_CDC20_TO_APC_C_CDH1_IN_LATE_ANAPHASE	0.769165	0.935089	0.913189	0.754124	0.387631	-1.24396	0.404589	-1.2484	0.724862	1.01337	0.175685	1.51979
REACTOME_COOPERATION_OF_PDCL_PHLP1_AND_TRIC_CCT_IN_G_PROTEIN_BETA_FOLDING	0.249686	-1.40623	0.642582	-1.15706	0.0590165	-1.65367	0.382034	-1.25236	0.658231	-1.0415	0.755264	0.887154
REACTOME_COOPERATION_OF_PREFOLDIN_AND_TRIC_CCT_IN_ACTIN_AND_TUBULIN_FOLDING	0.951116	0.788157	0.89366	0.829475	0.99821	0.714691	0.212027	-1.34939	0.478883	1.21161	0.55191	1.05529
REACTOME_COPI_DEPENDENT_GOLGI_TO_ER_RETROGRADE_TRAFFIC	0.271391	-1.37552	0.919679	0.771239	0.244781	-1.3359	8.1446e-05	-2.13428	0.789207	0.945587	0.191697	1.41154
REACTOME_COPI_INDEPENDENT_GOLGI_TO_ER_RETROGRADE_TRAFFIC	0.893845	-0.862414	0.573887	-1.14938	0.790833	-0.94122	0.743633	-0.966668	0.923227	0.831664	0.724174	-0.951665
REACTOME_COPI_MEDIATED_ANTEROGRADE_TRANSPORT	1	-0.578688	0.814795	-0.937133	0.391937	-1.18092	0.90697	-0.82895	0.295285	1.33028	0.18342	1.41818
REACTOME_COPII_MEDIATED_VESICLE_TRANSPORT	0.818659	-0.916956	0.85644	0.897809	0.574865	-1.06615	0.721963	-0.983588	0.28749	1.32255	0.19721	1.28699
REACTOME_COSTIMULATION_BY_THE_CD28_FAMILY	0.964704	-0.790671	0.814795	0.947585	0.241648	-1.29422	0.193225	-1.33251	0.484791	1.16727	0.0548198	1.54158
REACTOME_CREATINE_METABOLISM	0.802951	0.937794	0.794876	-0.959404	0.502355	-1.10661	0.115072	-1.41017	0.825139	0.921928	0.297972	1.228
REACTOME_CREATION_OF_C4_AND_C2_ACTIVATORS	0.757104	-0.984977	0.375273	-1.4746	0.890998	0.802432	0.265897	1.46094	0.702674	-1.06562	0.289461	-1.34954
REACTOME_CREB_PHOSPHORYLATION	0.925824	0.826393	0.992794	0.596783	1	0.615116	1	0.536601	0.674473	1.05377	0.850088	-0.814293
REACTOME_CREB1_PHOSPHORYLATION_THROUGH_NMDA_RECEPTOR_MEDIATED_ACTIVATION_OF_RAS_SIGNALING	0.217918	1.52219	0.883867	0.784532	1	0.538186	0.957829	0.701095	0.350958	1.39345	0.450768	1.24747
REACTOME_CREB1_PHOSPHORYLATION_THROUGH_THE_ACTIVATION_OF_ADENYLATE_CYCLASE	0.414249	1.25228	0.576219	1.21974	0.606683	1.05779	0.731223	0.945754	0.785814	0.949343	0.202496	-1.45659
REACTOME_CREB1_PHOSPHORYLATION_THROUGH_THE_ACTIVATION_OF_CAMKII_CAMKK_CAMKIV_CASCASDE	0.999	0.513743	1	0.423557	0.881528	-0.835353	0.688672	-1.00987	0.758342	0.972728	0.470374	1.16687
REACTOME_CREB3_FACTORS_ACTIVATE_GENES	0.508088	1.16361	0.997504	0.454979	0.780066	-0.918227	0.902602	-0.787695	0.957515	0.686677	0.564015	1.12348
REACTOME_CRISTAE_FORMATION	0.867844	-0.848094	0.814795	-0.930383	0.203949	-1.47414	0.513102	-1.16771	0.747672	0.996752	0.331437	1.34272
REACTOME_CRMPS_IN_SEMA3A_SIGNALING	0.051751	-1.71294	0.0131922	-1.92225	0.000402012	-2.11709	0.00255797	-1.89445	0.534123	-1.15495	0.478357	1.12277
REACTOME_CROSS_PRESENTATION_OF_PARTICULATE_EXOGENOUS_ANTIGENS_PHAGOSOMES_	0.26097	1.47166	0.974155	-0.640925	0.170304	1.48712	0.0128546	1.93664	0.355802	1.35146	0.83339	0.796295
REACTOME_CROSS_PRESENTATION_OF_SOLUBLE_EXOGENOUS_ANTIGENS_ENDOSOMES_	0.447753	1.24448	0.613897	1.25897	0.262189	-1.40958	1	-0.589632	0.107696	1.60917	0.155698	1.56444
REACTOME_CROSSLINKING_OF_COLLAGEN_FIBRILS	0.602743	-1.06719	0.886051	0.855256	5.37525e-05	-2.15523	0.000147385	-2.03653	0.403217	1.24763	0.000797621	1.94473
REACTOME_CS_DS_DEGRADATION	0.648659	1.05029	0.922908	0.699623	0.0632572	1.69841	0.02205	1.85999	0.687147	-1.01262	0.0565762	-1.61807
REACTOME_CTLA4_INHIBITORY_SIGNALING	0.83119	-0.887696	0.766873	-0.989749	0.590217	1.11212	0.310037	1.37411	0.356547	1.38391	0.831169	0.773731
REACTOME_CYCLIN_A_B1_B2_ASSOCIATED_EVENTS_DURING_G2_M_TRANSITION	1	-0.545409	0.620297	1.17053	0.172801	-1.49836	0.569352	-1.10306	0.929935	0.772937	0.879313	0.761693
REACTOME_CYCLIN_A_CDK2_ASSOCIATED_EVENTS_AT_S_PHASE_ENTRY	1	-0.411847	0.837824	0.878392	0.842726	-0.884417	0.939525	-0.76835	0.538399	-1.1584	0.355327	1.28475
REACTOME_CYCLIN_D_ASSOCIATED_EVENTS_IN_G1	0.0738175	-1.5205	0.431572	-1.29785	4.24272e-06	-2.13373	4.84436e-05	-1.97701	0.828681	0.933429	0.00126425	1.75921
REACTOME_CYTOCHROME_C_MEDIATED_APOPTOTIC_RESPONSE	0.0520761	-1.63741	0.708497	-1.06344	0.8391	-0.904268	0.577991	-1.08095	0.940741	0.785336	0.388759	1.16431
REACTOME_CYTOCHROME_P450_ARRANGED_BY_SUBSTRATE_TYPE	0.172837	1.5391	0.218943	1.67782	0.935339	-0.777868	0.487764	-1.17363	0.209612	1.4974	0.0504102	1.71971
REACTOME_CYTOKINE_SIGNALING_IN_IMMUNE_SYSTEM	0.417137	1.20525	0.351527	1.51165	0.35406	1.2336	0.427993	1.18182	0.315039	1.35714	0.850088	0.813225
REACTOME_CYTOSOLIC_IRON_SULFUR_CLUSTER_ASSEMBLY	1.40838e-14	1.81706	0.031276	1.3144	0.897061	-0.949857	1	-0.836179	6.26411e-13	1.68328	7.18818e-15	1.89223
REACTOME_CYTOSOLIC_SENSORS_OF_PATHOGEN_ASSOCIATED_DNA_	0.0757478	-1.656	0.334718	-1.50792	0.596134	-1.07268	0.746735	-0.971228	0.551303	-1.14734	0.319275	-1.35253
REACTOME_CYTOSOLIC_SULFONATION_OF_SMALL_MOLECULES	0.690136	1.00073	0.233068	-1.54622	0.00296534	-1.81514	0.172446	-1.35215	0.546368	1.12978	0.174671	1.36515
REACTOME_CYTOSOLIC_TRNA_AMINOACYLATION	0.90408	0.802757	0.919521	0.748393	0.754844	-0.952139	0.860882	-0.851388	0.45903	1.24575	0.622874	1.01504
REACTOME_DAG_AND_IP3_SIGNALING	0.447753	-1.21696	0.546609	-1.23586	0.000745133	-2.09288	0.00394613	-1.86362	0.0951523	-1.61234	0.985992	-0.601648
REACTOME_DAP12_INTERACTIONS	0.989626	-0.688993	0.768589	-0.989389	0.574561	1.07979	0.270775	1.31133	0.562556	-1.09809	0.0366163	-1.66064
REACTOME_DAP12_SIGNALING	0.068295	1.61859	0.70433	-1.05835	0.961919	-0.793713	1	-0.665503	0.10767	1.5567	0.142243	1.46039
REACTOME_DARPP_32_EVENTS	0.299339	1.34058	0.520253	-1.26472	0.986896	-0.736309	0.770766	-0.946032	0.363711	1.308	0.311671	1.2718
REACTOME_DCC_MEDIATED_ATTRACTIVE_SIGNALING	0.867844	-0.848934	0.4381	1.40843	0.867887	0.84375	0.849999	-0.854823	0.764193	0.967105	0.0876224	1.63094
REACTOME_DDX58_IFIH1_MEDIATED_INDUCTION_OF_INTERFERON_ALPHA_BETA	0.950169	-0.730075	0.914055	-0.756054	0.521783	1.15315	0.921449	0.771008	0.923612	0.766662	0.386203	-1.26873
REACTOME_DEACTIVATION_OF_THE_BETA_CATENIN_TRANSACTIVATING_COMPLEX	0.0359245	1.5898	0.254639	-1.52583	0.0757704	-1.43733	0.337982	-1.23713	0.182611	1.46006	0.0456447	1.56515
REACTOME_DEADENYLATION_DEPENDENT_MRNA_DECAY	0.815056	-0.91957	0.280942	-1.54077	0.511149	-1.10801	1	-0.661618	0.942955	0.755503	0.523322	1.08249
REACTOME_DEADENYLATION_OF_MRNA	0.116701	-1.48596	0.181921	-1.63583	3.25585e-06	-2.29445	1.13654e-06	-2.18561	0.684667	-0.991969	0.384567	1.1732
REACTOME_DEATH_RECEPTOR_SIGNALLING	0.691136	-1.01057	0.240806	-1.57795	0.00119861	-2.10314	0.0181442	-1.77579	0.954716	-0.752268	0.837496	0.826708
REACTOME_DECTIN_1_MEDIATED_NONCANONICAL_NF_KB_SIGNALING	0.110718	1.33754	0.26573	-1.37357	0.587376	-1.04589	1	-0.722019	0.111804	1.45172	0.280537	1.19683
REACTOME_DECTIN_2_FAMILY	0.47468	-1.15044	0.770671	-0.985061	6.3137e-07	-2.35088	9.2885e-06	-2.10786	0.495867	1.172	7.59555e-05	2.10299
REACTOME_DEFECTIVE_B4GALT1_CAUSES_B4GALT1_CDG_CDG_2D_	0.00632094	2.00051	0.41653	1.43068	0.247254	1.40436	0.151174	1.54306	0.00211024	1.88446	0.450768	-1.19593
REACTOME_DEFECTIVE_B4GALT7_CAUSES_EDS_PROGEROID_TYPE	0.428443	1.30979	0.766873	1.03817	0.335408	1.26433	0.463876	1.21446	0.252467	1.36203	0.877635	0.728597
REACTOME_DEFECTIVE_C1GALT1C1_CAUSES_TN_POLYAGGLUTINATION_SYNDROME_TNPS_	0.990036	-0.596713	0.914055	-0.759769	0.122108	1.58999	0.00523361	1.99082	0.994015	0.56584	0.0738817	-1.57894
REACTOME_DEFECTIVE_CFTR_CAUSES_CYSTIC_FIBROSIS	0.364611	1.34079	0.780426	0.983075	0.235457	1.4609	0.320899	1.3533	0.983459	-0.623537	0.0792365	-1.60563
REACTOME_DEFECTIVE_CHST14_CAUSES_EDS_MUSCULOCONTRACTURAL_TYPE	0.997983	-0.666347	0.988798	0.676483	8.51217e-06	-2.17196	0.000510828	-1.89915	0.153648	1.48861	9.4895e-07	2.30358
REACTOME_DEFECTIVE_CHST3_CAUSES_SEDCJD	0.914583	0.726191	0.824468	-0.93134	0.567251	1.15895	0.275797	1.39872	0.674684	1.09561	0.798179	-0.860426
REACTOME_DEFECTIVE_CHST6_CAUSES_MCDC1	0.837211	0.861895	0.93026	0.681742	0.313791	1.30829	0.0652777	1.57125	0.971495	0.629848	0.730827	-0.959592
REACTOME_DEFECTIVE_CHSY1_CAUSES_TPBS	0.509715	1.23331	0.792444	0.995721	0.335408	1.26242	0.29674	1.33905	0.983783	-0.669372	0.351303	-1.23932
REACTOME_DEFECTIVE_CSF2RB_CAUSES_PULMONARY_SURFACTANT_METABOLISM_DYSFUNCTION_5_SMDP5_	0.410808	1.31729	0.839201	0.913443	0.725214	1.01317	0.404589	1.3044	0.495867	1.23078	0.772546	0.89821
REACTOME_DEFECTIVE_EXT2_CAUSES_EXOSTOSES_2	0.185714	1.47559	0.726851	1.08388	0.851979	0.908784	0.691411	1.047	0.278556	1.34772	0.566095	1.10948
REACTOME_DEFECTIVE_F9_ACTIVATION	0.604584	1.10358	0.4381	1.46408	0.0529101	1.68153	0.0527956	1.79526	0.473845	1.26346	0.356724	-1.28526
REACTOME_DEFECTIVE_FACTOR_IX_CAUSES_HEMOPHILIA_B	0.591738	-1.11356	0.785294	-1.00443	0.181388	1.39594	0.500651	1.21104	0.957515	0.695687	0.380376	-1.26359
REACTOME_DEFECTIVE_FACTOR_VIII_CAUSES_HEMOPHILIA_A	0.640581	-1.07593	0.753166	1.03399	0.344503	1.33933	0.614411	1.07775	0.900752	0.810831	0.7366	-0.923845
REACTOME_DEFECTIVE_GALNT3_CAUSES_FAMILIAL_HYPERPHOSPHATEMIC_TUMORAL_CALCINOSIS_HFTC_	0.257314	1.45889	0.746769	1.08099	0.243945	1.39941	0.344039	1.34985	0.474574	1.25907	0.91231	-0.655741
REACTOME_DEFECTIVE_LFNG_CAUSES_SCDO3	0.425974	1.2656	0.670356	1.16506	0.18711	1.51725	0.159977	1.6116	0.971495	-0.63703	0.0440243	-1.59104
REACTOME_DEFECTIVE_ST3GAL3_CAUSES_MCT12_AND_EIEE15	0.833853	0.875496	0.911397	-0.773513	0.964966	0.694988	0.526415	1.16828	0.706552	1.06308	0.74268	-0.905051
REACTOME_DEFECTS_IN_BIOTIN_BTN_METABOLISM	0.724326	1.03593	0.979265	0.556482	0.263815	1.29059	0.378156	1.28658	0.880366	-0.883556	0.478357	-1.16032
REACTOME_DEFECTS_IN_COBALAMIN_B12_METABOLISM	0.450005	-1.23518	0.766873	-0.992159	0.832959	-0.862837	0.652723	-1.02938	0.510393	-1.22636	0.845637	-0.807598
REACTOME_DEFECTS_IN_VITAMIN_AND_COFACTOR_METABOLISM	0.836598	-0.876556	0.914055	0.760089	0.767886	-0.946572	0.384215	-1.25053	0.582252	-1.1284	0.842251	-0.796077
REACTOME_DEFECTS_OF_CONTACT_ACTIVATION_SYSTEM_CAS_AND_KALLIKREIN_KININ_SYSTEM_KKS_	0.417137	-1.26514	0.993428	0.556446	0.579346	-1.07039	0.277216	-1.3363	0.2321	-1.46946	0.786676	-0.857204
REACTOME_DEFENSINS	0.489802	1.18916	0.886014	0.790857	0.0965819	1.63157	0.178163	1.52174	0.674473	1.05182	0.924461	-0.660748
REACTOME_DEGRADATION_OF_AXIN	0.837211	-0.877859	0.930513	0.679542	0.68513	-1.00138	0.594572	-1.10399	0.160425	1.52207	0.24231	1.45719
REACTOME_DEGRADATION_OF_BETA_CATENIN_BY_THE_DESTRUCTION_COMPLEX	0.467066	-1.15968	0.977588	-0.707803	9.16486e-07	-2.31239	2.61547e-05	-2.10003	0.362233	1.278	3.57764e-06	2.23159
REACTOME_DEGRADATION_OF_CYSTEINE_AND_HOMOCYSTEINE	0.97165	-0.763482	0.899324	0.858896	6.79183e-07	-2.232	9.49612e-05	-1.94373	0.241245	1.38891	5.57437e-06	2.07417
REACTOME_DEGRADATION_OF_DVL	0.967448	-0.688503	0.498229	1.34743	0.6734	1.01224	0.348654	1.30022	0.279797	1.44653	0.317284	1.34936
REACTOME_DEGRADATION_OF_GLI1_BY_THE_PROTEASOME	0.446459	-1.18241	0.924637	-0.799595	3.10234e-05	-2.1744	0.000249725	-1.93773	0.439426	1.22575	0.0152038	1.68362
REACTOME_DEGRADATION_OF_THE_EXTRACELLULAR_MATRIX	0.55116	-1.10267	0.844123	-0.900665	8.14397e-06	-2.24723	5.10673e-05	-2.02448	0.473845	1.1994	6.5094e-06	2.19846
REACTOME_DEPOLYMERISATION_OF_THE_NUCLEAR_LAMINA	0.226496	1.2544	0.780426	0.978482	1.64907e-08	2.36634	1.4334e-07	2.38594	0.362233	1.25402	0.000697699	-1.86928
REACTOME_DEPOSITION_OF_NEW_CENPA_CONTAINING_NUCLEOSOMES_AT_THE_CENTROMERE	0.736529	0.992511	0.675794	1.0822	0.97415	0.703597	0.90945	-0.797675	0.893919	0.821516	0.342967	1.32113
REACTOME_DERMATAN_SULFATE_BIOSYNTHESIS	0.00205825	-1.82532	0.669761	1.08763	0.238087	-1.29626	0.0129511	-1.66975	0.925425	0.817632	3.24469e-05	2.13084
REACTOME_DETOXIFICATION_OF_REACTIVE_OXYGEN_SPECIES	0.97165	-0.671054	0.974594	-0.603579	0.368822	1.31831	0.427993	1.26466	0.907664	-0.78884	0.676194	0.980655
REACTOME_DEUBIQUITINATION	0.496905	1.12076	0.54515	1.21283	0.913056	-0.831668	1	-0.636927	0.0537958	1.64101	0.00244323	1.94657
REACTOME_DEVELOPMENTAL_BIOLOGY	0.966014	-0.861128	0.546609	-1.10873	8.76932e-09	-2.0281	1.53878e-05	-1.71936	0.391123	1.16634	1.87345e-11	2.11074
REACTOME_DEX_H_BOX_HELICASES_ACTIVATE_TYPE_I_IFN_AND_INFLAMMATORY_CYTOKINES_PRODUCTION_	0.214848	-1.16088	0.792444	0.988577	0.970318	0.913881	0.594572	-1.0416	0.00134395	1.37238	0.000321967	1.37904
REACTOME_DIGESTION	0.673218	1.05142	0.783039	-0.984583	0.500722	-1.20059	0.746735	-0.946431	0.39896	1.3327	0.523077	1.17998
REACTOME_DIGESTION_AND_ABSORPTION	0.391934	1.33754	0.268398	1.48115	0.524011	-1.14599	0.876102	-0.841431	0.0377296	1.5295	0.110899	1.4599
REACTOME_DIGESTION_OF_DIETARY_CARBOHYDRATE	0.450005	1.23823	0.268398	1.57759	0.604106	1.09415	0.722468	0.941826	0.0203577	1.65923	0.649077	1.03259
REACTOME_DISASSEMBLY_OF_THE_DESTRUCTION_COMPLEX_AND_RECRUITMENT_OF_AXIN_TO_THE_MEMBRANE	0.38615	1.34003	0.268398	1.48115	0.524011	-1.14599	0.876102	-0.841431	0.0377296	1.5295	0.110899	1.4599
REACTOME_DISEASE	0.896326	0.841701	0.283023	1.57653	0.961919	-0.77347	1	-0.605608	0.308097	1.37944	0.322813	1.27214
REACTOME_DISEASES_ASSOCIATED_WITH_GLYCOSAMINOGLYCAN_METABOLISM	0.375447	-1.08012	0.41653	-1.11213	0.00126441	-1.28355	0.000152669	-1.32447	0.00134395	1.29161	7.74985e-11	1.5961
REACTOME_DISEASES_ASSOCIATED_WITH_GLYCOSYLATION_PRECURSOR_BIOSYNTHESIS	0.823065	0.903557	0.983812	-0.625822	0.0271266	1.7018	0.0702357	1.66105	0.450922	1.24462	0.433625	-1.15851
REACTOME_DISEASES_ASSOCIATED_WITH_N_GLYCOSYLATION_OF_PROTEINS	0.396639	-1.2773	0.750957	-1.03094	0.267035	-1.33809	0.847691	-0.863921	0.929935	-0.785662	0.908078	0.722645
REACTOME_DISEASES_ASSOCIATED_WITH_O_GLYCOSYLATION_OF_PROTEINS	0.220666	-1.45032	0.811108	-0.92418	0.572978	-1.06677	0.0723701	-1.62109	0.928964	0.764624	0.609985	1.03196
REACTOME_DISEASES_ASSOCIATED_WITH_SURFACTANT_METABOLISM	0.999406	0.679221	0.766873	0.995044	0.00253972	1.84573	0.00134962	1.95109	0.77621	-0.928773	0.00393265	-1.85133
REACTOME_DISEASES_OF_BASE_EXCISION_REPAIR	0.119452	1.63217	0.795783	0.972758	0.542294	1.15838	0.563781	1.14703	0.362233	1.33705	0.782482	-0.868759
REACTOME_DISEASES_OF_CARBOHYDRATE_METABOLISM	0.567596	-1.13427	0.89366	-0.78934	0.688585	1.02156	0.706779	-1.01852	0.730229	-1.04646	0.454573	-1.22109
REACTOME_DISEASES_OF_DNA_REPAIR	0.61292	-1.06261	0.412832	-1.3912	0.99927	0.684127	1	-0.623266	0.469813	1.21502	0.697163	0.956171
REACTOME_DISEASES_OF_GLYCOSYLATION	0.3694	-1.30916	0.843096	0.861558	0.812899	-0.890895	0.254038	-1.40243	0.427972	-1.29457	0.562395	-1.07226
REACTOME_DISEASES_OF_IMMUNE_SYSTEM	0.737167	-0.981306	0.983867	-0.75242	0.0499844	1.49129	0.0685371	1.39567	0.978539	0.755221	0.00942605	-1.62736
REACTOME_DISEASES_OF_METABOLISM	0.376153	1.28622	0.751643	0.995274	0.90919	0.816288	1	0.649511	0.0223252	1.7511	0.136119	1.50388
REACTOME_DISEASES_OF_MISMATCH_REPAIR_MMR_	0.434006	-1.1241	0.706712	-1.04456	0.0860327	1.3295	0.548281	1.05281	0.919906	0.858521	0.0138725	-1.48748
REACTOME_DISEASES_OF_MITOTIC_CELL_CYCLE	0.544476	-1.1541	0.657708	1.20481	0.452032	-1.21526	0.443259	-1.22904	0.245132	-1.48074	0.843633	0.775439
REACTOME_DISEASES_OF_PROGRAMMED_CELL_DEATH	0.0906821	-1.57961	0.369751	-1.4142	0.340861	-1.23676	0.427993	-1.17934	0.7911	-0.923849	0.835649	0.856768
REACTOME_DISEASES_OF_SIGNAL_TRANSDUCTION_BY_GROWTH_FACTOR_RECEPTORS_AND_SECOND_MESSENGERS	0.461402	1.1936	0.824468	0.887172	1	0.592616	1	0.410749	0.45903	1.24461	0.362079	1.2366
REACTOME_DISINHIBITION_OF_SNARE_FORMATION	0.0144295	1.36966	0.840605	-0.957324	0.0970723	-1.26236	0.688672	-1.01547	0.0112974	1.42505	7.77002e-05	1.58593
REACTOME_DISORDERS_OF_TRANSMEMBRANE_TRANSPORTERS	0.479476	1.22348	0.839201	0.873285	0.845996	-0.869698	0.731978	-0.990638	0.927741	0.743024	0.513307	1.17359
REACTOME_DISPLACEMENT_OF_DNA_GLYCOSYLASE_BY_APEX1	0.460837	-1.1229	0.49258	-1.20054	0.0398836	-1.42456	0.165613	-1.30816	0.889536	0.901033	0.560217	1.03527
REACTOME_DISSOLUTION_OF_FIBRIN_CLOT	0.284618	-1.39208	0.955923	-0.662628	0.234324	-1.46647	0.0300127	-1.74704	0.983783	-0.619151	0.774234	0.839313
REACTOME_DNA_DAMAGE_BYPASS	0.60508	1.09221	0.412013	1.49855	0.313791	1.34381	0.465137	1.14242	0.26346	1.47543	0.626723	1.02122
REACTOME_DNA_DAMAGE_RECOGNITION_IN_GG_NER	0.315772	-1.30113	0.708158	-1.07026	0.000498993	-2.01752	0.0321584	-1.64419	0.958989	0.751551	0.0939926	1.52351
REACTOME_DNA_DAMAGE_REVERSAL	0.00482302	-1.82153	0.185614	-1.6675	0.000887603	-2.01242	0.0492702	-1.59189	0.0976263	-1.59353	0.926612	-0.753237
REACTOME_DNA_DAMAGE_TELOMERE_STRESS_INDUCED_SENESCENCE	0.302451	-1.3772	0.371034	-1.49401	0.679144	-1.01552	0.247943	-1.41537	0.196539	-1.54174	0.719988	-0.933194
REACTOME_DNA_DOUBLE_STRAND_BREAK_REPAIR	0.14398	-1.41719	0.4271	1.27506	0.451224	-1.14941	0.00151049	-1.76786	0.419681	1.22027	2.22073e-07	2.28075
REACTOME_DNA_DOUBLE_STRAND_BREAK_RESPONSE	0.00761228	-1.61971	0.654815	-1.08089	0.0145507	-1.52875	0.00692146	-1.57329	0.730336	-0.975826	0.058823	1.37302
REACTOME_DNA_METHYLATION	0.145951	-1.43555	0.977481	-0.741337	0.373881	-1.18083	0.0479208	-1.50804	0.971495	0.744705	0.000581393	1.85967
REACTOME_DNA_REPAIR	0.126194	-1.48335	0.26573	1.53407	0.782234	0.945022	0.0274252	-1.62911	0.00650107	1.75882	1.87215e-11	2.64469
REACTOME_DNA_REPLICATION	5.13865e-05	-1.66538	0.444075	-1.14935	1.12365e-09	-1.9808	3.0734e-08	-1.80983	0.262459	-1.11211	0.00718991	1.45402
REACTOME_DNA_REPLICATION_INITIATION	0.00721524	-1.63746	0.491512	-1.20355	8.99327e-06	-2.01063	0.000118763	-1.82749	0.900752	-0.918431	0.117336	1.31743
REACTOME_DNA_REPLICATION_PRE_INITIATION	0.25706	-1.41424	0.739129	-1.04451	0.259519	-1.41381	0.170631	-1.4692	0.471217	-1.26747	0.618291	1.03393
REACTOME_DNA_STRAND_ELONGATION	0.0777802	-1.50581	0.714043	-1.04022	4.94126e-05	-2.02451	0.000124159	-1.92831	1	0.626531	0.0209395	1.54354
REACTOME_DOPAMINE_NEUROTRANSMITTER_RELEASE_CYCLE	0.188532	-1.47125	0.605211	-1.17138	0.294775	-1.31232	0.165948	-1.39308	0.157754	-1.54331	0.656439	-1.00621
REACTOME_DOWNREGULATION_OF_ERBB2_ERBB3_SIGNALING	0.366018	1.31191	0.515726	1.32375	0.161361	1.5007	0.0687112	1.62806	0.76684	0.964352	0.361411	-1.31157
REACTOME_DOWNREGULATION_OF_ERBB2_SIGNALING	0.678373	-1.02266	0.605211	-1.22022	0.94212	0.749818	0.941202	-0.741545	0.659321	1.07293	0.574123	1.07291
REACTOME_DOWNREGULATION_OF_ERBB4_SIGNALING	0.845515	-0.871248	0.861933	-0.842151	0.99821	0.678934	0.773829	0.906412	0.474984	1.21201	0.213765	1.38016
REACTOME_DOWNREGULATION_OF_SMAD2_3_SMAD4_TRANSCRIPTIONAL_ACTIVITY	0.515811	-1.17504	0.568015	-1.25364	1	-0.567405	0.851271	-0.839103	0.67918	1.0713	0.773005	0.857792
REACTOME_DOWNREGULATION_OF_TGF_BETA_RECEPTOR_SIGNALING	0.786118	-0.923765	0.41653	-1.41496	0.160335	-1.44255	0.501773	-1.16701	0.978539	0.665872	0.075987	1.60891
REACTOME_DOWNSTREAM_SIGNAL_TRANSDUCTION	0.576511	-1.10395	0.546609	-1.23721	0.0723784	-1.64647	0.155113	-1.4363	0.868012	0.871397	0.202496	1.38175
REACTOME_DOWNSTREAM_SIGNALING_EVENTS_OF_B_CELL_RECEPTOR_BCR_	0.25706	1.39617	0.936468	-0.73552	0.80336	0.915404	1	-0.655485	0.780365	0.951675	0.71695	-0.945161
REACTOME_DOWNSTREAM_SIGNALING_OF_ACTIVATED_FGFR1	0.473518	-1.14351	0.472947	-1.24286	3.48325e-07	-2.28771	6.28725e-05	-1.98146	0.725143	1.00776	0.000234406	1.94054
REACTOME_DOWNSTREAM_SIGNALING_OF_ACTIVATED_FGFR2	0.822009	0.896259	0.863214	-0.847629	0.80468	0.908491	0.9803	-0.699359	0.860027	-0.870537	0.78781	-0.854231
REACTOME_DOWNSTREAM_SIGNALING_OF_ACTIVATED_FGFR3	0.879988	0.834557	0.852307	-0.855737	0.899007	0.81799	0.850905	-0.861841	0.739472	-0.960641	0.942863	-0.674664
REACTOME_DOWNSTREAM_SIGNALING_OF_ACTIVATED_FGFR4	0.837247	0.853643	0.868558	-0.834345	0.831911	0.891899	0.786189	-0.921392	0.854577	-0.888029	0.89516	-0.722547
REACTOME_DSCAM_INTERACTIONS	0.847756	0.847631	0.824468	-0.899163	0.983834	0.69416	0.541325	-1.11963	0.854577	-0.888029	0.89516	-0.722547
REACTOME_DUAL_INCISION_IN_GG_NER	0.148812	1.54551	0.41653	1.47087	0.240786	1.42604	0.646701	1.01581	0.0922648	1.58754	0.562395	1.12607
REACTOME_DUAL_INCISION_IN_TC_NER	0.0210334	-1.74234	0.546609	-1.22734	0.00888296	-1.84653	0.039587	-1.64527	0.390139	-1.23904	0.74268	0.924162
REACTOME_E2F_ENABLED_INHIBITION_OF_PRE_REPLICATION_COMPLEX_FORMATION	0.0108532	-1.72514	0.642582	-1.10512	1.41387e-05	-2.12294	0.000201517	-1.92507	0.977844	0.734644	0.100778	1.43502
REACTOME_E2F_MEDIATED_REGULATION_OF_DNA_REPLICATION	0.341191	-1.34682	0.546609	-1.26803	0.264374	-1.40082	0.474034	-1.19296	0.157754	-1.59361	0.525988	1.17298
REACTOME_E3_UBIQUITIN_LIGASES_UBIQUITINATE_TARGET_PROTEINS	0.139869	-1.54394	0.894844	0.805243	0.157128	-1.52938	0.13939	-1.45411	0.120108	-1.65239	0.560217	1.07771
REACTOME_EARLY_PHASE_OF_HIV_LIFE_CYCLE	0.415374	-1.20704	0.953847	0.78113	0.00244774	-1.79901	0.000799795	-1.86704	0.929935	0.817062	5.54888e-05	2.1189
REACTOME_ECM_PROTEOGLYCANS	0.802567	-0.914728	0.824468	-0.905076	0.0383203	-1.8083	0.0033906	-1.85414	0.856052	0.880548	0.412648	1.21274
REACTOME_EFFECTS_OF_PIP2_HYDROLYSIS	0.512614	1.09706	0.95199	0.750661	7.00696e-07	2.36424	8.36105e-07	2.51988	1	-0.603575	3.87313e-07	-2.33135
REACTOME_EGFR_DOWNREGULATION	0.997404	-0.630608	0.240806	-1.64611	0.45227	1.18873	0.429398	1.18824	0.587933	-1.08125	0.120904	-1.58586
REACTOME_EGFR_INTERACTS_WITH_PHOSPHOLIPASE_C_GAMMA	0.113845	1.53508	0.82087	0.903743	0.577405	1.09012	0.639075	1.00661	0.0756235	1.61939	0.0717474	1.67572
REACTOME_EGFR_TRANSACTIVATION_BY_GASTRIN	0.327225	1.39757	0.669153	1.18953	0.196629	1.44587	0.210011	1.49056	0.827703	0.939169	0.858575	0.745351
REACTOME_EGR2_AND_SOX10_MEDIATED_INITIATION_OF_SCHWANN_CELL_MYELINATION	0.883073	-0.826182	0.983867	0.531066	0.691705	-1.02199	0.275797	-1.3734	0.923612	0.744758	0.322813	1.35437
REACTOME_EICOSANOID_LIGAND_BINDING_RECEPTORS	0.877514	-0.83885	0.923902	-0.755876	0.777107	0.950256	0.483415	1.15734	0.927741	-0.795483	0.533107	-1.10344
REACTOME_EICOSANOIDS	0.757104	0.961462	0.185614	1.73378	1	0.500084	1	-0.510456	0.614901	1.11879	0.71695	0.923376
REACTOME_ELASTIC_FIBRE_FORMATION	0.0359245	1.80131	0.49258	1.39479	0.0289525	1.79732	0.0532651	1.78876	0.196437	1.51452	0.728816	-0.924646
REACTOME_ELECTRIC_TRANSMISSION_ACROSS_GAP_JUNCTIONS	1	0.584146	0.603104	-1.18463	0.103764	1.56885	0.0538267	1.64437	1	0.382368	0.0108509	-1.80241
REACTOME_ELEVATION_OF_CYTOSOLIC_CA2_LEVELS	0.90008	-0.820933	0.675522	1.13651	0.210977	1.36413	0.994647	-0.642082	0.77773	0.999408	0.614091	-1.08118
REACTOME_ENDOGENOUS_STEROLS	0.993876	-0.623583	0.813017	-0.934828	1	0.486813	0.920586	0.774382	0.853216	0.866496	0.988792	0.512692
REACTOME_ENDOSOMAL_SORTING_COMPLEX_REQUIRED_FOR_TRANSPORT_ESCRT_	0.690296	-1.00614	0.854833	0.851711	0.974973	0.709772	0.982356	-0.70071	0.856052	0.878106	0.850088	0.778119
REACTOME_ENDOSOMAL_VACUOLAR_PATHWAY	0.999	0.632013	0.961733	0.713761	0.358951	-1.25234	0.275797	-1.32018	0.2321	1.43984	0.0198296	1.75367
REACTOME_ENERGY_DEPENDENT_REGULATION_OF_MTOR_BY_LKB1_AMPK	0.365478	1.31244	0.565196	1.24907	0.434905	-1.23343	0.809035	-0.882649	0.439426	1.31098	0.129092	1.61654
REACTOME_ENOS_ACTIVATION	0.665778	-1.01877	0.80195	0.918787	0.0741014	-1.58966	0.673165	-1.02816	0.441252	1.23784	0.217688	1.38457
REACTOME_EPH_EPHRIN_MEDIATED_REPULSION_OF_CELLS	0.99033	-0.618397	0.515726	1.36049	0.770496	-0.931573	0.782323	-0.912231	0.917944	0.774008	0.331437	1.36529
REACTOME_EPH_EPHRIN_SIGNALING	0.103817	1.56416	0.405725	1.41013	0.8391	0.898802	0.400914	1.20145	0.108437	1.55724	0.701641	0.953048
REACTOME_EPHA_MEDIATED_GROWTH_CONE_COLLAPSE	0.00911702	1.74934	0.109824	1.61544	0.836398	0.917128	0.569352	1.06085	0.000800442	1.83772	0.0303004	1.54633
REACTOME_EPHB_MEDIATED_FORWARD_SIGNALING	0.176317	1.48831	0.282447	1.56898	0.544551	1.12064	0.50145	1.14716	0.289235	1.40468	0.505535	-1.12914
REACTOME_EPHRIN_SIGNALING	0.102416	1.53316	0.394118	1.36662	0.935339	0.834651	0.90945	0.828252	0.0201723	1.7364	0.0473746	1.65073
REACTOME_EPIGENETIC_REGULATION_OF_GENE_EXPRESSION	0.051751	1.77914	0.82087	0.906904	0.181388	1.4224	0.167414	1.51707	0.0377296	1.70673	0.44848	1.18854
REACTOME_ER_QUALITY_CONTROL_COMPARTMENT_ERQC_	0.257314	-1.26182	0.814795	-0.95157	0.00218532	-1.70505	5.17337e-05	-1.84219	0.905958	0.877232	6.8829e-07	2.01558
REACTOME_ER_TO_GOLGI_ANTEROGRADE_TRANSPORT	0.884301	-0.84262	0.538687	-1.26421	0.0638136	-1.69686	0.244364	-1.35803	0.319823	1.35975	0.123477	1.57733
REACTOME_ERBB2_ACTIVATES_PTK6_SIGNALING	0.966014	-0.825249	0.721356	1.02718	0.499906	-1.09111	0.382034	-1.1661	0.220521	1.3378	0.0388129	1.42415
REACTOME_ERBB2_REGULATES_CELL_MOTILITY	0.829663	0.874138	0.669761	1.16214	0.0708969	1.6648	0.0278865	1.8295	0.683538	1.04982	0.884157	-0.71887
REACTOME_ERCC6_CSB_AND_EHMT2_G9A_POSITIVELY_REGULATE_RRNA_EXPRESSION	0.818659	0.904355	0.702087	1.10291	0.340861	1.31879	0.182616	1.50186	0.382462	1.34973	0.591899	1.04776
REACTOME_ERK_MAPK_TARGETS	0.202012	-1.39732	0.284576	1.38271	0.26129	-1.26538	0.00463248	-1.74632	0.242509	1.38063	2.96982e-08	2.36831
REACTOME_ERKS_ARE_INACTIVATED	0.190382	1.50817	0.49258	1.37118	1	-0.644038	1	-0.578301	0.224757	1.47118	0.508207	1.10087
REACTOME_ERYTHROCYTES_TAKE_UP_CARBON_DIOXIDE_AND_RELEASE_OXYGEN	0.341191	1.36595	0.534019	1.30805	0.861484	0.853619	0.979673	0.706091	0.345499	1.36807	0.578027	1.07177
REACTOME_ERYTHROCYTES_TAKE_UP_OXYGEN_AND_RELEASE_CARBON_DIOXIDE	0.576511	-1.09921	0.493224	-1.33646	0.29101	-1.31733	0.404589	1.23016	0.583775	1.14742	0.801006	0.812953
REACTOME_ERYTHROPOIETIN_ACTIVATES_PHOSPHOINOSITIDE_3_KINASE_PI3K_	0.575601	-1.12969	0.475522	-1.35501	0.240786	-1.45241	0.243706	1.42515	0.551303	1.16631	0.668648	-0.98498
REACTOME_ERYTHROPOIETIN_ACTIVATES_PHOSPHOLIPASE_C_GAMMA_PLCG_	0.0359245	1.79892	0.769459	0.999823	0.969742	-0.715269	1	-0.574	0.227621	1.51552	0.0200376	1.80213
REACTOME_ERYTHROPOIETIN_ACTIVATES_RAS	0.418614	1.3097	0.808656	-0.94461	1	0.429885	0.495834	1.16518	0.611148	1.13386	0.794237	0.842109
REACTOME_ERYTHROPOIETIN_ACTIVATES_STAT5	0.434006	1.25375	0.911623	0.768359	0.897061	-0.819205	1	-0.526884	0.341959	1.36918	0.0712089	1.67289
REACTOME_ESR_MEDIATED_SIGNALING	0.212375	1.50957	0.89366	0.762616	1	0.429885	0.569352	1.08935	0.23698	1.47308	0.242968	1.41834
REACTOME_ESTABLISHMENT_OF_SISTER_CHROMATID_COHESION	0.779903	0.970016	0.247644	1.31242	0.823792	-0.941352	0.265897	-1.21964	0.0184731	1.54594	1.87345e-11	2.25346
REACTOME_ESTROGEN_BIOSYNTHESIS	0.97165	-0.664887	0.9596	0.625977	0.178716	-1.538	0.198244	-1.45684	0.971495	-0.682597	0.221549	1.49144
REACTOME_ESTROGEN_DEPENDENT_GENE_EXPRESSION	0.298575	1.41908	0.494192	1.36972	0.0948136	1.55795	0.186844	1.55993	0.280036	1.38369	0.773058	0.887633
REACTOME_ESTROGEN_DEPENDENT_NUCLEAR_EVENTS_DOWNSTREAM_OF_ESR_MEMBRANE_SIGNALING	0.768462	-0.966839	0.394765	1.25738	0.308377	-1.17238	0.0150617	-1.53518	0.0287643	1.55857	5.52871e-13	2.4489
REACTOME_ESTROGEN_STIMULATED_SIGNALING_THROUGH_PRKCZ	0.453731	1.18723	0.412832	1.44989	0.903694	0.819274	0.652673	1.0069	0.398152	1.30271	0.469933	1.16363
REACTOME_ETHANOL_OXIDATION	0.768462	0.960027	0.688031	1.11948	0.988238	-0.646074	1	-0.540311	0.572981	1.17886	0.590534	1.0572
REACTOME_EUKARYOTIC_TRANSLATION_ELONGATION	0.999406	-0.507619	0.933727	0.659905	0.603763	1.09032	0.451776	1.16857	0.947877	-0.729025	0.173659	-1.4514
REACTOME_EUKARYOTIC_TRANSLATION_INITIATION	1.81778e-20	-2.67211	0.0001667	-2.07531	1.50882e-16	-2.82368	4.78551e-21	-2.78851	1	0.338068	0.00211532	1.77935
REACTOME_EXPORT_OF_VIRAL_RIBONUCLEOPROTEINS_FROM_NUCLEUS	2.38696e-20	-2.59712	6.12491e-05	-2.02581	1.32483e-18	-2.86512	1.2356e-24	-2.81223	0.591007	-1.03773	0.0015562	1.72898
REACTOME_EXTENSION_OF_TELOMERES	0.418614	-1.22105	0.185614	-1.63376	0.000188852	-2.10875	0.000740476	-1.988	0.478883	-1.16268	0.553047	1.05143
REACTOME_EXTRA_NUCLEAR_ESTROGEN_SIGNALING	0.103283	-1.51406	0.852259	-0.89284	0.179345	-1.36212	0.0740808	-1.49026	0.157754	-1.44181	0.91754	-0.754768
REACTOME_EXTRACELLULAR_MATRIX_ORGANIZATION	0.188361	1.34731	0.325682	1.41201	0.438096	1.16581	0.543949	1.07896	0.198175	1.44824	0.355156	1.19853
REACTOME_EXTRINSIC_PATHWAY_OF_FIBRIN_CLOT_FORMATION	0.0810945	1.27183	0.74873	1.00888	1.07975e-16	2.5612	7.22171e-18	2.61698	0.402276	1.16704	5.69436e-10	-2.14392
REACTOME_FACTORS_INVOLVED_IN_MEGAKARYOCYTE_DEVELOPMENT_AND_PLATELET_PRODUCTION	0.912138	0.777799	0.706712	1.09928	0.131406	1.30123	0.474034	1.16073	0.844748	0.919286	0.737746	-0.935088
REACTOME_FANCONI_ANEMIA_PATHWAY	0.200795	1.25853	0.868558	-0.89893	0.752147	0.97042	1	0.714681	0.233032	1.32229	0.0729309	1.40029
REACTOME_FASL_CD95L_SIGNALING	0.0623792	-1.62924	0.0944051	-1.71696	0.0208377	-1.74228	0.0828851	-1.53975	0.674473	-1.03091	0.503814	-1.1251
REACTOME_FATTY_ACID_METABOLISM	0.418614	1.30478	0.654815	1.2099	0.809895	-0.916043	0.729097	-0.987047	0.416559	1.32219	0.177148	1.49814
REACTOME_FATTY_ACIDS	0.899277	0.902012	0.629823	-1.09682	0.936623	-0.877646	0.943115	-0.821566	0.404138	1.18057	0.733791	0.957882
REACTOME_FATTY_ACIDS_BOUND_TO_GPR40_FFAR1_REGULATE_INSULIN_SECRETION	0.0723268	1.73038	0.708716	1.09037	0.180712	1.50377	0.121149	1.719	0.402276	1.33585	0.74268	-0.90992
REACTOME_FATTY_ACYL_COA_BIOSYNTHESIS	0.926366	0.714867	0.862918	-0.817535	0.981594	0.651982	0.614411	1.0249	0.798348	0.945203	0.944006	0.597684
REACTOME_FBXW7_MUTANTS_AND_NOTCH1_IN_CANCER	0.945654	-0.77666	0.368957	1.42113	0.516231	1.12619	1	-0.507955	0.866611	0.88555	0.345311	1.23183
REACTOME_FC_EPSILON_RECEPTOR_FCERI_SIGNALING	0.260375	-1.37448	0.498229	-1.32579	0.511149	-1.17362	0.73021	-0.985642	0.971495	0.621996	0.549849	1.13399
REACTOME_FCERI_MEDIATED_CA_2_MOBILIZATION	0.818659	0.940092	0.647974	-1.0877	3.13841e-06	-1.9872	0.00102438	-1.6859	0.0667583	1.46896	7.41319e-06	1.89876
REACTOME_FCERI_MEDIATED_MAPK_ACTIVATION	0.569892	1.06639	0.418319	-1.30303	0.603674	-1.04852	0.562581	-1.0895	0.578038	1.09966	0.656439	0.995482
REACTOME_FCERI_MEDIATED_NF_KB_ACTIVATION	0.0991447	1.42109	0.669761	1.08941	1	-0.66471	0.79673	-0.923955	0.0573734	1.618	0.0411806	1.63231
REACTOME_FCGAMMA_RECEPTOR_FCGR_DEPENDENT_PHAGOCYTOSIS	0.842079	-0.909589	0.814795	-0.951646	3.39864e-08	-2.27922	2.61547e-05	-1.9661	0.308167	1.29188	6.10176e-06	2.09118
REACTOME_FCGR_ACTIVATION	0.00426549	1.67509	0.546609	1.14364	1	0.696124	1	0.715906	0.0196476	1.61697	0.0564942	1.43559
REACTOME_FCGR3A_MEDIATED_IL10_SYNTHESIS	0.172837	1.3816	0.288389	1.47492	0.861761	0.864952	0.933475	-0.773714	0.0262503	1.70952	0.102004	1.53671
REACTOME_FERTILIZATION	0.341191	1.24319	0.751643	1.00048	0.639439	1.02822	1	0.669245	0.295265	1.37386	0.58263	-1.03658
REACTOME_FGFR1_LIGAND_BINDING_AND_ACTIVATION	0.97674	-0.662196	0.614902	-1.18398	0.809421	0.88784	0.50145	1.13624	0.954716	0.714612	0.762916	-0.869057
REACTOME_FGFR1_MUTANT_RECEPTOR_ACTIVATION	0.3694	1.3038	0.885754	0.781038	0.244478	1.43678	0.323197	1.38229	0.674684	1.0934	0.749263	-0.908311
REACTOME_FGFR1B_LIGAND_BINDING_AND_ACTIVATION	0.0885795	1.6222	0.968343	0.685669	0.970318	-0.764614	0.828753	-0.881471	0.124407	1.56556	0.100897	1.56906
REACTOME_FGFR1C_LIGAND_BINDING_AND_ACTIVATION	0.73387	1.04581	0.916216	0.790779	0.672834	1.05287	0.429501	1.18515	1	-0.701322	0.337195	-1.24983
REACTOME_FGFR2_ALTERNATIVE_SPLICING	0.450854	1.25612	0.885754	0.781038	0.244478	1.43678	0.323197	1.38229	0.674684	1.0934	0.749263	-0.908311
REACTOME_FGFR2_LIGAND_BINDING_AND_ACTIVATION	0.212324	-1.48808	0.767253	-0.977931	0.00270766	-2.03162	0.191282	-1.40191	0.93268	0.782495	0.205501	1.37489
REACTOME_FGFR2_MUTANT_RECEPTOR_ACTIVATION	0.598567	-1.10802	0.950464	0.66479	0.511149	1.1943	0.846595	0.819449	0.806627	-0.93621	0.774234	-0.859401
REACTOME_FGFR2B_LIGAND_BINDING_AND_ACTIVATION	0.410808	-1.26516	0.669761	1.11513	0.205336	-1.4069	0.427993	-1.21889	0.736143	0.996904	0.169361	1.4267
REACTOME_FGFR2C_LIGAND_BINDING_AND_ACTIVATION	0.424442	-1.24062	0.99941	-0.406339	1	-0.498993	0.951033	-0.711957	0.683538	-1.08874	0.582149	-1.09554
REACTOME_FGFR3_LIGAND_BINDING_AND_ACTIVATION	0.452796	1.2576	0.844533	0.851703	0.243945	1.38636	0.273815	1.40513	0.739472	1.04305	0.98227	-0.521303
REACTOME_FGFR3B_LIGAND_BINDING_AND_ACTIVATION	0.341191	1.38719	0.489643	1.39738	0.181388	1.51422	0.333438	1.36008	0.530473	1.20295	0.319275	1.31828
REACTOME_FGFRL1_MODULATION_OF_FGFR1_SIGNALING	0.495447	1.24855	0.605211	1.21613	0.190585	1.38033	0.259798	1.3635	0.640066	1.09141	0.944298	-0.728605
REACTOME_FIBRONECTIN_MATRIX_FORMATION	0.903569	0.769182	0.992794	-0.486805	0.604106	1.09346	0.210011	1.48272	1	0.445528	0.955901	0.579812
REACTOME_FICOLINS_BIND_TO_REPETITIVE_CARBOHYDRATE_STRUCTURES_ON_THE_TARGET_CELL_SURFACE	0.179913	1.57332	0.884074	0.786929	0.300005	1.3677	0.381839	1.29537	0.334993	1.3862	0.7366	-0.923191
REACTOME_FLT3_SIGNALING	0.7008	1.05785	0.546609	1.22684	0.916699	0.815322	0.515211	1.18201	0.957515	0.704642	0.681377	-1.02033
REACTOME_FOLDING_OF_ACTIN_BY_CCT_TRIC	0.268888	1.15859	0.854833	-0.931339	0.936623	0.898805	1	-0.657858	0.115879	1.3265	0.405375	-1.10344
REACTOME_FORMATION_OF_ATP_BY_CHEMIOSMOTIC_COUPLING	0.450005	-1.24012	0.852259	-0.872443	0.200008	-1.4543	0.00202606	-1.93393	0.808967	-0.916722	0.452339	1.18815
REACTOME_FORMATION_OF_FIBRIN_CLOT_CLOTTING_CASCADE_	0.130954	-1.52106	0.00645943	-1.99675	0.0126296	-1.89687	0.0373758	-1.71983	0.971495	0.682838	0.199802	1.44562
REACTOME_FORMATION_OF_INCISION_COMPLEX_IN_GG_NER	0.346511	1.32171	0.240611	1.65485	0.0023881	1.92979	0.131318	1.54753	0.362233	1.30797	0.55966	1.07789
REACTOME_FORMATION_OF_RNA_POL_II_ELONGATION_COMPLEX_	0.0274741	-1.73913	0.405725	-1.34995	0.0165546	-1.71554	0.0799963	-1.5177	0.657933	-1.01303	0.2504	1.28165
REACTOME_FORMATION_OF_SENESCENCE_ASSOCIATED_HETEROCHROMATIN_FOCI_SAHF_	0.538847	-1.10866	0.824468	-0.922274	0.00035524	-2.00786	0.0101028	-1.73396	0.957515	0.753445	0.0438696	1.56188
REACTOME_FORMATION_OF_TC_NER_PRE_INCISION_COMPLEX	0.609913	-1.0785	0.85174	0.867612	1	0.447641	0.642131	-1.0268	0.866611	0.858958	0.826755	0.810969
REACTOME_FORMATION_OF_THE_BETA_CATENIN_TCF_TRANSACTIVATING_COMPLEX	0.0235514	-1.70353	0.710829	-1.05311	1.52774e-05	-2.17964	0.000810294	-1.91624	0.785814	-0.939138	0.123912	1.39676
REACTOME_FORMATION_OF_THE_CORNIFIED_ENVELOPE	0.65334	-1.03661	0.529382	1.20887	1	-0.538655	0.17292	-1.31816	0.0762289	1.49786	9.94225e-08	2.30853
REACTOME_FORMATION_OF_THE_EARLY_ELONGATION_COMPLEX	0.823065	0.911754	0.727501	1.03558	0.0763737	1.61578	0.020119	1.7903	0.502837	1.1958	0.871732	-0.789471
REACTOME_FORMATION_OF_TUBULIN_FOLDING_INTERMEDIATES_BY_CCT_TRIC	0.224221	-1.39413	0.831836	0.911657	0.0225045	-1.70735	0.229609	-1.34699	0.92081	0.801795	0.240502	1.32448
REACTOME_FORMATION_OF_XYLULOSE_5_PHOSPHATE	0.602743	-1.08165	0.77968	0.962674	0.855781	-0.868627	0.00609422	-1.88332	0.587933	1.12058	0.478357	1.15174
REACTOME_FORMYL_PEPTIDE_RECEPTORS_BIND_FORMYL_PEPTIDES_AND_MANY_OTHER_LIGANDS	0.515811	-1.16787	0.643617	-1.17805	0.906354	-0.790461	1	-0.512084	0.983783	0.570889	0.772546	-0.872594
REACTOME_FOXO_MEDIATED_TRANSCRIPTION	0.176613	1.57649	0.669153	1.17451	0.777107	0.925682	0.836529	-0.866065	0.224331	1.48218	0.0324156	1.70759
REACTOME_FOXO_MEDIATED_TRANSCRIPTION_OF_CELL_CYCLE_GENES	0.715622	0.991826	0.906772	0.847475	0.0372668	-1.62074	0.211185	-1.34587	0.322288	1.32143	0.0510664	1.54347
REACTOME_FOXO_MEDIATED_TRANSCRIPTION_OF_CELL_DEATH_GENES	0.450005	-1.22963	0.753166	-1.00089	0.494361	-1.15147	0.860994	-0.837914	0.957515	-0.725607	0.862511	-0.775649
REACTOME_FOXO_MEDIATED_TRANSCRIPTION_OF_OXIDATIVE_STRESS_METABOLIC_AND_NEURONAL_GENES	0.483912	1.1848	0.920733	0.753332	0.948165	-0.758666	0.688672	-0.997905	0.323785	1.37448	0.298386	1.32864
REACTOME_FREE_FATTY_ACID_RECEPTORS	0.734543	-0.971102	0.538687	-1.27036	0.169777	-1.47015	0.275797	-1.33779	0.957515	0.71135	0.771078	0.893199
REACTOME_FREE_FATTY_ACIDS_REGULATE_INSULIN_SECRETION	0.355566	1.36656	0.44624	1.33414	0.335408	1.26366	0.436746	1.24085	0.176863	1.39404	0.583431	1.08877
REACTOME_FRS_MEDIATED_FGFR1_SIGNALING	0.933195	0.746747	0.844693	0.848806	0.604106	-1.07884	1	-0.429342	0.614901	1.10309	0.203268	1.49633
REACTOME_FRS_MEDIATED_FGFR2_SIGNALING	0.966014	0.694863	0.909216	0.779497	0.6734	1.01275	0.999418	-0.619364	1	0.519816	0.874683	-0.722981
REACTOME_FRS_MEDIATED_FGFR3_SIGNALING	0.989626	-0.626848	0.841455	0.870645	0.607812	1.07026	1	0.59624	0.971495	-0.687742	0.967856	0.584438
REACTOME_FRS_MEDIATED_FGFR4_SIGNALING	0.981545	-0.657804	0.813659	0.940591	0.521783	1.15213	0.994647	-0.627696	1	0.519068	0.786801	0.841755
REACTOME_FRUCTOSE_CATABOLISM	0.985552	-0.64783	0.872975	0.819174	0.753811	0.946269	0.772311	-0.921972	1	0.519068	0.786801	0.841755
REACTOME_FRUCTOSE_METABOLISM	1	-0.438226	0.531854	-1.32719	1	-0.461251	0.902602	0.74811	0.992178	-0.578608	0.666443	-1.00864
REACTOME_G_ALPHA_12_13_SIGNALLING_EVENTS	0.898605	-0.792646	0.530059	-1.32523	1	-0.444853	1	-0.489009	0.881227	-0.835141	0.689451	-0.959498
REACTOME_G_ALPHA_I_SIGNALLING_EVENTS	0.32989	1.2852	0.684198	-1.06594	0.165223	1.37477	0.0883382	1.4585	0.432678	1.21793	0.40284	-1.15577
REACTOME_G_ALPHA_Q_SIGNALLING_EVENTS	0.779753	0.974893	0.620297	1.07617	0.0138899	1.46144	0.000943324	1.516	0.179729	1.28672	0.344694	-1.14199
REACTOME_G_ALPHA_S_SIGNALLING_EVENTS	0.185714	1.27453	0.317989	1.33721	0.148737	1.31759	0.161562	1.24909	0.0752508	1.46554	0.367403	1.15528
REACTOME_G_ALPHA_Z_SIGNALLING_EVENTS	0.916886	0.887292	0.229857	1.46803	4.87277e-19	2.73812	3.43878e-19	2.98968	0.475041	1.13659	0.000861767	-1.73338
REACTOME_G_BETA_GAMMA_SIGNALLING_THROUGH_CDC42	0.106855	1.55636	0.724159	1.0444	0.00883621	1.79833	0.0242821	1.75333	0.0951523	1.56716	0.519592	-1.09712
REACTOME_G_BETA_GAMMA_SIGNALLING_THROUGH_PI3KGAMMA	0.38615	1.29979	0.852307	0.855118	1	-0.467235	1	-0.584652	0.278312	1.43757	0.145178	1.57279
REACTOME_G_PROTEIN_ACTIVATION	0.451048	1.21242	0.977481	-0.650045	1	-0.635837	1	0.604504	0.239717	1.47543	0.216295	1.40922
REACTOME_G_PROTEIN_BETA_GAMMA_SIGNALLING	0.681284	1.00911	0.670356	1.08778	0.22212	1.42182	0.472565	1.18086	0.271317	1.4331	0.401894	1.23898
REACTOME_G_PROTEIN_MEDIATED_EVENTS	0.284618	1.37096	0.955923	-0.712524	0.823662	-0.898786	1	0.641506	0.2222	1.46597	0.106192	1.518
REACTOME_G0_AND_EARLY_G1	0.765305	0.953514	0.958931	0.734953	0.362109	1.22186	0.135938	1.40175	0.857602	0.888188	0.106192	-1.51744
REACTOME_G1_S_DNA_DAMAGE_CHECKPOINTS	0.208813	-1.49194	0.322629	-1.50567	0.879713	-0.867883	0.543949	-1.12483	0.775054	-0.949266	0.584476	1.03481
REACTOME_G1_S_SPECIFIC_TRANSCRIPTION	0.544476	-1.09678	0.847508	-0.908178	2.1508e-05	-2.05674	0.00061941	-1.88668	0.514639	1.14749	0.00306848	1.82324
REACTOME_G2_M_CHECKPOINTS	0.0975377	-1.53879	0.677399	-1.08995	0.603763	-1.04262	0.402969	-1.2454	0.591007	-1.10543	0.970377	0.616403
REACTOME_G2_M_DNA_DAMAGE_CHECKPOINT	0.0276196	-1.51196	0.792444	-0.968701	7.54607e-06	-1.90355	7.99513e-05	-1.78596	1	0.659304	3.89862e-06	1.94279
REACTOME_G2_M_DNA_REPLICATION_CHECKPOINT	0.0359245	-1.53377	0.765685	-0.990353	0.0189466	-1.53119	0.0169121	-1.57394	1	-0.778492	8.6707e-05	1.96683
REACTOME_G2_PHASE	0.862457	-0.884794	0.384308	-1.37741	0.906326	-0.845478	0.98617	-0.702981	0.538814	-1.16548	0.568386	1.10363
REACTOME_GAB1_SIGNALOSOME	0.590626	1.13083	0.847862	0.845632	0.49434	1.2069	0.404589	1.30733	0.424437	1.29081	0.837496	0.786094
REACTOME_GABA_B_RECEPTOR_ACTIVATION	0.0162515	1.92549	0.533355	1.29329	0.300109	1.34635	0.46224	1.19238	0.17158	1.49942	0.447062	1.21118
REACTOME_GABA_RECEPTOR_ACTIVATION	0.0399669	1.65581	0.669761	1.10332	0.00396086	1.92485	0.00147841	2.10634	0.266937	1.39942	0.228226	-1.34777
REACTOME_GABA_SYNTHESIS_RELEASE_REUPTAKE_AND_DEGRADATION	0.0253833	1.73136	0.498229	1.26488	7.85083e-05	2.14622	1.32549e-05	2.38775	0.254906	1.40918	0.251794	-1.29298
REACTOME_GALACTOSE_CATABOLISM	0.761607	0.957849	0.932766	-0.708379	0.247254	1.44535	0.158376	1.55605	0.850951	0.880063	0.175143	-1.46355
REACTOME_GAMMA_CARBOXYLATION_HYPUSINE_FORMATION_AND_ARYLSULFATASE_ACTIVATION	0.321618	-1.3305	0.603102	-1.23408	0.509652	-1.17932	0.753402	-0.961639	0.511255	-1.21386	0.549849	-1.12864
REACTOME_GAMMA_CARBOXYLATION_TRANSPORT_AND_AMINO_TERMINAL_CLEAVAGE_OF_PROTEINS	0.80077	-0.932927	0.629823	-1.14385	0.806537	-0.922034	0.526684	-1.12584	0.744074	0.980839	0.69643	-0.971886
REACTOME_GAP_FILLING_DNA_REPAIR_SYNTHESIS_AND_LIGATION_IN_GG_NER	0.999406	0.491851	0.680767	-1.14904	0.975273	0.669927	0.427993	1.27897	1	-0.459253	0.778773	-0.879523
REACTOME_GAP_JUNCTION_ASSEMBLY	0.0103925	-1.81525	0.617279	-1.16554	0.152188	-1.51456	0.0253591	-1.74221	0.971495	-0.708044	0.879739	-0.780064
REACTOME_GAP_JUNCTION_DEGRADATION	0.997404	-0.604404	0.670356	1.13048	0.388691	1.28012	0.776214	0.906728	0.356667	1.38435	0.510935	1.12195
REACTOME_GAP_JUNCTION_TRAFFICKING_AND_REGULATION	0.973753	-0.649626	0.82122	-0.911319	0.554466	-1.1099	1	0.488201	0.582252	1.14608	0.891879	-0.698325
REACTOME_GASTRIN_CREB_SIGNALLING_PATHWAY_VIA_PKC_AND_MAPK	0.999406	-0.588538	0.916733	-0.767566	0.672834	1.01448	0.507038	1.10231	0.241245	1.44806	0.871732	0.786953
REACTOME_GDP_FUCOSE_BIOSYNTHESIS	0.559369	1.12761	0.911623	0.768638	1	-0.572389	0.984022	-0.667025	0.562653	1.16477	0.383229	1.2543
REACTOME_GENE_AND_PROTEIN_EXPRESSION_BY_JAK_STAT_SIGNALING_AFTER_INTERLEUKIN_12_STIMULATION	0.60508	-1.10008	0.38155	-1.48987	0.82846	-0.889018	0.543949	-1.13757	0.744074	-1.00878	0.216201	-1.39861
REACTOME_GENE_SILENCING_BY_RNA	0.607459	1.056	0.740262	1.01555	0.019026	-1.79443	0.0465069	-1.64834	0.0475478	1.6487	0.000395042	2.06289
REACTOME_GENERATION_OF_SECOND_MESSENGER_MOLECULES	0.0851415	-1.42361	0.85174	0.924192	0.00294332	-1.68141	0.000597515	-1.7565	0.473416	1.14908	1.05044e-08	2.25568
REACTOME_GENOME_REPLICATION_AND_TRANSCRIPTION	0.925824	-0.798315	0.288389	-1.52705	0.720895	-0.978292	0.315076	-1.27135	0.551303	-1.10547	0.796757	0.877736
REACTOME_GLI_PROTEINS_BIND_PROMOTERS_OF_HH_RESPONSIVE_GENES_TO_PROMOTE_TRANSCRIPTION	0.894921	0.783897	0.921804	-0.71284	0.615358	-1.08505	0.46224	-1.2206	0.438851	1.31936	0.380376	1.29141
REACTOME_GLOBAL_GENOME_NUCLEOTIDE_EXCISION_REPAIR_GG_NER_	1	-0.44475	0.857879	0.837193	0.186086	1.50309	0.0187	1.87364	0.971495	0.620157	0.124837	-1.49179
REACTOME_GLUCAGON_LIKE_PEPTIDE_1_GLP1_REGULATES_INSULIN_SECRETION	0.000318616	-1.91828	0.384308	-1.34474	0.000124088	-1.96988	0.00187605	-1.7764	0.157754	-1.33575	0.605134	1.00881
REACTOME_GLUCAGON_SIGNALING_IN_METABOLIC_REGULATION	0.578738	1.07155	0.922908	0.780182	0.587114	1.0681	0.846595	0.869164	0.428967	1.24452	0.674559	0.975424
REACTOME_GLUCAGON_TYPE_LIGAND_RECEPTORS	0.960543	0.760933	0.989802	-0.596661	0.465746	1.17367	0.295189	1.30629	0.389524	1.28178	0.481254	-1.11985
REACTOME_GLUCOCORTICOID_BIOSYNTHESIS	0.999	0.605501	0.996083	-0.482499	0.395729	1.23863	0.391114	1.23764	0.443067	1.26994	0.797049	0.835827
REACTOME_GLUCONEOGENESIS	0.364341	-1.2767	0.605211	-1.17477	0.681277	-1.04371	0.899899	-0.846504	0.795903	-0.966105	0.831385	-0.839554
REACTOME_GLUCOSE_METABOLISM	0.304916	-1.3327	0.268398	-1.53201	0.964966	-0.760182	1	-0.576469	0.951332	0.743334	0.870999	-0.801229
REACTOME_GLUCURONIDATION	0.246939	-1.3314	0.0492266	-1.69049	0.00861921	-1.66975	0.0228586	-1.57333	0.446913	-1.13741	0.89516	-0.824279
REACTOME_GLUTAMATE_AND_GLUTAMINE_METABOLISM	0.415374	-1.26149	0.961523	0.602866	0.948165	-0.733308	0.780865	-0.920168	0.68223	-1.07626	0.74884	0.900469
REACTOME_GLUTAMATE_NEUROTRANSMITTER_RELEASE_CYCLE	0.226496	-1.4533	0.636136	-1.16326	0.873003	-0.825194	0.920866	-0.744276	0.241245	-1.53241	0.186899	-1.50101
REACTOME_GLUTATHIONE_CONJUGATION	0.837211	0.855254	0.661464	1.1401	0.0509487	1.6657	0.0422445	1.75308	0.971495	0.652326	0.0781231	-1.60987
REACTOME_GLUTATHIONE_SYNTHESIS_AND_RECYCLING	0.211071	-1.45769	0.921039	-0.769048	0.71583	0.979186	0.846595	-0.875763	0.929935	-0.78404	0.574123	-1.05604
REACTOME_GLYCEROPHOSPHOLIPID_BIOSYNTHESIS	0.80783	-0.913657	0.680215	-1.12229	0.67082	1.02377	1	0.638487	0.361761	-1.39578	0.360839	-1.29425
REACTOME_GLYCEROPHOSPHOLIPID_CATABOLISM	0.899277	0.894031	0.69865	-1.05029	1	-0.752706	0.831603	0.936536	0.135167	1.43	0.440853	1.11296
REACTOME_GLYCOGEN_BREAKDOWN_GLYCOGENOLYSIS_	1	-0.466751	0.890966	-0.776452	0.176814	1.52292	0.131318	1.64327	0.983459	0.617274	0.60409	-1.04379
REACTOME_GLYCOGEN_METABOLISM	0.621182	1.07115	0.785294	0.961578	0.810863	0.896835	0.942648	0.751556	0.770853	0.962758	0.704762	0.951497
REACTOME_GLYCOGEN_STORAGE_DISEASES	0.826562	0.889682	0.569966	-1.21553	0.976781	-0.752373	0.841901	-0.864883	0.75081	0.979143	0.443054	1.1822
REACTOME_GLYCOGEN_SYNTHESIS	0.3694	-1.31439	0.405725	-1.443	0.93943	-0.765366	0.520352	-1.16532	0.854356	0.87303	0.857804	0.772161
REACTOME_GLYCOLYSIS	0.450005	-1.22948	0.576219	-1.23664	0.554228	-1.10375	0.212535	-1.40623	0.898975	-0.820902	0.362079	1.27826
REACTOME_GLYCOSAMINOGLYCAN_METABOLISM	0.270386	-1.30698	0.218943	-1.57605	0.00561354	-1.71147	0.0140251	-1.65808	0.562653	-1.08501	0.850088	-0.851619
REACTOME_GLYCOSPHINGOLIPID_METABOLISM	0.362116	1.20076	0.883867	0.877143	0.0196651	1.61061	0.00267496	1.75092	0.00598271	1.71984	0.871732	0.859481
REACTOME_GLYOXYLATE_METABOLISM_AND_GLYCINE_DEGRADATION	0.967448	0.764538	0.605211	1.18146	0.794524	0.938543	0.781109	0.921116	0.265248	1.39775	0.331437	1.23139
REACTOME_GOLGI_ASSOCIATED_VESICLE_BIOGENESIS	0.214848	-1.4852	0.689345	-1.08892	0.127421	-1.49551	0.404589	-1.22428	0.620734	-1.07899	0.722313	-0.94914
REACTOME_GOLGI_CISTERNAE_PERICENTRIOLAR_STACK_REORGANIZATION	0.980405	-0.739646	0.782714	-0.982594	0.141077	-1.39332	0.738715	-0.969497	0.547051	1.14419	0.190893	1.33236
REACTOME_GOLGI_TO_ER_RETROGRADE_TRANSPORT	0.188532	1.4955	0.888837	-0.795122	0.260258	-1.35752	0.898525	-0.793546	0.658231	1.07324	0.216295	1.51472
REACTOME_GP1B_IX_V_ACTIVATION_SIGNALLING	0.946407	-0.834944	0.493224	-1.20011	0.365119	-1.14781	0.710331	-1.00047	0.815755	0.95287	0.50399	1.08545
REACTOME_GPCR_LIGAND_BINDING	0.6552	1.0727	0.751643	-1.02422	0.231707	1.48765	0.68131	0.992223	0.565637	1.15852	0.722313	-0.930095
REACTOME_GPVI_MEDIATED_ACTIVATION_CASCADE	0.195478	1.18868	0.186445	1.41654	0.0250608	1.47729	0.034407	1.32991	0.00931608	1.56565	0.463842	1.08645
REACTOME_GRB2_EVENTS_IN_ERBB2_SIGNALING	0.00654483	1.91675	0.684198	1.07991	0.507614	1.14501	0.559394	1.0717	0.0460015	1.64706	0.361411	1.22489
REACTOME_GRB2_SOS_PROVIDES_LINKAGE_TO_MAPK_SIGNALING_FOR_INTEGRINS_	0.946407	-0.737818	0.829504	0.885742	0.823662	0.86034	0.726755	0.958571	0.740403	0.986069	0.535132	1.10132
REACTOME_GRB7_EVENTS_IN_ERBB2_SIGNALING	0.284618	1.41967	0.717314	-1.06119	0.385256	1.27159	0.626042	1.02076	0.560181	1.16936	0.741504	-0.903439
REACTOME_GROWTH_HORMONE_RECEPTOR_SIGNALING	0.946407	-0.734911	0.893796	0.785215	0.337202	1.2961	0.183144	1.50694	0.894493	0.836838	0.706284	-0.994331
REACTOME_HATS_ACETYLATE_HISTONES	0.0141602	1.90813	0.533355	1.27942	0.0631061	1.5835	0.0435598	1.77583	0.0382714	1.69785	0.161517	1.53157
REACTOME_HCMV_EARLY_EVENTS	0.487266	-1.11625	0.495628	1.15761	0.0161185	-1.54513	9.58461e-07	-1.9948	0.19332	1.37772	2.05326e-15	2.57592
REACTOME_HCMV_INFECTION	0.139869	-1.3599	0.814795	-0.947304	0.00454665	-1.66483	0.000137999	-1.80604	0.496712	1.13641	1.76824e-10	2.35487
REACTOME_HCMV_LATE_EVENTS	0.417137	-1.16091	0.751643	1.00618	0.0112762	-1.55562	0.000263715	-1.74905	0.265248	1.29159	1.38885e-11	2.36658
REACTOME_HDACS_DEACETYLATE_HISTONES	0.410808	-1.18555	0.544559	1.14839	0.0226395	-1.55722	0.000137985	-1.8869	0.187032	1.38975	1.87345e-11	2.46985
REACTOME_HDL_ASSEMBLY	0.73704	-0.984679	0.45975	1.24825	0.379087	-1.16532	0.00188	-1.76385	0.13126	1.46778	2.06076e-10	2.4702
REACTOME_HDL_CLEARANCE	0.707114	1.02555	0.839294	-0.87152	0.720895	-1.00219	0.782323	-0.925762	0.923612	0.734875	0.736842	-0.900408
REACTOME_HDL_REMODELING	0.823065	0.904361	0.89366	0.743238	0.411844	1.27587	0.347791	1.34908	0.837749	-0.928914	0.392683	-1.26566
REACTOME_HDMS_DEMETHYLATE_HISTONES	0.15002	1.6102	0.85174	0.865054	0.292826	1.31788	0.215111	1.45692	0.453658	1.26119	0.757887	0.925889
REACTOME_HDR_THROUGH_HOMOLOGOUS_RECOMBINATION_HRR_	0.967448	-0.74921	0.967952	0.706133	0.119809	-1.42381	0.0242864	-1.67263	0.153648	1.53867	5.73368e-07	2.36084
REACTOME_HDR_THROUGH_MMEJ_ALT_NHEJ_	0.00494408	-1.80021	0.282447	-1.47	0.00729696	-1.69205	0.0763906	-1.48755	0.112772	-1.48395	0.881923	-0.823185
REACTOME_HDR_THROUGH_SINGLE_STRAND_ANNEALING_SSA_	0.789565	-0.932085	0.961733	-0.651872	0.792822	0.900985	0.851271	-0.82631	0.245013	-1.53085	0.823654	-0.810252
REACTOME_HEDGEHOG_LIGAND_BIOGENESIS	0.102439	-1.52948	0.546609	-1.22565	0.0272873	-1.72121	0.132946	-1.4311	0.308167	-1.37941	0.960202	0.706076
REACTOME_HEDGEHOG_OFF_STATE	0.985552	-0.720325	0.980351	-0.696908	3.13804e-05	-2.09197	0.000532826	-1.89524	0.320593	1.31359	0.0005061	1.98294
REACTOME_HEDGEHOG_ON_STATE	0.676958	-1.01596	0.983867	-0.734591	0.0576882	-1.45077	0.170631	-1.33642	0.533657	1.12157	0.382411	1.14275
REACTOME_HEME_BIOSYNTHESIS	0.999406	-0.668301	0.883867	-0.881638	0.0183154	-1.61776	0.236304	-1.29581	0.308167	1.30604	0.0525101	1.49522
REACTOME_HEME_DEGRADATION	0.0216555	-1.77915	0.180005	-1.73252	0.0948136	-1.62331	0.688672	-1.00906	0.0625575	-1.76062	0.235574	-1.41108
REACTOME_HEMOSTASIS	0.999	-0.555412	0.751643	1.02172	0.213894	1.49022	0.275797	1.41253	0.971495	0.624048	0.484134	-1.16082
REACTOME_HEPARAN_SULFATE_HEPARIN_HS_GAG_METABOLISM	0.00152392	1.36288	0.832282	-0.960941	0.0148948	1.33332	0.293203	1.03806	0.000800442	1.47209	0.0120021	1.32696
REACTOME_HIGHLY_CALCIUM_PERMEABLE_NICOTINIC_ACETYLCHOLINE_RECEPTORS	0.94763	0.797942	0.643134	-1.12557	0.0844345	1.53486	0.0763906	1.5861	0.424367	1.24935	0.1992	-1.4113
REACTOME_HIGHLY_CALCIUM_PERMEABLE_POSTSYNAPTIC_NICOTINIC_ACETYLCHOLINE_RECEPTORS	0.465018	1.25523	0.711526	1.11776	0.234324	1.40931	0.184996	1.52347	0.92081	-0.772428	0.106192	-1.47151
REACTOME_HIGHLY_SODIUM_PERMEABLE_POSTSYNAPTIC_ACETYLCHOLINE_NICOTINIC_RECEPTORS	0.410808	1.30071	0.762675	1.02283	0.170304	1.52748	0.125732	1.65859	0.929935	0.728223	0.0358585	-1.60324
REACTOME_HISTIDINE_CATABOLISM	0.582864	1.13959	0.766873	1.03875	0.370475	1.24776	0.382594	1.28473	0.919906	-0.812622	0.113003	-1.40573
REACTOME_HIV_ELONGATION_ARREST_AND_RECOVERY	0.6552	1.06368	0.923902	0.674482	0.725214	0.963285	0.964708	-0.700877	0.747672	0.999441	0.618291	-1.03312
REACTOME_HIV_INFECTION	0.659331	-1.03398	0.759609	-1.00149	0.00387389	-1.91645	0.196715	-1.38023	0.854226	0.899619	0.222862	1.3451
REACTOME_HIV_LIFE_CYCLE	0.298575	-1.20133	0.523124	-1.13636	1.90599e-15	-2.41609	1.61596e-12	-2.12206	0.572024	1.08219	2.47635e-08	1.96084
REACTOME_HIV_TRANSCRIPTION_ELONGATION	0.20829	-1.28328	0.478342	-1.19814	1.59071e-08	-2.23906	3.01839e-08	-2.0701	0.87781	0.911104	0.000808745	1.68792
REACTOME_HIV_TRANSCRIPTION_INITIATION	0.391934	-1.24514	0.820558	-0.925668	0.000823886	-1.97738	0.0716795	-1.5549	0.992732	0.677802	0.228731	1.30305
REACTOME_HOMOLOGOUS_DNA_PAIRING_AND_STRAND_EXCHANGE	0.197149	-1.4311	0.739129	1.02764	0.00715872	-1.85685	0.00267496	-1.81583	0.640523	1.06775	0.010303	1.7574
REACTOME_HOMOLOGY_DIRECTED_REPAIR	0.0201857	-1.72412	0.507818	-1.27428	0.0546304	-1.65385	0.158877	-1.46714	0.160425	-1.53979	0.880924	-0.803224
REACTOME_HORMONE_LIGAND_BINDING_RECEPTORS	0.00239462	-1.70558	0.613897	-1.10834	0.0226395	-1.47223	0.00903934	-1.54633	0.983783	-0.863703	0.0344532	1.46227
REACTOME_HOST_INTERACTIONS_OF_HIV_FACTORS	0.965403	0.643029	0.546609	1.23525	0.601692	1.12243	0.615615	1.10976	0.904185	0.852509	0.906688	0.656302
REACTOME_HS_GAG_BIOSYNTHESIS	0.266427	-1.25759	0.232058	-1.40009	2.40672e-11	-2.43025	6.3705e-08	-2.09554	0.66307	1.04517	8.51427e-05	1.86441
REACTOME_HS_GAG_DEGRADATION	0.828343	0.884385	0.620416	1.14443	0.107577	1.5541	0.274001	1.3635	0.340161	1.35666	0.542643	-1.09329
REACTOME_HSF1_ACTIVATION	0.903569	0.802271	0.923902	-0.742425	0.059195	1.72646	0.0228586	1.94834	0.320742	1.38599	0.409928	-1.22456
REACTOME_HSF1_DEPENDENT_TRANSACTIVATION	0.405736	1.24593	0.647974	1.12756	0.836398	-0.884616	0.0593859	-1.66075	0.658231	1.06696	0.265052	1.31707
REACTOME_HSP90_CHAPERONE_CYCLE_FOR_STEROID_HORMONE_RECEPTORS_SHR_	0.181282	1.37405	0.629823	1.11486	0.749849	0.946103	0.451678	-1.18529	0.468023	1.22783	0.341044	1.25162
REACTOME_HUR_ELAVL1_BINDS_AND_STABILIZES_MRNA	0.946407	0.802552	0.603482	1.15282	0.940384	-0.823982	0.703387	-1.00128	0.384162	1.27136	0.0193939	1.69086
REACTOME_HYALURONAN_BIOSYNTHESIS_AND_EXPORT	0.73704	0.986138	0.853355	0.810416	0.296956	-1.35618	0.369569	-1.29331	0.925425	0.745518	0.283374	1.39917
REACTOME_HYALURONAN_METABOLISM	0.550522	1.18498	0.643617	1.14977	0.940092	0.785859	0.275797	1.35094	0.684667	1.0883	0.91231	-0.71011
REACTOME_HYALURONAN_UPTAKE_AND_DEGRADATION	0.922194	-0.774632	0.931458	0.712628	0.756042	0.941299	0.563914	1.07911	0.248001	1.48261	0.796757	0.835926
REACTOME_HYDROLYSIS_OF_LPC	0.703858	-1.0169	0.958931	-0.661721	0.831911	0.85404	0.902602	0.787309	0.310201	1.43448	0.831124	0.788669
REACTOME_IKBA_VARIANT_LEADS_TO_EDA_ID	0.91532	0.777273	0.515726	1.34582	0.605123	1.08239	0.245762	1.51736	0.356547	1.38716	0.736842	-0.910793
REACTOME_IKK_COMPLEX_RECRUITMENT_MEDIATED_BY_RIP1	0.387705	1.33198	0.557669	-1.27737	0.500722	-1.2	0.994647	-0.624593	0.364793	1.3599	0.868374	0.730162
REACTOME_IL_6_TYPE_CYTOKINE_RECEPTOR_LIGAND_INTERACTIONS	0.681284	-1.00657	0.268398	-1.57037	0.0902303	-1.55944	0.298464	-1.31826	0.860027	0.879171	0.223846	1.37135
REACTOME_IMMUNOREGULATORY_INTERACTIONS_BETWEEN_A_LYMPHOID_AND_A_NON_LYMPHOID_CELL	0.73387	0.97552	0.786144	0.972481	1	0.617043	0.836466	0.856764	0.503313	1.21181	0.713388	-0.944861
REACTOME_INACTIVATION_OF_CDC42_AND_RAC1	0.103283	1.34915	0.683425	1.05216	0.93441	-0.882489	0.725458	-0.987191	0.0802692	1.46446	0.099761	1.3247
REACTOME_INCRETIN_SYNTHESIS_SECRETION_AND_INACTIVATION	0.453731	1.22963	0.688156	1.11753	0.462778	1.24966	0.378156	1.30612	0.478057	1.26321	0.801006	0.832225
REACTOME_INFECTION_WITH_MYCOBACTERIUM_TUBERCULOSIS	0.896326	-0.804038	0.881614	-0.817726	0.572	-1.09412	0.620755	1.02168	1	0.477812	0.443499	1.19386
REACTOME_INFECTIOUS_DISEASE	0.119119	1.55728	0.844693	0.868275	0.636343	-1.03872	0.979756	-0.694493	0.0112974	1.78149	0.0565762	1.65692
REACTOME_INFLAMMASOMES	0.0653305	-1.27434	0.493224	-1.10272	8.89188e-15	-1.9035	2.68319e-16	-1.8401	0.00549607	1.34592	7.97209e-19	2.03331
REACTOME_INFLUENZA_INFECTION	0.746177	0.941316	0.799828	-0.93902	0.394065	-1.2127	0.543949	-1.11989	0.227621	1.47636	0.0510664	1.72851
REACTOME_INHIBITION_OF_DNA_RECOMBINATION_AT_TELOMERE	8.18577e-15	-2.35477	0.000537802	-1.81594	2.9157e-24	-2.92748	3.50321e-26	-2.73794	1	0.642401	0.00259322	1.63825
REACTOME_INHIBITION_OF_REPLICATION_INITIATION_OF_DAMAGED_DNA_BY_RB1_E2F1	0.0786929	-1.53915	0.298803	1.42088	0.031821	-1.57493	0.00168767	-1.83242	0.0382714	1.6348	5.778e-11	2.62278
REACTOME_INHIBITION_OF_THE_PROTEOLYTIC_ACTIVITY_OF_APC_C_REQUIRED_FOR_THE_ONSET_OF_ANAPHASE_BY_MITOTIC_SPINDLE_CHECKPOINT_COMPONENTS	0.257314	-1.39783	0.763298	0.997526	0.60446	-1.06311	0.375524	-1.27206	0.483767	-1.22165	0.672362	0.980103
REACTOME_INITIAL_TRIGGERING_OF_COMPLEMENT	0.306688	-1.35306	0.783039	-0.955301	0.0982092	-1.60337	0.25445	-1.36267	0.587933	-1.09464	0.773058	0.872157
REACTOME_INITIATION_OF_NUCLEAR_ENVELOPE_NE_REFORMATION	0.899067	0.836649	0.670356	1.09163	0.416307	1.20232	0.659794	1.00936	0.620734	1.09362	0.988792	-0.598583
REACTOME_INLA_MEDIATED_ENTRY_OF_LISTERIA_MONOCYTOGENES_INTO_HOST_CELLS	0.193285	1.47916	0.423988	1.43184	0.288603	-1.32891	0.463876	-1.18427	0.739472	0.986181	0.0490519	1.71809
REACTOME_INLB_MEDIATED_ENTRY_OF_LISTERIA_MONOCYTOGENES_INTO_HOST_CELL	0.565286	-1.13751	0.186764	-1.67863	0.765634	-0.943909	0.739893	-0.948404	1	0.414448	0.842251	-0.799842
REACTOME_INNATE_IMMUNE_SYSTEM	0.567596	1.11106	0.49819	-1.31882	0.855781	-0.858392	0.98617	-0.657665	0.362233	1.34281	0.420264	1.22282
REACTOME_INOSITOL_PHOSPHATE_METABOLISM	4.18565e-22	1.94147	2.19083e-06	1.54545	0.35406	-1.07106	1	-0.814441	1.543e-47	2.06455	3.69749e-43	2.41939
REACTOME_INSERTION_OF_TAIL_ANCHORED_PROTEINS_INTO_THE_ENDOPLASMIC_RETICULUM_MEMBRANE	0.796899	0.922182	0.491512	-1.28581	0.5022	-1.12481	0.979756	0.768534	0.902927	0.839134	0.877635	-0.805619
REACTOME_INSULIN_PROCESSING	0.414416	-1.27652	0.814795	-0.915345	0.459762	-1.16273	0.4314	-1.20986	0.540496	1.16895	0.881923	0.749869
REACTOME_INSULIN_RECEPTOR_RECYCLING	0.654983	1.022	0.777366	0.972683	0.509652	-1.15398	0.646701	-1.04361	0.520752	1.19634	0.0756134	1.62936
REACTOME_INSULIN_RECEPTOR_SIGNALLING_CASCADE	0.450005	1.20227	0.54515	1.25401	0.936623	-0.791299	0.943017	-0.762899	0.0112391	1.80598	0.0325978	1.78325
REACTOME_INTEGRATION_OF_ENERGY_METABOLISM	0.103817	1.48119	0.920997	0.811993	0.547194	1.08953	0.561002	1.08025	0.304911	1.36909	0.489827	1.13013
REACTOME_INTEGRATION_OF_PROVIRUS	0.985552	0.798499	0.746769	1.00707	0.0999052	1.37232	0.00169061	1.78392	0.45241	1.18671	0.462348	-1.11367
REACTOME_INTEGRIN_CELL_SURFACE_INTERACTIONS	0.828343	-0.891237	0.870695	0.805346	0.0238466	-1.79568	0.0127251	-1.83639	0.717262	1.02797	0.244772	1.45271
REACTOME_INTEGRIN_SIGNALING	0.891949	0.875091	0.69865	1.06712	9.16486e-07	2.27164	7.97724e-05	2.13033	0.74875	0.975343	1.62506e-05	-2.1393
REACTOME_INTERACTION_BETWEEN_L1_AND_ANKYRINS	0.211071	1.45171	0.766873	-0.99291	0.373433	1.23498	0.56649	1.06121	0.2321	1.46435	0.741871	-0.932246
REACTOME_INTERACTION_WITH_CUMULUS_CELLS_AND_THE_ZONA_PELLUCIDA	0.271409	-1.33891	0.777366	0.968899	2.43106e-05	2.21029	4.71333e-05	2.39865	0.340161	-1.35993	0.00093072	-2.04059
REACTOME_INTERACTIONS_OF_REV_WITH_HOST_CELLULAR_PROTEINS	0.898605	0.780673	0.614902	-1.24857	0.29101	1.35277	0.271816	1.43536	0.720744	1.05762	0.848696	0.762305
REACTOME_INTERACTIONS_OF_VPR_WITH_HOST_CELLULAR_PROTEINS	0.509931	-1.14104	0.196925	-1.62699	9.94179e-05	-2.14728	5.04384e-05	-2.1064	0.866611	0.874897	0.53063	1.07711
REACTOME_INTERCONVERSION_OF_NUCLEOTIDE_DI_AND_TRIPHOSPHATES	0.25706	-1.35482	0.243748	-1.55195	0.000196751	-2.09972	0.00673883	-1.79484	0.915098	0.812138	0.329815	1.23846
REACTOME_INTERFERON_ALPHA_BETA_SIGNALING	0.425974	-1.22571	0.919668	-0.770608	0.93943	-0.799729	0.270775	-1.32229	0.674473	1.05163	0.420352	1.1882
REACTOME_INTERFERON_GAMMA_SIGNALING	3.99599e-10	2.57593	0.0432183	1.80479	0.572978	-1.0544	1	-0.650732	0.00264667	1.84419	1.12974e-08	2.4573
REACTOME_INTERFERON_SIGNALING	0.00136841	1.85451	0.185614	1.54656	1	-0.665787	0.979673	0.809072	0.0336757	1.6032	3.38613e-07	2.20979
REACTOME_INTERLEUKIN_1_FAMILY_SIGNALING	1.07613e-07	2.00013	0.284576	1.31919	0.0641159	-1.3489	0.533993	-1.07814	0.0141067	1.55948	1.71703e-11	2.30134
REACTOME_INTERLEUKIN_1_PROCESSING	0.14398	1.32334	0.717314	1.02674	0.0125512	-1.59761	0.0743656	-1.39381	0.000419105	1.7901	2.55163e-07	2.10105
REACTOME_INTERLEUKIN_1_SIGNALING	0.225666	1.51656	0.54515	1.34228	0.906326	0.780824	0.939525	0.735528	0.133893	1.56947	0.242968	1.41945
REACTOME_INTERLEUKIN_10_SIGNALING	0.450005	1.11282	0.766873	1.00507	0.00161978	-1.72764	0.00671061	-1.66492	0.000419105	1.83618	1.12974e-08	2.2709
REACTOME_INTERLEUKIN_12_FAMILY_SIGNALING	0.00123983	2.07189	0.280942	1.50608	0.969742	-0.786882	0.829115	-0.883708	0.000694708	1.95646	0.000358717	2.08422
REACTOME_INTERLEUKIN_12_SIGNALING	0.313978	1.2922	0.610176	1.1405	0.0507014	-1.51694	0.0309687	-1.60047	0.152431	1.47387	0.000112301	2.09734
REACTOME_INTERLEUKIN_15_SIGNALING	0.393755	1.21746	0.633637	1.11445	0.0715552	-1.53381	0.10466	-1.5136	0.0854892	1.56138	0.000134599	2.11979
REACTOME_INTERLEUKIN_17_SIGNALING	0.0179669	1.88332	0.862511	-0.853933	0.698232	1.00405	0.716481	0.970312	0.0951523	1.61296	0.215579	1.46395
REACTOME_INTERLEUKIN_18_SIGNALING	0.473518	1.12229	0.675794	1.06795	1	-0.655464	0.860994	-0.876027	0.0112407	1.73331	0.010303	1.71458
REACTOME_INTERLEUKIN_2_FAMILY_SIGNALING	0.202012	1.53957	0.5496	1.32556	1	-0.516386	0.945788	0.72002	0.314762	1.39943	0.503456	1.18889
REACTOME_INTERLEUKIN_2_SIGNALING	0.000405328	2.0835	0.814795	-0.935848	1	0.582209	1	0.690653	0.0911141	1.57903	0.203268	1.36132
REACTOME_INTERLEUKIN_20_FAMILY_SIGNALING	0.14398	1.5495	0.620676	-1.17322	0.62776	1.05771	0.851271	-0.836878	0.590418	1.1382	0.878497	-0.716335
REACTOME_INTERLEUKIN_21_SIGNALING	0.0242359	1.88566	0.531854	1.29966	0.237049	1.39423	0.796076	0.885767	0.245349	1.45481	0.373655	1.26472
REACTOME_INTERLEUKIN_23_SIGNALING	0.129792	1.63888	0.982322	0.547724	0.320672	1.33879	0.894611	0.812269	0.433616	1.29751	0.656439	0.998075
REACTOME_INTERLEUKIN_27_SIGNALING	0.356211	1.30986	0.833833	0.866592	0.394065	1.26551	0.710331	-0.97932	0.474984	1.26214	0.4343	1.24986
REACTOME_INTERLEUKIN_3_INTERLEUKIN_5_AND_GM_CSF_SIGNALING	0.341191	1.3936	0.833833	0.863626	0.682053	-1.00992	0.777159	-0.91801	0.811536	0.930935	0.341044	1.35963
REACTOME_INTERLEUKIN_35_SIGNALLING	0.00240088	2.00221	0.790862	-0.952463	1	0.63642	1	0.532681	0.0802692	1.62433	0.105339	1.47361
REACTOME_INTERLEUKIN_36_PATHWAY	0.259377	1.46202	0.738234	1.05214	0.9372	-0.763983	0.805737	-0.888318	0.706552	1.02749	0.398052	1.25712
REACTOME_INTERLEUKIN_37_SIGNALING	0.0813727	1.3121	0.280942	1.31747	0.165223	1.29873	0.796186	0.935937	0.0573734	1.33243	0.10666	1.32021
REACTOME_INTERLEUKIN_4_AND_INTERLEUKIN_13_SIGNALING	0.188532	1.43554	0.524119	-1.28546	0.953597	0.7633	0.312121	1.28727	0.833487	0.911732	0.701641	0.948387
REACTOME_INTERLEUKIN_6_FAMILY_SIGNALING	0.0653305	1.49784	0.049107	1.71021	0.688585	1.00506	1	-0.654525	0.00226013	1.784	0.0036528	1.69452
REACTOME_INTERLEUKIN_6_SIGNALING	0.0382245	1.75791	0.542611	1.27573	0.322078	1.30896	0.442002	1.19605	0.2321	1.46656	0.440853	1.20309
REACTOME_INTERLEUKIN_7_SIGNALING	0.0776858	1.72024	0.475517	1.3826	0.300005	1.37875	0.847691	0.829868	0.341244	1.4044	0.0566589	1.74424
REACTOME_INTERLEUKIN_9_SIGNALING	0.484154	1.14586	0.931458	0.770241	0.682053	0.994554	0.994647	-0.68965	0.265248	1.41822	0.100778	1.54079
REACTOME_INTERLEUKIN_RECEPTOR_SHC_SIGNALING	0.0639272	1.69049	0.85174	0.825323	0.246998	1.43406	0.344039	1.32283	0.35071	1.36927	0.367886	1.32881
REACTOME_INTESTINAL_ABSORPTION	0.0210334	1.84407	0.507434	-1.29445	1	0.610817	0.79355	0.892967	0.23918	1.44832	0.639975	1.00316
REACTOME_INTRA_GOLGI_AND_RETROGRADE_GOLGI_TO_ER_TRAFFIC	0.877585	0.838385	0.577841	1.20475	0.0356374	1.44838	0.382594	1.28494	0.868012	-0.895904	0.405509	-1.19347
REACTOME_INTRA_GOLGI_TRAFFIC	0.87374	-0.918142	0.54515	-1.14329	0.0195654	-1.43873	0.0718287	-1.3486	0.717262	1.02082	0.105339	1.28435
REACTOME_INTRACELLULAR_SIGNALING_BY_SECOND_MESSENGERS	0.999406	0.66097	0.853296	-0.880948	0.0640032	-1.54906	0.194234	-1.3484	0.705144	1.02513	0.2504	1.28299
REACTOME_INTRAFLAGELLAR_TRANSPORT	0.238546	1.17809	0.924637	-0.884569	0.181388	-1.20949	0.690609	-1.01125	0.310201	1.20383	0.0821895	1.26148
REACTOME_INTRINSIC_PATHWAY_FOR_APOPTOSIS	0.365478	-1.26404	0.85174	0.887148	0.294162	-1.24236	0.174006	-1.38367	0.565335	-1.08295	0.895643	-0.78472
REACTOME_INTRINSIC_PATHWAY_OF_FIBRIN_CLOT_FORMATION	0.653826	1.01633	0.85072	-0.897252	0.247254	-1.25943	0.221619	-1.33922	0.334993	1.32695	0.0418807	1.55081
REACTOME_INWARDLY_RECTIFYING_K_CHANNELS	0.967015	-0.695815	0.69865	1.08971	0.0860327	1.65257	0.50145	1.13603	0.971495	0.660877	0.912585	-0.68955
REACTOME_ION_CHANNEL_TRANSPORT	0.115573	1.56739	0.585388	1.20921	0.00147445	1.97132	0.0275959	1.85936	0.269436	1.42085	0.566095	-1.06051
REACTOME_ION_HOMEOSTASIS	0.656828	1.00989	0.787374	-0.972693	0.00137409	1.71006	0.000109404	1.87646	0.0584118	1.53411	0.40261	-1.13953
REACTOME_ION_TRANSPORT_BY_P_TYPE_ATPASES	0.737167	-0.968684	0.881614	-0.841628	0.0685441	1.52672	0.174006	1.41874	0.907664	0.824103	0.203367	-1.38752
REACTOME_IONOTROPIC_ACTIVITY_OF_KAINATE_RECEPTORS	0.997404	-0.650801	0.911623	-0.820365	0.45098	1.14752	0.383014	1.22683	1	0.530528	0.450097	-1.13932
REACTOME_IRAK1_RECRUITS_IKK_COMPLEX	0.985687	0.598025	0.82087	0.876577	0.794524	0.886298	1	-0.587523	0.623456	-1.11801	0.302128	-1.36664
REACTOME_IRAK2_MEDIATED_ACTIVATION_OF_TAK1_COMPLEX	0.690136	-1.01609	0.576219	-1.23653	0.711304	-0.989651	0.293785	-1.3268	0.162848	1.52553	0.297874	1.37993
REACTOME_IRAK4_DEFICIENCY_TLR2_4_	0.542713	-1.14503	0.394118	-1.52989	0.657022	-1.01977	0.545332	-1.1409	0.736143	0.99845	0.398052	1.2566
REACTOME_IRE1ALPHA_ACTIVATES_CHAPERONES	0.689462	1.02349	0.393025	1.51362	0.603763	-1.06761	1	0.578255	0.0671881	1.64452	0.0287452	1.77037
REACTOME_IRF3_MEDIATED_ACTIVATION_OF_TYPE_1_IFN	0.736035	0.970069	0.424272	-1.29776	0.891463	-0.86275	0.24608	-1.30975	0.832351	0.91948	0.620447	-1.00738
REACTOME_IRF3_MEDIATED_INDUCTION_OF_TYPE_I_IFN	0.749485	0.997345	0.629823	-1.21929	0.231857	-1.38171	0.91976	-0.773697	0.957515	-0.663156	0.853702	0.757269
REACTOME_IRON_UPTAKE_AND_TRANSPORT	0.826562	0.878086	0.396444	-1.46606	0.0637411	-1.70303	0.311309	-1.30784	1	0.53691	0.908078	0.68495
REACTOME_IRS_ACTIVATION	0.7008	-1.00162	0.85174	-0.894209	0.809421	-0.911246	1	0.704043	0.0873279	1.54911	0.072474	1.58184
REACTOME_IRS_MEDIATED_SIGNALLING	0.898132	0.770181	0.974594	-0.602892	0.70999	1.03296	0.312121	1.38714	0.259138	1.40676	0.926612	0.635532
REACTOME_JNK_C_JUN_KINASES_PHOSPHORYLATION_AND_ACTIVATION_MEDIATED_BY_ACTIVATED_HUMAN_TAK1	0.28108	1.34047	0.993887	0.602969	0.765623	0.952502	0.941917	-0.771618	0.45903	1.23052	0.44848	1.14175
REACTOME_JOSEPHIN_DOMAIN_DUBS	0.780987	-0.931822	0.539504	-1.25929	0.999211	-0.693956	0.836466	-0.88185	0.484253	1.21394	0.326598	1.27114
REACTOME_KERATAN_SULFATE_BIOSYNTHESIS	0.410808	-1.28203	0.229857	-1.6468	0.298372	-1.33889	0.292934	-1.34014	0.925425	0.766298	0.580575	1.04887
REACTOME_KERATAN_SULFATE_DEGRADATION	0.425974	1.25647	0.791797	0.94044	0.591128	1.07464	0.329451	1.27936	0.0745426	1.6715	0.781848	0.860208
REACTOME_KERATAN_SULFATE_KERATIN_METABOLISM	0.465603	1.2071	0.931458	-0.688569	0.972361	0.668439	0.688672	0.980186	0.440765	1.284	0.70708	0.921873
REACTOME_KERATINIZATION	0.284618	1.36888	0.9067	0.80722	0.746133	0.970868	0.312121	1.29643	0.0368937	1.69343	0.501777	1.11431
REACTOME_KETONE_BODY_METABOLISM	0.823065	0.911754	0.727501	1.03558	0.0763737	1.61578	0.020119	1.7903	0.502837	1.1958	0.871732	-0.789471
REACTOME_KILLING_MECHANISMS	0.967015	0.677902	0.384308	1.56436	0.927582	0.74822	0.678643	-1.03018	0.67087	1.06095	0.70616	0.928313
REACTOME_KINESINS	0.641961	-1.07971	0.765685	0.986306	1	-0.535961	0.983571	-0.672061	0.320742	1.39748	0.812476	0.811015
REACTOME_KSRP_KHSRP_BINDS_AND_DESTABILIZES_MRNA	0.989626	0.722148	0.818542	-0.932933	0.515175	1.11262	0.599254	1.04917	0.986827	0.689677	0.17577	-1.36324
REACTOME_L1CAM_INTERACTIONS	0.446526	-1.23015	0.942281	-0.719626	0.0844345	-1.61046	0.0368319	-1.71395	0.912491	0.79389	0.510193	1.13373
REACTOME_LAGGING_STRAND_SYNTHESIS	0.647947	1.01179	0.750518	-1.00768	0.000696424	1.82349	7.3296e-05	1.99119	0.533657	1.12737	0.0849244	-1.46015
REACTOME_LAMININ_INTERACTIONS	0.148204	-1.49488	0.81683	-0.91553	0.095535	-1.59492	0.0350927	-1.70373	0.421591	-1.25237	0.967856	-0.631004
REACTOME_LATE_ENDOSOMAL_MICROAUTOPHAGY	0.97165	0.74176	0.458802	1.34822	1.85416e-05	2.24149	0.00113489	2.20852	0.483767	-1.18942	0.000192097	-2.15711
REACTOME_LDL_CLEARANCE	0.882205	0.85591	0.711404	-1.04536	1	0.557626	0.659794	-1.02871	0.382173	1.29668	0.0411806	1.6555
REACTOME_LECTIN_PATHWAY_OF_COMPLEMENT_ACTIVATION	0.45119	-1.21599	0.41653	-1.39442	0.983834	0.691678	0.684762	0.991019	0.915098	-0.798123	0.775065	-0.867857
REACTOME_LEISHMANIA_INFECTION	0.590626	1.1301	0.534019	1.2909	0.907284	0.804837	0.534443	1.1777	0.837749	0.933562	0.788426	-0.879842
REACTOME_LEUKOTRIENE_RECEPTORS	0.0198112	1.43874	0.110479	1.45683	0.173421	1.23865	0.98617	0.873069	0.00211024	1.65589	0.0637427	1.33625
REACTOME_LGI_ADAM_INTERACTIONS	0.558178	1.16596	0.268398	1.56699	0.940384	-0.731325	1	-0.457454	0.590418	1.16563	0.2504	1.38437
REACTOME_LIGAND_RECEPTOR_INTERACTIONS	0.985552	-0.622032	0.749094	1.03875	0.184868	1.5015	0.30223	1.41778	0.929935	-0.746046	0.213204	-1.39864
REACTOME_LINOLEIC_ACID_LA_METABOLISM	0.967448	0.641276	0.931458	0.6415	0.196629	1.44572	0.0928717	1.63888	0.954133	-0.676799	0.426141	-1.24881
REACTOME_LIPID_PARTICLE_ORGANIZATION	0.363553	1.36566	0.557563	1.3213	0.411655	1.28956	0.461633	1.19474	0.416461	1.32843	0.132953	1.55227
REACTOME_LIPOPHAGY	0.945654	-0.745828	0.802657	-0.984152	0.893088	0.821696	0.061688	1.57505	0.978539	-0.624921	0.487764	-1.18796
REACTOME_LISTERIA_MONOCYTOGENES_ENTRY_INTO_HOST_CELLS	0.958817	0.707076	0.749926	1.02735	0.810863	-0.889428	0.398146	-1.26378	0.655302	1.08434	0.36792	1.33061
REACTOME_LONG_TERM_POTENTIATION	0.668253	1.01901	0.268398	-1.57894	0.702143	-0.98269	0.955914	0.742361	0.605554	1.10889	0.711884	0.937065
REACTOME_LOSS_OF_FUNCTION_OF_MECP2_IN_RETT_SYNDROME	0.589009	-1.0858	0.542611	-1.28674	0.498124	1.15204	0.615615	1.03836	0.750452	-0.951785	0.056594	-1.67097
REACTOME_LOSS_OF_FUNCTION_OF_SMAD2_3_IN_CANCER	0.484154	1.18318	0.475522	-1.35527	0.990589	-0.685281	0.684762	-1.02331	0.93744	0.744676	0.825564	0.806367
REACTOME_LOSS_OF_MECP2_BINDING_ABILITY_TO_THE_NCOR_SMRT_COMPLEX	0.898132	0.782026	0.814795	-0.941069	0.544725	-1.14424	0.404589	-1.25535	0.892295	0.834048	0.534464	1.15585
REACTOME_LRR_FLII_INTERACTING_PROTEIN_1_LRRFIP1_ACTIVATES_TYPE_I_IFN_PRODUCTION	0.438688	1.27529	0.576219	-1.25888	1	0.566822	0.894611	0.782799	0.919906	0.76592	0.877635	-0.737017
REACTOME_LTC4_CYSLTR_MEDIATED_IL4_PRODUCTION	0.415374	1.31215	0.563719	-1.26271	0.876086	-0.819495	1	-0.512484	0.683538	1.08381	0.560217	1.1158
REACTOME_LYSINE_CATABOLISM	0.60976	1.11471	0.82087	0.897657	0.942787	0.714603	0.50145	1.16047	0.843974	0.889514	0.781848	-0.845342
REACTOME_LYSOSOME_VESICLE_BIOGENESIS	0.903788	-0.795018	0.979265	-0.589641	0.433376	1.24726	0.526705	1.10724	0.994015	0.573687	0.951851	-0.597978
REACTOME_LYSOSPHINGOLIPID_AND_LPA_RECEPTORS	0.802567	-0.93024	0.617279	-1.15311	0.0283973	-1.69374	0.746996	-0.951141	0.567778	1.136	0.216295	1.35565
REACTOME_M_PHASE	0.999	-0.556656	1	0.409676	0.755099	0.937946	0.90697	0.783455	0.735926	1.00054	0.97226	0.549196
REACTOME_MAP2K_AND_MAPK_ACTIVATION	0.317519	-1.15637	0.711404	-1.02658	2.07566e-10	-1.95217	7.48228e-07	-1.69569	0.892295	0.92634	4.11637e-11	1.97454
REACTOME_MAP3K8_TPL2_DEPENDENT_MAPK1_3_ACTIVATION	0.142767	1.48437	0.762675	-1.00602	0.878812	0.876162	0.860882	0.864575	0.2321	1.42735	0.550531	1.0713
REACTOME_MAPK_FAMILY_SIGNALING_CASCADES	0.226025	-1.45071	0.435753	-1.37832	0.125461	-1.59046	0.270775	-1.35101	0.77621	0.941566	0.111339	1.56992
REACTOME_MAPK_TARGETS_NUCLEAR_EVENTS_MEDIATED_BY_MAP_KINASES	0.252812	1.13771	0.814795	-0.967051	0.969742	0.883875	1	-0.669615	0.179475	1.29604	0.448002	1.07784
REACTOME_MAPK1_ERK2_ACTIVATION	0.362116	1.26676	0.29266	1.54096	1	-0.645536	0.91976	-0.800755	0.0667583	1.61567	0.27952	1.31595
REACTOME_MAPK3_ERK1_ACTIVATION	0.260375	1.4498	0.688031	1.13284	0.974008	-0.674646	0.979673	-0.68293	0.533657	1.20365	0.255163	1.42469
REACTOME_MAPK6_MAPK4_SIGNALING	0.250711	1.4497	0.783039	0.939861	1	0.537555	0.917136	0.788421	0.653471	1.09754	0.170688	1.5398
REACTOME_MASTL_FACILITATES_MITOTIC_PROGRESSION	0.941189	0.855838	0.836175	-0.921334	0.000197264	-1.94383	0.00239115	-1.75678	0.314762	1.30885	9.4895e-07	2.16696
REACTOME_MATURATION_OF_NUCLEOPROTEIN	0.77347	-0.947261	0.751643	1.03547	0.095535	-1.61552	0.259798	-1.39366	0.906209	0.800985	0.0490983	1.72861
REACTOME_MATURATION_OF_PROTEIN_3A	0.14398	1.61967	0.814795	0.92028	0.915405	-0.784932	0.979673	-0.667149	0.308167	1.43481	0.00699517	1.93827
REACTOME_MATURATION_OF_SPIKE_PROTEIN	0.683695	1.03905	0.868796	0.80676	0.906326	0.785307	1	-0.420761	0.421591	1.31609	0.672362	0.975599
REACTOME_MECP2_REGULATES_NEURONAL_RECEPTORS_AND_CHANNELS	0.96181	0.668559	0.41653	-1.42367	0.444882	-1.23021	0.849685	-0.845134	0.887777	-0.826139	0.912472	-0.65095
REACTOME_MECP2_REGULATES_TRANSCRIPTION_FACTORS	0.160272	1.60353	0.181921	1.74097	0.957763	0.732199	0.596623	1.05324	0.496712	1.21762	0.704818	-0.950858
REACTOME_MECP2_REGULATES_TRANSCRIPTION_OF_NEURONAL_LIGANDS	0.972955	0.618741	0.821259	-0.90768	0.699494	-1.05486	0.847691	-0.867191	0.994015	-0.556108	0.86454	-0.760602
REACTOME_MEIOSIS	0.223006	1.50126	0.670356	1.16496	1	0.494703	1	0.517344	0.624356	1.14579	0.564015	1.11128
REACTOME_MEIOTIC_RECOMBINATION	0.113845	-1.39692	0.546609	1.15682	0.194395	-1.30091	0.0136115	-1.61097	0.446197	1.17641	1.13204e-08	2.26956
REACTOME_MEIOTIC_SYNAPSIS	0.0873273	-1.51737	0.369751	1.38367	0.509652	-1.12258	0.00766955	-1.69314	0.152431	1.46682	9.16087e-11	2.55104
REACTOME_MEMBRANE_TRAFFICKING	0.241397	-1.33979	0.576219	1.15575	0.357504	-1.19865	0.0532651	-1.53729	0.476921	1.17323	6.95501e-07	2.22303
REACTOME_MET_ACTIVATES_PI3K_AKT_SIGNALING	0.87374	0.959869	0.237663	-1.2339	0.000727881	-1.42182	0.403749	-1.10209	0.0686898	1.27226	6.09836e-05	1.50062
REACTOME_MET_ACTIVATES_PTK2_SIGNALING	0.115573	1.65748	0.594019	1.28196	1	-0.396624	0.906865	-0.779344	0.402276	1.3461	0.580648	1.07117
REACTOME_MET_ACTIVATES_PTPN11	0.999	0.640897	0.520022	1.30623	1.09746e-05	2.29459	0.000126754	2.36753	0.421591	-1.26154	0.000143345	-2.12573
REACTOME_MET_ACTIVATES_RAP1_AND_RAC1	0.202012	1.54067	0.613897	1.26287	0.570907	1.12996	0.385762	1.32536	0.737768	1.01944	0.71695	0.956544
REACTOME_MET_ACTIVATES_RAS_SIGNALING	0.0537416	1.73871	0.4381	1.42602	0.766033	0.935825	0.979673	0.697032	0.271317	1.46415	0.235574	1.45485
REACTOME_MET_INTERACTS_WITH_TNS_PROTEINS	0.768462	-0.948147	0.572127	-1.22458	0.810863	-0.893176	0.988902	-0.643258	0.978539	0.625994	0.736842	0.896575
REACTOME_MET_PROMOTES_CELL_MOTILITY	0.912138	0.745636	0.977481	-0.582365	0.811738	0.882873	0.685989	0.980905	1	0.382762	0.709113	-0.954426
REACTOME_MET_RECEPTOR_ACTIVATION	0.11131	1.50634	0.273536	1.50539	1.47088e-05	2.24624	0.000532826	2.14348	0.678692	1.05206	0.0352534	-1.6979
REACTOME_MET_RECEPTOR_RECYCLING	0.967015	-0.702573	0.675794	1.17035	0.836398	0.870023	0.691411	0.993968	0.844748	0.915393	0.762916	-0.900577
REACTOME_METABOLIC_DISORDERS_OF_BIOLOGICAL_OXIDATION_ENZYMES	0.221276	1.5106	0.914055	0.733001	1	-0.541478	1	0.642855	0.427159	1.32551	0.427652	1.22227
REACTOME_METABOLISM_OF_AMINE_DERIVED_HORMONES	0.542656	-1.11197	0.977481	0.635553	0.554466	1.10298	0.979673	-0.709985	0.946647	0.736764	0.464361	-1.15574
REACTOME_METABOLISM_OF_AMINO_ACIDS_AND_DERIVATIVES	0.789565	0.933875	0.546609	1.32532	0.0230775	1.74699	0.0228586	1.84617	0.45903	-1.26489	0.0444647	-1.58882
REACTOME_METABOLISM_OF_ANGIOTENSINOGEN_TO_ANGIOTENSINS	1.79942e-16	-2.15699	0.0191949	-1.51313	2.16307e-09	-1.95149	5.24208e-13	-2.03788	1	0.592306	1	0.750897
REACTOME_METABOLISM_OF_CARBOHYDRATES	0.106855	1.648	0.185614	1.74007	0.459785	1.21699	0.608782	1.03161	0.271317	1.46689	0.29123	1.41383
REACTOME_METABOLISM_OF_COFACTORS	0.690923	-0.999717	0.268398	-1.28025	1	0.763173	1	-0.616476	0.0488458	1.42129	0.756551	0.949824
REACTOME_METABOLISM_OF_FAT_SOLUBLE_VITAMINS	0.406792	-1.27981	0.997504	0.47273	0.095535	-1.56192	0.110584	-1.57654	0.858091	-0.8765	0.42647	1.19711
REACTOME_METABOLISM_OF_FOLATE_AND_PTERINES	0.997404	0.67271	0.749926	-1.01953	0.013511	1.83603	0.0119634	1.96465	0.551303	1.14742	0.0971905	-1.64973
REACTOME_METABOLISM_OF_INGESTED_SEMET_SEC_MESEC_INTO_H2SE	0.842079	-0.86212	0.397563	-1.42858	0.969299	0.726871	1	-0.599504	0.674473	-1.00717	0.456805	-1.1849
REACTOME_METABOLISM_OF_LIPIDS	0.727776	-1.00557	0.872975	-0.81493	0.434905	1.27068	0.461486	1.23756	0.639934	-1.12386	0.146288	-1.46577
REACTOME_METABOLISM_OF_NITRIC_OXIDE_NOS3_ACTIVATION_AND_REGULATION	0.0730141	1.19398	0.405725	1.13374	1	-0.834158	1	-0.801074	0.00557541	1.36139	0.00121643	1.39557
REACTOME_METABOLISM_OF_NUCLEOTIDES	0.74175	-0.984343	0.751643	1.02633	0.551966	-1.11026	0.382594	-1.28448	0.877709	0.834246	0.281393	1.43855
REACTOME_METABOLISM_OF_POLYAMINES	0.0158562	-1.66996	0.85174	-0.89703	0.602502	-1.04648	0.0652777	-1.49541	0.609057	1.06873	0.335767	1.19227
REACTOME_METABOLISM_OF_PORPHYRINS	0.418614	-1.19885	0.824468	0.934174	4.79224e-05	-2.13249	0.00105239	-1.89044	0.590869	1.10038	0.00384327	1.80263
REACTOME_METABOLISM_OF_RNA	0.0350719	-1.70146	0.493224	-1.31843	0.672834	-1.01152	0.841582	0.871053	0.207777	-1.49403	0.167617	-1.44693
REACTOME_METABOLISM_OF_STEROID_HORMONES	1.84602e-22	-2.04274	7.50266e-06	-1.63008	1.545e-47	-2.9644	7.725e-48	-2.72244			0.000292505	1.4262
REACTOME_METABOLISM_OF_STEROIDS	0.578617	-1.09638	0.533355	1.30428	0.834624	0.884452	0.536468	1.1063	0.718024	1.01628	0.886317	-0.733254
REACTOME_METABOLISM_OF_VITAMINS_AND_COFACTORS	0.351126	1.1919	0.979265	0.772487	0.313791	-1.17147	0.731223	-0.983502	0.474984	1.15186	0.533542	1.05333
REACTOME_METABOLISM_OF_WATER_SOLUBLE_VITAMINS_AND_COFACTORS	0.825735	-0.933895	0.926746	-0.85011	0.702143	0.993606	0.90697	-0.860492	0.730336	1.01084	0.803016	0.909933
REACTOME_METAL_ION_SLC_TRANSPORTERS	0.826562	-0.926816	0.777141	0.978682	0.93441	-0.867227	0.717273	-0.992393	0.736143	1.00431	0.423001	1.12357
REACTOME_METAL_SEQUESTRATION_BY_ANTIMICROBIAL_PROTEINS	0.268888	-1.37211	0.83223	0.880476	0.603674	1.06605	0.969826	-0.725525	0.93268	0.748516	0.781848	-0.864891
REACTOME_METALLOPROTEASE_DUBS	0.542656	-1.15724	0.997504	0.414838	0.60541	-1.12414	0.998579	0.588181	0.343603	1.35082	0.0453257	1.56889
REACTOME_METALLOTHIONEINS_BIND_METALS	0.509715	-1.15798	0.894925	-0.818574	0.0818302	-1.56732	0.0479208	-1.63771	0.614901	1.09504	5.97772e-05	2.16865
REACTOME_METHIONINE_SALVAGE_PATHWAY	0.99186	-0.58762	0.982515	0.547599	0.99927	0.606224	0.870767	-0.844625	0.735926	1.04818	0.697194	1.01475
REACTOME_METHYLATION	0.321661	-1.32946	0.808656	0.926023	0.509652	-1.17673	0.0723701	-1.61314	0.657933	-1.1012	0.985992	-0.512442
REACTOME_MHC_CLASS_II_ANTIGEN_PRESENTATION	0.262358	-1.41047	0.405725	-1.44714	0.236039	-1.4207	0.172356	-1.44575	0.584645	-1.11967	0.969376	0.581954
REACTOME_MICRORNA_MIRNA_BIOGENESIS	0.207774	-1.32377	0.754325	-0.999861	0.377526	-1.15516	0.746735	-0.968969	0.957515	0.790649	0.675573	0.980038
REACTOME_MISCELLANEOUS_SUBSTRATES	0.509931	-1.15477	0.814795	-0.92692	0.10261	-1.5146	0.243564	-1.34419	0.654619	1.06675	0.227619	1.35655
REACTOME_MISCELLANEOUS_TRANSPORT_AND_BINDING_EVENTS	0.0906821	1.64373	0.4271	1.4574	0.263512	1.40802	0.979673	0.680921	0.496712	1.23715	0.651683	1.03967
REACTOME_MISMATCH_REPAIR	0.434006	-1.24567	0.392907	-1.4967	1	-0.551795	0.643084	-1.04809	0.474984	-1.21712	0.787612	-0.853115
REACTOME_MISSPLICED_LRP5_MUTANTS_HAVE_ENHANCED_BETA_CATENIN_DEPENDENT_SIGNALING	0.258242	-1.41182	0.844533	0.870111	0.30922	-1.30818	0.198244	-1.39464	0.572981	-1.10961	0.864698	-0.766129
REACTOME_MITOCHONDRIAL_BIOGENESIS	0.133954	1.42328	0.603482	1.19159	0.154385	1.38162	0.0501817	1.51572	0.785814	0.989492	0.222862	-1.33015
REACTOME_MITOCHONDRIAL_CALCIUM_ION_TRANSPORT	0.351126	-1.22797	0.0141198	-1.75272	0.00115928	-1.8225	0.00810604	-1.67705	0.826083	0.935489	0.526717	1.06819
REACTOME_MITOCHONDRIAL_FATTY_ACID_BETA_OXIDATION	0.156194	-1.51494	0.491512	-1.32319	0.18711	-1.53083	0.117399	-1.55918	0.850951	-0.895519	0.736842	0.921737
REACTOME_MITOCHONDRIAL_FATTY_ACID_BETA_OXIDATION_OF_SATURATED_FATTY_ACIDS	0.450005	-1.2096	0.818542	-0.921751	0.100473	-1.51757	0.117399	-1.47147	0.611287	-1.06978	0.761114	0.902231
REACTOME_MITOCHONDRIAL_FATTY_ACID_BETA_OXIDATION_OF_UNSATURATED_FATTY_ACIDS	0.715622	-1.00848	0.44624	-1.38763	0.258267	-1.43276	0.337982	-1.31839	0.853092	-0.86427	0.873542	0.743989
REACTOME_MITOCHONDRIAL_IRON_SULFUR_CLUSTER_BIOGENESIS	0.966795	-0.705047	0.844533	0.862902	0.251052	-1.37124	0.463876	-1.21432	0.407517	1.32831	0.0790876	1.60549
REACTOME_MITOCHONDRIAL_PROTEIN_IMPORT	0.0813727	-1.64254	0.607463	-1.20683	1	0.50141	0.526415	-1.15687	0.163185	-1.57631	0.826755	-0.80635
REACTOME_MITOCHONDRIAL_TRANSLATION	9.38364e-06	-2.07685	0.240806	-1.53107	1.85706e-05	-2.12525	1.61093e-07	-2.21909	0.227621	-1.38772	0.987367	0.67547
REACTOME_MITOCHONDRIAL_TRNA_AMINOACYLATION	6.36667e-11	-2.29938	0.85342	-0.903769	1.30418e-11	-2.57243	1.80508e-15	-2.54347	0.140265	-1.38607	0.246411	1.25157
REACTOME_MITOCHONDRIAL_UNCOUPLING	0.0685829	-1.6273	0.471727	-1.35022	0.146584	-1.55701	0.0877425	-1.62388	0.157754	-1.554	0.590534	-1.03862
REACTOME_MITOPHAGY	0.896326	0.787149	0.759964	-1.05525	0.862269	0.855021	0.706561	1.01281	0.905958	-0.815888	0.77975	-0.892958
REACTOME_MITOTIC_G1_PHASE_AND_G1_S_TRANSITION	0.160272	-1.52926	0.795783	-0.945129	0.10226	-1.57315	0.00909382	-1.81754	0.994015	0.639401	0.770256	0.907939
REACTOME_MITOTIC_G2_G2_M_PHASES	0.0226646	-1.53468	0.538687	-1.15276	5.06429e-06	-1.98747	7.91702e-05	-1.79499	1	0.642627	0.00503996	1.61129
REACTOME_MITOTIC_METAPHASE_AND_ANAPHASE	0.341191	-1.18371	0.396444	-1.23331	8.14397e-06	-1.88289	0.00136715	-1.6138	0.992345	0.750794	0.0756134	1.3495
REACTOME_MITOTIC_PROMETAPHASE	0.446526	-1.11706	0.620297	-1.08236	6.45099e-08	-2.02632	0.000113452	-1.7043	0.934079	0.85506	0.000118809	1.68174
REACTOME_MITOTIC_PROPHASE	0.247684	-1.25302	0.268398	-1.33138	0.00145859	-1.622	0.0376273	-1.41072	0.0573734	-1.3517	0.672362	0.999063
REACTOME_MITOTIC_SPINDLE_CHECKPOINT	0.516939	-1.10179	0.403051	1.26963	0.00171879	-1.73789	0.000109404	-1.81605	0.478883	1.13611	3.68086e-11	2.35567
REACTOME_MITOTIC_TELOPHASE_CYTOKINESIS	0.238546	-1.30062	0.549181	-1.16042	0.0176094	-1.59237	0.310037	-1.22785	0.157754	-1.29566	0.700861	0.968279
REACTOME_MODULATION_BY_MTB_OF_HOST_IMMUNE_SYSTEM	0.999	-0.582628	0.977481	0.604055	0.219352	-1.44501	0.259798	-1.36941	0.93268	0.7498	0.113907	1.62646
REACTOME_MOLECULES_ASSOCIATED_WITH_ELASTIC_FIBRES	0.640581	-1.08955	0.714043	-1.09801	0.867887	-0.831596	0.342193	-1.32134	0.402276	1.32114	0.622874	1.01456
REACTOME_MOLYBDENUM_COFACTOR_BIOSYNTHESIS	1	-0.52629	0.778622	-0.96624	0.101509	1.52054	0.0723701	1.58771	1	-0.551258	0.0166667	-1.8173
REACTOME_MRNA_CAPPING	0.430595	-1.24248	0.983867	-0.532725	1	-0.582895	0.381559	-1.28902	0.629243	-1.13631	0.281348	-1.36154
REACTOME_MRNA_DECAY_BY_3_TO_5_EXORIBONUCLEASE	0.130954	-1.57003	0.78609	0.964244	0.018266	-1.81802	0.0786042	-1.58048	0.93744	0.759945	0.165471	1.43681
REACTOME_MRNA_DECAY_BY_5_TO_3_EXORIBONUCLEASE	0.11131	-1.5535	0.557371	-1.25121	0.061526	-1.71718	0.000754475	-1.99488	0.222038	-1.52163	0.955901	0.625072
REACTOME_MRNA_EDITING	0.57178	-1.11455	0.613897	-1.18489	0.0740919	-1.73524	0.0685311	-1.63423	0.837541	0.898751	0.202496	1.44961
REACTOME_MRNA_EDITING_C_TO_U_CONVERSION	0.0386017	1.78739	0.763373	-1.02548	0.99821	0.599388	0.743795	0.903909	0.688622	1.07677	0.71272	0.965017
REACTOME_MRNA_SPLICING	0.194166	1.5574	0.763298	-1.04916	1	-0.541429	0.614411	1.11618	0.341959	1.32754	0.742838	0.946498
REACTOME_MRNA_SPLICING_MINOR_PATHWAY	0.0723268	-1.42535	0.405725	-1.23467	3.69273e-20	-2.70911	1.54769e-20	-2.48666	1	-0.842292	7.88551e-05	1.70811
REACTOME_MTOR_SIGNALLING	0.0350719	-1.65472	0.905482	0.838996	0.000133118	-2.08265	0.000118763	-1.9971	0.994015	0.667781	0.0175274	1.71406
REACTOME_MTORC1_MEDIATED_SIGNALLING	0.454122	-1.1992	0.594019	-1.16988	0.0167807	-1.76047	0.404589	-1.1852	0.520752	1.16242	0.360488	1.21487
REACTOME_MUCOPOLYSACCHARIDOSES	0.812247	-0.907661	0.799002	-0.949289	0.0321384	-1.69178	0.430533	-1.21166	0.566196	1.13419	0.249489	1.33947
REACTOME_MULTIFUNCTIONAL_ANION_EXCHANGERS	0.789565	0.933442	0.710829	-1.08537	0.323638	1.34504	0.161456	1.55548	0.402276	1.35072	0.935765	0.644233
REACTOME_MUSCARINIC_ACETYLCHOLINE_RECEPTORS	0.445819	-1.22238	0.698829	-1.1193	0.736436	0.962439	0.711242	0.949321	0.478655	-1.23764	0.173973	-1.43238
REACTOME_MUSCLE_CONTRACTION	0.836598	-0.908891	0.852259	0.881254	0.637839	1.0682	0.549782	1.11685	0.953641	-0.769953	0.26766	-1.28532
REACTOME_MYD88_INDEPENDENT_TLR4_CASCADE_	0.450005	1.11206	0.533355	1.14438	5.76659e-07	2.12674	2.70193e-09	2.36527	0.540489	1.11013	0.011274	-1.582
REACTOME_MYOCLONIC_EPILEPSY_OF_LAFORA	0.450005	1.11543	0.522186	-1.19232	0.35406	-1.16735	0.394534	-1.17224	0.0421968	1.56402	0.00233537	1.75143
REACTOME_MYOGENESIS	0.386499	-1.29837	0.322629	-1.53767	0.940384	-0.741208	0.325791	-1.33322	0.819832	0.922274	0.848696	0.762091
REACTOME_N_GLYCAN_ANTENNAE_ELONGATION	0.405736	1.26202	0.669761	1.10826	0.814103	0.910165	0.553842	1.06297	0.568948	1.13522	0.489827	1.12695
REACTOME_N_GLYCAN_ANTENNAE_ELONGATION_IN_THE_MEDIAL_TRANS_GOLGI	0.446459	1.24271	0.786144	0.958118	0.340861	1.29097	0.568244	1.05658	0.26485	1.45553	0.773005	0.866385
REACTOME_N_GLYCAN_TRIMMING_AND_ELONGATION_IN_THE_CIS_GOLGI	0.621282	1.03903	0.783039	0.956455	0.452032	1.19312	0.619718	1.01161	0.411817	1.26942	0.879739	-0.76487
REACTOME_N_GLYCAN_TRIMMING_IN_THE_ER_AND_CALNEXIN_CALRETICULIN_CYCLE	0.97165	-0.681926	0.87873	-0.809911	0.823662	-0.897327	0.528589	-1.15614	1	0.447049	0.86454	-0.757849
REACTOME_NA_CL_DEPENDENT_NEUROTRANSMITTER_TRANSPORTERS	0.914583	0.822416	0.268398	-1.5348	0.00530396	-1.9227	0.122698	-1.50986	0.758156	0.980259	0.105339	1.50796
REACTOME_NADE_MODULATES_DEATH_SIGNALLING	0.1388	1.63088	0.706712	1.10657	0.183794	1.51982	0.0532651	1.78895	0.477687	1.2538	0.176338	-1.45016
REACTOME_NCAM_SIGNALING_FOR_NEURITE_OUT_GROWTH	0.899277	0.762549	0.765685	-1.02275	0.960281	-0.701961	1	-0.379799	0.738543	1.02301	0.527239	1.15787
REACTOME_NCAM1_INTERACTIONS	0.635408	1.02694	0.69865	1.06073	2.43106e-05	2.17252	0.000123586	2.14211	0.854226	0.889908	2.90067e-06	-2.23008
REACTOME_NECTIN_NECL_TRANS_HETERODIMERIZATION	0.341191	1.29109	0.491512	1.29093	1.41387e-05	2.2421	0.000187394	2.22615	0.900752	0.82553	6.97858e-07	-2.29687
REACTOME_NEDDYLATION	0.903569	0.766506	0.890495	0.773421	0.482375	1.22198	0.453348	1.24057	1	0.440462	0.489827	-1.19155
REACTOME_NEF_AND_SIGNAL_TRANSDUCTION	0.0366156	-1.4468	0.936468	-0.862536	8.6834e-08	-1.98154	0.00030651	-1.66735	0.957515	0.82907	0.032268	1.37837
REACTOME_NEF_MEDIATED_CD4_DOWN_REGULATION	0.0359245	1.75563	0.405725	1.55337	0.99927	0.612047	0.564326	-1.11446	0.20162	1.50933	0.145178	1.57289
REACTOME_NEF_MEDIATED_CD8_DOWN_REGULATION	0.275264	-1.40669	0.240806	-1.63343	0.902622	-0.791614	0.851271	-0.822728	0.888576	0.82629	0.965312	-0.566143
REACTOME_NEF_MEDIATED_DOWNREGULATION_OF_MHC_CLASS_I_COMPLEX_CELL_SURFACE_EXPRESSION	0.136271	-1.48686	0.41653	-1.40329	0.672834	-1.04196	0.728151	-0.963284	0.196437	-1.55587	0.583431	-1.06713
REACTOME_NEF_MEDIATES_DOWN_MODULATION_OF_CELL_SURFACE_RECEPTORS_BY_RECRUITING_THEM_TO_CLATHRIN_ADAPTERS	0.87374	-0.827568	0.962528	0.61775	0.661273	-1.02752	1	-0.558053	0.829206	0.903383	0.25163	1.44532
REACTOME_NEGATIVE_EPIGENETIC_REGULATION_OF_RRNA_EXPRESSION	0.405736	-1.28166	0.509076	-1.30014	0.449037	-1.18096	0.323793	-1.28964	0.990118	0.627597	0.449703	1.16843
REACTOME_NEGATIVE_FEEDBACK_REGULATION_OF_MAPK_PATHWAY	0.113187	-1.45529	0.462981	1.2299	0.00344371	-1.69828	5.65256e-05	-1.93487	0.453658	1.16825	1.76824e-10	2.41784
REACTOME_NEGATIVE_REGULATION_OF_ACTIVITY_OF_TFAP2_AP_2_FAMILY_TRANSCRIPTION_FACTORS	0.197676	1.52892	0.268398	1.59006	0.74091	0.948118	0.534443	1.13739	0.314762	1.41997	0.0290443	1.71475
REACTOME_NEGATIVE_REGULATION_OF_FGFR1_SIGNALING	0.972062	0.644382	0.769865	0.982463	0.970318	0.678196	1	0.512517	0.972338	0.600318	0.829417	-0.801789
REACTOME_NEGATIVE_REGULATION_OF_FGFR2_SIGNALING	0.185714	1.4768	0.607463	1.19539	0.400285	1.22504	0.806041	0.893167	0.241245	1.44747	0.181069	1.44516
REACTOME_NEGATIVE_REGULATION_OF_FGFR3_SIGNALING	0.225693	1.43641	0.617279	1.16091	0.357711	1.25882	0.688672	0.975147	0.313341	1.3813	0.200377	1.4767
REACTOME_NEGATIVE_REGULATION_OF_FGFR4_SIGNALING	0.188532	1.45671	0.617279	1.17911	0.284513	1.301	0.773938	0.918064	0.26346	1.43923	0.056594	1.67554
REACTOME_NEGATIVE_REGULATION_OF_MAPK_PATHWAY	0.239769	1.45179	0.605211	1.1898	0.472656	1.17106	0.957276	0.75366	0.26346	1.43923	0.056594	1.67554
REACTOME_NEGATIVE_REGULATION_OF_MET_ACTIVITY	0.737167	0.966844	0.633637	1.1144	0.982941	-0.762547	0.878327	-0.857411	0.107347	1.53294	0.131856	1.48802
REACTOME_NEGATIVE_REGULATION_OF_NMDA_RECEPTOR_MEDIATED_NEURONAL_TRANSMISSION	0.437827	1.2418	0.675794	-1.10566	0.960329	-0.754789	1	-0.602204	0.314762	1.36629	0.201859	1.42328
REACTOME_NEGATIVE_REGULATION_OF_NOTCH4_SIGNALING	0.855697	-0.849431	0.99941	0.377537	0.842726	0.855133	0.93455	-0.777164	0.836725	-0.896092	0.129092	-1.52326
REACTOME_NEGATIVE_REGULATION_OF_TCF_DEPENDENT_SIGNALING_BY_DVL_INTERACTING_PROTEINS	0.390403	-1.22455	0.93026	-0.79615	3.23831e-06	-2.30994	1.77636e-05	-2.07189	0.276586	1.3624	5.04962e-06	2.22423
REACTOME_NEGATIVE_REGULATION_OF_TCF_DEPENDENT_SIGNALING_BY_WNT_LIGAND_ANTAGONISTS	0.0639421	-1.56207	0.392907	-1.45294	0.190779	-1.47063	0.652723	1.02032	1	-0.5188	0.105641	-1.51284
REACTOME_NEGATIVE_REGULATION_OF_THE_PI3K_AKT_NETWORK	0.575601	1.12084	0.669761	1.15311	0.214478	1.36239	0.0277404	1.64012	1	0.401608	0.351303	-1.2814
REACTOME_NEGATIVE_REGULATORS_OF_DDX58_IFIH1_SIGNALING	0.0144366	1.64839	0.220037	1.51601	0.357504	1.19229	0.250978	1.22246	0.233032	1.40074	0.285782	1.22303
REACTOME_NEPHRIN_FAMILY_INTERACTIONS	0.405745	1.23878	0.185614	-1.6462	0.172816	-1.40028	0.375524	-1.21963	0.447517	1.22088	0.166493	1.41433
REACTOME_NERVOUS_SYSTEM_DEVELOPMENT	0.577368	1.1111	0.814795	-0.920888	0.823662	-0.90066	0.605963	-1.06472	0.750452	-0.95303	0.71695	0.927352
REACTOME_NETRIN_1_SIGNALING	0.0756499	-1.28216	0.730318	-1.0154	0.477945	-1.05671	0.240574	-1.1661	0.034224	1.32736	0.351117	-1.10268
REACTOME_NETRIN_MEDIATED_REPULSION_SIGNALS	0.42974	1.17391	0.993685	-0.617458	0.0194331	1.71415	0.219424	1.37385	0.724862	1.01319	0.300251	-1.27188
REACTOME_NEUREXINS_AND_NEUROLIGINS	0.405736	1.33138	0.777141	-1.02859	0.511149	1.16648	0.321322	1.32336	0.466868	-1.21581	0.546642	-1.11215
REACTOME_NEUROFASCIN_INTERACTIONS	1	0.492174	0.983867	0.643201	0.0136167	1.78513	0.000787891	2.06568	1	0.60308	0.0308529	-1.66969
REACTOME_NEURONAL_SYSTEM	0.768462	0.9531	0.915552	0.711523	0.194395	1.48783	0.204253	1.5751	0.483609	1.25367	0.74884	0.89988
REACTOME_NEUROTOXICITY_OF_CLOSTRIDIUM_TOXINS	0.260375	1.12847	0.397922	1.19991	2.8584e-15	2.34321	5.92773e-18	2.44729	0.285282	1.21933	2.20513e-07	-1.86692
REACTOME_NEUROTRANSMITTER_CLEARANCE	0.972753	0.650193	0.669761	1.16588	0.0464698	1.7296	0.100973	1.6752	0.983783	0.563497	0.0444647	-1.58885
REACTOME_NEUROTRANSMITTER_RECEPTORS_AND_POSTSYNAPTIC_SIGNAL_TRANSMISSION	0.928058	-0.749503	0.792444	-0.968875	0.36719	1.30983	0.278311	1.39866	0.983783	0.611284	0.361411	-1.30259
REACTOME_NEUROTRANSMITTER_RELEASE_CYCLE	0.450005	1.11002	0.702877	1.03715	1.57762e-05	1.92254	0.000223545	1.82026	0.23918	1.3255	0.0351706	-1.46508
REACTOME_NEUTROPHIL_DEGRANULATION	0.270386	1.30992	0.4381	1.34552	0.00920829	1.80445	0.0170535	1.83199	0.724862	1.00972	0.0922673	-1.51291
REACTOME_NF_KB_ACTIVATION_THROUGH_FADD_RIP_1_PATHWAY_MEDIATED_BY_CASPASE_8_AND_10	5.79861e-16	2.03918	5.72291e-07	1.80813	0.123113	-1.18695	1	-0.802167	5.74675e-41	2.28043	1.36753e-38	2.71713
REACTOME_NF_KB_IS_ACTIVATED_AND_SIGNALS_SURVIVAL	0.0195704	1.82531	0.706712	-1.09389	1	0.476577	0.989532	0.658159	0.0815429	1.61707	0.268494	1.40803
REACTOME_NGF_INDEPENDANT_TRKA_ACTIVATION	0.313978	-1.36811	0.384823	-1.47164	0.509652	-1.15298	0.523516	-1.16414	0.313341	1.41646	0.292425	1.37766
REACTOME_NGF_STIMULATED_TRANSCRIPTION	0.903788	-0.807425	0.675794	-1.15133	1	-0.607551	0.979673	-0.72746	0.356547	-1.29888	0.423001	-1.18565
REACTOME_NICOTINAMIDE_SALVAGING	0.997404	0.660249	0.480969	1.33094	0.969299	-0.762095	0.502216	-1.14277	0.119485	1.59248	0.120549	1.49715
REACTOME_NICOTINATE_METABOLISM	0.604584	1.08697	0.605211	1.19558	0.72399	0.968134	0.951724	0.730385	0.323785	1.3754	0.0388129	1.75482
REACTOME_NITRIC_OXIDE_STIMULATES_GUANYLATE_CYCLASE	0.268733	1.37157	0.418319	1.4168	0.825312	0.894493	0.979102	-0.707221	0.220521	1.49138	0.0279892	1.74248
REACTOME_NOD1_2_SIGNALING_PATHWAY	0.989626	-0.652498	0.74873	1.00314	0.00359841	1.94761	0.000696572	2.24432	0.604905	-1.0894	0.0229258	-1.74596
REACTOME_NON_INTEGRIN_MEMBRANE_ECM_INTERACTIONS	0.351126	1.27073	0.814795	-0.93858	0.970485	-0.779458	0.609332	-1.05594	0.0911141	1.5804	0.043658	1.64907
REACTOME_NONCANONICAL_ACTIVATION_OF_NOTCH3	0.823065	0.908582	0.592312	1.16976	6.30886e-07	2.34928	2.61547e-05	2.25008	0.737768	-0.972794	6.10176e-06	-2.2953
REACTOME_NONHOMOLOGOUS_END_JOINING_NHEJ_	0.204677	1.49457	0.291193	1.63505	0.891463	-0.807918	0.752266	0.914542	0.299022	1.43559	0.621046	1.02842
REACTOME_NONSENSE_MEDIATED_DECAY_NMD_	0.405736	-1.21862	0.784065	0.961007	0.0723784	-1.45523	0.00217736	-1.7652	0.684667	1.01486	1.53833e-05	2.13926
REACTOME_NOREPINEPHRINE_NEUROTRANSMITTER_RELEASE_CYCLE	2.971e-19	-2.57556	0.000178458	-1.92724	1.14106e-16	-2.7784	7.64517e-21	-2.68483	1	-0.587629	0.00327982	1.65844
REACTOME_NOSTRIN_MEDIATED_ENOS_TRAFFICKING	0.257084	1.43542	0.577841	1.24005	0.0253915	1.79942	0.00124357	2.13375	0.665045	1.06378	0.0637427	-1.68211
REACTOME_NOTCH_HLH_TRANSCRIPTION_PATHWAY	0.542656	-1.15531	0.710829	-1.13642	0.940384	0.740878	0.979673	-0.696674	0.997101	-0.548095	0.853702	-0.772568
REACTOME_NOTCH1_INTRACELLULAR_DOMAIN_REGULATES_TRANSCRIPTION	0.25706	1.39318	0.291219	-1.49128	1	-0.629619	1	0.673299	0.66307	1.06056	0.853702	-0.801891
REACTOME_NOTCH2_ACTIVATION_AND_TRANSMISSION_OF_SIGNAL_TO_THE_NUCLEUS	0.760806	-0.965061	0.185614	-1.58562	0.29101	-1.25144	0.416126	-1.17231	0.446197	1.22065	0.283374	1.2724
REACTOME_NOTCH2_INTRACELLULAR_DOMAIN_REGULATES_TRANSCRIPTION	0.437827	1.23668	0.754325	0.999081	0.983076	0.69656	0.952769	0.756584	0.1664	1.54881	0.781705	0.860225
REACTOME_NOTCH3_ACTIVATION_AND_TRANSMISSION_OF_SIGNAL_TO_THE_NUCLEUS	0.351126	1.33281	0.868796	-0.839202	0.541361	-1.12	0.982247	-0.66036	0.276011	1.46282	0.489827	1.1597
REACTOME_NOTCH3_INTRACELLULAR_DOMAIN_REGULATES_TRANSCRIPTION	0.387705	1.27392	0.726204	1.03563	0.890998	0.826974	0.406196	1.22463	0.124407	1.56365	0.773058	-0.895977
REACTOME_NOTCH4_ACTIVATION_AND_TRANSMISSION_OF_SIGNAL_TO_THE_NUCLEUS	0.188532	1.5115	0.993685	0.518195	0.109589	1.5398	0.265663	1.35695	0.327801	1.34076	0.773058	0.863287
REACTOME_NOTCH4_INTRACELLULAR_DOMAIN_REGULATES_TRANSCRIPTION	0.368352	1.30584	0.41653	1.49745	0.667669	-1.01399	1	0.559374	0.245132	1.50017	0.300251	1.40354
REACTOME_NR1H2_AND_NR1H3_MEDIATED_SIGNALING	0.252812	1.42028	0.815938	-0.912507	0.325462	1.30734	0.369569	1.27604	0.433616	1.28261	0.871823	0.743504
REACTOME_NR1H2_NR1H3_REGULATE_GENE_EXPRESSION_LINKED_TO_GLUCONEOGENESIS_	0.0055805	1.90994	0.534019	-1.24061	0.99927	0.713604	0.860123	0.883905	0.356547	1.30092	0.14012	1.46117
REACTOME_NR1H2_NR1H3_REGULATE_GENE_EXPRESSION_LINKED_TO_LIPOGENESIS	0.985552	-0.639733	0.4381	-1.38977	0.537959	-1.16553	0.772989	-0.962693	0.93744	-0.713709	0.876153	-0.736039
REACTOME_NR1H2_NR1H3_REGULATE_GENE_EXPRESSION_LINKED_TO_TRIGLYCERIDE_LIPOLYSIS_IN_ADIPOSE	0.97165	-0.679652	0.359204	-1.51563	0.823662	-0.877389	0.942325	-0.735647	1	-0.522586	0.628479	-1.01779
REACTOME_NR1H2_NR1H3_REGULATE_GENE_EXPRESSION_TO_CONTROL_BILE_ACID_HOMEOSTASIS	0.405736	1.32216	0.546609	-1.29678	0.961919	0.707198	0.524905	1.19657	0.621241	1.13957	0.626723	-1.05201
REACTOME_NR1H2_NR1H3_REGULATE_GENE_EXPRESSION_TO_LIMIT_CHOLESTEROL_UPTAKE_	0.341191	1.39102	0.688031	-1.12274	0.681241	1.01382	0.247943	1.44626	0.787516	0.951857	0.871732	-0.752852
REACTOME_NR1H3_NR1H2_REGULATE_GENE_EXPRESSION_LINKED_TO_CHOLESTEROL_TRANSPORT_AND_EFFLUX	0.350824	1.36934	0.930513	0.673024	0.947461	0.719442	0.72078	0.944562	0.503867	1.23007	0.566095	1.10366
REACTOME_NRAGE_SIGNALS_DEATH_THROUGH_JNK	0.00239462	2.01609	0.542611	-1.24679	0.972361	0.76228	0.657363	1.00829	0.362233	1.30687	0.0872027	1.51958
REACTOME_NRCAM_INTERACTIONS	0.113845	1.52575	0.675794	-1.09027	0.0324932	1.61963	0.0207728	1.64352	0.538814	1.14754	0.360839	-1.1982
REACTOME_NRIF_SIGNALS_CELL_DEATH_FROM_THE_NUCLEUS	0.528892	-1.15567	0.922908	-0.708129	0.459762	1.26608	0.334103	1.32017	0.187399	-1.56723	0.157542	-1.47963
REACTOME_NS1_MEDIATED_EFFECTS_ON_HOST_PATHWAYS	0.837211	0.87896	0.726204	1.02967	0.146584	-1.61614	0.213132	-1.37771	0.339184	1.36039	0.0705961	1.69852
REACTOME_NTRK2_ACTIVATES_RAC1	0.513736	-1.12269	0.298803	-1.44795	6.04832e-05	-2.1781	0.00394613	-1.80213	0.91355	0.81785	0.146853	1.43632
REACTOME_NUCLEAR_ENVELOPE_BREAKDOWN	0.653826	1.08124	0.669761	1.15488	0.427695	1.25273	0.743795	0.946076	0.447517	1.26947	0.756551	0.92701
REACTOME_NUCLEAR_ENVELOPE_NE_REASSEMBLY	0.641797	-1.03929	0.32542	-1.43589	0.0141722	-1.78593	0.0257191	-1.61387	0.744074	-0.968728	0.169361	1.37078
REACTOME_NUCLEAR_EVENTS_KINASE_AND_TRANSCRIPTION_FACTOR_ACTIVATION_	0.945654	-0.815742	0.814795	-0.943849	0.00561354	-1.71176	0.0335816	-1.58587	0.565335	1.10955	0.00146918	1.87436
REACTOME_NUCLEAR_IMPORT_OF_REV_PROTEIN	0.370069	1.22644	0.218943	1.58301	1	-0.628774	0.860994	-0.872956	0.011051	1.73567	0.169888	1.4447
REACTOME_NUCLEAR_PORE_COMPLEX_NPC_DISASSEMBLY	0.534944	-1.12249	0.240806	-1.58869	0.00036532	-2.11313	0.000510828	-2.0093	0.786853	0.951479	0.523322	1.08904
REACTOME_NUCLEAR_RECEPTOR_TRANSCRIPTION_PATHWAY	0.539922	-1.11992	0.132699	-1.7252	0.00339611	-1.9681	0.032847	-1.6878	0.746297	-0.954953	0.244772	1.30207
REACTOME_NUCLEAR_SIGNALING_BY_ERBB4	0.946407	0.796251	0.818542	-0.928173	0.669774	1.00623	0.498282	1.12232	0.418026	1.25899	0.351159	-1.21539
REACTOME_NUCLEOBASE_BIOSYNTHESIS	0.38615	1.26328	0.772158	0.97714	1	-0.597792	0.391114	1.25413	0.140894	1.5537	0.490907	1.1209
REACTOME_NUCLEOBASE_CATABOLISM	0.06788	-1.6413	0.576219	-1.24695	0.583512	-1.07914	0.619242	-1.0572	0.665804	-1.02347	0.131856	-1.51881
REACTOME_NUCLEOTIDE_BINDING_DOMAIN_LEUCINE_RICH_REPEAT_CONTAINING_RECEPTOR_NLR_SIGNALING_PATHWAYS	0.27062	-1.36713	0.985047	-0.626551	1	-0.662473	0.19946	-1.38609	0.731189	0.99974	0.526717	1.08079
REACTOME_NUCLEOTIDE_EXCISION_REPAIR	0.346511	1.26303	0.702087	-1.05828	0.986896	-0.780216	0.436746	-1.16548	0.0184731	1.70202	0.00376894	1.78323
REACTOME_NUCLEOTIDE_LIKE_PURINERGIC_RECEPTORS	0.00123983	-1.77702	0.405725	-1.2841	5.74006e-07	-2.14123	2.47106e-05	-1.90125	0.372455	-1.13815	0.300295	1.19459
REACTOME_NUCLEOTIDE_SALVAGE	0.20829	-1.48842	0.298435	-1.55773	0.236039	-1.42065	0.526684	-1.15366	0.591007	-1.10744	0.782391	-0.853543
REACTOME_O_GLYCOSYLATION_OF_TSR_DOMAIN_CONTAINING_PROTEINS	0.346728	-1.31976	0.977481	-0.645877	0.148955	-1.49009	0.322486	-1.29561	0.730229	1.00844	0.198073	1.39912
REACTOME_O_LINKED_GLYCOSYLATION	0.999406	-0.602697	0.839879	0.881313	0.0147468	1.78518	0.0113866	1.969	1	0.481821	0.00336684	-1.94306
REACTOME_O_LINKED_GLYCOSYLATION_OF_MUCINS	0.645647	1.01612	0.519363	1.21501	0.000479827	1.87678	0.000569391	1.89474	0.729474	1.00156	0.0151932	-1.5949
REACTOME_OAS_ANTIVIRAL_RESPONSE	0.113181	1.48306	0.4271	1.32508	0.0360798	1.57521	0.0738798	1.45875	0.341244	1.29626	0.45065	-1.12747
REACTOME_OLFACTORY_SIGNALING_PATHWAY	0.189377	1.56206	0.751643	1.03314	0.631301	-1.05259	0.604617	-1.0951	0.674473	1.05714	0.0790876	1.66117
REACTOME_ONCOGENE_INDUCED_SENESCENCE	0.42033	1.1463	0.0375539	1.77919	2.32609e-15	2.77504	1.68122e-15	3.13184	0.732669	0.999478	0.00343545	-1.74861
REACTOME_ONCOGENIC_MAPK_SIGNALING	0.467701	1.14405	0.843096	-0.884429	1	0.566931	1	-0.567393	0.214425	1.44297	0.0394614	1.6587
REACTOME_OPIOID_SIGNALLING	0.368352	1.20218	0.629823	-1.10644	0.986896	-0.787434	0.874185	0.904313	0.265248	1.35908	0.222862	1.2743
REACTOME_OPSINS	0.954872	0.818307	0.494192	1.2267	0.296388	1.22906	0.0422445	1.46476	0.49601	1.15015	0.58263	-1.03667
REACTOME_ORC1_REMOVAL_FROM_CHROMATIN	0.815056	-0.953478	0.919175	-0.755692	0.974933	-0.737437	0.841721	-0.92966	0.340161	-1.31426	0.795583	-0.894532
REACTOME_OREXIN_AND_NEUROPEPTIDES_FF_AND_QRFP_BIND_TO_THEIR_RESPECTIVE_RECEPTORS	0.185714	-1.40521	0.799002	-0.954769	6.69782e-06	-2.19494	9.49612e-05	-1.95963	0.986747	0.708595	0.00233537	1.76168
REACTOME_ORGANELLE_BIOGENESIS_AND_MAINTENANCE	0.84963	0.910872	0.865985	0.860169	0.459785	1.18006	0.293785	1.2544	0.977844	0.733026	0.469933	-1.16451
REACTOME_ORGANIC_ANION_TRANSPORTERS	0.160272	-1.29173	0.223645	-1.34685	0.000262023	-1.60894	0.000384426	-1.57709	0.997101	0.763667	0.635263	0.997544
REACTOME_ORGANIC_CATION_ANION_ZWITTERION_TRANSPORT	0.985552	-0.631919	0.82087	0.949997	0.327476	1.29913	0.787693	0.901727	0.453658	1.26074	0.864698	0.732859
REACTOME_ORGANIC_CATION_TRANSPORT	0.185714	1.57739	0.629823	1.23811	0.52232	1.17587	0.564129	1.06688	0.141439	1.56514	0.709254	0.920896
REACTOME_OTHER_INTERLEUKIN_SIGNALING	0.188532	1.52459	0.629823	1.23811	0.52232	1.17587	0.564129	1.06688	0.141439	1.56514	0.709254	0.920896
REACTOME_OTHER_SEMAPHORIN_INTERACTIONS	0.0359245	1.78187	0.708716	-1.07763	0.902407	-0.820333	0.843877	0.855876	0.222038	1.48222	0.736842	-0.906578
REACTOME_OVARIAN_TUMOR_DOMAIN_PROTEASES	0.0210334	1.90733	0.785294	0.941168	0.400285	1.2278	0.101948	1.68249	0.25086	1.44676	0.837133	0.798934
REACTOME_OXIDATIVE_STRESS_INDUCED_SENESCENCE	0.414416	1.20348	0.512038	-1.27234	0.954199	-0.803345	1	-0.65443	0.224698	1.46923	0.0821895	1.55153
REACTOME_P130CAS_LINKAGE_TO_MAPK_SIGNALING_FOR_INTEGRINS	0.789565	-0.947748	0.321868	1.33752	0.757789	-0.976309	0.183144	-1.30557	0.0228016	1.59524	2.97104e-12	2.49385
REACTOME_P2Y_RECEPTORS	0.192219	1.49381	0.892679	-0.791325	0.116489	1.58221	0.344478	1.30958	0.247561	1.47482	0.681377	-0.972867
REACTOME_P38MAPK_EVENTS	0.405736	-1.28942	0.607463	-1.2268	0.373433	-1.28717	0.630125	-1.06551	0.722857	-0.978262	0.837496	-0.803471
REACTOME_P75_NTR_RECEPTOR_MEDIATED_SIGNALLING	0.410808	1.2915	0.922908	0.729992	0.395972	1.23887	0.430533	1.20977	0.211634	1.49002	0.763823	-0.888516
REACTOME_P75NTR_NEGATIVELY_REGULATES_CELL_CYCLE_VIA_SC1	0.117178	1.38205	0.54515	-1.17818	0.99821	-0.797746	0.994647	0.841841	0.152431	1.45187	0.529968	1.05455
REACTOME_P75NTR_RECRUITS_SIGNALLING_COMPLEXES	0.768462	-0.989435	0.395131	-1.43717	0.160335	-1.44448	0.312121	-1.30582	0.731189	-1.04057	0.950767	0.585602
REACTOME_P75NTR_REGULATES_AXONOGENESIS	0.341191	-1.33416	0.49258	-1.33159	0.312104	-1.31656	0.413356	-1.24236	0.340161	1.38047	0.106553	1.57965
REACTOME_P75NTR_SIGNALS_VIA_NF_KB	0.985552	0.593529	0.766873	1.04768	0.887836	-0.828181	0.964971	-0.696279	0.496712	1.23647	0.380376	1.28727
REACTOME_PARASITE_INFECTION	0.451478	-1.22885	0.4381	-1.41461	0.394065	-1.22416	0.425421	-1.21779	0.133738	1.55545	0.0876224	1.65658
REACTOME_PASSIVE_TRANSPORT_BY_AQUAPORINS	0.0138455	1.64487	0.396444	1.32773	1	0.646438	1	0.65303	0.0269041	1.63758	0.035517	1.55486
REACTOME_PCNA_DEPENDENT_LONG_PATCH_BASE_EXCISION_REPAIR	0.365478	1.35654	0.813659	0.928061	0.876086	0.819188	0.526415	1.16773	0.578038	1.18154	0.735017	-0.925075
REACTOME_PCP_CE_PATHWAY	0.139869	-1.52002	0.915552	-0.778557	0.271004	-1.33727	0.101703	-1.58837	0.957515	0.711002	0.706284	0.957763
REACTOME_PD_1_SIGNALING	0.833853	-0.907629	0.844693	-0.920815	0.000221631	-1.95855	0.00692146	-1.6778	0.262459	1.35605	0.00802741	1.66907
REACTOME_PECAM1_INTERACTIONS	0.585216	-1.09603	0.441063	-1.38038	0.355042	-1.24536	0.125584	-1.54471	0.1331	-1.6136	0.580575	1.05288
REACTOME_PENTOSE_PHOSPHATE_PATHWAY	0.695169	1.0284	0.384308	-1.49343	0.845782	0.855684	1	-0.600209	0.75587	0.972674	0.876153	-0.744634
REACTOME_PEPTIDE_HORMONE_BIOSYNTHESIS	0.846668	-0.860872	0.829504	0.890776	0.390617	-1.23525	0.487764	-1.17713	0.289235	1.4417	0.326598	1.3591
REACTOME_PEPTIDE_HORMONE_METABOLISM	0.897569	-0.822455	0.563385	-1.22409	0.990589	-0.685827	0.920224	0.745851	1	0.421846	0.77975	-0.914821
REACTOME_PEPTIDE_LIGAND_BINDING_RECEPTORS	0.684332	1.00554	0.551744	1.1906	0.93441	-0.837931	0.989966	0.75462	0.224698	1.42425	0.0229258	1.69022
REACTOME_PERK_REGULATES_GENE_EXPRESSION	0.076678	1.46594	0.4271	1.28295	0.0366799	1.53605	0.0993887	1.43808	0.00202903	1.83814	0.0919857	1.44392
REACTOME_PEROXISOMAL_LIPID_METABOLISM	0.610671	-1.06486	0.403381	1.42302	0.0575949	-1.66989	0.000141942	-2.0792	0.469138	1.21937	0.0407074	1.67882
REACTOME_PEROXISOMAL_PROTEIN_IMPORT	0.686267	-1.01585	0.359204	-1.45617	0.187556	-1.39829	0.151174	-1.44234	0.915098	0.813172	0.881932	0.771924
REACTOME_PEXOPHAGY	0.344614	-1.25779	0.753166	-1.00437	0.0389934	-1.62096	0.000624897	-1.88743	1	-0.702089	0.666443	0.986965
REACTOME_PHASE_0_RAPID_DEPOLARISATION	0.845515	-0.86997	0.721356	-1.0693	0.707317	-0.995023	0.623654	-1.07789	0.538814	1.17918	0.298714	1.36955
REACTOME_PHASE_1_INACTIVATION_OF_FAST_NA_CHANNELS	0.999	-0.626393	0.263766	1.62848	0.00571261	1.91263	0.00120133	2.14029	1	0.475811	0.000974894	-1.98701
REACTOME_PHASE_2_PLATEAU_PHASE	0.795616	0.947474	0.576219	-1.22006	0.333005	1.26603	0.541325	1.16198	0.155157	-1.43162	0.204579	-1.34674
REACTOME_PHASE_3_RAPID_REPOLARISATION	0.481741	1.18315	0.670356	1.10835	0.422118	1.2237	0.0656415	1.78503	0.2321	1.4634	0.288149	-1.35243
REACTOME_PHASE_4_RESTING_MEMBRANE_POTENTIAL	0.509971	1.20157	0.911567	-0.756667	0.957763	-0.718537	0.758479	0.890361	0.141439	1.55876	0.850088	0.774926
REACTOME_PHASE_I_FUNCTIONALIZATION_OF_COMPOUNDS	0.510258	1.17954	0.41653	1.43647	0.275907	1.40288	0.0717533	1.74454	0.390139	1.34042	0.871823	-0.737878
REACTOME_PHASE_II_CONJUGATION_OF_COMPOUNDS	0.3726	1.18734	0.734367	1.01796	0.240069	1.29484	0.183529	1.30758	0.327135	1.31686	0.259307	-1.27417
REACTOME_PHENYLALANINE_AND_TYROSINE_METABOLISM	0.231487	-1.36336	0.813659	-0.945373	0.735169	-0.970051	0.359672	-1.21795	1	0.552175	0.988792	-0.653634
REACTOME_PHENYLALANINE_METABOLISM	0.466372	-1.21289	0.783039	-0.988961	0.513542	1.19064	0.382034	1.26028	0.894493	0.825502	0.436986	-1.22573
REACTOME_PHOSPHATE_BOND_HYDROLYSIS_BY_NTPDASE_PROTEINS	0.6552	-1.06697	0.914055	-0.746843	0.567972	1.13924	0.496036	1.22484	0.978539	0.594696	0.566095	-1.10314
REACTOME_PHOSPHATE_BOND_HYDROLYSIS_BY_NUDT_PROTEINS	0.858466	-0.876337	0.74873	-1.06059	1	0.449799	0.964708	-0.702292	0.912285	0.770704	0.684093	-0.991514
REACTOME_PHOSPHOLIPASE_C_MEDIATED_CASCADE_FGFR2	0.418614	-1.2567	0.71057	1.08881	0.988238	-0.654925	0.135533	-1.54006	0.657933	1.07869	0.689451	0.940055
REACTOME_PHOSPHOLIPASE_C_MEDIATED_CASCADE_FGFR4	0.990717	0.56895	0.710829	-1.1134	0.19041	1.47468	0.202609	1.57694	0.538814	-1.19087	0.450768	-1.22831
REACTOME_PHOSPHOLIPID_METABOLISM	0.955549	0.669193	0.661464	-1.177	0.338279	1.31278	0.483415	1.22134	0.461229	-1.24341	0.240352	-1.36251
REACTOME_PHOSPHORYLATION_OF_EMI1	0.391934	1.12899	0.821928	0.952989	1	0.759583	0.961479	0.880674	0.207777	1.32502	0.2504	1.18959
REACTOME_PHOSPHORYLATION_OF_THE_APC_C	0.515811	-1.16796	0.223645	-1.5861	1	0.560834	0.860043	-0.84242	0.806627	-0.958659	0.681377	1.00538
REACTOME_PHOSPHORYLATION_SITE_MUTANTS_OF_CTNNB1_ARE_NOT_TARGETED_TO_THE_PROTEASOME_BY_THE_DESTRUCTION_COMPLEX	0.306688	-1.34931	0.588239	-1.19741	0.0918553	-1.56907	0.444853	-1.19051	0.611287	-1.07916	0.411514	1.21427
REACTOME_PHYSIOLOGICAL_FACTORS	0.836598	0.872648	0.524119	1.30507	0.261958	-1.34903	0.746735	-0.95927	0.56634	1.14409	0.187104	1.4717
REACTOME_PI_3K_CASCADE_FGFR1	0.946407	0.679923	0.711404	-1.10532	0.42094	1.28447	0.0496357	1.82051	0.961474	0.642296	0.49423	-1.17888
REACTOME_PI_3K_CASCADE_FGFR2	0.113187	1.63972	0.788379	0.958395	0.799872	0.89798	0.970891	-0.690584	0.683538	1.04901	0.537823	1.09001
REACTOME_PI_3K_CASCADE_FGFR3	0.172837	1.54293	0.74873	1.03423	0.659506	1.03587	0.994647	-0.62841	0.808967	0.91774	0.566095	1.06552
REACTOME_PI_3K_CASCADE_FGFR4	0.117501	1.59007	0.675794	1.12065	0.537349	1.1305	0.968872	-0.697228	0.722857	1.0377	0.209084	1.49578
REACTOME_PI_METABOLISM	0.119452	1.57804	0.776097	0.99095	0.823662	0.868118	0.79355	-0.909896	0.722857	1.0377	0.209084	1.49578
REACTOME_PI3K_AKT_ACTIVATION	0.287107	1.2892	0.766873	0.98418	1	0.652765	1	-0.576292	0.664059	1.04128	0.529968	1.07389
REACTOME_PI3K_AKT_SIGNALING_IN_CANCER	0.659331	1.052	0.714043	1.07423	0.99927	-0.611274	0.914354	-0.760802	0.350958	1.3931	0.466386	1.23581
REACTOME_PI3K_EVENTS_IN_ERBB2_SIGNALING	0.145999	1.38007	0.911623	0.854968	0.167033	1.33013	0.549782	1.07091	0.294124	1.3414	0.604346	1.03204
REACTOME_PI3K_EVENTS_IN_ERBB4_SIGNALING	0.192219	1.4853	0.581107	1.22385	0.340861	1.32584	0.470842	1.16623	0.313341	1.43093	0.480962	1.15376
REACTOME_PI5P_REGULATES_TP53_ACETYLATION	0.806304	0.915735	0.629823	1.22396	0.823662	0.873235	0.910518	-0.768325	0.737768	1.01994	0.519975	1.17109
REACTOME_PINK1_PRKN_MEDIATED_MITOPHAGY	0.592779	1.1061	0.657708	1.15003	0.637832	-1.04573	0.443259	-1.22589	0.954133	0.717151	0.656521	0.990459
REACTOME_PIWI_INTERACTING_RNA_PIRNA_BIOGENESIS	0.189377	-1.47985	0.862511	-0.857718	0.0904728	-1.65722	0.00268	-1.96047	0.957515	0.715659	0.485161	1.12986
REACTOME_PKA_ACTIVATION_IN_GLUCAGON_SIGNALLING	0.25706	-1.39331	0.696589	1.0725	0.333005	-1.27068	0.794165	-0.911265	0.836962	0.897022	0.651591	1.01067
REACTOME_PKA_MEDIATED_PHOSPHORYLATION_OF_CREB	1	-0.40934	0.915552	-0.777861	0.416147	1.22672	0.331998	1.3178	0.934079	0.742615	0.135674	-1.50349
REACTOME_PKA_MEDIATED_PHOSPHORYLATION_OF_KEY_METABOLIC_FACTORS	1	-0.438282	0.89366	-0.806003	0.535589	1.12926	0.64615	1.01497	0.93744	0.736376	0.268824	-1.35828
REACTOME_PKMTS_METHYLATE_HISTONE_LYSINES	0.846668	-0.899235	0.737898	-1.08825	0.811738	-0.947607	0.28578	-1.27407	0.905958	-0.83224	0.861701	-0.814823
REACTOME_PLASMA_LIPOPROTEIN_ASSEMBLY	0.223006	-1.36343	0.751643	-1.01162	0.0874729	-1.4339	0.104922	-1.46125	1	0.631271	0.0106748	1.67952
REACTOME_PLASMA_LIPOPROTEIN_ASSEMBLY_REMODELING_AND_CLEARANCE	0.73387	0.986417	0.923902	0.695797	0.797347	-0.905302	0.694237	-1.0019	0.953641	0.67993	0.736842	-0.922875
REACTOME_PLASMA_LIPOPROTEIN_CLEARANCE	0.823065	0.899684	0.546609	-1.2127	0.675173	0.992961	0.266071	1.28293	0.983783	0.697198	0.297972	-1.25478
REACTOME_PLASMA_LIPOPROTEIN_REMODELING	0.985552	-0.682017	0.647974	-1.13192	0.583386	1.07936	0.327671	1.26154	0.963279	0.712151	0.558343	-1.06176
REACTOME_PLATELET_ACTIVATION_SIGNALING_AND_AGGREGATION	0.917053	0.799041	0.456963	-1.35931	0.477315	1.17921	0.353146	1.29049	0.900752	-0.805535	0.542681	-1.11496
REACTOME_PLATELET_ADHESION_TO_EXPOSED_COLLAGEN	0.0197421	1.46328	0.721356	-1.02048	0.132489	1.26785	0.710039	0.987627	0.00211024	1.61383	0.0193939	1.41722
REACTOME_PLATELET_AGGREGATION_PLUG_FORMATION_	0.786157	0.930201	0.711404	1.0751	0.00664384	1.89334	0.0812703	1.59623	0.391123	1.31266	0.489827	-1.14489
REACTOME_PLATELET_CALCIUM_HOMEOSTASIS	0.506233	1.12538	0.766873	-0.991066	0.0665544	1.61305	0.312121	1.289	0.28809	1.40137	0.658705	-0.994473
REACTOME_PLATELET_HOMEOSTASIS	0.768462	0.941933	0.670728	-1.11272	1	0.585189	1	0.50744	0.623456	1.09211	0.649077	0.997465
REACTOME_PLATELET_SENSITIZATION_BY_LDL	0.867844	0.88778	0.702087	1.05352	0.11675	1.39892	0.121128	1.41033	0.278556	1.35355	0.727563	0.942332
REACTOME_POLB_DEPENDENT_LONG_PATCH_BASE_EXCISION_REPAIR	0.768462	0.941476	0.545632	1.27212	0.303597	-1.30721	0.786189	-0.920349	0.443067	1.26955	0.36954	1.26714
REACTOME_POLO_LIKE_KINASE_MEDIATED_EVENTS	0.764824	0.956056	0.551744	1.30738	0.916872	-0.777217	0.404589	-1.25133	0.915848	-0.773145	0.540008	1.11687
REACTOME_POLYMERASE_SWITCHING	0.982155	-0.660715	0.546609	-1.28059	0.9805	0.676881	0.719228	0.95896	0.907664	-0.802024	0.596431	1.04916
REACTOME_POLYMERASE_SWITCHING_ON_THE_C_STRAND_OF_THE_TELOMERE	0.438048	-1.25394	0.97919	0.6137	0.189655	-1.54167	0.159855	-1.47313	0.52686	-1.165	0.656521	0.987421
REACTOME_POSITIVE_EPIGENETIC_REGULATION_OF_RRNA_EXPRESSION	0.220233	-1.48019	0.931458	-0.748593	0.157128	-1.51088	0.112972	-1.52599	0.474984	-1.20716	0.846217	0.816793
REACTOME_POST_CHAPERONIN_TUBULIN_FOLDING_PATHWAY	0.0516645	-1.5145	0.670356	1.07912	0.0142303	-1.58507	0.00023965	-1.84935	0.791801	0.961878	2.58441e-06	2.11466
REACTOME_POST_TRANSLATIONAL_MODIFICATION_SYNTHESIS_OF_GPI_ANCHORED_PROTEINS	0.889484	-0.813608	0.657708	1.13341	0.949443	0.736877	0.849999	-0.851503	0.427972	1.28093	0.329815	1.30613
REACTOME_POST_TRANSLATIONAL_PROTEIN_MODIFICATION	0.7008	0.987943	0.462778	1.29072	0.10261	1.48864	0.569187	1.07758	0.362233	1.27955	0.560265	1.04702
REACTOME_POSTMITOTIC_NUCLEAR_PORE_COMPLEX_NPC_REFORMATION	0.151486	-1.1636	0.508384	-1.08169	1.93183e-07	-1.50277	1.06865e-05	-1.36588	0.356547	1.08414	1.37721e-09	1.5596
REACTOME_POTASSIUM_CHANNELS	0.465018	-1.18507	0.402641	-1.40975	0.00399411	-1.95097	0.00097399	-1.96886	0.703239	-1.01447	0.36382	1.21368
REACTOME_POTENTIAL_THERAPEUTICS_FOR_SARS	0.759329	0.971821	0.592312	1.15401	4.2867e-06	2.22617	4.32489e-07	2.48694	0.887777	0.875157	0.00179048	-1.90846
REACTOME_POU5F1_OCT4_SOX2_NANOG_ACTIVATE_GENES_RELATED_TO_PROLIFERATION	0.435674	1.1899	0.776097	-0.981973	0.675173	-1.00071	0.472337	-1.1561	0.323458	1.34139	0.15952	1.43611
REACTOME_POU5F1_OCT4_SOX2_NANOG_REPRESS_GENES_RELATED_TO_DIFFERENTIATION	0.186129	1.57707	0.605804	1.25723	0.189661	1.4757	0.0685311	1.7092	0.313341	1.42277	0.864023	0.748539
REACTOME_PP2A_MEDIATED_DEPHOSPHORYLATION_OF_KEY_METABOLIC_FACTORS	0.809494	-0.936997	0.921039	0.697295	0.773024	0.922542	0.626044	1.06727	0.999287	-0.553138	0.906219	0.668259
REACTOME_PRC2_METHYLATES_HISTONES_AND_DNA	0.379925	1.34957	0.491512	1.39418	0.675173	-1.06018	0.759724	-0.957179	0.939981	0.705967	0.59649	1.0873
REACTOME_PRE_NOTCH_EXPRESSION_AND_PROCESSING	0.187649	-1.41973	0.403026	1.34937	0.319224	-1.21314	0.00167335	-1.80692	0.286266	1.34935	1.39235e-10	2.58009
REACTOME_PRE_NOTCH_PROCESSING_IN_GOLGI	0.916748	-0.85299	0.914055	-0.848403	1	0.575268	0.840703	-0.915311	0.00209251	1.74993	1.00938e-09	2.34163
REACTOME_PRE_NOTCH_PROCESSING_IN_THE_ENDOPLASMIC_RETICULUM	0.444446	1.22949	0.254639	-1.5971	0.807611	0.915168	0.636752	1.01738	0.164317	1.53166	0.931306	0.657673
REACTOME_PREGNENOLONE_BIOSYNTHESIS	0.855697	0.83408	0.792681	-0.954465	0.547426	1.1477	0.807133	0.856925	0.76684	0.975209	0.716703	-0.928521
REACTOME_PRESYNAPTIC_DEPOLARIZATION_AND_CALCIUM_CHANNEL_OPENING	0.268733	-1.40255	0.973293	0.591546	0.583765	-1.11311	0.614411	-1.07507	0.971495	0.632166	0.489827	-1.14595
REACTOME_PRESYNAPTIC_FUNCTION_OF_KAINATE_RECEPTORS	0.705793	1.00933	0.538687	1.31838	0.141946	1.55677	0.0348297	1.80971	0.724862	1.02029	0.0348357	-1.66731
REACTOME_PREVENTION_OF_PHAGOSOMAL_LYSOSOMAL_FUSION	0.813091	0.90483	0.985047	-0.589092	0.749849	0.95399	0.889332	0.78367	0.357543	1.34824	0.629899	1.0174
REACTOME_PROCESSING_AND_ACTIVATION_OF_SUMO	0.950537	-0.710626	0.392907	-1.46784	0.572	-1.11166	0.782323	-0.907465	0.411817	1.3308	0.621046	1.02592
REACTOME_PROCESSING_OF_CAPPED_INTRON_CONTAINING_PRE_MRNA	0.550522	-1.14153	0.862803	0.821452	0.17374	-1.551	0.13033	-1.52912	0.929935	0.733172	0.181082	1.55351
REACTOME_PROCESSING_OF_CAPPED_INTRONLESS_PRE_MRNA	0.043463	-1.41845	0.131047	-1.4249	7.89511e-26	-2.77687	5.02399e-25	-2.50237	0.990749	-0.90456	3.60273e-05	1.71211
REACTOME_PROCESSING_OF_DNA_DOUBLE_STRAND_BREAK_ENDS	0.321661	-1.32585	0.932459	-0.741894	0.000887603	-2.06827	0.000221979	-2.04541	0.979716	0.671993	0.311671	1.27047
REACTOME_PROCESSING_OF_INTRONLESS_PRE_MRNAS	0.0291531	-1.57322	0.914055	-0.84827	0.0619144	-1.49375	0.0157882	-1.60234	1	0.664625	9.30345e-05	1.93165
REACTOME_PROCESSING_OF_SMDT1	0.414416	-1.27028	0.581107	-1.19959	0.00099704	-2.13039	0.00345049	-1.92265	0.532951	-1.17018	0.800279	0.846243
REACTOME_PROCESSIVE_SYNTHESIS_ON_THE_C_STRAND_OF_THE_TELOMERE	0.234662	-1.44321	0.617279	-1.16783	0.0494854	-1.80374	0.0835459	-1.61234	0.636677	-1.06054	0.187104	1.46453
REACTOME_PROCESSIVE_SYNTHESIS_ON_THE_LAGGING_STRAND	0.129221	-1.52619	0.568034	-1.20955	0.095535	-1.61323	0.0311195	-1.71538	0.446018	-1.25126	0.874683	-0.758734
REACTOME_PROGRAMMED_CELL_DEATH	0.25706	-1.4236	0.724107	-1.05677	0.18711	-1.47482	0.136138	-1.55042	0.356547	-1.34385	0.83749	-0.805676
REACTOME_PROLACTIN_RECEPTOR_SIGNALING	0.338945	1.16421	0.422617	1.18961	9.39947e-05	-1.79176	0.000239134	-1.68547	0.0388681	1.47528	2.48555e-08	2.06184
REACTOME_PROLONGED_ERK_ACTIVATION_EVENTS	0.341191	-1.34476	0.523124	-1.29236	0.981594	-0.692235	0.403749	1.21893	0.880366	-0.831838	0.988255	0.525355
REACTOME_PROPIONYL_COA_CATABOLISM	0.0906821	1.67948	0.405725	1.48057	0.981594	-0.707742	0.959914	0.710659	0.239717	1.48808	0.0108062	1.87723
REACTOME_PROSTACYCLIN_SIGNALLING_THROUGH_PROSTACYCLIN_RECEPTOR	0.465018	-1.19782	0.82087	-0.917215	0.180147	-1.48761	0.0990499	-1.50338	0.280036	-1.39299	0.535554	1.14696
REACTOME_PROSTANOID_LIGAND_RECEPTORS	0.903569	0.78532	0.977481	0.595536	0.482861	1.17225	1	0.522411	0.350958	1.35482	0.450097	1.18975
REACTOME_PROTEIN_FOLDING	0.705463	-1.0354	0.745475	1.04827	0.997814	0.63458	1	-0.507255	0.905958	-0.793851	0.898932	-0.693758
REACTOME_PROTEIN_LOCALIZATION	0.985552	-0.734936	0.726204	1.01671	0.943829	-0.836877	0.16714	-1.34194	0.308167	1.31335	0.063121	1.49524
REACTOME_PROTEIN_METHYLATION	6.97201e-07	-1.96778	0.185614	-1.43773	8.74579e-08	-2.12403	4.42012e-12	-2.27089	0.565637	-1.06527	0.988792	0.751591
REACTOME_PROTEIN_PROTEIN_INTERACTIONS_AT_SYNAPSES	0.700563	-1.00652	0.983235	-0.593646	0.141946	-1.52652	0.0457558	-1.68726	0.93268	0.750454	0.315074	1.32279
REACTOME_PROTEIN_REPAIR	0.447753	1.15548	0.492072	1.2527	0.000158229	2.02556	6.99067e-06	2.30094	0.340161	1.28989	0.110797	-1.42338
REACTOME_PROTEIN_UBIQUITINATION	0.182581	1.56843	0.26573	1.61247	0.511164	1.18472	0.614411	1.03083	0.271897	1.4509	0.0154582	1.75472
REACTOME_PROTON_COUPLED_MONOCARBOXYLATE_TRANSPORT	0.418614	-1.19211	0.886	-0.876264	0.001652	-1.83518	0.000251215	-1.88176	0.957515	0.77859	4.09275e-05	2.02935
REACTOME_PTEN_REGULATION	0.946407	-0.754002	0.708497	1.11709	0.702143	-1.03793	0.706561	-1.02017	0.915098	-0.770153	0.405375	1.27322
REACTOME_PTK6_EXPRESSION	0.97165	0.824301	0.509076	-1.18345	4.18324e-07	-2.12344	0.00692146	-1.58895	0.534123	1.10625	0.00395121	1.63254
REACTOME_PTK6_PROMOTES_HIF1A_STABILIZATION	0.726869	1.00867	0.862511	0.822709	0.987523	0.625081	0.400914	1.30314	0.823482	0.928862	0.516357	1.1783
REACTOME_PTK6_REGULATES_CELL_CYCLE	0.199937	1.52551	0.515726	1.31748	0.988649	0.648948	0.322486	1.36157	0.181526	1.41878	0.197784	1.40246
REACTOME_PTK6_REGULATES_PROTEINS_INVOLVED_IN_RNA_PROCESSING	0.7008	-1.03282	0.861933	0.830672	0.726605	0.970948	0.652723	1.01901	0.900752	0.805675	0.846107	-0.78693
REACTOME_PTK6_REGULATES_RHO_GTPASES_RAS_GTPASE_AND_MAP_KINASES	0.73704	-0.994753	0.934713	-0.680782	0.390527	-1.27192	0.717273	-1.01605	0.582433	-1.16462	0.988792	-0.501757
REACTOME_PTK6_REGULATES_RTKS_AND_THEIR_EFFECTORS_AKT1_AND_DOK1	0.664871	1.03422	0.726204	1.02918	0.772901	0.929749	0.849999	0.846508	0.224698	1.49269	0.464008	1.17194
REACTOME_PURINE_CATABOLISM	0.858375	-0.846521	0.546609	-1.25711	1	-0.58479	0.843908	-0.836561	0.262415	1.47971	0.509889	1.13612
REACTOME_PURINE_RIBONUCLEOSIDE_MONOPHOSPHATE_BIOSYNTHESIS	0.25706	-1.41757	0.872975	0.826002	0.434994	-1.19876	0.0499855	-1.67854	0.738543	0.982151	0.585396	1.06893
REACTOME_PURINE_SALVAGE	0.303045	-1.37992	0.753166	-1.01491	0.773326	-0.931533	0.626196	-1.0689	0.854226	-0.861468	0.420352	-1.23242
REACTOME_PURINERGIC_SIGNALING_IN_LEISHMANIASIS_INFECTION	0.231487	-1.44706	0.778622	-0.980419	0.0398836	-1.7571	0.161562	-1.46707	0.639725	-1.0723	0.74268	0.896793
REACTOME_PYRIMIDINE_CATABOLISM	0.542656	1.10349	0.62258	1.15221	0.795819	0.915992	0.771108	-0.944931	0.122578	1.57705	0.0965747	1.6224
REACTOME_PYRIMIDINE_SALVAGE	0.455175	-1.22455	0.933727	0.657664	0.969742	0.69333	0.706779	-0.97599	0.768142	0.970214	0.485161	1.19353
REACTOME_PYRUVATE_METABOLISM	0.609116	-1.09679	0.977481	-0.612043	0.724237	-0.972013	0.892002	-0.788897	0.551303	1.16811	0.362471	1.31656
REACTOME_PYRUVATE_METABOLISM_AND_CITRIC_ACID_TCA_CYCLE	0.341191	-1.32017	0.783039	-0.9579	0.0085349	-1.92283	0.0259038	-1.7394	0.522534	-1.14671	0.656521	0.986053
REACTOME_RA_BIOSYNTHESIS_PATHWAY	0.112956	-1.48163	0.603482	-1.16123	0.00149323	-1.88845	0.00388905	-1.78949	0.674473	-1.0017	0.380376	1.17248
REACTOME_RAB_GEFS_EXCHANGE_GTP_FOR_GDP_ON_RABS	0.655475	1.02946	0.753659	0.985389	0.170304	1.47492	0.850905	0.827373	0.511255	1.20185	0.871823	0.744473
REACTOME_RAB_GERANYLGERANYLATION	0.891285	-0.871054	0.240806	-1.41698	0.0293819	-1.52861	0.614411	-1.04297	0.362233	1.24139	0.216084	1.25985
REACTOME_RAB_REGULATION_OF_TRAFFICKING	0.6552	1.00567	0.810989	-0.944928	0.373433	-1.19078	0.703387	-0.995503	0.108395	1.53381	0.0113409	1.76208
REACTOME_RAF_ACTIVATION	0.852441	-0.905907	0.0276018	-1.67044	0.0289542	-1.5008	0.731978	-0.976339	0.411817	1.18184	0.420352	1.12356
REACTOME_RAF_INDEPENDENT_MAPK1_3_ACTIVATION	0.965892	0.768364	0.681643	1.07597	0.406066	-1.19883	0.688672	-1.0081	0.579998	1.11639	0.171522	1.43032
REACTOME_RAP1_SIGNALLING	0.133954	1.5406	0.721356	1.05059	0.902622	0.828801	0.735323	0.946368	0.0922648	1.59491	0.311147	1.30909
REACTOME_RAS_ACTIVATION_UPON_CA2_INFLUX_THROUGH_NMDA_RECEPTOR	0.938367	0.756802	0.977481	-0.625932	0.936623	0.763391	0.937822	-0.772448	0.804695	0.93591	0.562685	1.065
REACTOME_RAS_PROCESSING	0.759104	-0.954912	0.992794	0.530134	0.759631	0.940618	0.950558	-0.75886	0.639934	-1.04578	0.0368065	-1.72426
REACTOME_RAS_SIGNALING_DOWNSTREAM_OF_NF1_LOSS_OF_FUNCTION_VARIANTS	0.154606	-1.52262	0.783039	-0.971883	0.778802	-0.931389	0.113948	-1.5735	1	-0.589872	0.204752	1.40197
REACTOME_REACTIONS_SPECIFIC_TO_THE_COMPLEX_N_GLYCAN_SYNTHESIS_PATHWAY	0.405736	-1.27771	0.952887	-0.659749	1	0.592841	0.820145	0.871952	0.994015	-0.576415	0.44656	-1.21415
REACTOME_RECEPTOR_MEDIATED_MITOPHAGY	0.846327	-0.86356	0.672229	1.14646	0.99821	0.615555	0.811328	-0.886664	1	-0.529221	0.897094	-0.700131
REACTOME_RECEPTOR_TYPE_TYROSINE_PROTEIN_PHOSPHATASES	0.718449	-1.00184	0.814795	-0.923765	0.395215	-1.22789	0.263333	-1.38307	0.825506	0.908665	0.928025	0.671479
REACTOME_RECOGNITION_AND_ASSOCIATION_OF_DNA_GLYCOSYLASE_WITH_SITE_CONTAINING_AN_AFFECTED_PURINE	0.451048	1.21856	0.461925	1.42074	0.0215325	1.78498	0.00538256	2.03244	0.582252	1.14385	0.450768	-1.1871
REACTOME_RECOGNITION_OF_DNA_DAMAGE_BY_PCNA_CONTAINING_REPLICATION_COMPLEX	0.0276196	-1.67595	0.509787	1.22168	0.179345	-1.35613	0.00394613	-1.78699	0.162848	1.46735	1.28918e-08	2.47695
REACTOME_RECRUITMENT_OF_MITOTIC_CENTROSOME_PROTEINS_AND_COMPLEXES	0.0141602	-1.82246	0.507818	-1.2887	0.0057199	-1.88028	0.0284996	-1.69228	0.362233	-1.2766	0.533542	1.08191
REACTOME_RECRUITMENT_OF_NUMA_TO_MITOTIC_CENTROSOMES	0.489802	-1.13522	0.317989	-1.38737	0.0385404	-1.5409	0.131318	-1.37662	0.308167	-1.20431	0.794237	-0.896375
REACTOME_RECYCLING_OF_BILE_ACIDS_AND_SALTS	0.421338	-1.18463	0.256548	-1.44955	0.119385	-1.39899	0.174006	-1.35595	0.314762	-1.18914	0.876153	-0.837279
REACTOME_RECYCLING_OF_EIF2_GDP	0.621282	1.09675	0.993428	0.480153	0.675173	0.999503	0.610349	1.04692	0.419681	1.31505	0.735859	0.902322
REACTOME_RECYCLING_PATHWAY_OF_L1	0.464551	-1.21039	0.938237	-0.676562	0.21033	-1.46493	0.0375775	-1.67736	0.1664	-1.56455	0.671297	0.965448
REACTOME_REDUCTION_OF_CYTOSOLIC_CA_LEVELS	0.737167	0.96418	0.669761	-1.10209	1	0.674601	0.691411	0.984113	0.311676	1.36331	0.378715	1.1916
REACTOME_REELIN_SIGNALLING_PATHWAY	0.58977	1.12608	0.730995	-1.05576	0.916699	0.775368	0.984022	-0.668496	0.570469	1.16574	0.553047	1.10396
REACTOME_REGULATED_PROTEOLYSIS_OF_P75NTR	0.510924	1.20157	0.71079	1.13239	0.831911	0.877533	0.312121	1.3875	0.570948	1.1809	0.726152	-0.948004
REACTOME_REGULATION_BY_C_FLIP	0.190782	1.56548	0.515226	1.32554	0.188333	-1.47881	0.936771	-0.73436	0.262459	1.47674	0.300251	1.40674
REACTOME_REGULATION_OF_BETA_CELL_DEVELOPMENT	0.257084	1.45543	0.494192	1.34798	0.958997	-0.733311	0.824607	-0.872875	0.227621	1.52027	0.0729309	1.6446
REACTOME_REGULATION_OF_CHOLESTEROL_BIOSYNTHESIS_BY_SREBP_SREBF_	0.452796	1.19443	0.996083	-0.538906	0.240786	1.37635	0.192389	1.45782	0.341959	1.33403	0.764979	-0.884312
REACTOME_REGULATION_OF_COMMISSURAL_AXON_PATHFINDING_BY_SLIT_AND_ROBO	0.284618	1.31583	0.787239	-0.95849	0.0564653	-1.57209	0.297371	-1.27126	0.520752	1.16418	0.231565	1.27441
REACTOME_REGULATION_OF_CYTOSKELETAL_REMODELING_AND_CELL_SPREADING_BY_IPP_COMPLEX_COMPONENTS	0.833853	0.884847	0.766873	0.980959	0.149661	1.58447	0.042498	1.76969	0.520752	-1.20126	0.122594	-1.54919
REACTOME_REGULATION_OF_EXPRESSION_OF_SLITS_AND_ROBOS	0.769165	0.950917	0.979265	-0.592535	0.63843	1.05435	0.441884	1.18732	0.382374	1.34352	0.999382	-0.452509
REACTOME_REGULATION_OF_FOXO_TRANSCRIPTIONAL_ACTIVITY_BY_ACETYLATION	1.80805e-17	-2.41518	0.00814263	-1.65879	1.06099e-17	-2.67065	5.16482e-20	-2.56177	0.994015	0.737979	6.23209e-06	1.88268
REACTOME_REGULATION_OF_FZD_BY_UBIQUITINATION	0.887379	0.830621	0.829504	-0.902919	0.720873	-0.970397	0.805737	-0.886199	0.562653	1.16581	0.303094	1.3962
REACTOME_REGULATION_OF_GENE_EXPRESSION_BY_HYPOXIA_INDUCIBLE_FACTOR	0.648659	-1.04722	0.620297	-1.1828	0.583512	1.08436	0.611944	1.0447	1	0.505603	0.489827	-1.15417
REACTOME_REGULATION_OF_GENE_EXPRESSION_IN_BETA_CELLS	0.284618	1.40002	0.919521	0.712566	0.860992	0.820798	0.132307	1.6089	0.323458	1.41273	0.369825	1.30743
REACTOME_REGULATION_OF_GENE_EXPRESSION_IN_EARLY_PANCREATIC_PRECURSOR_CELLS	0.985552	-0.64213	0.876535	-0.802504	0.657145	1.02297	0.229609	1.60952	0.971495	-0.637419	0.55966	-1.09002
REACTOME_REGULATION_OF_GENE_EXPRESSION_IN_LATE_STAGE_BRANCHING_MORPHOGENESIS_PANCREATIC_BUD_PRECURSOR_CELLS	0.555887	1.1718	0.509076	1.27337	0.0288365	1.45214	0.0737677	1.5016	0.971495	0.653033	0.297874	-1.27868
REACTOME_REGULATION_OF_GLUCOKINASE_BY_GLUCOKINASE_REGULATORY_PROTEIN	0.284618	1.41519	0.997814	-0.456724	0.509652	1.16519	0.652723	1.00189	0.340161	1.38223	0.649077	0.990473
REACTOME_REGULATION_OF_GLYCOLYSIS_BY_FRUCTOSE_2_6_BISPHOSPHATE_METABOLISM	0.370403	-1.26734	0.181921	-1.70675	0.000705849	-2.04312	0.00810604	-1.83225	0.658885	-1.04792	0.60409	1.01804
REACTOME_REGULATION_OF_HSF1_MEDIATED_HEAT_SHOCK_RESPONSE	0.188532	1.48769	0.578324	1.23064	0.635611	1.02797	0.902602	-0.766057	0.542095	1.18291	0.519592	1.11754
REACTOME_REGULATION_OF_IFNA_SIGNALING	0.583038	-1.08004	0.665409	-1.08567	0.00469657	-1.7495	2.65543e-05	-2.00254	0.823394	0.934209	0.18329	1.31097
REACTOME_REGULATION_OF_IFNG_SIGNALING	0.0138455	1.8638	0.669153	1.12591	0.700597	0.988055	0.451678	1.19924	0.323785	1.39261	0.145516	1.5898
REACTOME_REGULATION_OF_INNATE_IMMUNE_RESPONSES_TO_CYTOSOLIC_DNA	0.374748	1.31793	0.268398	1.5809	0.986896	0.680439	1	0.593657	0.23457	1.47789	0.0245781	1.79723
REACTOME_REGULATION_OF_INSULIN_LIKE_GROWTH_FACTOR_IGF_TRANSPORT_AND_UPTAKE_BY_INSULIN_LIKE_GROWTH_FACTOR_BINDING_PROTEINS_IGFBPS_	0.637389	1.06229	0.268398	-1.63548	0.0950715	-1.67088	0.431212	-1.20968	0.725143	1.01354	0.539359	1.09763
REACTOME_REGULATION_OF_INSULIN_SECRETION	0.195478	1.33037	0.885754	0.865625	0.165223	1.32507	0.113948	1.41369	0.349174	1.28978	0.132098	-1.38741
REACTOME_REGULATION_OF_KIT_SIGNALING	0.577368	1.07543	0.700436	1.05278	0.0708969	1.53502	0.00851829	1.73851	0.320742	1.32264	0.475611	-1.11206
REACTOME_REGULATION_OF_LIPID_METABOLISM_BY_PPARALPHA	0.298253	1.38847	0.931458	0.730695	0.903046	0.800756	0.842633	0.846355	0.285282	1.42328	0.523205	1.1333
REACTOME_REGULATION_OF_LOCALIZATION_OF_FOXO_TRANSCRIPTION_FACTORS	0.0252175	1.53325	0.983812	0.735353	0.823662	-0.925204	0.526415	-1.10119	0.154274	1.43238	0.00594806	1.65583
REACTOME_REGULATION_OF_MECP2_EXPRESSION_AND_ACTIVITY	0.946407	-0.72639	0.412832	-1.42834	0.188333	-1.48169	0.219945	-1.44275	0.994015	0.558055	0.736842	0.894997
REACTOME_REGULATION_OF_MRNA_STABILITY_BY_PROTEINS_THAT_BIND_AU_RICH_ELEMENTS	0.0776858	1.59149	0.613897	-1.16878	1	-0.616808	1	-0.538626	0.684667	1.03149	0.277888	1.31555
REACTOME_REGULATION_OF_PLK1_ACTIVITY_AT_G2_M_TRANSITION	0.97165	-0.763019	0.9596	-0.774765	1.47503e-06	-2.20931	1.09876e-06	-2.12911	0.315039	1.29126	1.69558e-05	2.04812
REACTOME_REGULATION_OF_PTEN_GENE_TRANSCRIPTION	0.55116	-1.09696	0.475517	-1.25052	0.0640032	-1.47715	0.127654	-1.41045	0.488117	-1.09101	0.46709	1.1068
REACTOME_REGULATION_OF_PTEN_LOCALIZATION	0.894795	0.860084	0.617279	-1.14494	0.0169581	-1.71013	0.232553	-1.3244	0.854226	0.898059	0.853702	0.844369
REACTOME_REGULATION_OF_PTEN_MRNA_TRANSLATION	0.461402	-1.22885	0.534019	-1.28699	0.869107	-0.822628	0.798538	-0.89269	0.421591	1.31523	0.369825	1.30769
REACTOME_REGULATION_OF_PTEN_STABILITY_AND_ACTIVITY	0.117501	1.65175	0.534019	-1.28982	1	-0.501936	0.836075	0.874282	0.66307	1.06848	0.203268	1.49277
REACTOME_REGULATION_OF_PYRUVATE_DEHYDROGENASE_PDH_COMPLEX	0.729787	-0.975624	0.916908	-0.83446	3.63332e-06	-2.21466	0.000541157	-1.88473	0.323785	1.3032	2.48482e-05	2.05789
REACTOME_REGULATION_OF_RAS_BY_GAPS	0.284618	-1.36933	0.4271	-1.40719	0.00894475	-1.97228	0.0422445	-1.69716	0.402276	-1.31037	0.950074	0.62973
REACTOME_REGULATION_OF_RUNX1_EXPRESSION_AND_ACTIVITY	0.418614	-1.20443	0.751643	-1.0127	0.000301188	-1.93171	0.004213	-1.72158	0.562653	1.10721	0.0647759	1.50508
REACTOME_REGULATION_OF_RUNX2_EXPRESSION_AND_ACTIVITY	0.375318	1.30575	0.384823	-1.45845	0.99927	0.655123	0.550707	1.08464	0.983783	0.644246	0.675573	0.965805
REACTOME_REGULATION_OF_RUNX3_EXPRESSION_AND_ACTIVITY	0.632674	-1.04536	0.961523	-0.765346	8.99327e-06	-2.14568	0.000116375	-1.95383	0.314762	1.32055	1.32404e-05	2.14649
REACTOME_REGULATION_OF_SIGNALING_BY_CBL	0.721239	-0.980399	0.931458	-0.789859	1.58149e-05	-2.21964	0.00058327	-1.89315	0.295265	1.35123	0.000199072	2.00606
REACTOME_REGULATION_OF_SIGNALING_BY_NODAL	0.052382	1.74528	0.512038	1.3252	0.918688	0.799818	0.991636	-0.67277	0.154274	1.53709	0.100518	1.61165
REACTOME_REGULATION_OF_TLR_BY_ENDOGENOUS_LIGAND	0.985552	0.59484	0.974594	-0.607101	0.93943	0.735375	1	-0.606334	0.93268	-0.738343	0.804197	-0.823462
REACTOME_REGULATION_OF_TNFR1_SIGNALING	0.73185	0.98457	0.493224	1.35841	0.361901	-1.29059	0.207584	-1.45386	0.245132	1.50708	0.00413535	1.96471
REACTOME_REGULATION_OF_TP53_ACTIVITY	0.451048	-1.19528	0.0362121	-1.90055	0.189655	-1.41942	0.11037	-1.53464	0.696666	1.03126	0.737576	0.923335
REACTOME_REGULATION_OF_TP53_ACTIVITY_THROUGH_ACETYLATION	0.505448	-1.10394	0.779203	-0.985242	0.00169783	-1.70493	0.01498	-1.5054	0.860027	0.928779	0.41431	1.10018
REACTOME_REGULATION_OF_TP53_ACTIVITY_THROUGH_ASSOCIATION_WITH_CO_FACTORS	0.505448	1.13011	0.730321	1.01905	0.018266	-1.73197	0.206621	-1.3652	0.971495	-0.752472	0.772546	0.89659
REACTOME_REGULATION_OF_TP53_ACTIVITY_THROUGH_METHYLATION	0.966795	0.694239	0.669153	-1.13224	1	-0.56696	0.68131	0.991914	0.901909	0.788446	0.869351	-0.761142
REACTOME_REGULATION_OF_TP53_ACTIVITY_THROUGH_PHOSPHORYLATION	0.555887	-1.11329	0.680767	-1.10075	0.58472	-1.07204	0.126861	-1.47423	1	-0.611477	0.726152	-0.917669
REACTOME_REGULATION_OF_TP53_EXPRESSION_AND_DEGRADATION	0.0348096	-1.58886	0.472947	-1.25	0.01357	-1.64494	0.0717868	-1.48284	0.900752	0.866793	0.436986	1.13268
REACTOME_RELEASE_OF_APOPTOTIC_FACTORS_FROM_THE_MITOCHONDRIA	0.999	0.670472	0.786144	-0.959094	0.509652	-1.11218	0.369569	-1.22758	0.352339	1.30297	0.23505	1.32335
REACTOME_RELEASE_OF_HH_NP_FROM_THE_SECRETING_CELL	0.999406	-0.504824	0.688031	1.13805	0.93441	-0.756258	0.568244	-1.12139	0.507932	1.22744	0.681377	0.992707
REACTOME_REMOVAL_OF_AMINOTERMINAL_PROPEPTIDES_FROM_GAMMA_CARBOXYLATED_PROTEINS	0.757104	0.98828	0.717314	1.09495	0.0353139	1.52783	0.0548205	1.5879	0.836	0.937223	0.737746	-0.946592
REACTOME_REMOVAL_OF_THE_FLAP_INTERMEDIATE_FROM_THE_C_STRAND	0.837211	0.865263	0.898842	-0.781793	0.441429	1.23877	0.405892	1.28711	0.920859	-0.772986	0.667676	-1.02815
REACTOME_REPRESSION_OF_WNT_TARGET_GENES	0.207774	-1.48303	0.710829	-1.08686	0.174041	-1.5557	0.0361768	-1.71035	0.495867	-1.2346	0.950074	0.640354
REACTOME_REPRODUCTION	0.446459	1.23585	0.41653	-1.41787	0.779618	-0.92553	0.979673	0.679756	0.535809	1.19728	0.736842	0.904251
REACTOME_RESOLUTION_OF_ABASIC_SITES_AP_SITES_	0.188532	-1.34874	0.613897	1.11047	0.411655	-1.14505	0.0378846	-1.469	0.539686	1.10991	1.32662e-07	2.18145
REACTOME_RESOLUTION_OF_AP_SITES_VIA_THE_MULTIPLE_NUCLEOTIDE_PATCH_REPLACEMENT_PATHWAY	0.0520761	-1.61832	0.911623	-0.814295	0.149094	-1.44333	0.00345049	-1.83932	0.856052	-0.89129	0.874683	0.813443
REACTOME_RESOLUTION_OF_D_LOOP_STRUCTURES	0.198075	-1.45691	0.85174	0.857696	0.18711	-1.44287	0.0388956	-1.67149	0.923227	-0.802594	0.529968	1.07695
REACTOME_RESOLUTION_OF_D_LOOP_STRUCTURES_THROUGH_SYNTHESIS_DEPENDENT_STRAND_ANNEALING_SDSA_	0.211071	-1.41237	0.386334	-1.48134	0.513158	-1.1201	0.724447	-0.974265	0.24576	-1.43516	0.419337	-1.17753
REACTOME_RESOLUTION_OF_SISTER_CHROMATID_COHESION	0.26097	-1.38586	0.629823	-1.15332	0.712957	-0.981833	0.543949	-1.12449	0.276934	-1.42112	0.510193	-1.10835
REACTOME_RESPIRATORY_ELECTRON_TRANSPORT	0.452796	-1.14718	0.665409	-1.07657	0.0604708	-1.45295	0.267863	-1.24973	0.55611	-1.04632	0.181069	1.28086
REACTOME_RESPIRATORY_ELECTRON_TRANSPORT_ATP_SYNTHESIS_BY_CHEMIOSMOTIC_COUPLING_AND_HEAT_PRODUCTION_BY_UNCOUPLING_PROTEINS_	4.54085e-06	-2.05638	0.234335	-1.44995	1.22386e-10	-2.50877	1.64375e-11	-2.40452	0.856052	0.913973	1.13271e-06	2.1575
REACTOME_RESPONSE_OF_EIF2AK1_HRI_TO_HEME_DEFICIENCY	4.72298e-07	-2.02777	0.00637237	-1.78961	8.99794e-14	-2.63918	5.08635e-12	-2.36204	0.900752	0.880423	3.69907e-06	2.04656
REACTOME_RESPONSE_OF_EIF2AK4_GCN2_TO_AMINO_ACID_DEFICIENCY	0.981545	0.649011	0.462981	1.40376	0.997349	0.644834	0.536468	-1.13204	0.24576	1.46723	0.527296	1.12635
REACTOME_RESPONSE_OF_MTB_TO_PHAGOCYTOSIS	2.38696e-20	-2.63958	0.00637237	-1.80894	7.44831e-15	-2.72052	7.64517e-21	-2.75184	1	0.568917	0.00149696	1.7255
REACTOME_RESPONSE_TO_ELEVATED_PLATELET_CYTOSOLIC_CA2_	0.0797376	1.66803	0.814795	-0.917617	0.547426	-1.0961	0.989532	-0.685885	0.0332487	1.73056	0.0510664	1.72275
REACTOME_RESPONSE_TO_METAL_IONS	0.50305	1.07475	0.868558	-0.895968	0.787261	0.958044	0.959226	-0.79778	0.138408	1.41189	0.138634	1.33301
REACTOME_RET_SIGNALING	0.846668	0.852973	0.99941	0.384414	0.343736	-1.28908	0.962432	-0.705069	0.551303	1.20084	0.677884	0.996453
REACTOME_RETINOID_CYCLE_DISEASE_EVENTS	0.415374	1.24116	0.546609	-1.22672	0.338752	1.25452	0.180696	1.37749	0.739472	0.992324	0.704762	-0.972648
REACTOME_RETROGRADE_NEUROTROPHIN_SIGNALLING	0.940042	-0.753705	0.983235	0.540296	0.337989	1.35236	0.641247	1.03925	0.900752	-0.82755	0.395572	-1.2642
REACTOME_RETROGRADE_TRANSPORT_AT_THE_TRANS_GOLGI_NETWORK	0.462527	-1.22306	0.631743	-1.16495	0.940384	0.740781	1	0.511896	0.955587	0.710585	0.716703	-0.93792
REACTOME_REVERSIBLE_HYDRATION_OF_CARBON_DIOXIDE	0.509971	-1.13206	0.837824	-0.912445	0.018266	-1.76653	0.0943662	-1.52335	0.978539	0.711645	0.255163	1.27939
REACTOME_RHO_GTPASE_CYCLE	0.695169	1.03244	0.50576	1.37366	0.205176	1.49699	0.310037	1.36538	0.334993	1.38173	0.89516	0.674935
REACTOME_RHO_GTPASE_EFFECTORS	0.172837	1.2904	0.688031	-1.05589	0.158694	1.29719	0.000532826	1.74065	0.507932	1.12638	0.277888	-1.20182
REACTOME_RHO_GTPASES_ACTIVATE_CIT	0.69636	0.995975	0.519363	1.11078	0.832959	-0.943524	0.782323	-0.965492	0.153648	1.30914	6.63327e-08	1.86892
REACTOME_RHO_GTPASES_ACTIVATE_FORMINS	0.467701	1.18861	0.534019	1.27074	0.988238	0.678936	0.738333	0.94376	0.152431	1.57607	0.592572	1.05314
REACTOME_RHO_GTPASES_ACTIVATE_IQGAPS	0.464551	-1.13192	0.617279	-1.11175	0.220741	-1.21767	0.670532	-1.02508	0.978539	0.761189	0.549849	1.04446
REACTOME_RHO_GTPASES_ACTIVATE_KTN1	0.153425	1.52375	0.824468	0.889353	0.811984	0.904079	1	0.590143	0.265248	1.41054	0.341044	1.25512
REACTOME_RHO_GTPASES_ACTIVATE_NADPH_OXIDASES	0.825735	0.883615	0.886731	-0.81048	0.799872	-0.89838	0.773829	-0.919338	0.537978	1.19053	0.625657	1.01426
REACTOME_RHO_GTPASES_ACTIVATE_PAKS	0.0685829	1.67986	0.240611	1.656	0.99927	0.66637	0.98617	0.71839	0.0382714	1.70505	0.0154582	1.86896
REACTOME_RHO_GTPASES_ACTIVATE_PKNS	0.0685829	1.68037	0.961523	-0.683349	0.906354	0.827378	0.526705	1.09228	0.124199	1.57368	0.489827	1.1338
REACTOME_RHO_GTPASES_ACTIVATE_RHOTEKIN_AND_RHOPHILINS	0.97165	-0.765305	0.233068	1.47427	0.675173	-1.00209	0.143008	-1.3532	0.00211024	1.78547	1.2454e-12	2.60968
REACTOME_RHO_GTPASES_ACTIVATE_ROCKS	0.967015	-0.698052	0.82087	0.899372	0.935339	0.739786	0.95938	0.705407	0.381892	1.35867	0.870999	0.736979
REACTOME_RHO_GTPASES_ACTIVATE_WASPS_AND_WAVES	0.148204	1.55308	0.533355	1.27698	0.921809	-0.81437	0.841721	0.859356	0.0282121	1.76277	0.189693	1.43545
REACTOME_RIP_MEDIATED_NFKB_ACTIVATION_VIA_ZBP1	0.17028	1.42228	0.54515	1.24196	1	-0.693777	1	0.664179	0.269436	1.40438	0.06031	1.59128
REACTOME_RIPK1_MEDIATED_REGULATED_NECROSIS	0.176317	1.54828	0.546609	-1.24855	0.511149	-1.13327	0.899899	0.806984	0.282929	1.42096	0.639412	1.01561
REACTOME_RMTS_METHYLATE_HISTONE_ARGININES	0.543272	1.13817	0.669761	1.12186	0.391784	-1.21576	0.334027	-1.28355	0.304911	1.38333	0.0173511	1.85505
REACTOME_RNA_POLYMERASE_I_PROMOTER_ESCAPE	0.0131151	-1.76135	0.836858	-0.916295	0.11675	-1.38864	0.0232654	-1.61539	0.446428	1.19349	1.37745e-05	2.13225
REACTOME_RNA_POLYMERASE_I_TRANSCRIPTION	0.00851894	-1.715	0.396444	1.3301	0.00693002	-1.688	6.49165e-05	-1.9566	0.631272	1.05848	4.13891e-10	2.43369
REACTOME_RNA_POLYMERASE_I_TRANSCRIPTION_INITIATION	0.0253833	-1.59238	0.531836	1.1779	0.00729696	-1.63623	0.000281525	-1.84899	0.907506	0.856466	2.80643e-07	2.14891
REACTOME_RNA_POLYMERASE_I_TRANSCRIPTION_TERMINATION	0.106855	-1.55332	0.35841	-1.43419	0.000555231	-2.02965	0.0120251	-1.73266	0.0377296	-1.7738	0.549849	-1.05896
REACTOME_RNA_POLYMERASE_II_TRANSCRIBES_SNRNA_GENES	0.138205	-1.58346	0.657708	-1.13139	0.0253915	-1.75392	0.0300127	-1.66757	0.198595	-1.48406	0.669408	0.974473
REACTOME_RNA_POLYMERASE_II_TRANSCRIPTION	0.32989	-1.26039	0.792444	-0.964238	6.17797e-11	-2.58144	0.000532826	-1.85155	0.829407	-0.936204	0.00700486	1.68428
REACTOME_RNA_POLYMERASE_II_TRANSCRIPTION_TERMINATION	0.000435403	-1.3533	0.915552	-0.939347	4.14246e-21	-1.88955	4.73058e-30	-1.88872	0.994015	0.883841	4.35822e-12	1.64989
REACTOME_RNA_POLYMERASE_III_CHAIN_ELONGATION	0.421449	-1.19637	0.816734	-0.937526	4.2867e-06	-2.181	1.33507e-07	-2.23034	1	0.604333	0.0134316	1.69051
REACTOME_RNA_POLYMERASE_III_TRANSCRIPTION	0.0957657	-1.58762	0.475522	-1.36217	0.511149	-1.14878	0.207496	-1.41035	0.420571	-1.28609	0.60492	-1.03899
REACTOME_RNA_POLYMERASE_III_TRANSCRIPTION_INITIATION_FROM_TYPE_1_PROMOTER	0.005602	-1.84533	0.031276	-1.85211	0.119385	-1.49384	0.0771859	-1.55321	0.155617	-1.49163	0.553047	-1.05582
REACTOME_RNA_POLYMERASE_III_TRANSCRIPTION_INITIATION_FROM_TYPE_3_PROMOTER	0.0253833	-1.77158	0.0797022	-1.75966	0.10261	-1.53277	0.0642912	-1.55265	0.222038	-1.4644	0.377613	-1.2173
REACTOME_RNA_POLYMERASE_III_TRANSCRIPTION_TERMINATION	0.0352309	-1.75257	0.186445	-1.63824	0.0715552	-1.59576	0.0150783	-1.75073	0.308167	-1.37092	0.786801	0.871141
REACTOME_RNF_MUTANTS_SHOW_ENHANCED_WNT_SIGNALING_AND_PROLIFERATION	0.0683598	-1.63087	0.369774	-1.46638	0.945131	-0.80188	0.518426	-1.14992	0.356667	-1.33416	0.55966	-1.07641
REACTOME_ROBO_RECEPTORS_BIND_AKAP5	0.967015	-0.687599	0.938958	-0.664621	0.193959	1.46621	0.275279	1.4502	0.520752	-1.21109	0.121912	-1.47871
REACTOME_ROLE_OF_ABL_IN_ROBO_SLIT_SIGNALING	0.806304	-0.920425	0.753659	1.00886	0.836398	0.840988	0.706779	-0.975931	0.966329	-0.686694	0.871732	-0.76993
REACTOME_ROLE_OF_LAT2_NTAL_LAB_ON_CALCIUM_MOBILIZATION	0.898132	0.78195	0.919521	0.698949	0.893088	0.795651	0.847364	0.816852	0.828681	0.905312	0.331437	1.34847
REACTOME_ROLE_OF_PHOSPHOLIPIDS_IN_PHAGOCYTOSIS	0.113845	1.47615	0.393025	1.4054	1	-0.643934	0.773829	-0.927678	0.0582812	1.64321	0.0251503	1.72338
REACTOME_ROLE_OF_SECOND_MESSENGERS_IN_NETRIN_1_SIGNALING	0.648659	1.02677	0.753659	-1.00625	1	-0.718121	1	-0.601582	0.474574	1.1998	0.74268	0.921186
REACTOME_RORA_ACTIVATES_GENE_EXPRESSION	0.737167	0.966763	0.232058	-1.57718	1	0.5103	1	-0.489729	0.755978	-0.998716	0.540954	-1.14266
REACTOME_ROS_AND_RNS_PRODUCTION_IN_PHAGOCYTES	0.113187	1.63582	0.933727	-0.731655	0.866055	-0.859334	1	0.596889	0.324562	1.36522	0.198022	1.44331
REACTOME_RRNA_MODIFICATION_IN_THE_MITOCHONDRION	0.0795699	1.57058	0.240806	1.59084	0.810863	0.906109	0.338771	1.23909	0.00134395	1.91986	0.00179048	1.96964
REACTOME_RRNA_MODIFICATION_IN_THE_NUCLEUS_AND_CYTOSOL	0.406564	-1.27417	0.534019	-1.31855	0.216616	-1.43462	0.03551	-1.67925	0.356547	-1.34901	0.49423	-1.18786
REACTOME_RRNA_PROCESSING	3.28215e-06	-2.16092	0.181921	-1.60297	2.00185e-07	-2.3392	4.33287e-11	-2.48448	1.62197e-06	-2.30388	0.436986	-1.15054
REACTOME_RRNA_PROCESSING_IN_THE_MITOCHONDRION	4.71907e-27	-2.60698	1.18451e-06	-2.04303	1.31448e-24	-2.82426	2.30524e-38	-2.87843	1.10378e-08	-2.1103	1	-0.557677
REACTOME_RSK_ACTIVATION	0.221276	-1.45578	0.386334	-1.45866	0.104642	-1.63336	0.00851829	-1.82787	0.227621	-1.54939	0.74884	-0.898765
REACTOME_RUNX1_AND_FOXP3_CONTROL_THE_DEVELOPMENT_OF_REGULATORY_T_LYMPHOCYTES_TREGS_	0.0696915	1.73096	0.4381	1.45366	0.49276	1.22511	0.232257	1.46749	0.362233	1.37572	0.76915	0.851031
REACTOME_RUNX1_INTERACTS_WITH_CO_FACTORS_WHOSE_PRECISE_EFFECT_ON_RUNX1_TARGETS_IS_NOT_KNOWN	0.80077	0.926675	0.576219	1.2827	0.861761	-0.83584	0.507038	-1.17001	0.768496	0.965031	0.801006	0.800007
REACTOME_RUNX1_REGULATES_ESTROGEN_RECEPTOR_MEDIATED_TRANSCRIPTION	0.874357	-0.851103	0.268159	-1.5482	0.19746	-1.37602	0.2591	-1.29795	0.742123	0.993365	0.560368	1.04874
REACTOME_RUNX1_REGULATES_EXPRESSION_OF_COMPONENTS_OF_TIGHT_JUNCTIONS	0.985552	-0.634137	0.614902	1.24608	1	-0.509824	0.691411	-0.99777	1	0.397426	0.322813	1.36354
REACTOME_RUNX1_REGULATES_GENES_INVOLVED_IN_MEGAKARYOCYTE_DIFFERENTIATION_AND_PLATELET_FUNCTION	0.973018	-0.667099	0.670356	1.17248	0.773024	0.924324	0.738333	0.91068	0.971495	0.620274	0.722313	0.952442
REACTOME_RUNX1_REGULATES_TRANSCRIPTION_OF_GENES_INVOLVED_IN_BCR_SIGNALING	0.515811	-1.1186	0.711404	1.03558	1	0.672414	0.328923	-1.22369	0.0647183	1.55628	1.06373e-07	2.26657
REACTOME_RUNX1_REGULATES_TRANSCRIPTION_OF_GENES_INVOLVED_IN_DIFFERENTIATION_OF_HSCS	0.919334	0.72665	0.83223	0.873518	0.691705	-1.02089	0.470842	-1.20631	0.726916	-1.03669	0.553047	1.1087
REACTOME_RUNX1_REGULATES_TRANSCRIPTION_OF_GENES_INVOLVED_IN_DIFFERENTIATION_OF_KERATINOCYTES	0.0359245	-1.51695	0.530059	1.15229	1.7846e-05	-1.97504	8.83202e-07	-2.03544	0.0287643	1.60233	5.93775e-15	2.62313
REACTOME_RUNX1_REGULATES_TRANSCRIPTION_OF_GENES_INVOLVED_IN_DIFFERENTIATION_OF_MYELOID_CELLS	1	0.443243	0.41653	1.46991	0.511149	1.19174	0.523516	1.12596	0.797194	0.946738	0.692837	0.936079
REACTOME_RUNX1_REGULATES_TRANSCRIPTION_OF_GENES_INVOLVED_IN_INTERLEUKIN_SIGNALING	0.5563	1.15535	0.778622	-0.995867	0.970485	-0.694442	0.688672	-1.01087	0.478057	1.26216	0.405509	1.25788
REACTOME_RUNX1_REGULATES_TRANSCRIPTION_OF_GENES_INVOLVED_IN_WNT_SIGNALING	0.959787	0.664043	0.796148	0.992041	0.661273	-1.05771	0.50145	-1.15717	0.935911	0.740885	0.486373	1.20938
REACTOME_RUNX2_REGULATES_BONE_DEVELOPMENT	0.972955	0.601313	0.751643	1.07163	1	-0.499233	0.457243	-1.21408	0.868012	0.873908	0.380376	1.28817
REACTOME_RUNX2_REGULATES_CHONDROCYTE_MATURATION	0.567596	1.08546	0.816602	-0.917463	0.379087	1.24849	0.0422445	1.77639	0.791801	0.944896	0.306318	-1.29105
REACTOME_RUNX2_REGULATES_GENES_INVOLVED_IN_CELL_MIGRATION	0.823065	0.900696	0.995191	-0.489323	0.845782	0.862124	0.746996	0.918449	0.720744	1.05625	0.880924	-0.719438
REACTOME_RUNX2_REGULATES_OSTEOBLAST_DIFFERENTIATION	0.946407	0.705286	0.786144	-0.969308	0.263512	-1.37613	0.713457	-0.969974	0.730336	1.02859	0.897094	0.682833
REACTOME_RUNX3_REGULATES_BCL2L11_BIM_TRANSCRIPTION	0.515811	1.16145	0.876535	0.831471	0.459785	1.19344	0.0759463	1.73644	0.562653	1.15022	0.513417	-1.1236
REACTOME_RUNX3_REGULATES_CDKN1A_TRANSCRIPTION	0.56236	-1.13575	0.335408	-1.51151	0.572978	-1.1465	0.164934	-1.41906	0.735102	-1.0361	0.932191	-0.62078
REACTOME_RUNX3_REGULATES_IMMUNE_RESPONSE_AND_CELL_MIGRATION	0.454122	-1.20873	0.26573	-1.60409	0.719324	-0.980592	0.773829	-0.925266	0.655302	-1.09032	0.708715	-0.945684
REACTOME_RUNX3_REGULATES_NOTCH_SIGNALING	0.550522	-1.14257	0.844178	-0.868825	0.583216	-1.14087	0.312121	-1.31945	0.421591	-1.28188	0.878497	0.716214
REACTOME_RUNX3_REGULATES_P14_ARF	0.268733	1.41859	0.987175	-0.561525	0.726605	0.977511	0.751305	0.927365	0.326964	1.38597	0.538989	1.0973
REACTOME_RUNX3_REGULATES_WNT_SIGNALING	0.341191	1.34894	0.979265	-0.597027	1	-0.552192	0.847691	0.82749	0.825139	0.900553	0.98227	-0.543815
REACTOME_RUNX3_REGULATES_YAP1_MEDIATED_TRANSCRIPTION	0.33437	-1.35115	0.397563	-1.44048	1	-0.516263	0.904553	0.771512	0.474984	-1.24903	0.560368	-1.09119
REACTOME_S_PHASE	0.944828	0.691675	0.981377	0.539477	0.804032	0.966173	0.0295244	1.63359	0.900752	-0.843911	0.489827	-1.14563
REACTOME_SARS_COV_1_INFECTION	0.00474228	-1.6365	0.268398	-1.30028	8.6834e-08	-2.11517	4.18513e-06	-1.90564	0.866611	-0.948413	0.0191521	1.47472
REACTOME_SARS_COV_INFECTIONS	0.341191	1.27973	0.730995	-1.03526	0.169777	-1.37176	0.198244	-1.35275	0.201301	1.44604	0.00832272	1.78914
REACTOME_SCAVENGING_BY_CLASS_A_RECEPTORS	0.165799	1.3516	0.631329	-1.10798	0.257271	-1.24025	0.124779	-1.39753	0.0778909	1.50995	0.00157859	1.83918
REACTOME_SCAVENGING_BY_CLASS_B_RECEPTORS	0.553513	1.11745	0.961733	0.646685	0.257271	1.38579	0.0550699	1.67425	0.453658	1.25191	0.232935	-1.41598
REACTOME_SCAVENGING_BY_CLASS_F_RECEPTORS	0.479476	-1.19314	0.751643	-1.07441	0.482375	-1.17715	0.90945	-0.835005	0.636391	-1.09349	0.24231	-1.31707
REACTOME_SCAVENGING_OF_HEME_FROM_PLASMA	0.837211	0.868993	0.952887	-0.660612	0.940384	0.729364	0.798538	-0.904475	0.852435	-0.87825	0.782391	-0.853336
REACTOME_SCF_SKP2_MEDIATED_DEGRADATION_OF_P27_P21	0.846668	-0.87536	0.431001	-1.39129	0.10261	-1.57175	0.73021	-0.97596	0.653471	1.06981	0.485241	1.12797
REACTOME_SEALING_OF_THE_NUCLEAR_ENVELOPE_NE_BY_ESCRT_III	0.226496	-1.37568	0.85349	-0.881995	2.30802e-05	-2.12042	0.000389453	-1.91637	0.503313	1.16297	0.000268674	2.02356
REACTOME_SELECTIVE_AUTOPHAGY	0.896326	0.822268	0.711963	1.05956	1	-0.558355	1	-0.628001	0.0940792	1.60453	0.0565762	1.70541
REACTOME_SELENOAMINO_ACID_METABOLISM	0.455194	-1.15819	0.914055	-0.840618	0.261332	-1.28572	0.118536	-1.41242	0.65201	1.06094	0.255139	1.24462
REACTOME_SEMA3A_PAK_DEPENDENT_AXON_REPULSION	1.66459e-20	-2.61507	6.12491e-05	-1.98444	1.17857e-14	-2.6633	2.6282e-20	-2.66202	0.923612	-0.88546	0.035517	1.4356
REACTOME_SEMA3A_PLEXIN_REPULSION_SIGNALING_BY_INHIBITING_INTEGRIN_ADHESION	0.0639421	1.76014	0.881614	0.829773	0.263815	1.37336	0.212027	1.51249	0.107347	1.6111	0.596434	1.05842
REACTOME_SEMA4D_IN_SEMAPHORIN_SIGNALING	0.34484	1.34656	0.721356	1.03275	0.0499844	1.73623	0.0132739	1.95084	0.737768	0.992186	0.631633	-1.00641
REACTOME_SEMA4D_INDUCED_CELL_MIGRATION_AND_GROWTH_CONE_COLLAPSE	0.234598	1.42151	0.55604	1.24851	0.18711	1.43664	0.0556684	1.71122	0.2321	1.46335	0.49423	-1.11107
REACTOME_SEMA4D_MEDIATED_INHIBITION_OF_CELL_ATTACHMENT_AND_MIGRATION	0.364341	1.30683	0.546609	1.2515	0.511149	1.13869	0.13033	1.5555	0.320742	1.35378	0.517439	-1.11875
REACTOME_SEMAPHORIN_INTERACTIONS	0.145951	1.57048	0.576219	1.28426	0.0838651	1.61139	0.113071	1.69397	0.378347	1.34848	0.871732	-0.773164
REACTOME_SENESCENCE_ASSOCIATED_SECRETORY_PHENOTYPE_SASP_	0.00240088	1.87527	0.576219	1.15839	0.0111303	1.66835	0.00109086	1.93405	0.0141454	1.72694	0.737576	0.931614
REACTOME_SENSING_OF_DNA_DOUBLE_STRAND_BREAKS	0.221475	-1.33452	0.275915	1.35963	0.626165	-1.02964	0.0823521	-1.44803	0.013858	1.63686	8.2456e-11	2.43494
REACTOME_SEPARATION_OF_SISTER_CHROMATIDS	0.94763	-0.730289	0.85644	0.827746	0.203949	-1.46913	0.307545	-1.35206	0.455808	-1.26988	0.955901	-0.597168
REACTOME_SERINE_BIOSYNTHESIS	0.285021	-1.22078	0.711963	-1.02621	4.24272e-06	-1.92445	0.00085486	-1.6449	0.971495	0.782636	0.0134092	1.51604
REACTOME_SEROTONIN_AND_MELATONIN_BIOSYNTHESIS	0.997404	0.549958	0.4381	-1.36987	0.877036	0.807061	0.525272	-1.16193	0.957515	0.683566	0.508819	-1.1385
REACTOME_SEROTONIN_NEUROTRANSMITTER_RELEASE_CYCLE	0.737167	1.01347	0.762675	1.04969	0.36444	1.24996	0.347791	1.301	0.634139	-1.09497	0.312085	-1.26798
REACTOME_SEROTONIN_RECEPTORS	0.202012	1.48802	0.708158	1.09582	0.106772	1.62258	0.0114929	1.9275	0.813623	0.916927	0.0971905	-1.55391
REACTOME_SHC_MEDIATED_CASCADE_FGFR1	0.999	-0.520859	0.546609	-1.20607	0.836398	0.899407	0.894867	-0.854951	0.446392	-1.20774	0.503814	-1.14229
REACTOME_SHC_MEDIATED_CASCADE_FGFR3	0.981545	-0.657918	0.985047	-0.546974	0.741608	0.945626	1	-0.6124	0.902927	0.807621	0.786801	0.824206
REACTOME_SHC_MEDIATED_CASCADE_FGFR4	0.950537	-0.712719	0.952887	0.654453	0.579535	1.09226	0.998821	-0.620787	0.900752	0.802836	0.485161	1.19465
REACTOME_SHC_RELATED_EVENTS_TRIGGERED_BY_IGF1R	0.966014	-0.700589	0.983812	-0.565202	0.823662	0.872384	0.796186	-0.905766	0.900752	0.802836	0.485161	1.19465
REACTOME_SHC1_EVENTS_IN_EGFR_SIGNALING	0.837211	0.884909	0.923902	-0.726606	0.793664	0.901809	0.939525	-0.743782	0.551303	1.16727	0.906688	0.704287
REACTOME_SHC1_EVENTS_IN_ERBB2_SIGNALING	0.425974	1.2629	0.485097	1.40042	0.533972	1.15153	0.659794	1.00349	0.310201	1.43276	0.200277	1.50035
REACTOME_SHC1_EVENTS_IN_ERBB4_SIGNALING	0.678059	1.01257	0.865985	0.841735	0.455808	1.20051	0.22863	1.49344	0.523325	1.18262	0.411514	1.23044
REACTOME_SIALIC_ACID_METABOLISM	0.927941	-0.753687	0.919175	0.713928	0.958003	0.715979	0.98617	-0.660992	0.738048	0.997921	0.283331	1.40645
REACTOME_SIGNAL_AMPLIFICATION	0.7008	0.995674	0.769241	0.979294	0.536812	1.10524	0.405926	1.15592	0.229911	1.43398	0.361464	1.21648
REACTOME_SIGNAL_ATTENUATION	0.769165	0.941281	0.78776	0.944139	0.90919	0.823959	1	0.65388	0.265248	1.41977	0.0754538	1.61611
REACTOME_SIGNAL_REGULATORY_PROTEIN_FAMILY_INTERACTIONS	0.207774	1.53784	0.783039	0.980547	0.675173	0.999185	0.266586	1.38062	0.256991	1.48445	0.351117	1.32489
REACTOME_SIGNAL_TRANSDUCTION_BY_L1	0.076678	1.71356	0.763298	-1.00341	0.720895	0.986413	0.430533	1.20952	0.265248	1.4522	0.360839	1.29152
REACTOME_SIGNALING_BY_ACTIVIN	0.0276196	1.80865	0.783039	-0.948742	0.629328	1.05553	0.302754	1.31566	0.270241	1.43084	0.716996	0.933045
REACTOME_SIGNALING_BY_BMP	0.985552	-0.612762	0.613897	-1.18802	0.258361	-1.38931	0.85212	-0.817274	0.562653	-1.15529	0.85438	-0.777046
REACTOME_SIGNALING_BY_BRAF_AND_RAF_FUSIONS	0.861466	-0.856619	0.98936	0.571555	0.99821	-0.690691	0.936771	-0.774768	0.971495	-0.720906	0.864698	-0.780506
REACTOME_SIGNALING_BY_CYTOSOLIC_FGFR1_FUSION_MUTANTS	0.19202	1.3711	0.654594	-1.10722	0.99927	-0.76391	1	-0.586772	0.292892	1.34635	0.166493	1.35203
REACTOME_SIGNALING_BY_EGFR	0.0383717	1.83101	0.955923	0.695467	0.99927	-0.667124	0.880709	-0.829147	0.119004	1.60948	0.0629187	1.66157
REACTOME_SIGNALING_BY_EGFR_IN_CANCER	0.116701	1.4666	0.751643	-0.997853	1	0.663407	1	-0.549268	0.503313	1.16859	0.162219	1.42885
REACTOME_SIGNALING_BY_ERBB2	0.368352	1.30885	0.757216	0.996685	0.93441	0.803739	0.746735	-0.951947	0.362233	1.30881	0.169361	1.43361
REACTOME_SIGNALING_BY_ERBB2_ECD_MUTANTS	0.946407	-0.795067	0.708497	-1.0587	0.990589	-0.753121	0.850905	0.890726	0.604905	1.09178	0.183725	1.35595
REACTOME_SIGNALING_BY_ERBB2_IN_CANCER	0.745367	0.964846	0.780426	-0.964765	0.681241	-0.990567	0.504641	-1.15929	0.909788	-0.798774	0.656521	0.985194
REACTOME_SIGNALING_BY_ERBB4	0.487266	1.1702	0.959488	0.677176	0.915603	0.817426	0.943856	-0.7603	0.880366	0.859832	0.36954	1.25618
REACTOME_SIGNALING_BY_ERYTHROPOIETIN	0.768462	0.9521	0.942536	0.754258	0.604382	1.05315	0.585227	1.06891	0.23918	1.40411	0.640959	1.00283
REACTOME_SIGNALING_BY_FGFR	0.0382083	1.7853	0.979265	-0.645523	1	-0.636451	1	-0.619075	0.381892	1.29897	0.187651	1.50144
REACTOME_SIGNALING_BY_FGFR_IN_DISEASE	0.645647	-1.0363	0.751643	1.00019	0.610816	-1.04481	0.691411	-0.999571	0.837749	0.913246	0.221009	1.30122
REACTOME_SIGNALING_BY_FGFR1	0.512614	1.12238	0.89366	0.85666	0.247254	-1.26032	0.494718	-1.12595	0.369509	1.26165	0.0582799	1.6044
REACTOME_SIGNALING_BY_FGFR1_IN_DISEASE	0.387705	1.24888	0.849619	0.886411	0.509652	1.12099	0.741634	0.958652	0.674473	1.05225	0.519592	1.09162
REACTOME_SIGNALING_BY_FGFR2	0.121542	1.4745	0.953	-0.717451	0.83968	-0.888313	0.710331	-0.987761	0.402276	1.28047	0.178043	1.4075
REACTOME_SIGNALING_BY_FGFR2_IIIA_TM	0.618164	-1.04705	0.837113	-0.905326	0.232571	-1.29155	0.243532	-1.32286	0.77773	0.958232	0.142243	1.38561
REACTOME_SIGNALING_BY_FGFR2_IN_DISEASE	0.260375	-1.40089	0.669761	1.07986	0.0109302	-1.91095	0.265897	-1.36408	0.730336	0.999684	0.135436	1.54442
REACTOME_SIGNALING_BY_FGFR3	0.534944	-1.12827	0.914055	0.8072	0.240786	-1.36815	0.241272	-1.34082	0.880366	0.860737	0.174671	1.4186
REACTOME_SIGNALING_BY_FGFR3_FUSIONS_IN_CANCER	0.322196	1.29688	0.730318	1.03365	0.610816	1.04598	0.851271	-0.855364	0.591377	1.10986	0.113504	1.47182
REACTOME_SIGNALING_BY_FGFR4	0.645647	1.06827	0.921804	0.711799	0.892902	-0.823304	0.528589	-1.1596	0.724862	1.01938	0.197506	1.50293
REACTOME_SIGNALING_BY_FGFR4_IN_DISEASE	0.341191	1.30421	0.85489	0.870777	0.759631	0.938651	0.746996	-0.955937	0.629593	1.07793	0.253428	1.33323
REACTOME_SIGNALING_BY_GPCR	0.791166	0.931803	0.721356	-1.07162	0.574865	-1.0873	0.243564	-1.42132	0.866611	-0.855943	0.701641	0.945055
REACTOME_SIGNALING_BY_HEDGEHOG	0.0723268	1.20389	0.13737	1.30294	1.13425e-15	2.09428	1.33615e-18	2.08142	0.011051	1.38293	0.00380182	-1.37458
REACTOME_SIGNALING_BY_HIPPO	0.999406	-0.700468	0.980351	-0.773004	0.214478	-1.22266	0.655619	-1.03627	0.45903	1.14872	0.523322	1.05813
REACTOME_SIGNALING_BY_INSULIN_RECEPTOR	0.967015	0.714572	0.792681	0.937677	0.273881	1.33948	0.191282	1.49818	0.474574	1.24613	0.50399	-1.14018
REACTOME_SIGNALING_BY_INTERLEUKINS	0.0786929	1.54688	0.569966	1.15923	0.93441	0.832086	0.941917	0.819866	0.0064469	1.76187	0.0162613	1.69711
REACTOME_SIGNALING_BY_KIT_IN_DISEASE	3.02399e-07	1.7194	0.132699	1.35053	0.274314	-1.12524	0.551888	-1.06718	5.29928e-12	1.86141	8.77377e-13	2.09204
REACTOME_SIGNALING_BY_LEPTIN	0.138102	1.51046	0.620416	1.15977	0.99927	0.670782	0.957276	-0.745475	0.421591	1.26885	0.425297	1.19746
REACTOME_SIGNALING_BY_MAPK_MUTANTS	0.438688	1.2438	0.832354	-0.899405	0.755897	0.936609	0.619242	1.0263	0.295265	1.45006	0.465019	1.17471
REACTOME_SIGNALING_BY_MEMBRANE_TETHERED_FUSIONS_OF_PDGFRA_OR_PDGFRB	0.736035	0.992461	0.836175	0.868744	0.936623	0.725223	0.646701	0.999543	0.196437	1.51012	0.560217	1.09784
REACTOME_SIGNALING_BY_MET	0.197149	1.54989	0.862803	0.804282	0.756042	0.973369	1	-0.585114	0.639725	1.12196	0.890246	0.683579
REACTOME_SIGNALING_BY_MODERATE_KINASE_ACTIVITY_BRAF_MUTANTS	0.322196	1.24263	0.931458	-0.799672	0.0183154	1.60883	0.123993	1.40586	0.503313	1.15003	0.331437	-1.20561
REACTOME_SIGNALING_BY_MRAS_COMPLEX_MUTANTS	0.14398	1.39337	0.759964	-0.988227	0.948165	0.807926	0.98617	0.750575	0.224757	1.45723	0.260909	1.28496
REACTOME_SIGNALING_BY_MST1	0.387705	1.28663	0.825803	0.871591	0.547194	-1.14896	0.876102	-0.811281	0.352339	1.36732	0.447038	1.23969
REACTOME_SIGNALING_BY_NODAL	0.967015	-0.68068	0.977481	-0.561892	0.98519	0.661866	0.91976	0.72336	0.915098	0.772294	0.333718	-1.29216
REACTOME_SIGNALING_BY_NOTCH	0.896326	-0.810144	0.405725	-1.43628	0.672834	-1.02441	0.941917	-0.718698	0.534123	-1.17878	0.770256	-0.875822
REACTOME_SIGNALING_BY_NOTCH1	0.894795	0.923945	0.675522	-1.04974	0.247254	-1.18905	0.250978	-1.22717	0.000612352	1.67213	9.54391e-10	2.08913
REACTOME_SIGNALING_BY_NOTCH1_HD_DOMAIN_MUTANTS_IN_CANCER	0.364341	1.23594	0.538687	-1.18558	0.881528	-0.885152	0.993833	-0.725487	0.132473	1.48261	0.276899	1.25514
REACTOME_SIGNALING_BY_NOTCH1_PEST_DOMAIN_MUTANTS_IN_CANCER	0.896326	-0.814528	0.785294	-0.956403	0.886029	0.822579	0.851271	0.837572	0.453658	1.25008	0.525969	-1.12289
REACTOME_SIGNALING_BY_NOTCH1_T_7_9_NOTCH1_M1580_K2555_TRANSLOCATION_MUTANT	0.648659	-1.02699	0.41653	-1.31487	0.640009	-1.03149	0.962337	-0.775164	0.520752	1.16714	0.768133	0.911972
REACTOME_SIGNALING_BY_NOTCH2	0.232881	1.48834	0.749094	1.0393	0.300005	1.37083	0.266071	1.56847	0.57899	1.1752	0.675573	-0.979116
REACTOME_SIGNALING_BY_NOTCH3	0.257314	1.37276	0.813666	0.931303	0.711304	-1.00236	0.988062	-0.695169	0.0377296	1.6752	0.53063	1.07371
REACTOME_SIGNALING_BY_NOTCH4	0.100858	1.54518	0.852307	0.871861	0.34316	1.22663	0.20594	1.3422	0.0545087	1.61993	0.71695	0.943867
REACTOME_SIGNALING_BY_NTRK2_TRKB_	1	0.684892	0.985047	-0.703738	0.000307125	-1.88391	0.0157961	-1.62087	0.0597093	1.55871	5.30971e-05	2.01943
REACTOME_SIGNALING_BY_NTRK3_TRKC_	0.509971	1.12213	0.714043	-1.06931	0.99821	0.676137	0.979673	-0.708199	0.717552	1.03025	0.775065	-0.868871
REACTOME_SIGNALING_BY_NTRKS	0.549306	-1.12909	0.607463	-1.19121	0.567972	-1.08397	0.763834	-0.950411	0.474984	-1.23017	0.651683	-0.99928
REACTOME_SIGNALING_BY_NUCLEAR_RECEPTORS	0.0224198	1.50389	0.523124	1.1643	0.961919	0.841832	1	0.678488	0.0112974	1.64082	0.102004	1.37374
REACTOME_SIGNALING_BY_PDGF	0.228905	1.18626	0.49258	1.13184	0.998613	-0.845135	0.612039	-1.05028	0.0228016	1.48496	6.03139e-10	2.07959
REACTOME_SIGNALING_BY_PDGFR_IN_DISEASE	0.217052	1.36139	0.914055	0.818988	0.0310091	1.62772	0.0857078	1.46335	0.735468	0.997104	0.187509	-1.41712
REACTOME_SIGNALING_BY_PDGFRA_TRANSMEMBRANE_JUXTAMEMBRANE_AND_KINASE_DOMAIN_MUTANTS	0.176317	1.46261	0.54515	1.25598	0.834624	-0.889375	0.405892	-1.22498	0.520752	1.18486	0.113907	1.53999
REACTOME_SIGNALING_BY_PTK6	0.46528	1.2033	0.620297	1.17512	0.974862	-0.721703	0.807133	-0.90356	0.587933	1.13669	0.23505	1.43576
REACTOME_SIGNALING_BY_RECEPTOR_TYROSINE_KINASES	0.271662	1.33327	0.480969	1.27662	0.567845	1.08509	0.543949	1.08825	0.0377296	1.65551	0.106192	1.5042
REACTOME_SIGNALING_BY_RETINOIC_ACID	0.000345994	1.48815	0.493224	1.11474	0.0377028	1.31816	0.000559127	1.4238	0.000101001	1.55566	0.199033	1.16795
REACTOME_SIGNALING_BY_RHO_GTPASES	0.806948	0.913265	0.746769	-1.0221	0.747238	-0.951046	0.786189	-0.917316	0.971495	0.695101	0.879739	-0.780076
REACTOME_SIGNALING_BY_ROBO_RECEPTORS	0.277822	1.11871	0.836175	0.961616	1	0.719128	1	0.755329	0.196539	1.23753	0.000172604	1.51806
REACTOME_SIGNALING_BY_SCF_KIT	1.03832e-13	-2.2019	0.13737	-1.45212	1.25633e-14	-2.45184	1.94185e-17	-2.38023	0.673807	1.04221	1.81827e-05	1.77405
REACTOME_SIGNALING_BY_TGF_BETA_RECEPTOR_COMPLEX	0.0218083	1.76067	0.670728	1.09361	0.640348	1.0257	0.759056	0.938823	0.13782	1.50749	0.285021	1.27099
REACTOME_SIGNALING_BY_TGF_BETA_RECEPTOR_COMPLEX_IN_CANCER	0.452796	-1.16101	0.394118	-1.33499	0.0183154	-1.62908	0.0919244	-1.43308	0.474984	1.17264	0.01602	1.69176
REACTOME_SIGNALING_BY_TGFB_FAMILY_MEMBERS	0.678373	1.03903	0.783039	-0.968344	0.655258	-1.03366	0.629328	-1.05985	0.815755	0.926021	0.465347	1.22362
REACTOME_SIGNALING_BY_THE_B_CELL_RECEPTOR_BCR_	0.508002	-1.11779	0.464867	-1.24891	0.0564653	-1.45692	0.25725	-1.27757	0.587933	1.08227	0.0971972	1.40818
REACTOME_SIGNALING_BY_TYPE_1_INSULIN_LIKE_GROWTH_FACTOR_1_RECEPTOR_IGF1R_	0.999	-0.736389	0.721356	-1.02626	1.8509e-07	-2.18349	8.71089e-05	-1.81204	0.674473	1.03977	3.29911e-05	1.89735
REACTOME_SIGNALING_BY_VEGF	0.1388	1.41018	0.993685	-0.626019	0.373881	1.19356	1	-0.669689	0.324562	1.32428	0.656439	0.986036
REACTOME_SIGNALING_BY_WNT	0.0368306	1.52934	0.985047	-0.736596	0.638854	1.02413	0.283015	1.22219	0.197741	1.39936	0.683601	0.973833
REACTOME_SIGNALING_BY_WNT_IN_CANCER	0.812247	-0.953193	0.843096	-0.947708	0.095535	-1.2857	0.250978	-1.20798	0.0963908	1.349	1.59764e-07	1.89131
REACTOME_SIGNALLING_TO_ERKS	0.380675	1.27089	0.577841	1.18643	1	0.655296	0.746735	0.930817	0.738543	0.985737	0.516357	1.08856
REACTOME_SIGNALLING_TO_P38_VIA_RIT_AND_RIN	0.0253833	1.78072	0.534019	1.23574	0.773024	0.933991	0.928035	0.799336	0.0397225	1.65932	0.0607757	1.6254
REACTOME_SIGNALLING_TO_RAS	0.425974	1.29823	0.683425	1.1151	0.978915	-0.729479	0.88578	-0.863273	0.496712	1.19869	0.243556	1.3446
REACTOME_SIRT1_NEGATIVELY_REGULATES_RRNA_EXPRESSION	0.328801	1.34842	0.952887	-0.695618	0.570907	1.09858	0.610404	1.04374	0.156302	1.5452	0.757893	0.871893
REACTOME_SLBP_DEPENDENT_PROCESSING_OF_REPLICATION_DEPENDENT_HISTONE_PRE_MRNAS	0.0564977	-1.58864	0.280942	1.48203	0.294775	-1.23693	0.00197912	-1.80801	0.0951523	1.55686	9.20267e-11	2.58092
REACTOME_SLC_MEDIATED_TRANSMEMBRANE_TRANSPORT	0.503753	-1.19354	0.472947	1.39974	0.266383	-1.38166	0.0300333	-1.7368	0.905958	0.803183	0.138634	1.5387
REACTOME_SLC_TRANSPORTER_DISORDERS	0.515811	-1.07267	0.977481	0.819358	0.00235648	1.65004	0.000235692	1.68441	0.728441	1.01232	0.00100608	-1.6584
REACTOME_SMAC_XIAP_REGULATED_APOPTOTIC_RESPONSE	0.136468	-1.42307	0.232058	-1.50199	0.426614	-1.16445	0.400914	-1.18528	0.546609	-1.06959	0.308004	-1.21284
REACTOME_SMAD2_SMAD3_SMAD4_HETEROTRIMER_REGULATES_TRANSCRIPTION	0.427822	1.25918	0.546609	1.31926	0.878812	-0.821969	0.688672	-0.998921	0.56634	1.17343	0.255163	1.42366
REACTOME_SMALL_INTERFERING_RNA_SIRNA_BIOGENESIS	0.0210334	-1.77566	0.444075	-1.36115	0.0120659	-1.79105	0.0253591	-1.70493	0.866611	0.878093	0.207441	1.37767
REACTOME_SMOOTH_MUSCLE_CONTRACTION	0.929165	0.752659	0.669761	-1.13297	0.274505	-1.40533	0.313076	-1.339	0.719033	1.02532	0.43074	1.22038
REACTOME_SNRNP_ASSEMBLY	0.115573	1.48501	0.924637	0.776994	0.292826	1.29693	0.328867	1.26584	0.314762	1.34932	0.60409	1.01858
REACTOME_SODIUM_CALCIUM_EXCHANGERS	0.117178	-1.50124	0.268398	-1.50334	3.25585e-06	-2.30953	1.11406e-08	-2.34071	0.320742	-1.30147	0.844066	0.855221
REACTOME_SODIUM_COUPLED_PHOSPHATE_COTRANSPORTERS	0.450005	1.23283	0.868558	0.810145	0.981594	0.674548	0.528589	1.10167	0.520752	1.19744	0.861701	0.759732
REACTOME_SODIUM_COUPLED_SULPHATE_DI_AND_TRI_CARBOXYLATE_TRANSPORTERS	0.786118	0.936972	0.77968	-1.02083	0.836398	-0.914457	0.90697	-0.811155	1	-0.4699	0.55966	1.15332
REACTOME_SODIUM_PROTON_EXCHANGERS	0.989626	0.563955	0.546609	1.24286	0.494122	1.18001	0.275797	1.35286	0.904628	-0.836267	0.112157	-1.4068
REACTOME_SOS_MEDIATED_SIGNALLING	0.894795	-0.801686	0.993428	-0.524306	0.916872	0.759699	0.979756	-0.657476	0.570797	-1.17159	0.566095	-1.08281
REACTOME_SPERM_MOTILITY_AND_TAXES	0.97165	-0.680557	0.922908	0.71794	0.766033	-0.936461	0.512493	-1.167	0.403217	1.30957	0.136119	1.55831
REACTOME_SPHINGOLIPID_DE_NOVO_BIOSYNTHESIS	0.761607	-0.9773	0.792444	-0.978165	0.869107	-0.821402	0.99153	0.638532	0.580649	-1.16021	0.529968	-1.14579
REACTOME_SPHINGOLIPID_METABOLISM	0.985552	-0.712122	0.534019	1.23298	0.395503	1.19688	1	0.580472	0.401856	1.27784	0.107162	1.53251
REACTOME_SPRY_REGULATION_OF_FGF_SIGNALING	0.966014	0.810801	0.393025	1.33431	0.452032	1.13976	1	0.740685	0.124407	1.48781	0.0504102	1.52226
REACTOME_SRP_DEPENDENT_COTRANSLATIONAL_PROTEIN_TARGETING_TO_MEMBRANE	0.246939	1.49816	0.588938	1.21328	0.806367	0.914672	1	-0.649661	0.227621	1.47869	0.0781231	1.64755
REACTOME_STABILIZATION_OF_P53	1.77606e-22	-2.66063	0.000377726	-1.96308	3.03603e-19	-2.89183	2.67765e-24	-2.81556	1	0.631935	1.84477e-06	2.08068
REACTOME_STAT5_ACTIVATION	0.648797	-1.02758	0.979265	-0.688895	2.58705e-05	-2.18803	0.000194192	-1.95349	0.340161	1.29841	0.000118809	2.03794
REACTOME_STIMULI_SENSING_CHANNELS	0.211071	1.54881	0.923018	-0.706253	0.509652	1.20278	0.520328	1.13041	0.411817	1.30614	0.550844	1.14307
REACTOME_STING_MEDIATED_INDUCTION_OF_HOST_IMMUNE_RESPONSES	0.820037	-0.913212	0.708497	-1.04225	0.00137982	1.88443	7.98991e-05	2.06189	0.241245	1.39588	0.114327	-1.39092
REACTOME_STRIATED_MUSCLE_CONTRACTION	0.564761	1.12228	0.631743	-1.15503	0.118207	-1.6556	0.312121	-1.30486	0.873798	0.854228	0.469933	1.17843
REACTOME_SULFIDE_OXIDATION_TO_SULFATE	0.927467	0.795476	0.82122	-0.893076	0.116035	1.54044	0.180716	1.51904	1	-0.556784	0.656521	-0.98486
REACTOME_SULFUR_AMINO_ACID_METABOLISM	0.923044	0.724905	0.727501	1.07403	0.806367	-0.92765	0.959709	-0.709941	0.262459	1.43835	0.216295	1.42693
REACTOME_SUMO_IS_CONJUGATED_TO_E1_UBA2_SAE1_	0.533918	-1.12923	0.689345	1.07463	0.839028	0.876674	0.472337	-1.17961	0.736535	1.001	0.621046	1.02512
REACTOME_SUMO_IS_PROTEOLYTICALLY_PROCESSED	0.313978	-1.33386	0.824468	0.887616	0.325462	-1.30823	0.485859	-1.19582	0.966329	0.635441	0.170659	1.46536
REACTOME_SUMO_IS_TRANSFERRED_FROM_E1_TO_E2_UBE2I_UBC9_	0.817484	-0.929144	0.881614	0.794951	0.381278	-1.26413	0.342193	-1.31762	0.404046	1.33937	0.199033	1.46418
REACTOME_SUMOYLATION	0.351126	-1.32139	0.831836	0.860518	0.247254	-1.424	0.259798	-1.3981	0.997101	0.548347	0.251023	1.4266
REACTOME_SUMOYLATION_OF_CHROMATIN_ORGANIZATION_PROTEINS	0.452796	-1.11807	0.288389	-1.29687	4.75604e-05	-1.78755	0.00186869	-1.62899	0.891042	0.906341	0.00487668	1.53604
REACTOME_SUMOYLATION_OF_DNA_DAMAGE_RESPONSE_AND_REPAIR_PROTEINS	0.25706	-1.3365	0.263766	-1.49687	0.000146845	-2.00939	0.000861339	-1.83337	0.912292	0.829262	0.0308529	1.62126
REACTOME_SUMOYLATION_OF_DNA_METHYLATION_PROTEINS	0.25706	-1.32983	0.330183	-1.3923	3.61399e-05	-2.0725	0.000265365	-1.88561	0.93268	-0.874784	0.132953	1.34195
REACTOME_SUMOYLATION_OF_DNA_REPLICATION_PROTEINS	0.823065	-0.895352	0.721882	-1.0637	0.640348	-1.03548	0.494718	-1.16955	0.887777	0.822516	0.770256	0.872054
REACTOME_SUMOYLATION_OF_IMMUNE_RESPONSE_PROTEINS	0.333739	-1.29516	0.240806	-1.55068	0.0114709	-1.76518	0.0738798	-1.53827	0.639934	-1.02923	0.588138	1.04315
REACTOME_SUMOYLATION_OF_INTRACELLULAR_RECEPTORS	0.640581	-1.07043	0.814795	-0.933122	0.737347	0.960185	1	0.558382	0.733769	0.99872	0.781848	0.848295
REACTOME_SUMOYLATION_OF_RNA_BINDING_PROTEINS	0.875813	-0.838923	0.980351	0.650678	0.6734	1.006	0.447312	1.15734	0.738543	0.984296	0.535132	-1.08385
REACTOME_SUMOYLATION_OF_SUMOYLATION_PROTEINS	0.425974	-1.21159	0.275915	-1.47685	0.000611046	-2.05246	0.0013076	-1.86073	0.937338	0.78953	0.24338	1.27714
REACTOME_SUMOYLATION_OF_TRANSCRIPTION_COFACTORS	0.465018	-1.1925	0.405725	-1.37757	0.00271209	-1.97395	0.00656409	-1.83652	0.944851	0.763966	0.286188	1.2748
REACTOME_SUMOYLATION_OF_TRANSCRIPTION_FACTORS	0.855697	0.873476	0.919175	-0.790118	0.211345	-1.31886	0.310581	-1.25128	0.368906	1.27416	0.0971972	1.53161
REACTOME_SUMOYLATION_OF_UBIQUITINYLATION_PROTEINS	0.662259	-1.03514	0.947502	-0.70555	1	0.579875	1	0.665511	0.74001	0.982914	0.74268	-0.899468
REACTOME_SUPPRESSION_OF_APOPTOSIS	0.509715	-1.14027	0.258045	-1.52183	0.00145859	-2.00164	0.0321927	-1.68461	0.902927	0.83482	0.236925	1.32313
REACTOME_SUPPRESSION_OF_PHAGOSOMAL_MATURATION	0.132232	1.63281	0.745475	1.04708	0.981594	0.663853	0.723248	0.922941	0.271897	1.44746	0.380376	1.2947
REACTOME_SURFACTANT_METABOLISM	0.443358	1.2343	0.714043	-1.07136	0.277132	-1.34408	0.813596	-0.897424	0.17158	1.49969	0.176338	1.49779
REACTOME_SWITCHING_OF_ORIGINS_TO_A_POST_REPLICATIVE_STATE	0.760519	0.955195	0.820294	-0.91883	0.996592	-0.661689	0.717273	-0.989137	0.319823	1.37241	0.911386	0.674389
REACTOME_SYNAPTIC_ADHESION_LIKE_MOLECULES	0.0494875	-1.5422	0.523124	-1.19528	4.18324e-07	-2.24274	7.60302e-05	-1.93402	1	0.635911	0.00799939	1.66738
REACTOME_SYNDECAN_INTERACTIONS	0.183598	1.50458	0.393025	1.49098	0.119914	1.60931	0.0512473	1.81878	0.485941	1.22361	0.640959	-1.00554
REACTOME_SYNTHESIS_OF_12_EICOSATETRAENOIC_ACID_DERIVATIVES	0.985552	0.696052	0.956388	-0.699611	0.148737	1.51856	0.614411	1.03465	0.992178	-0.661475	0.105466	-1.57405
REACTOME_SYNTHESIS_OF_15_EICOSATETRAENOIC_ACID_DERIVATIVES	0.376153	-1.28283	0.577739	-1.25768	0.861484	-0.883748	0.786189	0.904613	1	0.471996	0.71695	-0.979541
REACTOME_SYNTHESIS_OF_16_20_HYDROXYEICOSATETRAENOIC_ACIDS_HETE_	0.77347	-0.968124	0.876535	-0.808305	0.770426	-0.974832	0.813596	0.845398	0.227621	1.44009	0.433042	1.25019
REACTOME_SYNTHESIS_OF_5_EICOSATETRAENOIC_ACIDS	0.29982	1.42987	0.38155	1.51523	0.637839	1.0464	0.979673	0.678614	0.943872	0.716332	0.961362	0.565011
REACTOME_SYNTHESIS_OF_ACTIVE_UBIQUITIN_ROLES_OF_E1_AND_E2_ENZYMES	0.640281	1.07606	0.491512	1.39588	0.999429	0.605991	0.928756	0.745684	0.10767	1.59443	0.216295	1.45004
REACTOME_SYNTHESIS_OF_BILE_ACIDS_AND_BILE_SALTS	0.450005	-1.20315	0.270061	-1.52265	0.0121201	-1.82518	0.0580983	-1.57501	0.907954	0.804382	0.0528776	1.62188
REACTOME_SYNTHESIS_OF_BILE_ACIDS_AND_BILE_SALTS_VIA_24_HYDROXYCHOLESTEROL	0.152552	1.47826	0.85174	0.862156	0.796585	0.931919	0.369569	1.28132	0.2321	1.4637	0.478357	1.13637
REACTOME_SYNTHESIS_OF_BILE_ACIDS_AND_BILE_SALTS_VIA_27_HYDROXYCHOLESTEROL	0.966014	0.703248	0.657708	1.15863	0.258216	1.44283	0.0763906	1.68597	0.657629	1.0736	0.779279	-0.850923
REACTOME_SYNTHESIS_OF_BILE_ACIDS_AND_BILE_SALTS_VIA_7ALPHA_HYDROXYCHOLESTEROL	0.376153	1.31948	0.751643	1.02691	0.106007	1.61277	0.00168767	2.06902	0.437435	1.31531	0.826755	0.79966
REACTOME_SYNTHESIS_OF_DIPHTHAMIDE_EEF2	0.67164	1.00797	0.766873	0.96854	0.836398	0.876194	0.37308	1.28635	0.340161	1.36755	0.704762	0.953966
REACTOME_SYNTHESIS_OF_DOLICHYL_PHOSPHATE	0.211071	-1.45581	0.280942	-1.56936	0.245295	-1.43585	0.0953285	-1.56024	0.130918	-1.62412	0.0815486	-1.59534
REACTOME_SYNTHESIS_OF_EPOXY_EET_AND_DIHYDROXYEICOSATRIENOIC_ACIDS_DHET_	0.426768	-1.25341	0.501211	-1.35148	0.254703	-1.39254	0.323197	-1.33422	0.129008	-1.59113	0.613408	-1.03915
REACTOME_SYNTHESIS_OF_GDP_MANNOSE	0.834519	0.867382	0.701044	1.15327	0.894236	0.803473	0.651759	1.0353	1	0.436906	0.908078	-0.660464
REACTOME_SYNTHESIS_OF_GLYCOSYLPHOSPHATIDYLINOSITOL_GPI_	0.41639	-1.25131	0.852259	-0.850902	0.986896	-0.635203	0.753402	-0.962151	0.907506	-0.788046	0.538989	-1.13592
REACTOME_SYNTHESIS_OF_IP2_IP_AND_INS_IN_THE_CYTOSOL	0.341191	-1.33654	0.786264	-0.953352	0.303597	-1.31564	0.26517	-1.35442	0.93268	-0.764162	0.961236	-0.614043
REACTOME_SYNTHESIS_OF_IP3_AND_IP4_IN_THE_CYTOSOL	0.828343	0.897208	0.824468	-0.905131	0.544551	-1.11811	0.994647	-0.630813	0.808967	0.923238	0.727602	0.909919
REACTOME_SYNTHESIS_OF_KETONE_BODIES	0.542656	1.10024	0.452519	-1.36605	0.970318	0.742404	0.258839	1.41769	0.876896	-0.849346	0.408768	-1.20064
REACTOME_SYNTHESIS_OF_LEUKOTRIENES_LT_AND_EOXINS_EX_	0.910788	0.741054	0.394118	1.49816	0.93517	0.740372	0.643084	-1.05467	0.665385	1.09133	0.632094	1.02244
REACTOME_SYNTHESIS_OF_LIPOXINS_LX_	0.00245292	2.02058	0.45975	1.40315	0.148955	1.50858	0.0210155	1.93646	0.011051	1.79865	0.879739	-0.741793
REACTOME_SYNTHESIS_OF_PA	0.381487	1.34486	0.405725	1.44559	0.672834	1.04086	0.641247	1.03862	0.2321	1.49157	0.550844	1.13175
REACTOME_SYNTHESIS_OF_PC	0.926242	-0.796723	0.765685	-0.982556	0.8391	-0.886953	0.897476	-0.821812	0.983783	0.668556	0.944298	0.714394
REACTOME_SYNTHESIS_OF_PE	0.967448	-0.727515	0.773682	-0.987511	0.970485	0.738989	0.47411	1.16571	0.402276	1.26883	0.847854	0.817592
REACTOME_SYNTHESIS_OF_PG	0.470194	-1.21445	0.507434	-1.32448	0.856882	-0.857895	0.688672	-1.01466	0.856052	0.860623	0.938665	-0.630736
REACTOME_SYNTHESIS_OF_PI	0.80077	0.926431	0.783039	-0.968162	0.903816	0.785855	0.725458	0.942199	0.391123	1.33231	0.61446	-1.03393
REACTOME_SYNTHESIS_OF_PIPS_AT_THE_EARLY_ENDOSOME_MEMBRANE	0.981149	0.598649	0.825803	-0.890932	0.583512	1.13052	0.0259038	1.75442	0.856052	-0.897216	0.526717	-1.17144
REACTOME_SYNTHESIS_OF_PIPS_AT_THE_ER_MEMBRANE	0.997404	0.576129	0.883175	-0.820511	0.313791	-1.29246	0.14262	-1.45379	0.882972	-0.852619	0.478252	1.17701
REACTOME_SYNTHESIS_OF_PIPS_AT_THE_GOLGI_MEMBRANE	0.487266	-1.18355	0.405725	-1.43477	0.567972	-1.14861	0.9519	-0.719409	0.320742	-1.36821	0.933552	-0.613334
REACTOME_SYNTHESIS_OF_PIPS_AT_THE_LATE_ENDOSOME_MEMBRANE	1	-0.488388	0.393025	-1.46069	0.887836	-0.837786	0.847691	-0.85775	0.971495	0.686568	0.871239	-0.765246
REACTOME_SYNTHESIS_OF_PIPS_AT_THE_PLASMA_MEMBRANE	0.946407	-0.729114	0.545632	-1.25602	0.105502	-1.63206	0.261382	-1.38983	0.478057	-1.23462	0.75314	0.879177
REACTOME_SYNTHESIS_OF_PROSTAGLANDINS_PG_AND_THROMBOXANES_TX_	0.293099	1.31767	0.397563	1.36197	1	-0.683865	0.998821	-0.706188	0.786494	0.94847	0.367148	1.18301
REACTOME_SYNTHESIS_OF_PYROPHOSPHATES_IN_THE_CYTOSOL	0.926563	0.769289	0.709132	-1.07479	0.596134	1.07026	0.599254	1.04879	0.469138	1.23666	0.721429	-0.931918
REACTOME_SYNTHESIS_OF_SUBSTRATES_IN_N_GLYCAN_BIOSYTHESIS	0.83581	-0.879436	0.915552	-0.726745	0.777105	-0.922696	0.920866	-0.748923	0.866611	0.866724	0.813018	0.78623
REACTOME_SYNTHESIS_OF_UDP_N_ACETYL_GLUCOSAMINE	0.391934	-1.22723	0.750055	-1.01446	0.756042	-0.964001	0.72898	-0.974289	0.738543	0.985442	0.692837	0.965733
REACTOME_SYNTHESIS_OF_VERY_LONG_CHAIN_FATTY_ACYL_COAS	0.87374	-0.834942	0.915552	-0.729977	0.362109	-1.31301	0.452852	-1.21543	0.801187	-0.920775	0.651683	0.991408
REACTOME_SYNTHESIS_OF_WYBUTOSINE_AT_G37_OF_TRNA_PHE_	0.653826	1.03454	0.240806	1.65603	0.547426	1.10926	0.483415	1.15309	0.507932	1.19456	0.186899	1.44445
REACTOME_SYNTHESIS_SECRETION_AND_DEACYLATION_OF_GHRELIN	0.156972	-1.49582	0.783039	0.958176	0.216616	-1.43488	0.0404167	-1.66417	0.314186	-1.38841	0.881932	0.703103
REACTOME_SYNTHESIS_SECRETION_AND_INACTIVATION_OF_GLUCAGON_LIKE_PEPTIDE_1_GLP_1_	0.461002	-1.22389	0.98556	0.512566	0.511149	-1.16372	0.823518	-0.873729	0.454821	1.25835	0.24913	1.44716
REACTOME_SYNTHESIS_SECRETION_AND_INACTIVATION_OF_GLUCOSE_DEPENDENT_INSULINOTROPIC_POLYPEPTIDE_GIP_	0.896326	-0.804038	0.881614	-0.817726	0.572	-1.09412	0.620755	1.02168	1	0.477812	0.443499	1.19386
REACTOME_TAK1_ACTIVATES_NFKB_BY_PHOSPHORYLATION_AND_ACTIVATION_OF_IKKS_COMPLEX	0.679711	-1.05848	0.964683	-0.638888	0.508121	-1.19066	0.773829	-0.9235	0.999287	-0.551956	0.303094	1.39619
REACTOME_TANDEM_PORE_DOMAIN_POTASSIUM_CHANNELS	0.946407	0.793222	0.41653	-1.38522	0.766033	-0.945438	0.811555	-0.897492	0.271317	1.39141	0.27952	1.31177
REACTOME_TBC_RABGAPS	0.837211	0.868469	0.656695	1.16295	0.521783	1.1862	0.247943	1.43247	0.983783	-0.592615	0.356473	-1.27756
REACTOME_TCF_DEPENDENT_SIGNALING_IN_RESPONSE_TO_WNT	0.854624	0.877131	0.268398	-1.49158	0.878812	-0.867433	0.846048	0.900167	0.352339	1.28828	0.89771	0.807725
REACTOME_TCR_SIGNALING	0.613948	-1.03837	0.675528	1.04887	0.0057199	-1.5193	0.00692146	-1.5038	0.0981037	1.39814	3.97944e-09	2.09061
REACTOME_TELOMERE_C_STRAND_LAGGING_STRAND_SYNTHESIS	0.824939	-0.927858	0.322629	-1.32423	1.16365e-06	-2.11832	4.69546e-05	-1.88762	0.742123	0.997137	0.00030393	1.82763
REACTOME_TELOMERE_C_STRAND_SYNTHESIS_INITIATION	0.0382245	-1.68713	0.714043	-1.05042	0.0413873	-1.61927	0.0169608	-1.73965	0.286266	-1.36736	0.771078	-0.907478
REACTOME_TELOMERE_EXTENSION_BY_TELOMERASE	0.257314	-1.39618	0.746769	-1.03274	0.095535	-1.61768	0.113948	-1.53191	0.323785	-1.39978	0.797049	-0.83721
REACTOME_TELOMERE_MAINTENANCE	0.737167	-0.966771	0.923902	0.755029	0.861484	-0.891536	0.443259	-1.21089	0.441252	-1.22752	0.880924	0.765412
REACTOME_TERMINAL_PATHWAY_OF_COMPLEMENT	0.0103925	-1.65497	0.4271	1.2532	0.047297	-1.4953	0.00203565	-1.69976	0.767627	0.979873	2.43349e-07	2.1829
REACTOME_TERMINATION_OF_O_GLYCAN_BIOSYNTHESIS	0.745367	-1.01571	0.617279	-1.19237	0.802763	0.967784	0.637809	1.08955	1	0.481997	0.71695	-0.978296
REACTOME_TERMINATION_OF_TRANSLESION_DNA_SYNTHESIS	0.553513	1.12078	0.922908	-0.744967	0.18711	1.52188	0.0736259	1.6859	0.520752	1.19874	0.0244169	-1.75785
REACTOME_TETRAHYDROBIOPTERIN_BH4_SYNTHESIS_RECYCLING_SALVAGE_AND_REGULATION	0.43243	-1.21684	0.753166	-1.0035	0.0529101	-1.61942	0.0815325	-1.5859	0.684667	1.04451	0.125717	1.47865
REACTOME_TFAP2_AP_2_FAMILY_REGULATES_TRANSCRIPTION_OF_CELL_CYCLE_FACTORS	0.365478	-1.31774	0.820294	0.89386	0.292826	-1.38107	0.321322	-1.33634	0.971495	0.650538	0.452339	1.19086
REACTOME_TFAP2_AP_2_FAMILY_REGULATES_TRANSCRIPTION_OF_GROWTH_FACTORS_AND_THEIR_RECEPTORS	0.896326	0.786059	0.74873	-1.08369	0.99927	0.613551	0.939525	-0.754406	0.197253	1.41032	0.174671	1.41276
REACTOME_TFAP2A_ACTS_AS_A_TRANSCRIPTIONAL_REPRESSOR_DURING_RETINOIC_ACID_INDUCED_CELL_DIFFERENTIATION	0.391934	1.28999	0.614902	1.2317	0.780066	-0.917609	0.627079	1.04269	0.461229	1.25865	0.456805	1.24523
REACTOME_TGF_BETA_RECEPTOR_SIGNALING_ACTIVATES_SMADS	0.473518	-1.19048	0.669761	-1.16603	1	-0.548979	0.328867	-1.29536	0.153814	-1.49726	0.840199	-0.807025
REACTOME_TGF_BETA_RECEPTOR_SIGNALING_IN_EMT_EPITHELIAL_TO_MESENCHYMAL_TRANSITION_	0.884301	-0.847263	0.546609	-1.22718	0.0510245	-1.62499	0.159279	-1.42325	0.662808	1.0694	0.0710519	1.57498
REACTOME_THE_ACTIVATION_OF_ARYLSULFATASES	0.515811	1.16168	0.669761	-1.12923	1	0.455439	0.994647	-0.636624	0.153814	1.53583	0.342967	1.31903
REACTOME_THE_CANONICAL_RETINOID_CYCLE_IN_RODS_TWILIGHT_VISION_	0.437526	1.23969	0.4639	1.41341	0.513158	1.1799	0.90945	-0.774023	0.503313	1.22698	0.558343	1.09732
REACTOME_THE_CITRIC_ACID_TCA_CYCLE_AND_RESPIRATORY_ELECTRON_TRANSPORT	0.999	0.534306	0.613897	1.193	0.10261	1.60506	0.178011	1.58094	0.953641	0.721688	0.717828	-0.933605
REACTOME_THE_FATTY_ACID_CYCLING_MODEL	1.09925e-07	-2.02165	0.00190671	-1.76896	4.08127e-17	-2.64575	5.91587e-14	-2.35743	1	0.655524	1.76643e-05	1.84034
REACTOME_THE_NLRP3_INFLAMMASOME	0.865034	0.822974	0.759964	-1.05525	0.862269	0.855021	0.706561	1.01281	0.905958	-0.815888	0.77975	-0.892958
REACTOME_THE_PHOTOTRANSDUCTION_CASCADE	0.77347	0.946609	0.751643	-1.00645	0.202205	-1.43817	0.50145	-1.16334	0.133738	1.5541	0.0798781	1.62776
REACTOME_THE_RETINOID_CYCLE_IN_CONES_DAYLIGHT_VISION_	0.6552	-1.03642	0.993428	0.517069	0.807659	0.91477	0.897285	-0.806867	0.182611	-1.5916	0.37169	-1.25322
REACTOME_THE_ROLE_OF_GTSE1_IN_G2_M_PROGRESSION_AFTER_G2_CHECKPOINT	0.718449	-1.02201	0.508384	-1.24093	0.640348	-1.06738	0.751394	-0.992602	0.707344	-1.03232	0.677385	-0.985902
REACTOME_THE_ROLE_OF_NEF_IN_HIV_1_REPLICATION_AND_DISEASE_PATHOGENESIS	0.453731	-1.16616	0.911623	-0.83899	0.00036532	-1.91151	0.000532826	-1.86367	0.196437	1.42798	0.000100412	2.03654
REACTOME_THROMBIN_SIGNALLING_THROUGH_PROTEINASE_ACTIVATED_RECEPTORS_PARS_	0.727851	0.965218	0.829504	-0.895001	0.747238	-0.972139	0.453348	-1.18658	0.354393	1.31314	0.121912	1.52059
REACTOME_THROMBOXANE_SIGNALLING_THROUGH_TP_RECEPTOR	0.467484	1.18171	0.952887	0.710715	0.338752	1.27324	0.507038	1.09933	0.163185	1.51774	0.213765	1.37567
REACTOME_THYROXINE_BIOSYNTHESIS	0.691925	1.003	0.802646	0.933082	0.99927	0.652324	1	0.567442	0.340161	1.35689	0.168253	1.48973
REACTOME_TICAM1_DEPENDENT_ACTIVATION_OF_IRF3_IRF7	0.769165	0.93808	0.638373	1.21993	0.0697498	1.5816	0.0928717	1.69913	0.741333	-1.01654	0.0793251	-1.50457
REACTOME_TICAM1_RIP1_MEDIATED_IKK_COMPLEX_RECRUITMENT	0.681384	-1.03199	0.0131922	-1.94896	0.290195	-1.32441	0.50145	-1.17378	0.905958	-0.783673	0.754094	0.874776
REACTOME_TICAM1_TRAF6_DEPENDENT_INDUCTION_OF_TAK1_COMPLEX	0.429672	-1.25123	0.340126	-1.53497	0.0689445	-1.6672	0.289434	-1.34032	0.992178	0.631563	0.447452	1.17855
REACTOME_TIE2_SIGNALING	0.515811	-1.17445	0.0768235	-1.78889	0.263512	-1.39118	0.604617	-1.09872	0.999187	0.543487	0.562395	1.07096
REACTOME_TIGHT_JUNCTION_INTERACTIONS	0.981545	0.651669	0.757216	-0.999481	0.509652	-1.14242	0.722403	-0.985195	0.905958	0.797214	0.46709	1.16823
REACTOME_TLR3_MEDIATED_TICAM1_DEPENDENT_PROGRAMMED_CELL_DEATH	0.946407	0.745022	0.546587	1.28106	0.607812	1.07363	0.936771	-0.7342	0.341244	1.38015	0.635396	-1.01144
REACTOME_TNF_RECEPTOR_SUPERFAMILY_TNFSF_MEMBERS_MEDIATING_NON_CANONICAL_NF_KB_PATHWAY	0.602743	1.12372	0.847508	-0.857884	0.877036	-0.822616	0.799959	0.867688	0.501885	1.23663	0.369213	1.30189
REACTOME_TNF_SIGNALING	0.985552	-0.662051	0.551744	1.24998	0.672834	-1.00631	0.529408	-1.12402	0.474574	1.24462	0.704762	0.952709
REACTOME_TNFR1_INDUCED_NFKAPPAB_SIGNALING_PATHWAY	0.650502	-1.02904	0.031276	-1.85113	0.0722528	-1.58843	0.149039	-1.43829	0.657933	1.05858	0.57053	1.03329
REACTOME_TNFR1_INDUCED_PROAPOPTOTIC_SIGNALING	0.417137	-1.24224	0.0149422	-1.90695	0.179304	-1.41814	0.114675	-1.517	0.738543	0.98324	0.846217	0.834471
REACTOME_TNFR1_MEDIATED_CERAMIDE_PRODUCTION	0.525288	1.15241	0.783039	-0.974017	0.988238	-0.695121	0.807133	-0.902604	0.163752	1.50668	0.535132	1.10624
REACTOME_TNFR2_NON_CANONICAL_NF_KB_PATHWAY	0.707465	-1.02569	0.721882	-1.08683	1	-0.550172	0.994647	-0.63502	0.698523	1.0541	0.904039	0.67523
REACTOME_TNFS_BIND_THEIR_PHYSIOLOGICAL_RECEPTORS	0.837211	-0.90485	0.97919	-0.766439	0.000164408	-1.93622	0.000707534	-1.80021	0.369509	1.23524	0.000371763	1.88645
REACTOME_TOLL_LIKE_RECEPTOR_10_TLR10_CASCADE	0.346511	1.32216	0.46235	1.39353	0.57595	1.08661	1	0.435703	0.319823	1.35631	0.489827	1.13232
REACTOME_TOLL_LIKE_RECEPTOR_4_TLR4_CASCADE	0.450005	1.11806	0.620297	1.10538	1	-0.735775	0.79266	-0.938686	0.000611331	1.86219	0.00373464	1.7626
REACTOME_TOLL_LIKE_RECEPTOR_9_TLR9_CASCADE	0.376153	1.1566	0.464867	-1.22337	0.408177	-1.13089	0.729097	-0.98615	0.00557541	1.67984	0.00011144	1.81538
REACTOME_TOLL_LIKE_RECEPTOR_CASCADES	0.409808	1.16649	0.546609	1.16561	0.728741	-0.977006	0.526684	-1.09714	0.000876832	1.82361	7.45932e-05	1.94491
REACTOME_TOLL_LIKE_RECEPTOR_TLR1_TLR2_CASCADE	0.417329	1.13625	0.605211	-1.11536	0.658943	-1.00936	0.685989	-1.02061	0.00264667	1.68815	2.68756e-05	1.84556
REACTOME_TOXICITY_OF_BOTULINUM_TOXIN_TYPE_D_BONT_D_	0.464551	1.11266	0.605211	1.12341	0.760401	-0.961581	0.866527	-0.878293	5.65508e-05	1.93637	0.000199072	1.91925
REACTOME_TP53_REGULATES_METABOLIC_GENES	0.867844	0.819598	0.631329	1.22142	0.157805	1.54255	0.211461	1.55908	0.971495	0.620847	0.161534	-1.44687
REACTOME_TP53_REGULATES_TRANSCRIPTION_OF_ADDITIONAL_CELL_CYCLE_GENES_WHOSE_EXACT_ROLE_IN_THE_P53_PATHWAY_REMAIN_UNCERTAIN	0.488229	-1.13589	0.369751	-1.36944	9.16745e-06	-2.10094	0.0162569	-1.61688	0.368125	1.25655	0.000199072	1.93363
REACTOME_TP53_REGULATES_TRANSCRIPTION_OF_CASPASE_ACTIVATORS_AND_CASPASES	0.562134	-1.10833	0.669761	-1.13398	0.181004	-1.45022	0.313076	-1.29966	0.684667	1.04534	0.91754	0.708526
REACTOME_TP53_REGULATES_TRANSCRIPTION_OF_CELL_CYCLE_GENES	0.695169	1.02901	0.813659	0.925223	0.997237	-0.645613	0.543949	-1.147	0.421591	1.32907	0.23328	1.48311
REACTOME_TP53_REGULATES_TRANSCRIPTION_OF_CELL_DEATH_GENES	0.418614	-1.21619	0.146292	-1.63225	0.383088	-1.19331	0.312121	-1.24653	0.900752	0.844538	0.865527	-0.835946
REACTOME_TP53_REGULATES_TRANSCRIPTION_OF_DEATH_RECEPTORS_AND_LIGANDS	0.452796	1.16189	0.41653	1.33951	0.971581	-0.785987	0.717273	-1.00013	0.0577833	1.62201	0.0798781	1.5621
REACTOME_TP53_REGULATES_TRANSCRIPTION_OF_DNA_REPAIR_GENES	0.798672	0.917182	0.833164	0.877885	1	0.528641	1	-0.619618	0.494094	1.24278	0.775065	0.863437
REACTOME_TP53_REGULATES_TRANSCRIPTION_OF_GENES_INVOLVED_IN_CYTOCHROME_C_RELEASE	0.368352	-1.24116	0.618061	-1.13079	0.0016536	-1.84764	0.0723701	-1.50611	0.902927	0.848112	0.45065	1.13322
REACTOME_TP53_REGULATES_TRANSCRIPTION_OF_GENES_INVOLVED_IN_G1_CELL_CYCLE_ARREST	0.681384	-1.02019	0.825803	0.891062	0.850834	-0.864694	0.786189	-0.920726	0.421591	1.2925	0.417507	1.22118
REACTOME_TP53_REGULATES_TRANSCRIPTION_OF_GENES_INVOLVED_IN_G2_CELL_CYCLE_ARREST	0.990717	-0.625459	0.713564	-1.08044	0.559574	1.11585	1	-0.593246	0.902927	0.786851	0.738621	-0.908011
REACTOME_TP53_REGULATES_TRANSCRIPTION_OF_SEVERAL_ADDITIONAL_CELL_DEATH_GENES_WHOSE_SPECIFIC_ROLES_IN_P53_DEPENDENT_APOPTOSIS_REMAIN_UNCERTAIN	0.271138	-1.38836	0.0768235	-1.84481	0.434994	-1.18971	0.936771	-0.774649	0.827703	-0.905225	0.949642	-0.622461
REACTOME_TRAF3_DEPENDENT_IRF_ACTIVATION_PATHWAY	0.80291	0.921848	0.638373	1.16894	0.84716	-0.854253	0.827204	-0.870391	0.706552	1.02864	0.965579	-0.572583
REACTOME_TRAF6_MEDIATED_INDUCTION_OF_TAK1_COMPLEX_WITHIN_TLR4_COMPLEX	0.130954	1.59603	0.412832	-1.44636	0.894236	-0.820736	0.903822	-0.793828	0.547051	1.17885	0.355156	1.29948
REACTOME_TRAF6_MEDIATED_IRF7_ACTIVATION	0.967448	-0.722148	0.233068	-1.62965	0.770426	-0.945056	0.596335	-1.06863	0.636391	1.09334	0.341698	1.29882
REACTOME_TRAF6_MEDIATED_IRF7_ACTIVATION_IN_TLR7_8_OR_9_SIGNALING	0.117501	1.62933	0.536585	-1.302	0.783972	-0.924755	0.805737	-0.900481	0.56634	1.14445	0.297874	1.3408
REACTOME_TRAF6_MEDIATED_NF_KB_ACTIVATION	0.923044	0.775221	0.888912	-0.811169	0.5466	-1.11146	0.532067	-1.13509	0.265248	1.45289	0.0565762	1.70811
REACTOME_TRAFFICKING_AND_PROCESSING_OF_ENDOSOMAL_TLR	0.0648569	1.69322	0.538687	-1.25012	0.792622	-0.928661	0.849685	-0.853622	0.157754	1.52239	0.303094	1.28495
REACTOME_TRAFFICKING_OF_AMPA_RECEPTORS	0.826562	0.898671	0.675794	1.11452	0.80468	0.911895	0.688672	0.983027	0.540489	1.19078	0.466	1.17493
REACTOME_TRAFFICKING_OF_GLUR2_CONTAINING_AMPA_RECEPTORS	0.882205	-0.834596	0.916733	-0.768722	0.436526	1.19732	0.244364	1.40242	0.997101	0.602281	0.0668742	-1.6101
REACTOME_TRAFFICKING_OF_MYRISTOYLATED_PROTEINS_TO_THE_CILIUM	0.882964	-0.835831	0.638373	-1.14963	0.521783	1.14341	0.0920928	1.57328	1	0.443567	0.232935	-1.41245
REACTOME_TRAIL_SIGNALING	0.813091	0.92884	0.711404	1.1245	0.90919	-0.793446	0.894611	-0.805424	0.295265	1.37868	0.0149547	1.64396
REACTOME_TRANS_GOLGI_NETWORK_VESICLE_BUDDING	0.341191	1.36174	0.603482	1.27203	1	0.555599	0.775645	-0.921501	0.322424	1.39266	0.0412286	1.73052
REACTOME_TRANSCRIPTION_COUPLED_NUCLEOTIDE_EXCISION_REPAIR_TC_NER_	0.896326	0.871296	0.82087	-0.935129	0.0970723	-1.43013	0.851271	-0.87854	0.430164	1.21568	0.05797	1.45419
REACTOME_TRANSCRIPTION_OF_E2F_TARGETS_UNDER_NEGATIVE_CONTROL_BY_DREAM_COMPLEX	0.00645504	-1.73662	0.617279	-1.12005	2.02916e-06	-2.20928	5.89242e-05	-1.96276	0.828681	-0.939026	0.329397	1.19335
REACTOME_TRANSCRIPTION_OF_E2F_TARGETS_UNDER_NEGATIVE_CONTROL_BY_P107_RBL1_AND_P130_RBL2_IN_COMPLEX_WITH_HDAC1	0.0158562	-1.79109	0.459308	-1.37702	0.583765	-1.07466	0.328867	-1.30446	0.868012	-0.863119	0.752407	0.889653
REACTOME_TRANSCRIPTION_OF_THE_HIV_GENOME	0.103283	-1.57073	0.380776	-1.50423	0.433376	-1.20556	0.55449	-1.11177	0.768142	-0.950475	0.965316	0.597355
REACTOME_TRANSCRIPTIONAL_ACTIVATION_OF_MITOCHONDRIAL_BIOGENESIS	0.283009	-1.31293	0.848003	-0.908558	4.45727e-05	-2.08256	0.000239134	-1.92157	0.900752	0.86091	0.0230717	1.5555
REACTOME_TRANSCRIPTIONAL_ACTIVITY_OF_SMAD2_SMAD3_SMAD4_HETEROTRIMER	0.612378	1.04257	0.359204	-1.42062	0.190779	-1.42309	0.155113	-1.38684	0.633153	1.06913	0.455608	1.11558
REACTOME_TRANSCRIPTIONAL_REGULATION_BY_E2F6	0.0719728	-1.60083	0.359204	-1.40814	0.0171787	-1.72054	0.0584337	-1.57672	0.931076	0.794056	0.0798781	1.56807
REACTOME_TRANSCRIPTIONAL_REGULATION_BY_MECP2	0.516939	-1.14484	0.534019	-1.26189	0.0366349	-1.68368	0.113948	-1.5067	0.474984	-1.16169	0.871732	0.811724
REACTOME_TRANSCRIPTIONAL_REGULATION_BY_RUNX1	0.0217105	1.76157	0.855443	0.894092	0.712957	0.991549	0.386205	1.15833	0.441523	1.21535	0.772546	0.914859
REACTOME_TRANSCRIPTIONAL_REGULATION_BY_RUNX2	0.538847	-1.07076	0.914055	-0.889622	0.0184769	-1.4346	0.0246956	-1.43527	0.141439	1.34821	4.20758e-11	2.16824
REACTOME_TRANSCRIPTIONAL_REGULATION_BY_RUNX3	0.999	-0.704523	0.684198	-1.06365	0.00848378	-1.66659	0.183529	-1.31737	0.241273	1.34159	0.0411806	1.46604
REACTOME_TRANSCRIPTIONAL_REGULATION_BY_SMALL_RNAS	0.964613	-0.798352	0.405725	-1.31391	0.000887603	-1.78258	0.0687112	-1.43805	0.446197	1.18182	0.014631	1.60669
REACTOME_TRANSCRIPTIONAL_REGULATION_BY_THE_AP_2_TFAP2_FAMILY_OF_TRANSCRIPTION_FACTORS	0.0350196	-1.57781	0.783039	0.981506	0.000500124	-1.85308	5.77369e-05	-1.90589	0.314762	1.27361	2.69229e-11	2.45566
REACTOME_TRANSCRIPTIONAL_REGULATION_BY_TP53	0.467701	1.1686	0.698829	1.06511	0.99821	-0.695527	0.515211	-1.14073	0.380924	1.29034	0.378715	1.2231
REACTOME_TRANSCRIPTIONAL_REGULATION_BY_VENTX	0.258557	-1.19083	0.446722	-1.14649	1.33959e-09	-1.94185	1.78701e-05	-1.6378	0.280036	1.20208	2.69727e-05	1.63283
REACTOME_TRANSCRIPTIONAL_REGULATION_OF_GRANULOPOIESIS	0.946407	-0.775231	0.4639	-1.30729	0.498124	-1.12941	1	-0.61208	0.900752	0.838011	0.656439	0.980668
REACTOME_TRANSCRIPTIONAL_REGULATION_OF_PLURIPOTENT_STEM_CELLS	0.537541	-1.11111	0.268159	1.43605	1	0.603376	0.112972	-1.41185	0.000928195	1.836	1.90726e-11	2.54632
REACTOME_TRANSCRIPTIONAL_REGULATION_OF_WHITE_ADIPOCYTE_DIFFERENTIATION	0.490031	1.14891	0.910261	0.790459	0.253523	1.35566	0.0763906	1.67312	0.549339	1.16373	0.908078	-0.712551
REACTOME_TRANSFERRIN_ENDOCYTOSIS_AND_RECYCLING	0.589009	1.04949	0.872975	-0.88492	0.532098	-1.09252	0.378156	-1.20887	0.23918	1.40062	0.0366901	1.55561
REACTOME_TRANSLATION	0.815056	0.917691	0.762675	0.990441	0.972361	-0.747641	0.362049	1.24598	0.140894	1.53969	0.108744	1.55402
REACTOME_TRANSLATION_OF_REPLICASE_AND_ASSEMBLY_OF_THE_REPLICATION_TRANSCRIPTION_COMPLEX	3.18316e-35	-2.63867	4.03425e-05	-1.78741	2.3345e-39	-3.00941	7.725e-48	-2.89607	0.011051	-1.39213	0.00716875	1.45391
REACTOME_TRANSLATION_OF_STRUCTURAL_PROTEINS	0.930833	0.750073	0.85072	0.870416	0.10261	-1.60588	0.0629187	-1.66995	0.657933	1.07726	0.0719414	1.69434
REACTOME_TRANSLESION_SYNTHESIS_BY_POLH	0.341191	1.31767	0.617279	-1.16688	0.836398	-0.887157	0.878327	-0.832832	0.242509	1.43821	0.0316157	1.69859
REACTOME_TRANSLESION_SYNTHESIS_BY_POLK	0.156972	-1.4962	0.484578	-1.35583	0.0488813	-1.71701	0.0140251	-1.79942	0.733769	1.01595	0.113352	1.54499
REACTOME_TRANSLESION_SYNTHESIS_BY_Y_FAMILY_DNA_POLYMERASES_BYPASSES_LESIONS_ON_DNA_TEMPLATE	0.0520761	-1.68917	0.569966	-1.22739	0.0271266	-1.78431	0.018984	-1.77653	0.93268	0.75063	0.233863	1.39695
REACTOME_TRANSLOCATION_OF_SLC2A4_GLUT4_TO_THE_PLASMA_MEMBRANE	0.509715	-1.13945	0.785294	-0.96169	0.0253915	-1.69776	0.0433992	-1.6101	0.591007	1.10893	0.0490286	1.61594
REACTOME_TRANSMISSION_ACROSS_CHEMICAL_SYNAPSES	0.845515	0.905953	0.911937	-0.828603	0.0385404	-1.54216	0.358866	-1.22735	0.241273	1.39572	0.00187161	1.88879
REACTOME_TRANSPORT_AND_SYNTHESIS_OF_PAPS	0.257589	1.15519	0.515726	1.13729	6.03909e-09	2.14704	9.22018e-08	2.06935	0.262459	1.27585	0.000606164	-1.67673
REACTOME_TRANSPORT_OF_BILE_SALTS_AND_ORGANIC_ACIDS_METAL_IONS_AND_AMINE_COMPOUNDS	0.555887	-1.14077	0.548277	-1.27085	0.373433	-1.2743	0.820246	-0.886365	0.994015	0.523059	0.879739	0.707534
REACTOME_TRANSPORT_OF_CONNEXONS_TO_THE_PLASMA_MEMBRANE	0.7008	-0.998023	0.740449	1.0261	0.17576	1.35976	0.13917	1.3188	0.362233	1.28246	0.554282	-1.05934
REACTOME_TRANSPORT_OF_FATTY_ACIDS	0.994015	-0.599001	0.711404	1.08953	0.637839	1.04667	0.943115	0.755905	0.362233	1.37449	0.420352	1.2343
REACTOME_TRANSPORT_OF_INORGANIC_CATIONS_ANIONS_AND_AMINO_ACIDS_OLIGOPEPTIDES	0.905321	0.752753	0.85644	-0.872931	0.732927	1.00525	0.846595	0.814872	0.554537	-1.1771	0.405375	-1.24797
REACTOME_TRANSPORT_OF_MATURE_MRNAS_DERIVED_FROM_INTRONLESS_TRANSCRIPTS	0.837211	-0.904607	0.475522	-1.2523	0.0234536	1.58157	0.0117608	1.61431	0.859742	0.896238	0.00503683	-1.71441
REACTOME_TRANSPORT_OF_MATURE_TRANSCRIPT_TO_CYTOPLASM	0.2661	-1.352	0.13737	-1.66575	2.51712e-05	-2.22069	0.000330771	-1.97423	0.475041	-1.1739	0.826755	0.862341
REACTOME_TRANSPORT_OF_NUCLEOSIDES_AND_FREE_PURINE_AND_PYRIMIDINE_BASES_ACROSS_THE_PLASMA_MEMBRANE	0.271123	-1.30998	0.156337	-1.56818	8.74579e-08	-2.32635	9.26347e-07	-2.13079	0.739472	-0.980643	0.105339	1.34727
REACTOME_TRANSPORT_OF_NUCLEOTIDE_SUGARS	0.341191	-1.33907	0.854833	-0.865671	0.502358	1.1838	0.431212	1.18834	0.854577	-0.856029	0.32842	-1.30708
REACTOME_TRANSPORT_OF_ORGANIC_ANIONS	0.350298	-1.3384	0.814795	-0.920558	0.181388	-1.52704	0.133548	-1.5406	0.768142	-0.937566	0.672362	-0.977715
REACTOME_TRANSPORT_OF_SMALL_MOLECULES	0.115573	1.65761	0.480969	1.40014	0.0426812	1.68238	0.0187	1.87346	0.441252	1.28894	0.580575	-1.09649
REACTOME_TRANSPORT_OF_THE_SLBP_DEPENDANT_MATURE_MRNA	0.889484	-0.935077	0.463184	-1.12278	0.0544616	1.25588	0.000689346	1.28735	0.31976	1.15082	0.0175274	-1.2975
REACTOME_TRANSPORT_OF_VITAMINS_NUCLEOSIDES_AND_RELATED_MOLECULES	0.405736	-1.25651	0.258299	-1.4993	0.000307125	-2.11054	0.00170747	-1.90019	0.544649	-1.10801	0.53721	1.08458
REACTOME_TRANSPORT_TO_THE_GOLGI_AND_SUBSEQUENT_MODIFICATION	0.58948	-1.0782	0.818542	0.923155	0.696197	0.987379	0.540073	1.0847	0.971495	-0.737512	0.0772684	-1.56826
REACTOME_TRIF_MEDIATED_PROGRAMMED_CELL_DEATH	0.997404	0.813684	0.605211	1.08325	0.808683	-0.947892	0.614411	-1.0478	0.156302	1.35971	0.0919857	1.31622
REACTOME_TRIGLYCERIDE_BIOSYNTHESIS	0.284618	1.40798	0.629823	1.18785	0.974862	-0.682239	0.936771	0.772194	0.295265	1.43972	0.0156105	1.81275
REACTOME_TRIGLYCERIDE_CATABOLISM	0.222724	1.50896	0.460288	1.41896	0.0471972	1.71614	0.00664001	1.97969	0.474984	1.26145	0.736842	0.895013
REACTOME_TRIGLYCERIDE_METABOLISM	0.453731	1.20898	0.185614	1.71981	0.561677	1.09906	0.781109	0.912937	0.41917	1.28757	0.539359	1.0986
REACTOME_TRISTETRAPROLIN_TTP_ZFP36_BINDS_AND_DESTABILIZES_MRNA	0.0906821	1.61542	0.0428378	1.89316	0.169727	1.46423	0.250978	1.39957	0.246656	1.43878	0.443054	1.1718
REACTOME_TRNA_AMINOACYLATION	0.654434	-1.03853	0.974594	0.645923	0.0723784	-1.63377	0.0427268	-1.69291	0.596144	1.10949	0.0510664	1.71111
REACTOME_TRNA_MODIFICATION_IN_THE_MITOCHONDRION	0.110718	-1.53325	0.240806	-1.50036	8.94716e-05	-2.13082	0.000463298	-1.97256	0.0287643	-1.78404	0.69643	-0.959872
REACTOME_TRNA_MODIFICATION_IN_THE_NUCLEUS_AND_CYTOSOL	0.314819	-1.37064	0.82087	-0.917071	0.59936	-1.0862	0.20935	-1.44011	0.350958	-1.38809	0.791897	-0.842248
REACTOME_TRNA_PROCESSING	0.00913918	-1.83315	0.491512	-1.28584	0.00671885	-1.86702	1.74008e-06	-2.25194	4.96671e-05	-2.28569	0.124762	-1.4972
REACTOME_TRNA_PROCESSING_IN_THE_MITOCHONDRION	0.000408226	-1.82183	0.227431	-1.46971	7.77122e-08	-2.25727	5.79517e-13	-2.40586	0.00162565	-1.80698	0.954458	-0.782289
REACTOME_TRNA_PROCESSING_IN_THE_NUCLEUS	0.599542	-1.10957	0.675794	-1.15152	0.340861	-1.29515	0.141091	-1.46285	0.620734	-1.14026	0.800078	0.821013
REACTOME_TRP_CHANNELS	0.0873273	-1.55315	0.268398	-1.44508	3.18824e-06	-2.21816	4.42392e-06	-2.1352	0.421591	-1.17458	0.533852	1.07293
REACTOME_TRYPTOPHAN_CATABOLISM	0.693175	1.00237	0.977481	0.633449	0.0152873	1.76961	0.00538256	2.06609	0.763927	0.966954	0.468418	-1.16106
REACTOME_TYPE_I_HEMIDESMOSOME_ASSEMBLY	0.249082	-1.43417	0.915552	-0.760211	0.698232	0.999254	0.507038	1.13003	0.971495	-0.659313	0.642327	-1.00346
REACTOME_TYROSINE_CATABOLISM	0.898616	-0.793595	0.576219	-1.25908	0.275907	1.39047	0.289434	1.38857	0.533657	-1.19913	0.0524725	-1.57887
REACTOME_TYSND1_CLEAVES_PEROXISOMAL_PROTEINS	0.525486	-1.16366	0.706712	-1.15166	0.779618	0.954323	0.59779	1.13793	0.744672	1.03266	0.722779	-0.971914
REACTOME_UB_SPECIFIC_PROCESSING_PROTEASES	0.837341	0.860838	0.877473	0.792271	0.033417	-1.6919	0.121128	-1.56604	0.565335	1.16118	0.578027	1.09675
REACTOME_UBIQUINOL_BIOSYNTHESIS	0.867844	-0.922319	0.97919	0.821997	5.32626e-07	-2.00771	1.07626e-05	-1.80528	0.323785	1.21378	5.57736e-12	2.28499
REACTOME_UCH_PROTEINASES	0.487266	-1.18754	0.899324	-0.788138	0.373881	-1.29998	0.293785	-1.36206	0.833487	-0.874206	0.915067	0.639452
REACTOME_UNBLOCKING_OF_NMDA_RECEPTORS_GLUTAMATE_BINDING_AND_ACTIVATION	0.415374	-1.18246	0.863002	-0.892858	6.97353e-08	-2.27311	4.61435e-05	-1.92829	0.739472	0.992467	5.93492e-05	1.93638
REACTOME_UNFOLDED_PROTEIN_RESPONSE_UPR_	0.899067	-0.803117	0.915663	0.769565	0.367024	1.28476	0.501773	1.13853	0.880366	-0.851155	0.201859	-1.51582
REACTOME_UNWINDING_OF_DNA	0.837211	-0.900256	0.717314	-1.03903	0.0230775	-1.55738	7.2626e-05	-1.95829	0.381892	1.22487	0.244772	1.24894
REACTOME_UPTAKE_AND_ACTIONS_OF_BACTERIAL_TOXINS	0.823065	-0.902465	0.546609	-1.24418	0.910646	-0.785302	0.895951	0.790345	0.265248	-1.5004	0.155805	-1.49826
REACTOME_UPTAKE_AND_FUNCTION_OF_ANTHRAX_TOXINS	0.542656	1.10179	0.885754	0.817014	0.827132	0.894418	0.979673	0.744838	0.2222	1.48167	0.542432	1.09304
REACTOME_UPTAKE_AND_FUNCTION_OF_DIPHTHERIA_TOXIN	0.467484	1.21769	0.924637	0.712983	0.719324	-0.990183	0.941202	-0.720205	0.129186	1.58685	0.281393	1.43812
REACTOME_UREA_CYCLE	0.937591	0.703742	0.750055	-1.05568	0.187527	-1.45216	0.31068	-1.32132	0.443067	1.28601	0.400726	1.27657
REACTOME_VASOPRESSIN_LIKE_RECEPTORS	0.621282	-1.09318	0.824403	-0.908065	0.940384	0.7199	0.735323	0.912854	0.958798	0.647304	0.447452	1.2367
REACTOME_VASOPRESSIN_REGULATES_RENAL_WATER_HOMEOSTASIS_VIA_AQUAPORINS	0.925824	-0.801094	0.841455	-0.931288	0.727151	1.03897	0.427993	1.25192	0.994015	-0.60666	0.704762	-0.991968
REACTOME_VEGF_LIGAND_RECEPTOR_INTERACTIONS	1	0.553337	0.931458	-0.757592	0.52232	1.1116	0.575701	1.05685	0.605625	1.10585	0.297874	-1.27057
REACTOME_VEGFR2_MEDIATED_CELL_PROLIFERATION	0.768794	-0.977569	0.922908	0.66744	0.189655	1.45339	0.0687112	1.67008	0.971495	0.623066	0.0986472	-1.4771
REACTOME_VEGFR2_MEDIATED_VASCULAR_PERMEABILITY	0.837211	-0.879015	0.375273	-1.48987	0.935684	-0.78459	0.838952	0.872425	0.547051	-1.14674	0.509889	-1.13591
REACTOME_VESICLE_MEDIATED_TRANSPORT	0.129792	1.53639	0.778622	-0.967874	1	0.556391	1	0.607645	0.28749	1.39058	0.704762	0.963297
REACTOME_VIRAL_MESSENGER_RNA_SYNTHESIS	0.999	-0.825242	0.146292	-1.27711	0.00181318	-1.37825	0.626196	-1.03295	0.0741772	1.24752	0.000324469	1.42965
REACTOME_VISUAL_PHOTOTRANSDUCTION	0.224221	-1.40197	0.393025	-1.38816	4.92687e-05	-2.1843	0.00656409	-1.7914	0.873798	0.866714	0.129902	1.43311
REACTOME_VITAMIN_B1_THIAMIN_METABOLISM	0.999406	-0.640863	0.997504	-0.612166	0.00996439	1.78672	0.0126548	1.67818	1	0.622708	0.0698705	-1.58541
REACTOME_VITAMIN_B2_RIBOFLAVIN_METABOLISM	0.561248	-1.1371	0.814795	-0.932771	1	-0.574596	0.930259	0.735005	1	-0.434199	0.966411	-0.564263
REACTOME_VITAMIN_B5_PANTOTHENATE_METABOLISM	0.454122	-1.20902	0.750055	1.04025	0.755217	-0.987262	0.775645	-0.945693	0.400169	-1.30092	0.0717405	-1.55112
REACTOME_VITAMIN_C_ASCORBATE_METABOLISM	0.999406	-0.590503	0.824468	0.891008	0.87177	-0.851817	0.807133	-0.896247	0.808967	0.925383	0.526059	1.12011
REACTOME_VITAMIN_D_CALCIFEROL_METABOLISM	0.966014	0.664975	0.744297	1.03873	0.262887	1.40063	0.289434	1.38963	0.432678	1.2886	0.527734	1.1662
REACTOME_VITAMINS	0.90008	-0.780439	0.919175	0.720679	0.637839	1.05655	0.846595	0.851029	0.925425	0.744955	0.42647	-1.21438
REACTOME_VLDL_ASSEMBLY	0.90995	-0.799195	0.87873	0.872803	0.982282	0.68521	0.920866	0.73853	0.957515	0.704115	0.8553	0.801479
REACTOME_VLDL_CLEARANCE	0.849356	0.829191	0.603104	-1.1752	0.839899	-0.900242	1	0.6902	0.818231	0.952051	0.86454	-0.809621
REACTOME_VLDLR_INTERNALISATION_AND_DEGRADATION	0.925824	-0.784569	0.501211	-1.31037	0.959675	0.715597	0.836529	0.838355	0.733813	-1.03028	0.0348357	-1.53219
REACTOME_VOLTAGE_GATED_POTASSIUM_CHANNELS	0.981545	-0.63452	0.85174	-0.856986	1	-0.562645	0.860882	0.830391	0.538814	1.17786	0.83339	0.805939
REACTOME_VXPX_CARGO_TARGETING_TO_CILIUM	0.997404	0.659389	0.911623	-0.799394	0.0226395	1.76477	0.00909382	1.988	0.25086	-1.43591	0.000695291	-2.02887
REACTOME_WAX_AND_PLASMALOGEN_BIOSYNTHESIS	0.97165	-0.70481	0.783998	0.954083	0.930412	-0.794827	0.955914	-0.737597	0.717872	1.02326	0.674559	-0.972468
REACTOME_WNT_LIGAND_BIOGENESIS_AND_TRAFFICKING	0.966014	0.654195	0.914055	0.725089	0.657588	-1.07516	0.621041	-1.08698	0.614167	1.15596	0.400726	1.27694
REACTOME_WNT_MEDIATED_ACTIVATION_OF_DVL	0.58977	-1.08263	0.976655	-0.615034	0.782234	-0.920505	0.842633	0.86148	0.994015	0.577467	0.463842	-1.21504
REACTOME_WNT5A_DEPENDENT_INTERNALIZATION_OF_FZD2_FZD5_AND_ROR2	0.791166	-0.938622	0.4381	-1.37392	0.986896	-0.651277	0.978461	0.677048	1	0.495562	0.156366	-1.47218
REACTOME_WNT5A_DEPENDENT_INTERNALIZATION_OF_FZD4	0.20829	-1.49374	0.463	-1.35605	1	-0.613501	1	0.563597	0.994015	0.568774	0.797049	-0.829124
REACTOME_XENOBIOTICS	0.999	-0.59247	0.629823	-1.15521	1	-0.52146	0.836529	0.861316	0.888576	0.821636	0.733791	-0.916781
REACTOME_YAP1_AND_WWTR1_TAZ_STIMULATED_GENE_EXPRESSION	0.988377	-0.641325	0.881614	0.78822	0.6734	1.01831	0.487764	1.17386	0.970473	-0.635305	0.752857	-0.906163
REACTOME_ZBP1_DAI_MEDIATED_INDUCTION_OF_TYPE_I_IFNS	0.846668	-0.868014	0.614902	-1.22301	0.806367	0.893351	0.112488	1.72988	0.703341	1.07149	0.788426	-0.84272
REACTOME_ZINC_EFFLUX_AND_COMPARTMENTALIZATION_BY_THE_SLC30_FAMILY	0.446526	1.22855	0.369751	-1.50471	0.0670885	-1.65771	0.998821	0.649126	0.448143	1.24821	0.73568	0.912688
REACTOME_ZINC_INFLUX_INTO_CELLS_BY_THE_SLC39_GENE_FAMILY	0.2585	-1.406	0.89366	0.768085	0.876086	-0.819256	0.942325	-0.728517	0.474984	-1.24351	0.843633	-0.79121
REACTOME_ZINC_TRANSPORTERS	0.587894	-1.1118	0.674444	1.15859	0.93441	-0.764538	0.694361	-0.98497	0.983783	0.584844	0.787553	-0.850311
	0.226496	-1.45079	0.72495	1.0594	0.784139	-0.927232	0.805737	-0.916174	0.900752	-0.812386	0.722313	-0.92611

## Sheet: TableS5.3 Wikipathway
	BL								V08
pathway	iPD		GBA		LRRK2 G2019S		Prodromal		iPD		GBA
WP_15Q112_COPY_NUMBER_VARIATION_SYNDROME	padj	NES	padj	NES	padj	NES	padj	NES	padj	NES	padj	NES
WP_15Q133_COPY_NUMBER_VARIATION_SYNDROME	0.71856	-0.998443	0.549005	-1.2832	0.394613	-1.44221	1	-0.745171	0.785091	-0.86009	0.980908	0.565606
WP_1Q211_COPY_NUMBER_VARIATION_SYNDROME	0.38194	1.21527	0.965786	-0.608253	0.874144	0.919591	0.413992	1.37703	0.566184	1.0918	0.523117	-1.13954
WP_22Q112_DELETION_SYNDROME	0.327789	1.26983	0.868251	0.856948	0.750496	1.023	0.731921	1.08952	0.385064	1.2332	0.788892	0.876096
WP_3Q29_COPY_NUMBER_VARIATION_SYNDROME	0.894283	-0.846149	0.0739524	-1.6608	0.66502	1.08912	1	0.862596	0.714178	0.978115	0.0122766	-1.68927
WP_4HYDROXYTAMOXIFEN_DEXAMETHASONE_AND_RETINOIC_ACIDS_REGULATION_OF_P27_EXPRESSION	0.912763	0.845523	0.867957	-0.883649	0.107801	-1.56701	0.520294	-1.18384	0.286011	1.24635	0.104891	1.41047
WP_ACE_INHIBITOR_PATHWAY	0.0184202	1.93634	0.148617	1.69457	0.796283	0.981678	0.997206	0.867938	0.00925408	1.75703	0.0217433	1.81159
WP_ACETYLCHOLINE_SYNTHESIS	0.984066	0.538819	0.738437	1.00922	0.123109	1.66068	0.413992	1.43068	0.832119	0.855417	0.810763	-0.848332
WP_ACTIVATION_OF_NLRP3_INFLAMMASOME_BY_SARSCOV2	0.954846	-0.667227	0.732174	-1.09544	0.0991685	-1.58526	0.962145	-0.899629	0.244533	1.38181	0.887879	0.730204
WP_ADIPOGENESIS	0.37787	1.29584	0.476942	1.38814	1	0.694559	1	-0.780067	0.035562	1.60631	0.118152	1.5562
WP_AFLATOXIN_B1_METABOLISM	0.280206	1.22247	0.389887	1.3123	1	0.780616	1	0.734059	0.0071473	1.61602	0.0400124	1.4722
WP_AGERAGE_PATHWAY	0.912763	-0.767748	0.965786	-0.564778	1	-0.494293	0.484351	-1.27147	0.955241	0.58616	0.782529	-0.935732
WP_ALANINE_AND_ASPARTATE_METABOLISM	0.000256122	2.09563	0.506562	1.22127	1	-0.623427	1	-0.611341	0.000936679	1.79866	0.00803351	1.75495
WP_ALLOGRAFT_REJECTION	0.825891	0.888626	0.637169	1.17297	0.604084	1.22396	0.695432	1.12451	0.771488	-0.870808	0.478688	-1.1951
WP_ALPHA_6_BETA_4_SIGNALING_PATHWAY	0.355895	1.16508	0.209057	1.49313	0.905096	-0.930704	0.807068	-1.03481	0.410066	1.17754	0.0386807	1.55373
WP_ALZHEIMERS_DISEASE	0.105293	1.614	0.57862	1.18211	0.146723	1.64173	0.013456	1.97481	0.175961	1.43266	0.4933	-1.12914
WP_AMINO_ACID_METABOLISM	0.033516	1.65254	0.409587	1.32444	0.980402	0.849428	1	0.60696	0.00225313	1.72168	0.0867868	1.45802
WP_AMINO_ACID_METABOLISM_PATHWAY_EXCERPT_HISTIDINE_CATABOLISM_EXTENSION	0.200752	-1.32562	0.79095	-0.956789	0.421697	-1.2659	0.523226	-1.17968	0.635312	-0.987822	0.822901	-0.883756
WP_AMPACTIVATED_PROTEIN_KINASE_AMPK_SIGNALING	0.302854	1.41252	0.89408	0.749609	1	0.697423	0.997206	0.79344	0.475052	1.21212	0.605248	-1.13939
WP_AMPLIFICATION_AND_EXPANSION_OF_ONCOGENIC_PATHWAYS_AS_METASTATIC_TRAITS	0.902099	-0.840424	0.111853	-1.64757	1	0.631221	0.79742	1.00883	0.852422	0.844461	0.645408	-1.0287
WP_AMYOTROPHIC_LATERAL_SCLEROSIS_ALS	0.980474	0.644103	0.901073	-0.739972	0.683675	1.10661	0.74634	1.06356	0.618932	1.05189	0.668234	0.9944
WP_ANDROGEN_RECEPTOR_SIGNALING_PATHWAY	0.398945	1.19271	0.647217	1.10811	1	0.650313	1	0.736005	0.0581369	1.52617	0.104891	1.49209
WP_ANGIOGENESIS	0.578378	1.03412	0.476942	-1.23489	0.530765	-1.16491	0.802485	-1.0278	0.258541	1.27681	0.417598	1.1433
WP_ANGIOPOIETIN_LIKE_PROTEIN_8_REGULATORY_PATHWAY	0.0176002	1.87346	0.721368	1.03962	0.777532	1.01407	0.213402	1.52929	0.206018	1.4153	0.632738	1.03769
WP_APOE_AND_MIR146_IN_INFLAMMATION_AND_ATHEROSCLEROSIS	0.157405	1.3223	0.610039	-1.11791	1	0.566619	1	0.723763	0.000792904	1.72152	0.0835284	1.40644
WP_APOPTOSIS	0.012499	1.80332	0.898111	-0.75364	0.830064	-0.951905	1	-0.599091	0.0564486	1.56588	0.659895	1.0456
WP_APOPTOSIS_MODULATION_AND_SIGNALING	0.033516	1.58466	0.620865	1.08811	1	-0.788173	0.658916	-1.11978	0.00101644	1.73633	0.0122766	1.69497
WP_APOPTOSIS_MODULATION_BY_HSP70	0.0220375	1.62717	0.157105	1.50461	1	0.667274	0.74634	-1.06349	0.000788351	1.82275	0.000662738	1.90113
WP_APOPTOSISRELATED_NETWORK_DUE_TO_ALTERED_NOTCH3_IN_OVARIAN_CANCER	0.0470167	1.7338	0.170444	1.66344	0.66502	-1.11536	0.731921	-1.08892	0.0252239	1.65692	0.0201766	1.82434
WP_ARACHIDONATE_EPOXYGENASE_EPOXIDE_HYDROLASE	0.691418	0.991988	0.738437	1.02321	1	0.757211	1	-0.464411	0.511645	1.12743	0.217505	1.3596
WP_ARRHYTHMOGENIC_RIGHT_VENTRICULAR_CARDIOMYOPATHY	0.605304	-1.11286	0.826032	0.88143	0.972706	-0.769829	1	-0.461125	0.568112	1.13124	0.845681	0.77847
WP_ARYL_HYDROCARBON_RECEPTOR_NETPATH	0.867858	0.878606	0.96074	0.736508	0.0182293	1.85166	0.000712	2.14106	0.92576	-0.838748	0.00209364	-1.88396
WP_ARYL_HYDROCARBON_RECEPTOR_PATHWAY	0.486559	-1.13054	0.672919	-1.09114	0.67278	-1.0808	0.79157	-1.03621	0.127055	1.45156	0.298962	1.2814
WP_ARYLAMINE_METABOLISM	0.340105	-1.2591	0.625052	1.1291	0.923403	0.880214	0.985525	0.891663	0.208689	1.37019	0.798492	-0.894955
WP_ASSOCIATION_BETWEEN_PHYSICOCHEMICAL_FEATURES_AND_TOXICITY_ASSOCIATED_PATHWAYS	0.972874	0.598367	0.762608	1.02325	0.743544	1.09539	1	0.808806	0.92802	0.741304	0.937115	0.681227
WP_ATM_SIGNALING_NETWORK_IN_DEVELOPMENT_AND_DISEASE	0.120578	1.47952	0.476942	1.2705	1	0.765087	1	-0.727575	0.0297402	1.54913	0.0622999	1.51174
WP_ATM_SIGNALING_PATHWAY	0.305189	1.24421	0.89025	-0.837248	0.799383	-0.974843	0.685904	-1.12366	0.546611	1.10608	0.669637	0.9942
WP_ATR_SIGNALING	0.912479	-0.795251	0.715132	-1.05218	1	-0.589991	1	-0.791953	0.773802	0.919282	0.606885	1.04699
WP_AUTOPHAGY	0.217321	-1.40897	0.608563	-1.21062	0.0724685	-1.79739	0.924013	-0.927536	0.210337	-1.42984	0.80049	-0.86388
WP_AUTOSOMAL_RECESSIVE_OSTEOPETROSIS_PATHWAYS	0.578378	-1.08293	0.668658	-1.10476	0.118723	-1.61096	0.373371	-1.42362	0.431663	1.19379	0.229868	1.39062
WP_B_CELL_RECEPTOR_SIGNALING_PATHWAY	0.193442	1.50148	0.892201	-0.792792	0.969084	-0.795468	1	0.757517	0.0628257	1.58963	0.646799	1.01531
WP_BASE_EXCISION_REPAIR	0.00161606	1.86638	0.476942	-1.23559	1	-0.777772	1	-0.839141	0.059624	1.45413	0.00871648	1.67962
WP_BDNFTRKB_SIGNALING	0.0729361	-1.55196	0.686765	-1.08759	0.350782	-1.42798	0.0733055	-1.67457	0.634622	-1.00237	0.751692	-0.945639
WP_BENZENE_METABOLISM	0.277403	1.37934	0.89025	-0.83444	1	0.67064	1	0.65129	0.250142	1.33139	0.653878	1.00763
WP_BENZOAPYRENE_METABOLISM	0.82522	-0.917876	0.937284	0.666633	0.923403	0.858975	0.0675878	1.64578	1	0.474231	0.810763	-0.876035
WP_BILE_ACIDS_SYNTHESIS_AND_ENTEROHEPATIC_CIRCULATION	0.460552	-1.20646	0.981761	-0.497362	1	-0.636879	0.731921	1.09163	0.955241	0.612467	0.987767	0.479912
WP_BIOGENIC_AMINE_SYNTHESIS	0.157791	1.53734	0.395373	1.5085	0.69848	1.10563	0.502655	1.27629	0.315496	1.31462	0.766095	0.893423
WP_BIOMARKERS_FOR_PYRIMIDINE_METABOLISM_DISORDERS	0.598165	-1.09165	0.73239	-1.07231	0.697385	1.11912	0.413992	1.44174	0.92802	-0.686544	0.293491	-1.36394
WP_BIOMARKERS_FOR_UREA_CYCLE_DISORDERS	0.421618	-1.22316	0.833748	-0.880537	0.603901	-1.2084	1	-0.807601	0.78496	0.878641	0.576102	1.10137
WP_BLADDER_CANCER	0.40073	-1.25926	0.754825	0.990344	0.872643	0.928076	0.74634	1.08217	0.935879	0.671082	0.472883	1.24621
WP_BLOOD_CLOTTING_CASCADE	0.236724	1.36445	0.787756	0.952678	0.893517	0.927214	1	0.863082	0.0936385	1.4559	0.372774	1.24222
WP_BMP_SIGNALING_PATHWAY_IN_EYELID_DEVELOPMENT	0.599782	1.06898	0.42369	1.46743	0.118838	1.71228	0.184486	1.63118	1	0.513906	0.887879	-0.731772
WP_BMP2WNT4FOXO1_PATHWAY_IN_HUMAN_PRIMARY_ENDOMETRIAL_STROMAL_CELL_DIFFERENTIATION	0.345757	1.275	0.525503	1.2953	0.866423	-0.917765	1	0.65304	0.451714	1.1925	0.530295	1.1457
WP_BONE_MORPHOGENIC_PROTEIN_BMP_SIGNALLING_AND_REGULATION	0.912479	-0.746755	0.865284	-0.83135	0.930159	0.841816	0.747537	1.05467	1	0.504234	0.939224	0.66586
WP_BRAINDERIVED_NEUROTROPHIC_FACTOR_BDNF_SIGNALING_PATHWAY	0.972874	-0.609178	0.576488	-1.229	1	0.72137	1	-0.702337	0.949889	-0.681059	0.845681	-0.803896
WP_BREAST_CANCER_PATHWAY	0.0130559	1.57516	0.782982	0.976662	1	-0.772763	1	-0.62071	0.000792904	1.6808	0.204235	1.31881
WP_CALCIUM_REGULATION_IN_THE_CARDIAC_CELL	0.479774	1.0857	0.873514	0.903852	0.604084	1.12053	0.682873	1.06595	0.139334	1.36022	0.698611	0.979118
WP_CALORIC_RESTRICTION_AND_AGING	0.385084	1.13211	0.773796	0.976369	0.116863	1.46839	0.0471565	1.50804	0.226473	1.27573	0.159183	-1.33678
WP_CANCER_IMMUNOTHERAPY_BY_CTLA4_BLOCKADE	0.912479	-0.74521	0.80875	0.916414	0.794959	-1.00546	1	-0.61441	0.340415	1.28916	0.753361	0.919773
WP_CANCER_IMMUNOTHERAPY_BY_PD1_BLOCKADE	0.994828	-0.495005	0.893167	-0.790925	0.512992	-1.27023	0.521142	-1.24127	0.67239	-0.973308	0.653878	1.01138
WP_CANNABINOID_RECEPTOR_SIGNALING	0.717732	0.977309	0.660356	-1.13685	0.900886	-0.904932	0.339696	-1.4326	0.706903	-0.946172	0.446216	1.21147
WP_CANONICAL_AND_NONCANONICAL_NOTCH_SIGNALING	0.563776	1.06446	0.738437	-1.00518	0.776947	1.00301	1	-0.724433	0.771982	0.910808	0.701237	-0.964932
WP_CANONICAL_AND_NONCANONICAL_TGFB_SIGNALING	0.0276246	1.78722	0.476942	1.38885	0.164308	1.61242	0.122864	1.63704	0.148164	1.49135	0.734328	0.917406
WP_CANONICAL_NFKB_PATHWAY	0.955539	-0.71011	0.898111	-0.761737	0.937536	-0.830681	1	-0.747192	0.751346	0.922366	0.523117	1.14595
WP_CARDIAC_HYPERTROPHIC_RESPONSE	0.920583	-0.731064	0.476942	-1.40209	0.603901	-1.24108	1	-0.666493	0.315685	1.31598	0.753361	0.918981
WP_CARDIAC_PROGENITOR_DIFFERENTIATION	0.165795	1.38334	0.409587	-1.36032	1	-0.712762	1	-0.813167	0.0641169	1.49559	0.234679	1.34968
WP_CATALYTIC_CYCLE_OF_MAMMALIAN_FLAVINCONTAINING_MONOOXYGENASES_FMOS	0.124086	1.58166	0.476942	1.35918	0.157196	1.6336	0.11176	1.67663	0.177039	1.42027	0.820453	-0.849331
WP_CELL_CYCLE	0.832019	-0.928199	0.984804	0.513276	0.693676	-1.11254	0.540457	-1.19374	0.158581	-1.37143	0.884503	0.783294
WP_CELL_DIFFERENTIATION_INDEX	0.0817511	-1.44069	0.0739524	-1.62508	0.031125	-1.60491	0.233285	-1.37127	0.5303	-1.10784	0.606885	1.02727
WP_CELL_DIFFERENTIATION_INDEX_EXPANDED	0.217996	1.50385	0.80747	-0.935328	0.783734	-1.03932	0.745928	-1.10925	0.505767	1.1691	0.820453	0.819994
WP_CELL_MIGRATION_AND_INVASION_THROUGH_P75NTR	0.421618	1.21731	0.686765	-1.10837	0.737319	-1.04112	0.746517	-1.07118	0.741326	0.932121	0.641542	1.02781
WP_CELLS_AND_MOLECULES_INVOLVED_IN_LOCAL_ACUTE_INFLAMMATORY_RESPONSE	0.0557489	1.72754	0.686765	1.09561	0.977501	0.802083	1	0.793717	0.0786684	1.54685	0.300513	1.36531
WP_CELLTYPE_DEPENDENT_SELECTIVITY_OF_CCK2R_SIGNALING	0.912479	-0.756373	0.89408	-0.766781	0.939103	0.812185	1	0.76252	0.647503	1.02973	0.95658	0.65486
WP_CELLULAR_PROTEOSTASIS	0.975045	-0.600866	0.494376	1.34611	0.469617	1.34694	0.733462	1.07782	1	-0.508221	0.857213	-0.786559
WP_CEREBRAL_ORGANIC_ACIDURIAS_INCLUDING_DISEASES	0.420743	-1.24296	0.951868	0.622462	0.429347	-1.38436	0.126167	-1.5796	0.705224	-0.98323	0.454294	1.25281
WP_CHEMOKINE_SIGNALING_PATHWAY	0.281938	-1.35465	0.614043	-1.20612	0.69848	1.10528	0.443336	1.37917	0.0788591	-1.60355	0.776866	-0.895295
WP_CHOLESTEROL_BIOSYNTHESIS_PATHWAY	1.89733e-07	2.18383	0.52612	1.14521	0.66502	1.06506	0.802485	1.00987	0.000144958	1.78659	0.0300483	1.4886
WP_CHOLESTEROL_BIOSYNTHESIS_WITH_SKELETAL_DYSPLASIAS	0.0131541	-1.76417	0.559972	-1.26088	0.184742	-1.62009	0.454921	-1.30296	0.11185	-1.60009	0.624962	-1.06902
WP_CHOLESTEROL_METABOLISM_INCLUDES_BOTH_BLOCH_AND_KANDUTSCHRUSSELL_PATHWAYS	0.874239	-0.807842	0.88187	0.788424	0.615286	-1.18472	0.962145	-0.911101	0.864472	-0.779143	0.731145	0.949694
WP_CHROMOSOMAL_AND_MICROSATELLITE_INSTABILITY_IN_COLORECTAL_CANCER	0.280777	1.27291	0.559972	1.19566	0.783734	-1.0019	0.981782	-0.907392	0.558692	1.08151	0.0767889	1.52046
WP_CILIARY_LANDSCAPE	0.432475	1.12937	0.519749	1.19856	0.321068	-1.32884	0.540457	-1.16875	0.132934	1.40315	0.0115958	1.75101
WP_CILIOPATHIES	0.840846	-0.923854	0.892201	0.897384	0.000536006	-1.73089	0.001513	-1.63924	0.949889	0.808448	0.0561807	1.35635
WP_CIRCADIAN_RHYTHM_RELATED_GENES	0.33355	-1.16088	0.738437	1.00776	0.470186	1.16345	0.519974	1.10189	0.199983	-1.24688	0.00712286	-1.60131
WP_CLASSICAL_PATHWAY_OF_STEROIDOGENESIS_INCLUDING_DISEASES	0.840846	-0.913601	0.80166	-0.949532	0.606278	-1.11082	1	-0.756455	0.650362	1.02278	0.810763	0.908715
WP_CODEINE_AND_MORPHINE_METABOLISM	0.509214	-1.1681	0.89025	-0.758017	0.980402	0.764083	0.762425	1.11977	0.664173	1.0679	0.980908	0.541016
WP_COMMON_PATHWAYS_UNDERLYING_DRUG_ADDICTION	0.719893	0.964372	0.983164	0.499189	0.530765	1.3337	0.456886	1.35075	0.934394	-0.691887	0.681787	-1.04388
WP_COMPLEMENT_ACTIVATION	0.238843	1.38616	0.435966	1.40166	0.750496	1.02214	0.746517	1.06618	0.229719	1.36133	0.300702	1.30336
WP_COMPLEMENT_AND_COAGULATION_CASCADES	0.340105	1.28657	0.384344	1.55703	0.138085	1.71893	0.013456	2.02191	0.229719	1.39273	0.847029	-0.795082
WP_COMPOSITION_OF_LIPID_PARTICLES	0.00319545	1.98079	0.0304286	1.90146	0.0294897	1.88083	0.0188466	1.95419	0.0484292	1.60361	0.4933	1.13959
WP_COMPUTATIONAL_MODEL_OF_AEROBIC_GLYCOLYSIS	0.217609	1.51113	0.686765	-1.13792	0.410165	1.34008	0.373371	1.36893	0.566184	1.1203	0.776866	-0.94297
WP_CONSTITUTIVE_ANDROSTANE_RECEPTOR_PATHWAY	0.539359	-1.1306	0.319999	-1.56469	1	-0.666055	1	0.656334	0.776244	0.903021	0.810763	0.831481
WP_CONTROL_OF_IMMUNE_TOLERANCE_BY_VASOACTIVE_INTESTINAL_PEPTIDE	0.0871555	1.63089	0.709638	1.06639	0.139971	1.68345	0.58433	1.13456	0.196014	1.44238	0.894356	0.753569
WP_COPPER_HOMEOSTASIS	0.454546	-1.22107	0.902976	-0.731039	0.66502	-1.16796	0.476624	-1.28528	0.731385	-0.962089	0.817128	0.831158
WP_CORI_CYCLE	0.45162	1.10149	0.89408	-0.827731	0.739046	-1.02987	0.997206	-0.85842	0.21732	1.33776	0.0331886	1.61171
WP_CORTICOTROPINRELEASING_HORMONE_SIGNALING_PATHWAY	0.88058	-0.797606	0.625052	-1.16826	0.702346	-1.09848	1	0.673764	0.411739	1.25375	0.581349	1.09745
WP_COVID19_ADVERSE_OUTCOME_PATHWAY	0.0113782	1.78849	0.262947	1.46922	0.715863	1.04894	1	0.894257	0.00247387	1.70659	0.066945	1.47155
WP_COVID19_THROMBOSIS_AND_ANTICOAGULATION	0.688947	1.01708	0.686765	1.13306	0.66502	1.14283	0.905698	-0.946398	0.645524	1.05199	0.9172	-0.69032
WP_CYSTEINE_AND_METHIONINE_CATABOLISM	0.840846	0.859431	0.940879	0.678938	0.804827	1.0413	0.74634	1.12802	0.790062	0.936819	0.810645	0.913925
WP_CYTOKINES_AND_INFLAMMATORY_RESPONSE	0.820605	-0.90979	0.87238	0.808479	0.512992	1.28999	0.231615	1.54413	0.892267	-0.782802	0.820453	0.811544
WP_CYTOPLASMIC_RIBOSOMAL_PROTEINS	0.846774	-0.834705	0.738437	0.993094	0.799383	0.990573	1	-0.708847	0.255138	1.36468	0.217505	1.4971
WP_CYTOSINE_METHYLATION	7.72693e-20	-2.66164	0.00183263	-2.07402	8.87221e-12	-2.63992	5.93036e-17	-2.62835	1	0.424906	0.00609794	1.69068
WP_CYTOSOLIC_DNASENSING_PATHWAY	0.857703	0.817025	0.98015	-0.543568	0.97254	-0.771951	0.602278	-1.21901	0.955241	0.670941	0.337175	1.37001
WP_DDX1_AS_A_REGULATORY_COMPONENT_OF_THE_DROSHA_MICROPROCESSOR	0.0919665	1.48408	0.476942	-1.26801	0.446598	-1.24798	0.689412	-1.11499	0.167415	1.37896	0.066945	1.56985
WP_DEGRADATION_PATHWAY_OF_SPHINGOLIPIDS_INCLUDING_DISEASES	0.742472	-0.966436	0.89408	-0.771823	0.408787	-1.41166	0.70757	-1.14024	0.213728	-1.4413	0.806892	-0.845226
WP_DEREGULATION_OF_RAB_AND_RAB_EFFECTOR_GENES_IN_BLADDER_CANCER	0.82522	0.871605	0.915681	0.700938	1	-0.627995	1	0.779743	0.292871	1.34096	0.344192	1.33478
WP_DEVELOPMENT_AND_HETEROGENEITY_OF_THE_ILC_FAMILY	0.0607413	1.7251	0.898111	-0.760819	0.331305	1.45463	0.471809	1.27202	0.194656	1.44546	0.833077	0.819831
WP_DEVELOPMENT_OF_PULMONARY_DENDRITIC_CELLS_AND_MACROPHAGE_SUBSETS	0.842258	0.854531	0.476942	1.3438	0.969084	0.821997	0.835949	-0.996624	0.568112	1.08361	0.253766	1.44845
WP_DIFFERENTIATION_OF_WHITE_AND_BROWN_ADIPOCYTE	0.691418	0.998454	0.559972	-1.28086	0.66502	-1.13569	1	-0.762535	0.683892	0.992437	0.980908	0.600002
WP_DIFFERENTIATION_PATHWAY	0.93909	0.734731	0.476942	1.41052	0.731625	1.05091	0.962145	0.912206	0.471512	1.19656	0.788892	-0.871238
WP_DISORDERS_OF_FOLATE_METABOLISM_AND_TRANSPORT	0.316722	1.26194	0.798253	-0.927513	0.0724685	1.81315	0.437741	1.24971	0.25009	1.37414	0.641542	-1.01841
WP_DISORDERS_OF_THE_KREBS_CYCLE	0.857703	-0.839688	0.506562	-1.31563	0.899059	-0.891284	1	-0.749506	0.392638	-1.21418	0.817551	-0.84744
WP_DISRUPTION_OF_POSTSYNAPTIC_SIGNALLING_BY_CNV	0.479774	-1.20193	0.820211	-0.897445	0.281629	-1.53135	0.0536291	-1.66445	0.832119	0.848583	0.300513	1.34919
WP_DNA_DAMAGE_RESPONSE	0.88246	0.834734	0.738437	1.00617	0.164308	1.65879	0.0375562	1.87547	0.926434	0.745487	0.0867868	-1.58133
WP_DNA_DAMAGE_RESPONSE_ONLY_ATM_DEPENDENT	0.882675	-0.852874	0.93924	-0.788261	0.434653	-1.26764	0.471809	-1.21532	0.732068	0.956115	0.0984185	1.48517
WP_DNA_IRDAMAGE_AND_CELLULAR_RESPONSE_VIA_ATR	0.609702	1.02104	0.80166	0.953128	0.615286	-1.11415	1	-0.864064	0.204869	1.30375	0.247317	1.28102
WP_DNA_IRDOUBLE_STRAND_BREAKS_DSBS_AND_CELLULAR_RESPONSE_VIA_ATM	0.964059	-0.774066	0.610039	-1.11712	0.476763	-1.2191	0.375038	-1.30603	0.615086	-1.0025	0.996236	-0.665434
WP_DNA_MISMATCH_REPAIR	0.661794	-1.02564	0.791793	-0.937893	0.281629	-1.39108	0.394886	-1.31436	1	0.570603	0.980908	0.710383
WP_DNA_REPLICATION	0.100307	-1.5515	0.884741	0.823554	0.379405	-1.39874	0.124894	-1.605	0.647503	-1.00526	0.988532	0.608382
WP_DOPAMINE_METABOLISM	0.033516	-1.65719	0.508762	-1.23779	0.350782	-1.39083	0.221038	-1.47541	0.0439473	-1.60828	0.98347	-0.678486
WP_DOPAMINERGIC_NEUROGENESIS	0.364787	-1.283	0.788563	0.955035	0.710998	-1.09992	0.339696	-1.43712	0.992592	-0.586118	0.788892	0.852943
WP_DRUG_INDUCTION_OF_BILE_ACID_PATHWAY	0.124086	1.54131	0.817803	0.90628	0.261863	1.59197	0.437741	1.38851	0.215333	1.41347	0.962897	-0.596468
WP_DUAL_HIJACK_MODEL_OF_VIF_IN_HIV_INFECTION	0.832418	-0.879269	0.872056	-0.803732	0.600552	1.25124	0.588306	1.20857	0.864966	-0.780587	0.605248	-1.11446
WP_EBOLA_VIRUS_PATHWAY_ON_HOST	0.180328	-1.46075	0.686765	-1.13316	0.626778	-1.20082	0.602278	-1.19753	0.986787	-0.600489	0.587281	1.11787
WP_EBV_LMP1_SIGNALING	0.0017914	1.75878	0.610039	1.10038	0.614229	-1.11655	1	-0.739262	0.0188887	1.52836	0.00499131	1.7009
WP_ECTODERM_DIFFERENTIATION	0.926945	-0.744148	0.494376	-1.32319	0.458761	-1.29364	0.323514	-1.44746	0.273934	1.33542	0.621922	1.04743
WP_EDA_SIGNALLING_IN_HAIR_FOLLICLE_DEVELOPMENT	0.952892	0.852717	0.605928	-1.12307	0.031125	1.65121	0.000260124	2.014	1	0.633853	0.13456	-1.36942
WP_EFFECTS_OF_NITRIC_OXIDE	0.768394	-0.953572	0.967682	-0.571528	0.512992	1.30923	0.815991	0.98902	0.794111	0.891287	0.751656	-0.939029
WP_EGFEGFR_SIGNALING_PATHWAY	0.951713	-0.674841	0.707729	-1.1134	0.388522	1.43933	0.0267202	1.86717	0.815257	-0.87015	0.234679	-1.40926
WP_EGFR_TYROSINE_KINASE_INHIBITOR_RESISTANCE	1.69666e-06	2.07551	0.88187	-0.907981	1	0.716674	1	0.910864	0.000690081	1.66132	0.00466918	1.62188
WP_EICOSANOID_METABOLISM_VIA_CYCLO_OXYGENASES_COX	0.0212619	1.68114	0.898111	0.847219	0.164308	1.43855	0.0304918	1.68759	0.139334	1.38997	0.641542	1.0239
WP_EICOSANOID_METABOLISM_VIA_CYTOCHROME_P450_MONOOXYGENASES_CYP_PATHWAY	0.228406	1.46184	0.61956	-1.15612	0.432797	1.30967	0.233285	1.50574	0.155687	1.46301	0.268315	-1.33548
WP_EICOSANOID_METABOLISM_VIA_LIPO_OXYGENASES_LOX	0.226918	1.50662	0.88187	0.790455	0.615286	1.21596	0.233285	1.6154	0.955241	0.597698	0.298962	-1.34701
WP_EICOSANOID_SYNTHESIS	0.0105577	1.9651	0.42369	1.40394	0.530765	1.23362	0.11272	1.70334	0.0506722	1.57195	0.608774	1.03629
WP_ELECTRON_TRANSPORT_CHAIN_OXPHOS_SYSTEM_IN_MITOCHONDRIA	0.33355	1.26985	0.738437	1.03301	1	0.716799	0.981782	0.880601	0.0071473	1.78162	0.765318	-0.899401
WP_ENDOCHONDRAL_OSSIFICATION	0.000226022	-1.95022	0.0437255	-1.76067	2.97252e-11	-2.56643	4.65009e-08	-2.23541	0.545073	1.09397	4.18805e-05	2.10846
WP_ENDOCHONDRAL_OSSIFICATION_WITH_SKELETAL_DYSPLASIAS	0.277403	1.28556	0.559149	1.18767	0.228805	1.50942	0.122698	1.54321	0.374242	1.2233	0.810763	-0.881114
WP_ENDODERM_DIFFERENTIATION	0.277403	1.28556	0.559149	1.18767	0.228805	1.50942	0.122698	1.54321	0.374242	1.2233	0.810763	-0.881114
WP_ENDOMETRIAL_CANCER	0.467911	-1.10737	0.625052	-1.10735	0.604084	-1.12915	0.428113	-1.23358	0.0348413	-1.43066	0.845109	-0.883877
WP_ENDOPLASMIC_RETICULUM_STRESS_RESPONSE_IN_CORONAVIRUS_INFECTION	0.240891	1.30717	0.757837	0.982308	0.923403	0.90759	0.481117	1.16471	0.0727602	1.47145	0.357671	1.20846
WP_ENDOTHELIN_PATHWAYS	0.276572	1.29005	0.319999	1.46081	0.512992	-1.23626	0.339696	-1.39825	0.0171411	1.695	0.00489012	1.87617
WP_ENERGY_METABOLISM	0.236724	1.44893	0.389887	1.49229	0.410165	1.39099	0.762425	1.04262	0.280564	1.33484	0.803265	0.860595
WP_ENVELOPE_PROTEINS_AND_THEIR_POTENTIAL_ROLES_IN_EDMD_PHYSIOPATHOLOGY	0.832418	-0.898314	0.104549	-1.65746	0.352553	-1.38948	0.640365	-1.14646	0.934394	0.752176	0.605248	-1.04691
WP_EPITHELIAL_TO_MESENCHYMAL_TRANSITION_IN_COLORECTAL_CANCER	0.35562	1.17811	0.494376	-1.26975	0.900886	-0.912473	0.985525	0.91263	0.372642	1.21607	0.752015	-0.94483
WP_EPO_RECEPTOR_SIGNALING	0.00304651	1.72054	0.46425	1.25788	0.173261	1.40342	0.0175461	1.60101	0.00980779	1.61186	0.527749	-1.08827
WP_ERBB_SIGNALING_PATHWAY	0.00557189	2.01786	0.721368	1.051	1	0.693541	0.656563	1.12295	0.0177747	1.71866	0.0551731	1.64522
WP_ERK_PATHWAY_IN_HUNTINGTONS_DISEASE	0.00733788	1.80813	0.494376	1.21607	0.420909	1.24577	0.685904	1.07868	0.0248095	1.55091	0.228293	1.30688
WP_ESC_PLURIPOTENCY_PATHWAYS	0.195493	1.51064	0.52612	1.31115	0.980402	0.761762	1	0.52222	0.203432	1.43955	0.317802	1.37249
WP_ESTROGEN_METABOLISM	0.209237	1.31544	0.851482	0.907134	0.183663	1.474	0.0138885	1.71595	0.282877	1.26004	0.536327	-1.09564
WP_ESTROGEN_RECEPTOR_PATHWAY	0.814737	0.903142	0.686765	1.09353	0.53167	1.284	0.686665	1.135	0.372175	1.25715	0.767008	0.890563
WP_ESTROGEN_SIGNALING_PATHWAY	0.0453127	1.7526	0.503364	1.32178	0.81295	-0.95908	0.746517	1.06747	0.0424859	1.63754	0.203396	1.51616
WP_ETHANOL_EFFECTS_ON_HISTONE_MODIFICATIONS	0.436505	1.16686	0.915681	0.751096	0.928317	-0.876581	0.987771	-0.867994	0.129183	1.52858	0.0990342	1.5207
WP_ETHANOL_METABOLISM_RESULTING_IN_PRODUCTION_OF_ROS_BY_CYP2E1	0.924323	-0.764339	0.119643	-1.75521	1	-0.748727	0.981782	-0.871522	0.846401	-0.851385	0.25018	-1.3734
WP_EUKARYOTIC_TRANSCRIPTION_INITIATION	0.980647	0.557866	0.801279	-0.921999	1	-0.722727	0.997206	-0.833662	0.337603	1.28557	0.372992	1.31195
WP_EV_RELEASE_FROM_CARDIAC_CELLS_AND_THEIR_FUNCTIONAL_EFFECTS	0.0414042	-1.63619	0.614043	-1.13895	0.107801	-1.59507	0.0467367	-1.64946	0.771982	0.916934	0.0997741	1.45538
WP_EXERCISEINDUCED_CIRCADIAN_REGULATION	0.16957	-1.42516	0.631692	-1.21595	0.83523	-1.005	0.962145	-0.918856	0.836366	0.856648	0.98579	-0.52759
WP_EXRNA_MECHANISM_OF_ACTION_AND_BIOGENESIS	0.840846	-0.892942	0.476942	1.29392	0.255572	-1.47599	0.335192	-1.3795	0.384779	1.21811	0.217505	1.36821
WP_EXTRACELLULAR_VESICLEMEDIATED_SIGNALING_IN_RECIPIENT_CELLS	0.617441	1.07593	0.864311	-0.836203	0.860665	0.942388	0.834819	0.975447	0.934394	-0.690038	0.9172	-0.681594
WP_EXTRACELLULAR_VESICLES_IN_THE_CROSSTALK_OF_CARDIAC_CELLS	0.114849	1.56516	0.610039	1.1724	1	0.699869	0.861055	0.971806	0.194991	1.41966	0.492461	1.1557
WP_FACTORS_AND_PATHWAYS_AFFECTING_INSULINLIKE_GROWTH_FACTOR_IGF1AKT_SIGNALING	0.121707	1.60959	0.494376	1.32713	0.827887	0.960299	0.962145	0.892358	0.0297402	1.64981	0.300705	1.37535
WP_FARNESOID_X_RECEPTOR_PATHWAY	0.924323	-0.776326	0.817803	-0.906416	1	0.71141	1	0.515549	0.1774	1.40862	0.450199	1.1676
WP_FAS_LIGAND_FASL_PATHWAY_AND_STRESS_INDUCTION_OF_HEAT_SHOCK_PROTEINS_HSP_REGULATION	0.728493	0.98385	0.80166	0.947537	0.579914	1.24701	0.387794	1.46682	0.282866	1.35443	0.782529	-0.888991
WP_FATTY_ACID_BETA_OXIDATION	0.0846942	1.54219	0.476942	1.29638	0.36738	-1.39532	0.372377	-1.37149	0.109841	1.47129	0.00499239	1.87035
WP_FATTY_ACID_BIOSYNTHESIS	0.16957	1.46318	0.31925	1.49641	1	-0.715238	1	-0.726079	0.244533	1.34938	0.0714395	1.55849
WP_FATTY_ACID_OMEGA_OXIDATION	0.154746	1.52054	0.588077	1.20322	0.893517	0.908149	1	0.811763	0.73741	0.933754	0.417301	1.24565
WP_FBXL10_ENHANCEMENT_OF_MAPERK_SIGNALING_IN_DIFFUSE_LARGE_BCELL_LYMPHOMA	0.842309	0.822597	0.64945	1.14759	0.179656	1.58701	0.339696	1.59758	1	0.437975	0.605248	-1.11227
WP_FERROPTOSIS	0.674612	1.00023	0.287413	1.55795	0.739046	-1.02264	0.731921	-1.08781	0.213728	1.38662	0.000852	2.04676
WP_FGF23_SIGNALLING_IN_HYPOPHOSPHATEMIC_RICKETS_AND_RELATED_DISORDERS	0.59627	-1.06273	0.719576	-1.04842	0.668004	-1.09952	1	-0.614766	0.456222	1.1493	0.3171	1.28825
WP_FGFR3_SIGNALLING_IN_CHONDROCYTE_PROLIFERATION_AND_TERMINAL_DIFFERENTIATION	0.936608	0.713442	0.718632	1.04747	0.469286	1.31053	0.233285	1.52667	0.649314	1.02408	0.720769	-0.944064
WP_FIBRIN_COMPLEMENT_RECEPTOR_3_SIGNALING_PATHWAY	0.157405	1.52627	0.476942	1.37504	0.421697	1.37309	0.79742	1.01988	0.229719	1.38518	0.300513	1.35003
WP_FLUOROPYRIMIDINE_ACTIVITY	0.0452799	1.70435	0.577499	-1.17656	1	0.740757	0.454921	1.23672	0.01514	1.69676	0.217505	1.4215
WP_FOCAL_ADHESION	0.688947	-0.994842	0.409587	-1.40605	0.814687	-0.95688	1	0.731843	0.846401	0.841249	0.337762	-1.25646
WP_FOCAL_ADHESIONPI3KAKTMTORSIGNALING_PATHWAY	0.00933046	1.51979	0.92013	0.858577	0.00362122	1.72243	0.000516111	1.77937	0.244533	1.22926	0.0201887	-1.49559
WP_FOLATE_METABOLISM	0.012499	1.41042	0.715132	1.03302	0.00178207	1.67291	0.000712	1.61475	0.00817196	1.47588	0.104891	-1.29013
WP_FOLATEALCOHOL_AND_CANCER_PATHWAY_HYPOTHESES	0.551623	-1.0876	0.494376	-1.25653	1	0.745166	0.686665	1.09324	0.724037	0.963557	0.720397	-0.964285
WP_FOLLICLE_STIMULATING_HORMONE_FSH_SIGNALING_PATHWAY	0.991261	-0.501521	0.738437	1.01839	0.702346	1.10039	1	-0.681846	0.461342	1.18813	0.847038	-0.790255
WP_FRAGILE_X_SYNDROME	0.349717	1.23842	0.686765	1.09525	0.614229	-1.15903	0.566184	-1.19282	0.204869	1.43639	0.345399	1.29518
WP_FTO_OBESITY_VARIANT_MECHANISM	0.94801	-0.81267	0.64945	-1.08456	0.609987	1.12386	0.424049	1.20411	0.927336	0.810456	0.344192	-1.1832
WP_G_PROTEIN_SIGNALING_PATHWAYS	0.470703	1.21937	0.846531	0.886168	0.907676	0.904233	1	0.590445	0.68537	-1.02782	0.934572	-0.681195
WP_G1_TO_S_CELL_CYCLE_CONTROL	0.867858	0.886549	0.782982	0.964609	0.421697	1.24006	0.231615	1.36887	0.59511	1.05894	0.678107	-0.994291
WP_G13_SIGNALING_PATHWAY	0.0120024	-1.68057	0.119643	-1.63283	0.378553	-1.32565	0.37363	-1.31315	0.498004	-1.05956	0.599934	1.03932
WP_GABA_RECEPTOR_SIGNALING	0.305189	1.28081	0.965786	0.690476	1	-0.662939	1	-0.722135	0.244533	1.32405	0.307514	1.30752
WP_GAMMAGLUTAMYL_CYCLE_FOR_THE_BIOSYNTHESIS_AND_DEGRADATION_OF_GLUTATHIONE_INCLUDING_DISEASES	0.994358	0.527917	0.915681	0.743607	0.000536006	2.20929	0.00134928	2.24545	0.934394	-0.769313	0.0122766	-1.88675
WP_GANGLIO_SPHINGOLIPID_METABOLISM	0.840846	-0.880924	0.872056	-0.83147	0.733729	1.0894	0.954928	-0.915675	0.180646	-1.47398	0.788892	-0.894128
WP_GASTRIC_ACID_PRODUCTION	0.972874	-0.621121	0.98015	-0.549639	0.733729	1.06643	0.747537	1.0568	0.505767	1.1448	0.466953	-1.20651
WP_GASTRIC_CANCER_NETWORK_1	0.868133	0.839811	0.94097	0.736339	0.606278	1.16524	0.689412	1.12424	1	-0.677613	0.0867868	-1.31007
WP_GASTRIC_CANCER_NETWORK_2	0.849607	-0.837801	0.986248	-0.539104	0.615286	-1.14848	0.802485	-1.02077	0.82175	0.855807	0.389073	1.26294
WP_GASTRIN_SIGNALING_PATHWAY	0.308623	-1.30715	0.708223	-1.06253	0.100204	-1.64744	0.110237	-1.62292	0.680215	-0.98985	0.424077	1.21137
WP_GDNFRET_SIGNALLING_AXIS	0.100197	1.37189	0.872056	0.907584	1	0.60502	1	-0.840973	0.0252645	1.5018	0.0206448	1.55433
WP_GENE_REGULATORY_NETWORK_MODELLING_SOMITOGENESIS	0.984066	0.630338	0.718632	1.06833	0.702346	1.07694	0.0751254	1.81435	0.645524	-1.02086	0.213206	-1.45241
WP_GENES_CONTROLLING_RENAL_NEPHROGENESIS	0.947858	-0.694576	0.738437	1.05349	1	-0.619452	1	0.595761	0.973376	0.546031	0.962897	0.606159
WP_GENES_INVOLVED_IN_MALE_INFERTILITY	0.926945	-0.765928	0.588077	1.21963	0.164308	1.63797	0.125805	1.62781	0.789137	-0.883032	0.0742649	-1.61218
WP_GENES_RELATED_TO_PRIMARY_CILIUM_DEVELOPMENT_BASED_ON_CRISPR	0.612602	-1.03998	0.928394	-0.836574	0.980402	-0.85364	1	-0.863472	0.822645	0.886811	0.731145	0.964163
WP_GENES_TARGETED_BY_MIRNAS_IN_ADIPOCYTES	0.0429702	-1.47562	0.98015	0.71351	0.179656	-1.40088	0.402473	-1.28443	0.0231714	-1.52569	0.446216	-1.12283
WP_GENOTOXICITY_PATHWAY	0.392078	1.19863	0.788563	0.956414	1	0.730395	0.69219	1.12473	0.142454	1.4989	0.740943	0.932832
WP_GLIAL_CELL_DIFFERENTIATION	0.911271	-0.825119	0.119643	1.59937	0.579914	-1.17294	0.433705	-1.25521	0.0220581	1.59091	0.000163254	2.12509
WP_GLOBO_SPHINGOLIPID_METABOLISM	0.280777	1.42374	0.94097	-0.651399	0.512992	1.31707	0.56187	1.2682	0.427474	1.24962	0.767349	0.909191
WP_GLUCURONIDATION	0.794587	-0.913914	0.865284	0.840983	0.281629	1.516	0.220099	1.58893	0.282877	1.33079	0.446216	-1.21893
WP_GLUTATHIONE_METABOLISM	0.832418	-0.874573	0.865284	0.828087	1	0.550873	1	-0.554871	0.907421	0.768308	0.629548	1.05563
WP_GLYCEROLIPIDS_AND_GLYCEROPHOSPHOLIPIDS	0.719893	-0.97807	0.947967	-0.6721	0.614229	1.1857	0.484939	1.23052	0.846401	-0.822669	0.90978	-0.738709
WP_GLYCEROPHOSPHOLIPID_BIOSYNTHETIC_PATHWAY	0.938123	-0.723605	0.674227	-1.12817	0.951967	-0.825374	1	-0.583105	0.242795	1.38156	0.817551	0.843393
WP_GLYCOGEN_SYNTHESIS_AND_DEGRADATION	0.385084	1.20757	0.588077	1.17716	1	-0.582404	0.747537	-1.05916	0.139334	1.47186	0.256268	1.36578
WP_GLYCOLYSIS_AND_GLUCONEOGENESIS	0.157791	1.48487	0.696465	1.05977	0.954204	0.847931	1	0.714653	0.318484	1.25787	0.576102	1.08981
WP_GLYCOSAMINOGLYCAN_DEGRADATION	0.638864	-1.0242	0.500099	-1.26806	0.579914	-1.1995	0.825064	-1.00565	0.773823	-0.921768	0.845681	-0.822389
WP_GLYCOSYLATION_AND_RELATED_CONGENITAL_DEFECTS	0.742472	0.966401	0.733114	-1.02357	0.697385	1.08658	0.231615	1.54465	0.141422	1.49015	0.63625	1.01853
WP_GPCRS_CLASS_A_RHODOPSINLIKE	0.0406537	-1.68046	0.940191	-0.740184	0.66502	-1.09943	0.110237	-1.66099	0.955241	0.687418	0.818524	0.845465
WP_GPCRS_CLASS_B_SECRETINLIKE	0.16957	1.3068	0.0512549	1.65426	0.0266199	1.67997	0.11176	1.46032	0.00307469	1.67201	0.328337	1.20555
WP_GPCRS_CLASS_C_METABOTROPIC_GLUTAMATE_PHEROMONE	0.857703	-0.8228	0.846828	0.846867	0.118723	1.74627	0.0267202	1.94974	0.654434	1.02037	0.0984185	-1.62301
WP_GPCRS_OTHER	0.88058	0.79756	0.794252	-0.934197	0.10009	1.80697	0.0376363	1.9184	0.372175	-1.28878	0.0122766	-1.7613
WP_GPR40_PATHWAY	0.972874	0.762229	0.695587	-1.06677	0.281629	1.40582	0.373371	1.40478	0.296425	1.26721	0.378848	-1.20113
WP_H19_ACTION_RBE2F1_SIGNALING_AND_CDKBETACATENIN_ACTIVITY	0.964059	-0.660269	0.625052	-1.16541	0.446598	1.33011	0.437256	1.34833	0.755395	-0.900147	0.162408	-1.51666
WP_HAIR_FOLLICLE_DEVELOPMENT_CYTODIFFERENTIATION_PART_3_OF_3	0.698704	-1.01103	0.915681	-0.737896	0.893517	-0.901379	1	0.811258	0.973376	0.640325	0.910378	-0.739514
WP_HEAD_AND_NECK_SQUAMOUS_CELL_CARCINOMA	0.984066	0.711642	0.898111	-0.80287	0.689297	1.06619	0.962145	0.925835	0.686859	0.984259	0.792572	-0.906912
WP_HEART_DEVELOPMENT	0.470018	1.0806	0.965786	-0.747294	1	0.717326	1	0.734324	0.0392779	1.51468	0.466953	1.12869
WP_HEDGEHOG_SIGNALING_PATHWAY	0.781386	0.938305	0.867957	-0.835286	0.941106	-0.841741	1	-0.783022	0.980671	-0.666227	0.942966	-0.700616
WP_HEDGEHOG_SIGNALING_PATHWAY_NETPATH	0.986159	0.659229	0.898111	-0.814687	0.789285	0.998627	0.373371	1.3382	0.582891	1.06603	0.209024	-1.38614
WP_HEMATOPOIETIC_STEM_CELL_DIFFERENTIATION	0.936729	0.715989	0.879382	-0.81851	0.789285	1.00641	0.382595	1.47264	0.817971	0.860066	0.667656	-1.02276
WP_HEMATOPOIETIC_STEM_CELL_GENE_REGULATION_BY_GABP_ALPHABETA_COMPLEX	0.408977	-1.18101	0.42369	-1.3688	0.130805	1.61523	0.445129	1.29024	0.647503	1.02322	0.454294	-1.14952
WP_HEME_BIOSYNTHESIS	0.674612	1.01464	0.489618	-1.33826	0.214669	-1.54076	0.417379	-1.35656	0.537408	1.11327	0.494996	1.15503
WP_HEPATITIS_B_INFECTION	0.0557489	-1.60006	0.148617	-1.69345	0.386034	-1.44825	1	-0.651794	0.155687	-1.56046	0.300513	-1.35705
WP_HEPATITIS_C_AND_HEPATOCELLULAR_CARCINOMA	0.000345375	1.87021	0.500099	-1.17734	1	-0.816665	1	-0.78356	0.00052863	1.71925	0.000523324	1.81096
WP_HEREDITARY_LEIOMYOMATOSIS_AND_RENAL_CELL_CARCINOMA_PATHWAY	0.0414042	1.71187	0.787756	-0.950055	1	-0.709778	1	-0.641613	0.122312	1.44015	0.454294	1.1635
WP_HFE_EFFECT_ON_HEPCIDIN_PRODUCTION	0.912763	-0.754887	0.89025	0.80262	0.69848	-1.08007	0.731455	-1.10043	0.552347	1.11302	0.227711	1.47468
WP_HIF1A_AND_PPARG_REGULATION_OF_GLYCOLYSIS	0.980647	-0.583404	0.98015	0.504107	0.214669	1.50792	0.723214	1.14038	0.864966	0.780299	0.653878	-1.08746
WP_HIJACK_OF_UBIQUITINATION_BY_SARSCOV2	0.260919	1.46064	0.409587	1.49651	1	-0.64541	0.981782	-0.872122	0.10695	1.49868	0.0862234	1.61854
WP_HIPPOMERLIN_SIGNALING_DYSREGULATION	0.617441	-1.08814	0.738437	-1.02033	0.118723	-1.64674	0.375038	-1.41323	0.984501	0.605077	0.328337	1.35552
WP_HIPPOYAP_SIGNALING_PATHWAY	0.38194	1.12473	0.965786	-0.755218	0.0168576	1.71309	0.00546941	1.8159	0.785091	0.921977	0.08221	-1.40808
WP_HISTONE_MODIFICATIONS	0.281938	1.33547	0.477326	-1.35482	0.766398	-1.00397	1	-0.54668	0.260801	1.35321	0.776866	0.869806
WP_HOMOLOGOUS_RECOMBINATION	0.283164	-1.24021	0.872056	-0.879702	0.281629	-1.36161	0.140148	-1.50092	0.92802	0.783077	0.0198005	1.69433
WP_HOSTPATHOGEN_INTERACTION_OF_HUMAN_CORONA_VIRUSES_APOPTOSIS	0.410869	-1.22595	0.588077	-1.22545	0.331305	-1.50505	0.413992	-1.38361	0.435909	-1.19112	0.949847	0.68515
WP_HOSTPATHOGEN_INTERACTION_OF_HUMAN_CORONA_VIRUSES_AUTOPHAGY	0.346851	1.24316	0.754825	0.981914	0.97254	0.817612	1	0.638022	0.0198944	1.65392	0.268315	1.40652
WP_HOSTPATHOGEN_INTERACTION_OF_HUMAN_CORONA_VIRUSES_INTERFERON_INDUCTION	0.280206	1.37825	0.89408	0.785411	0.789285	-0.990868	0.685904	-1.14063	0.141081	1.50798	0.119209	1.54611
WP_HOSTPATHOGEN_INTERACTION_OF_HUMAN_CORONA_VIRUSES_MAPK_SIGNALING	0.0120024	1.9534	0.360036	-1.45662	0.423214	-1.33375	0.983437	-0.879384	0.0628257	1.56595	0.0201887	1.74329
WP_HUMAN_COMPLEMENT_SYSTEM	0.0414042	1.67664	0.0437255	1.82528	0.972706	0.830747	0.905698	0.971928	0.000337928	1.89647	0.0198005	1.7887
WP_HUMAN_THYROID_STIMULATING_HORMONE_TSH_SIGNALING_PATHWAY	0.00898925	1.76943	0.0512549	1.72036	0.142522	1.50834	0.113946	1.5629	0.00128896	1.74565	0.0683649	1.50049
WP_HYPERTROPHY_MODEL	0.0937404	1.50639	0.614043	1.12569	0.929878	0.893014	1	0.675143	0.00633966	1.67394	0.0578581	1.53596
WP_HYPOTHESIZED_PATHWAYS_IN_PATHOGENESIS_OF_CARDIOVASCULAR_DISEASE	0.742472	0.96141	0.339797	1.56555	0.62207	1.1946	1	0.589892	0.0800834	1.53137	0.151262	1.60153
WP_HYPOTHETICAL_CRANIOFACIAL_DEVELOPMENT_PATHWAY	0.214636	1.41791	0.788563	0.939066	1	0.714301	1	0.678718	0.183474	1.45521	0.506878	1.15254
WP_ID_SIGNALING_PATHWAY	0.776956	0.911034	0.719576	1.11271	0.347924	1.41169	0.441681	1.35952	0.241949	1.36154	0.782529	0.921481
WP_IL1_AND_MEGAKARYOCYTES_IN_OBESITY	0.471353	-1.18653	0.559972	-1.26533	0.53167	-1.27318	0.456834	-1.3105	0.141081	-1.48145	0.990489	-0.500269
WP_IL1_SIGNALING_PATHWAY	0.0786964	1.626	0.158379	1.67779	0.939103	0.855097	0.962145	0.924862	0.00225313	1.86463	0.0065972	1.9236
WP_IL10_ANTIINFLAMMATORY_SIGNALING_PATHWAY	0.0266042	1.68329	0.633464	1.1134	1	0.75519	1	-0.526957	0.000326783	1.88055	0.0198005	1.70161
WP_IL17_SIGNALING_PATHWAY	0.0621734	1.71173	0.559149	1.26613	0.929878	0.834526	0.931232	0.916447	0.111831	1.52056	0.0287516	1.75683
WP_IL18_SIGNALING_PATHWAY	0.000256122	2.31349	0.489618	1.30943	0.456479	1.27994	0.79208	1.02008	0.000326783	1.94136	0.268315	1.34913
WP_IL2_SIGNALING_PATHWAY	0.269974	1.1545	0.631692	1.0766	0.863936	0.962216	1	-0.533312	0.00990921	1.45951	0.235483	1.19122
WP_IL3_SIGNALING_PATHWAY	0.0225764	1.71111	0.559149	1.20046	0.733729	1.03543	1	-0.71553	0.0133132	1.65084	0.0522255	1.54767
WP_IL4_SIGNALING_PATHWAY	0.0017914	2.04159	0.476942	1.30885	1	-0.617556	1	-0.688654	0.00570974	1.72245	0.0206829	1.73201
WP_IL5_SIGNALING_PATHWAY	9.87886e-05	2.21397	0.389887	1.3561	0.66502	1.08376	0.981782	0.938166	0.000673134	1.8518	0.0767889	1.5059
WP_IL6_SIGNALING_PATHWAY	0.0211827	1.77965	0.660965	1.0881	1	-0.62985	1	-0.520651	0.00978335	1.73579	0.0775815	1.51817
WP_IL7_SIGNALING_PATHWAY	0.00151489	2.09463	0.0336525	1.88801	0.750496	1.01446	1	0.61567	0.000337928	1.90882	0.000662738	2.03952
WP_IL9_SIGNALING_PATHWAY	0.101511	1.6113	0.738437	1.00271	0.796283	0.977757	1	0.758336	0.244533	1.36795	0.454543	1.1805
WP_IMATINIB_AND_CHRONIC_MYELOID_LEUKEMIA	0.00885018	1.94141	0.476942	1.38003	0.431857	1.34862	0.825064	0.989805	0.153759	1.48752	0.268315	1.4023
WP_INFLAMMATORY_RESPONSE_PATHWAY	0.534473	-1.12002	0.675263	-1.12367	0.432797	1.33338	0.602278	1.12206	0.962996	0.669712	0.845109	-0.826359
WP_INHIBITION_OF_EXOSOME_BIOGENESIS_AND_SECRETION_BY_MANUMYCIN_A_IN_CRPC_CELLS	0.984066	-0.616997	0.588077	-1.18467	0.257259	1.53791	1	-0.826705	0.764315	-0.912598	0.0731409	-1.62774
WP_INITIATION_OF_TRANSCRIPTION_AND_TRANSLATION_ELONGATION_AT_THE_HIV1_LTR	0.230497	1.41651	0.662896	1.12744	1	-0.775943	0.981782	0.884928	0.265868	1.34238	0.267517	1.41359
WP_INSULIN_SIGNALING	0.688947	0.994711	0.269394	-1.59443	0.523495	-1.2261	1	-0.729937	0.785091	0.900518	0.73886	0.935662
WP_INSULIN_SIGNALLING_IN_HUMAN_ADIPOCYTES_DIABETIC_CONDITION	0.00471287	1.6549	0.476942	1.22496	1	0.748891	1	0.828913	0.000150553	1.78276	0.0345223	1.46356
WP_INSULIN_SIGNALLING_IN_HUMAN_ADIPOCYTES_NORMAL_CONDITION	0.479774	-1.19158	0.508762	-1.32503	0.872643	-0.914821	0.339696	-1.43054	0.0868737	-1.59027	0.587281	-1.11
WP_INTEGRATED_BREAST_CANCER_PATHWAY	0.479774	-1.19158	0.508762	-1.32503	0.872643	-0.914821	0.339696	-1.43054	0.0868737	-1.59027	0.587281	-1.11
WP_INTEGRATED_CANCER_PATHWAY	0.98751	-0.746217	0.951868	-0.814176	0.789285	-1.00511	0.731921	-1.0627	0.386936	1.14134	0.20849	1.28358
WP_INTEGRINMEDIATED_CELL_ADHESION	0.827329	0.914302	0.898111	0.822471	0.67278	-1.08374	0.432632	-1.28992	0.758382	0.932531	0.300513	1.28781
WP_INTERACTIONS_BETWEEN_IMMUNE_CELLS_AND_MICRORNAS_IN_TUMOR_MICROENVIRONMENT	0.013081	1.66233	0.695587	-1.05207	0.164308	1.43132	0.013456	1.64912	0.0484292	1.43288	0.31951	-1.21068
WP_INTERACTOME_OF_POLYCOMB_REPRESSIVE_COMPLEX_2_PRC2	0.0216519	1.85554	0.738437	1.03137	1	0.727568	1	0.533727	0.0174814	1.6632	0.26652	1.41252
WP_INTERFERON_TYPE_I_SIGNALING_PATHWAYS	0.274716	1.3639	0.98015	-0.562345	0.100204	-1.73771	0.117091	-1.62367	0.558983	-1.06565	0.300513	1.36952
WP_INTERLEUKIN1_INDUCED_ACTIVATION_OF_NFKAPPAB	0.00612269	1.87404	0.500099	1.22296	1	0.671907	0.990924	-0.884474	0.0115976	1.64514	0.0122766	1.78131
WP_INTERLEUKIN11_SIGNALING_PATHWAY	0.984066	0.549538	0.864311	0.83932	1	0.608996	1	-0.576316	0.730424	0.953818	0.920256	0.70078
WP_INTRACELLULAR_TRAFFICKING_PROTEINS_INVOLVED_IN_CMT_NEUROPATHY	0.0933877	1.55478	0.733114	1.02722	0.66502	1.0925	1	0.870514	0.0628257	1.48792	0.381692	1.20574
WP_INTRAFLAGELLAR_TRANSPORT_PROTEINS_BINDING_TO_DYNEIN	0.0755259	1.70284	0.738437	1.00889	1	0.565378	1	0.83065	0.247879	1.3753	0.300513	1.37046
WP_IRINOTECAN_PATHWAY	0.348106	-1.27632	0.921787	-0.767914	0.579914	-1.21638	0.962145	-0.903186	0.558692	-1.05227	0.90978	0.751365
WP_IRON_METABOLISM_IN_PLACENTA	0.984066	-0.556625	0.761504	-0.966519	0.29573	1.50113	0.280479	1.58766	0.535563	-1.16675	0.0995012	-1.54666
WP_JOUBERT_SYNDROME	0.293103	-1.34768	0.417138	-1.46883	0.763612	-1.00915	0.484351	1.28991	0.533157	-1.14266	0.55803	-1.11469
WP_KENNEDY_PATHWAY_FROM_SPHINGOLIPIDS	0.509214	-1.0977	0.981761	-0.701404	1	-0.802847	0.997206	-0.876648	0.915974	0.804844	0.659895	-1.00102
WP_KETOGENESIS_AND_KETOLYSIS	0.793896	-0.930146	0.552619	-1.28961	0.958273	0.813052	1	0.746375	0.216369	1.40451	0.902339	-0.746878
WP_KISSPEPTINKISSPEPTIN_RECEPTOR_SYSTEM_IN_THE_OVARY	0.832019	0.857943	0.965786	-0.620843	0.910335	0.87204	1	-0.554925	0.931433	-0.703985	0.987767	0.490768
WP_KIT_RECEPTOR_SIGNALING_PATHWAY	0.0846942	1.668	0.559972	1.21516	1	-0.503662	0.982669	0.887631	0.0135279	1.6968	0.0714395	1.58723
WP_LDLRAD4_AND_WHAT_WE_KNOW_ABOUT_IT	0.00404122	1.97098	0.319999	1.41091	0.923403	0.908483	0.820137	0.994436	0.00570974	1.71075	0.0561807	1.57797
WP_LEPTIN_AND_ADIPONECTIN	0.410869	1.26169	0.660356	1.16484	0.814687	0.976812	1	-0.460768	0.139334	1.47699	0.653878	1.05352
WP_LEPTIN_INSULIN_OVERLAP	0.840846	0.867195	0.721368	-1.06671	0.872643	-0.913526	1	-0.454408	0.955241	-0.660287	0.984114	0.548938
WP_LEPTIN_SIGNALING_PATHWAY	0.269414	1.3802	0.614043	1.18664	0.783734	1.01362	0.442264	1.33306	0.0133132	1.71524	0.431199	1.23677
WP_LET7_INHIBITION_OF_ES_CELL_REPROGRAMMING	0.0233092	1.65548	0.695587	-1.05124	1	0.711638	1	-0.564062	0.0219595	1.5722	0.0381763	1.53943
WP_LIPID_METABOLISM_PATHWAY	0.460552	-1.1923	0.761504	-0.995227	0.606278	1.21931	0.872613	0.954219	0.949889	0.620216	0.700511	-1.02836
WP_LIVER_X_RECEPTOR_PATHWAY	0.972874	0.703765	0.702925	-1.06723	0.614229	-1.16292	1	-0.83286	0.836366	0.844221	0.701416	0.965734
WP_LNCRNA_INVOLVEMENT_IN_CANONICAL_WNT_SIGNALING_AND_COLORECTAL_CANCER	0.634436	1.05494	0.79095	-0.95971	0.518978	1.31004	0.373371	1.50397	0.984501	-0.573104	0.419295	-1.26578
WP_LNCRNAMEDIATED_MECHANISMS_OF_THERAPEUTIC_RESISTANCE	0.730992	-0.983019	0.787756	-0.960673	1	0.787345	0.793409	1.01894	0.697664	0.986041	0.624962	-1.04205
WP_LTF_DANGER_SIGNAL_RESPONSE_PATHWAY	0.708738	-1.00867	0.660356	-1.16129	0.421697	1.40365	0.428113	1.39899	0.657162	1.02158	0.667656	-1.02095
WP_LUNG_FIBROSIS	0.294621	1.35154	0.389887	1.50123	1	-0.536485	1	-0.589342	0.00916495	1.76421	0.0602749	1.6967
WP_MACROPHAGE_MARKERS	0.00866782	1.83683	0.0739524	1.68185	0.0724685	1.6886	0.0376363	1.73326	0.00271351	1.77107	0.740943	0.940829
WP_MAJOR_RECEPTORS_TARGETED_BY_EPINEPHRINE_AND_NOREPINEPHRINE	0.691418	-1.02463	0.865284	0.832356	0.66502	-1.14355	0.382595	-1.40741	0.647983	-1.03019	0.860869	0.763132
WP_MAMMALIAN_DISORDER_OF_SEXUAL_DEVELOPMENT	0.822762	0.891703	0.889676	-0.801856	0.281629	1.56337	0.0304918	1.91723	0.47453	-1.17717	0.020071	-1.79718
WP_MAMMARY_GLAND_DEVELOPMENT_PATHWAY_EMBRYONIC_DEVELOPMENT_STAGE_1_OF_4	0.984066	0.581089	0.80166	0.942253	0.228805	1.62002	0.231615	1.62984	0.995865	0.560856	0.417301	-1.25383
WP_MAMMARY_GLAND_DEVELOPMENT_PATHWAY_INVOLUTION_STAGE_4_OF_4	0.840846	-0.842179	0.476942	-1.39598	0.65972	1.14508	1	0.807465	0.935261	-0.704985	0.31951	-1.33439
WP_MAMMARY_GLAND_DEVELOPMENT_PATHWAY_PREGNANCY_AND_LACTATION_STAGE_3_OF_4	0.318026	1.3202	0.647217	1.15915	0.257259	1.59282	1	0.644711	0.417183	1.21424	0.806892	0.839401
WP_MAMMARY_GLAND_DEVELOPMENT_PATHWAY_PUBERTY_STAGE_2_OF_4	0.963769	-0.701305	0.791151	0.932965	0.893517	0.906436	0.425985	1.27827	0.340243	1.26696	0.935188	0.704547
WP_MAP3K1_ROLE_IN_PROMOTING_AND_BLOCKING_GONADAL_DETERMINATION	0.828063	-0.892941	0.985487	-0.491696	0.970392	0.779999	0.79742	1.01427	0.566184	1.09363	0.767008	-0.90825
WP_MAPK_AND_NFKB_SIGNALLING_PATHWAYS_INHIBITED_BY_YERSINIA_YOPJ	0.311415	1.3424	0.31925	1.62586	1	0.705856	1	-0.640226	0.206018	1.43568	0.20849	1.50484
WP_MAPK_CASCADE	0.0429702	1.74408	0.582872	1.22846	0.930159	0.85314	0.948052	-0.917177	0.0112887	1.76635	0.20849	1.5118
WP_MAPK_PATHWAY_IN_CONGENITAL_THYROID_CANCER	0.0450502	1.76572	0.237696	1.55853	0.66502	1.10499	1	0.830153	0.00535056	1.79635	0.093191	1.52182
WP_MAPK_SIGNALING_PATHWAY	0.333699	1.29856	0.647217	1.15227	1	0.667877	1	0.606655	0.0723757	1.5676	0.345399	1.33665
WP_MATRIX_METALLOPROTEINASES	0.0155426	1.42857	0.63301	1.08014	0.19492	1.30905	0.248232	1.22187	0.000316795	1.68092	0.0522255	1.33735
WP_MBDNF_AND_PROBDNF_REGULATION_OF_GABA_NEUROTRANSMISSION	0.221104	1.43952	0.738437	0.983312	0.345999	1.48214	0.049572	1.86235	0.149659	1.48869	0.731145	-0.933494
WP_MECHANOREGULATION_AND_PATHOLOGY_OF_YAPTAZ_VIA_HIPPO_AND_NONHIPPO_MECHANISMS	0.21543	1.4753	0.476942	1.33274	0.0239836	1.88291	0.11176	1.65819	0.558692	1.09194	0.710634	-0.982151
WP_MECP2_AND_ASSOCIATED_RETT_SYNDROME	0.689046	0.998455	0.330272	-1.5094	0.980402	0.809472	1	0.798486	0.935261	0.74448	0.839429	-0.857123
WP_MED_AND_PSEUDOACHONDROPLASIA_GENES	0.28656	1.24147	0.559972	1.17205	0.785656	0.994275	1	-0.751818	0.24753	1.30001	0.423984	1.15959
WP_MELANOMA	0.280777	1.43418	0.846881	0.875384	0.118723	1.55446	0.747537	1.13069	0.566184	1.11912	0.718629	-1.01693
WP_MELATONIN_METABOLISM_AND_EFFECTS	0.312711	1.21357	0.738437	0.998124	1	-0.707885	1	-0.565034	0.0711552	1.46119	0.0555742	1.54543
WP_MESODERMAL_COMMITMENT_PATHWAY	0.822762	-0.89148	0.787756	-0.950387	1	-0.788987	1	-0.585478	0.705224	0.97229	0.980908	-0.64145
WP_MET_IN_TYPE_1_PAPILLARY_RENAL_CELL_CARCINOMA	0.317725	-1.19016	0.817803	-0.943865	1	0.688852	1	-0.711667	0.139334	-1.32116	0.681787	-0.998403
WP_METABOLIC_PATHWAY_OF_LDL_HDL_AND_TG_INCLUDING_DISEASES	0.00866782	1.81772	0.738437	1.01268	0.929878	0.896088	1	0.749459	0.0434215	1.51004	0.0345223	1.65091
WP_METABOLIC_REPROGRAMMING_IN_COLON_CANCER	0.346851	1.30184	0.562129	-1.26789	0.470186	1.33334	0.454921	1.33381	0.908908	0.750377	0.847487	-0.788859
WP_METABOLISM_OF_ALPHALINOLENIC_ACID	0.236724	-1.34351	0.424828	-1.43419	0.0724685	-1.70757	0.45544	-1.25823	0.838888	0.854584	0.544355	1.11389
WP_METABOLISM_OF_SPINGOLIPIDS_IN_ER_AND_GOLGI_APPARATUS	0.809077	0.88356	0.73239	1.06361	0.81295	0.979028	0.471809	1.32364	0.175961	1.44308	0.693072	1.00064
WP_METAPATHWAY_BIOTRANSFORMATION_PHASE_I_AND_II	0.840846	0.837848	0.476942	1.35275	0.575193	1.2104	1	0.826718	0.3322	1.2731	0.845109	0.789499
WP_METASTATIC_BRAIN_TUMOR	0.857703	-0.895435	0.738437	1.0089	0.130805	1.48214	0.339696	1.2549	0.69978	0.982106	0.380886	-1.15828
WP_METHIONINE_DE_NOVO_AND_SALVAGE_PATHWAY	0.69506	-1.01869	0.79095	-0.935204	0.81295	-0.965659	0.810739	-1.02279	0.559356	1.10483	0.615483	1.07686
WP_METHIONINE_METABOLISM_LEADING_TO_SULPHUR_AMINO_ACIDS_AND_RELATED_DISORDERS	0.780437	-0.93038	0.610039	1.18321	0.923403	-0.886085	0.70757	-1.12115	0.73741	0.943882	0.328337	1.32545
WP_METHYLATION_PATHWAYS	0.713147	-0.992883	0.951868	-0.635759	0.941106	0.825563	0.999603	0.816011	0.852422	-0.791282	0.597284	-1.09796
WP_MEVALONATE_PATHWAY	0.494332	-1.17732	0.440664	-1.42679	0.923403	-0.87061	1	-0.657625	0.660403	-1.02214	0.921003	-0.673345
WP_MFAP5_EFFECT_ON_PERMEABILITY_AND_MOTILITY_OF_ENDOTHELIAL_CELLS_VIA_CYTOSKELETON_REARRANGEMENT	0.73801	-0.972867	0.552619	-1.29564	0.321068	-1.47685	0.861208	-0.985126	0.992592	-0.537931	0.669637	1.02148
WP_MFAP5MEDIATED_OVARIAN_CANCER_CELL_MOTILITY_AND_INVASIVENESS	0.223171	1.49181	0.686765	-1.1085	0.923403	0.876999	0.933673	0.919444	0.846401	-0.821503	0.962025	-0.669809
WP_MICROGLIA_PATHOGEN_PHAGOCYTOSIS_PATHWAY	0.730992	0.965402	0.660356	-1.13477	0.937536	0.816776	1	0.628562	0.846401	-0.820207	0.658111	-1.04132
WP_MICRORNA_FOR_TARGETING_CANCER_GROWTH_AND_VASCULARIZATION_IN_GLIOBLASTOMA	7.48875e-06	2.4392	0.239504	1.50307	0.969084	0.84171	1	0.763127	0.000223316	1.94281	0.00691214	1.9042
WP_MICRORNA_NETWORK_ASSOCIATED_WITH_CHRONIC_LYMPHOCYTIC_LEUKEMIA	0.698704	1.01824	0.845782	0.887332	0.935449	-0.887342	0.990924	0.82342	0.416354	1.25206	0.213206	1.42699
WP_MICRORNAS_IN_CARDIOMYOCYTE_HYPERTROPHY	0.963449	-0.640967	0.89025	0.776861	0.951967	0.805926	1	-0.715143	0.807371	0.871945	0.709944	0.99673
WP_MIR124_PREDICTED_INTERACTIONS_WITH_CELL_CYCLE_AND_DIFFERENTIATION	0.0846942	1.49215	0.476942	-1.23148	1	-0.569131	1	-0.586302	0.139334	1.38315	0.131577	1.37583
WP_MIR5093P_ALTERATION_OF_YAP1ECM_AXIS	0.224221	-1.34399	0.562129	-1.26078	0.780973	-1.05698	0.971282	-0.880356	0.955241	-0.624528	0.935776	0.655444
WP_MIR517_RELATIONSHIP_WITH_ARCN1_AND_USP1	0.960488	-0.666407	0.773796	-0.983831	0.804827	0.996473	0.339696	1.59942	0.867626	-0.773551	0.180139	-1.47344
WP_MIRNA_BIOGENESIS	0.954846	0.65091	0.965786	-0.593352	0.997211	-0.75623	0.751286	-1.08456	0.985883	0.522616	0.608774	1.10814
WP_MIRNA_REGULATION_OF_DNA_DAMAGE_RESPONSE	0.548666	-1.13133	0.675263	-1.15654	0.941106	-0.820534	0.865672	-0.980706	0.706724	-0.980526	0.817911	-0.825442
WP_MIRNA_REGULATION_OF_P53_PATHWAY_IN_PROSTATE_CANCER	0.817549	-0.921086	0.867957	-0.889631	0.432797	-1.24605	0.437256	-1.25269	0.832119	0.883344	0.135643	1.39821
WP_MIRNA_REGULATION_OF_PROSTATE_CANCER_SIGNALING_PATHWAYS	0.340105	1.26083	0.965786	0.646525	0.979951	-0.814612	1	-0.801421	0.0641169	1.52521	0.200262	1.49066
WP_MIRNA_TARGETS_IN_ECM_AND_MEMBRANE_RECEPTORS	0.108019	1.515	0.817803	-0.911243	1	0.46742	1	0.634563	0.155687	1.4288	0.283147	1.35491
WP_MIRNAS_INVOLVED_IN_DNA_DAMAGE_RESPONSE	0.340105	1.25252	0.72076	1.05581	0.00178207	2.14298	0.00303846	2.18151	1	0.534622	0.000662738	-2.05623
WP_MIRNAS_INVOLVEMENT_IN_THE_IMMUNE_RESPONSE_IN_SEPSIS	0.357629	-1.26833	0.476942	-1.40953	0.872643	0.931163	1	-0.760545	1	0.48687	0.894738	-0.755628
WP_MITOCHONDRIAL_CII_ASSEMBLY	0.45427	1.1188	0.787756	0.957113	0.470186	-1.26296	0.962145	-0.903431	0.00777597	1.7674	0.0287516	1.69032
WP_MITOCHONDRIAL_CIII_ASSEMBLY	0.543733	-1.13826	0.620865	1.187	0.614229	-1.21702	0.501076	-1.28357	0.318484	1.30777	0.104891	1.58015
WP_MITOCHONDRIAL_CIV_ASSEMBLY	0.033516	-1.67591	0.637169	-1.15752	0.0613522	-1.87616	0.0465795	-1.73449	0.491544	-1.1287	0.418851	1.25064
WP_MITOCHONDRIAL_COMPLEX_I_ASSEMBLY_MODEL_OXPHOS_SYSTEM	0.00564993	-1.87389	0.389887	-1.43779	0.0048977	-2.04031	0.00103467	-2.00635	0.992592	0.628668	0.0345223	1.64838
WP_MITOCHONDRIAL_GENE_EXPRESSION	0.00929058	-1.77403	0.389887	-1.39241	0.000130116	-2.1987	3.50465e-05	-2.13842	0.771488	0.917974	0.00885727	1.78856
WP_MITOCHONDRIAL_LCFATTY_ACID_BETAOXIDATION	0.728493	-0.970275	0.476942	-1.36116	0.575193	-1.20692	0.420143	-1.35171	0.934394	0.72435	0.845109	0.804789
WP_MOLYBDENUM_COFACTOR_MOCO_BIOSYNTHESIS	0.204478	1.53735	0.46425	1.44184	0.783734	-1.00017	0.868148	-0.974913	0.292871	1.31174	0.478688	1.21918
WP_MONOAMINE_GPCRS	0.980474	-0.573593	0.88187	0.789807	0.661987	1.18926	1	-0.805878	0.673236	-1.0253	0.380886	-1.29207
WP_MONOAMINE_TRANSPORT	0.795899	0.911885	0.795479	0.928774	0.603901	1.26478	0.546752	1.23964	0.724037	0.967303	0.0771354	-1.51851
WP_MRNA_PROCESSING	0.442289	1.17219	0.672919	1.12158	0.130805	1.73139	0.19128	1.6809	0.284754	1.31495	0.641542	-1.0341
WP_MTHFR_DEFICIENCY	0.280777	-1.20693	0.0935183	-1.53907	2.97252e-11	-2.44513	6.32821e-10	-2.24662	0.96276	-0.84873	0.0248365	1.50257
WP_MYOMETRIAL_RELAXATION_AND_CONTRACTION_PATHWAYS	0.987398	-0.588902	0.0604004	-1.85673	1	0.653937	1	0.793175	0.748378	0.933439	0.668234	-1.00379
WP_NAD_BIOSYNTHESIS_II_FROM_TRYPTOPHAN	0.0513806	1.42182	0.476942	1.22333	0.661987	1.08139	0.900873	0.984687	0.00921585	1.57878	0.557867	1.05153
WP_NAD_BIOSYNTHETIC_PATHWAYS	0.717732	0.975134	0.813506	0.906634	0.51653	1.30451	0.70757	1.1133	0.866172	0.806663	0.845109	-0.790952
WP_NAD_METABOLISM	0.467566	1.15616	0.42369	1.45758	0.929878	-0.86226	1	-0.392936	0.208689	1.43166	0.0416516	1.72303
WP_NAD_METABOLISM_SIRTUINS_AND_AGING	0.586682	1.08364	0.509473	1.2987	0.930159	-0.831448	0.546752	-1.22114	0.469551	1.18741	0.354697	1.33621
WP_NANOMATERIAL_INDUCED_APOPTOSIS	0.454848	1.17245	0.754825	0.994621	0.66502	-1.14663	0.63333	-1.19558	0.314192	1.31286	0.103923	1.55409
WP_NANOMATERIALINDUCED_INFLAMMASOME_ACTIVATION	0.174645	1.49654	0.0648014	1.82004	0.62207	-1.13405	0.413992	-1.36105	0.132934	1.52843	0.0277975	1.74957
WP_NANOPARTICLE_TRIGGERED_AUTOPHAGIC_CELL_DEATH	0.228577	1.4961	0.0304286	1.8042	0.835239	0.957309	1	-0.770863	0.0484317	1.57796	0.0248365	1.73837
WP_NANOPARTICLE_TRIGGERED_REGULATED_NECROSIS	0.990866	-0.560312	0.928394	0.73254	0.429347	-1.33019	0.502655	-1.21905	0.667901	0.999039	0.672671	0.993497
WP_NANOPARTICLEMEDIATED_ACTIVATION_OF_RECEPTOR_SIGNALING	0.912479	0.742882	0.610039	-1.18953	0.789285	-1.00139	1	-0.72054	0.335251	1.30084	0.164702	1.57755
WP_NCRNAS_INVOLVED_IN_STAT3_SIGNALING_IN_HEPATOCELLULAR_CARCINOMA	0.238981	1.35536	0.500099	1.26645	0.606278	1.14945	0.635858	1.13829	0.315685	1.297	0.597284	1.06868
WP_NCRNAS_INVOLVED_IN_WNT_SIGNALING_IN_HEPATOCELLULAR_CARCINOMA	0.0488862	1.71248	0.608605	-1.19932	1	-0.687682	1	0.589892	0.268115	1.35394	0.633154	1.0341
WP_NEOVASCULARISATION_PROCESSES	0.896659	-0.837521	0.787756	-0.958335	1	0.778003	0.69219	1.06028	0.558692	1.10115	0.544355	-1.09538
WP_NEPHROTIC_SYNDROME	0.189315	1.41819	0.626994	1.1286	0.976859	0.825104	0.456834	1.23508	0.175961	1.42688	0.608774	1.04025
WP_NETRINUNC5B_SIGNALING_PATHWAY	0.643254	-1.02073	0.967341	-0.709644	0.733729	1.03887	1	0.85881	0.318484	-1.185	0.325194	-1.24732
WP_NEURAL_CREST_CELL_MIGRATION_DURING_DEVELOPMENT	0.260958	1.32228	0.901073	0.801615	0.929878	0.882357	0.981782	0.897998	0.324275	1.24107	0.486027	1.14269
WP_NEURAL_CREST_CELL_MIGRATION_IN_CANCER	0.00564993	1.97982	0.685703	1.07262	0.941106	0.853537	0.437256	1.31283	0.00817196	1.79058	0.261715	1.37663
WP_NEURAL_CREST_DIFFERENTIATION	0.00304651	2.01071	0.73239	1.02189	0.951967	0.836507	0.413992	1.3525	0.00312204	1.82491	0.139481	1.44426
WP_NEURODEGENERATION_WITH_BRAIN_IRON_ACCUMULATION_NBIA_SUBTYPES_PATHWAY	0.357629	1.18174	0.610039	-1.1359	0.254225	1.42313	0.0560653	1.59768	0.730424	0.965132	0.345399	-1.23567
WP_NEUROINFLAMMATION	0.436505	-1.15959	0.500099	-1.24569	0.354803	-1.38463	0.454921	-1.26143	0.549932	1.09779	0.372257	1.22178
WP_NICOTINE_ACTIVITY_ON_DOPAMINERGIC_NEURONS	0.175475	1.5418	0.559972	1.25197	0.742614	-1.03338	0.861055	-0.972048	0.00204347	1.81728	0.0522255	1.72971
WP_NLR_PROTEINS	0.483554	1.14398	0.660356	1.11965	0.386034	1.45502	0.128253	1.66736	0.27061	1.35382	0.910378	-0.723395
WP_NO_METABOLISM_IN_CYSTIC_FIBROSIS	0.840846	-0.85359	0.297849	-1.58956	0.410165	-1.42777	0.985525	-0.854154	0.542181	-1.15257	0.980908	0.570196
WP_NOCGMPPKG_MEDIATED_NEUROPROTECTION	0.634436	-1.07733	0.740999	-1.00683	0.840555	0.943034	1	-0.789014	0.268115	-1.34996	0.392425	-1.26055
WP_NONALCOHOLIC_FATTY_LIVER_DISEASE	0.929898	-0.771698	0.570163	1.18957	0.434653	1.29339	0.456834	1.22324	0.574524	1.07149	0.602868	-1.05831
WP_NONGENOMIC_ACTIONS_OF_125_DIHYDROXYVITAMIN_D3	0.452484	-1.12243	0.738437	-1.00218	8.27681e-07	-2.08165	3.50465e-05	-1.88581	0.00124781	1.66344	5.34436e-05	2.00607
WP_NONHOMOLOGOUS_END_JOINING	0.0130559	1.71052	0.940879	0.779655	1	0.677368	1	0.893373	0.00921585	1.65915	0.227711	1.31673
WP_NONSMALL_CELL_LUNG_CANCER	0.51273	-1.14578	0.783762	-0.961777	0.281629	-1.54441	0.11176	-1.62203	0.767774	-0.907037	0.523117	1.14918
WP_NOTCH_SIGNALING	0.0429702	1.58038	0.738437	1.00091	1	0.802596	1	0.675943	0.0225017	1.56679	0.0683649	1.50251
WP_NOTCH_SIGNALING_PATHWAY_NETPATH	0.0447578	1.62187	0.754825	-0.981686	0.743544	1.02036	0.0787065	1.69166	0.0819079	1.48194	0.378848	-1.20301
WP_NOTCH1_REGULATION_OF_HUMAN_ENDOTHELIAL_CELL_CALCIFICATION	0.00733788	1.87749	0.559972	1.17754	0.997211	0.827045	0.769628	1.00739	0.0111622	1.64969	0.380886	1.18652
WP_NOVEL_INTRACELLULAR_COMPONENTS_OF_RIGILIKE_RECEPTOR_RLR_PATHWAY	0.852272	-0.834347	0.559972	1.24816	0.452298	1.33337	0.391146	1.43676	0.558692	1.11013	0.83333	-0.825689
WP_NRF2_PATHWAY	0.2023	1.38873	0.234883	-1.49203	0.53167	-1.19305	0.454921	-1.23089	0.278056	1.27532	0.267517	1.30072
WP_NRF2ARE_REGULATION	0.578686	1.02179	0.338816	1.35991	0.0635969	1.64585	0.0503402	1.4975	0.0786684	1.39458	0.701237	-0.982893
WP_NUCLEAR_RECEPTORS	0.605523	-1.05594	0.686765	1.0943	1	-0.707647	1	-0.620944	0.250142	1.37226	0.587281	1.05815
WP_NUCLEAR_RECEPTORS_IN_LIPID_METABOLISM_AND_TOXICITY	0.980474	0.688497	0.846828	-0.885202	0.356307	1.40612	0.280479	1.45664	0.439564	1.18442	0.248688	-1.37352
WP_NUCLEAR_RECEPTORS_METAPATHWAY	0.217321	1.40459	0.915681	0.740476	0.288891	1.48846	0.437256	1.28622	0.790062	0.879462	0.751692	-0.912012
WP_NUCLEOTIDE_EXCISION_REPAIR	0.033516	1.34241	0.0304286	1.54379	0.142522	1.37606	0.37363	1.17562	4.30893e-05	1.76137	0.168711	1.23736
WP_NUCLEOTIDE_GPCRS	0.0223341	-1.68422	0.641894	-1.12986	0.0526434	-1.70534	0.11176	-1.55741	0.535563	-1.04859	0.668234	1.00778
WP_NUCLEOTIDE_METABOLISM	0.767198	-0.955716	0.699943	1.09274	0.88958	-0.895662	1	-0.748873	0.569912	1.09384	0.667656	1.01391
WP_NUCLEOTIDEBINDING_OLIGOMERIZATION_DOMAIN_NOD_PATHWAY	0.69506	-0.993061	0.738437	1.00716	0.164308	-1.60814	0.155548	-1.55569	0.330276	1.27435	0.116755	1.54825
WP_OLIGODENDROCYTE_SPECIFICATION_AND_DIFFERENTIATION_LEADING_TO_MYELIN_COMPONENTS_FOR_CNS	0.000226022	2.22451	0.0739524	1.72756	1	0.626305	1	0.745654	0.000223316	1.94765	0.000852	2.00552
WP_OMEGA3OMEGA6_FA_SYNTHESIS	0.912479	0.781264	0.690766	1.10036	0.408611	1.41018	0.413992	1.40552	0.203432	1.43569	0.788892	0.872107
WP_OMEGA9_FA_SYNTHESIS	0.0919665	1.60241	0.338816	1.57151	0.66502	1.12611	0.985525	0.846957	0.0895557	1.55059	0.345399	1.35596
WP_ONCOSTATIN_M_SIGNALING_PATHWAY	0.232383	1.44519	0.148617	1.74488	0.157196	1.66567	0.233285	1.53159	0.21196	1.43053	0.104891	1.64603
WP_ONE_CARBON_METABOLISM	0.0130559	1.76757	0.0512549	1.79601	0.750496	1.02168	0.962145	0.953203	0.000643664	1.84491	0.00122677	1.96483
WP_ONE_CARBON_METABOLISM_AND_RELATED_PATHWAYS	0.688947	-0.99165	0.32988	-1.53789	1	-0.753219	0.776321	1.02795	0.461342	-1.13188	0.822084	0.830889
WP_OSTEOBLAST_DIFFERENTIATION	0.280777	-1.29536	0.476942	-1.32949	0.789285	0.998551	0.834819	0.992251	0.755395	0.938708	0.241673	-1.34799
WP_OSTEOBLAST_SIGNALING	0.189315	1.33651	0.559149	1.1631	0.0724685	1.55858	0.00717899	1.78142	0.59142	1.06099	0.344192	-1.19548
WP_OSTEOCLAST_SIGNALING	0.972874	0.617096	0.88187	-0.783769	0.935449	0.824853	0.74634	1.08182	0.992592	-0.531956	0.586191	-1.1262
WP_OSTEOPONTIN_SIGNALING	0.809077	-0.909641	0.798959	-0.921607	0.929878	0.837512	0.997206	0.827099	1	-0.363808	0.947963	-0.681482
WP_OVARIAN_INFERTILITY_GENES	0.0504607	1.7094	0.80875	0.897451	1	-0.527056	1	0.636824	0.194656	1.44977	0.478688	1.23364
WP_OVERVIEW_OF_INTERFERONSMEDIATED_SIGNALING_PATHWAY	0.936729	-0.736039	0.738437	-1.01863	0.702346	-1.06964	1	0.761316	0.787606	0.882698	0.95658	-0.671566
WP_OVERVIEW_OF_LEUKOCYTEINTRINSIC_HIPPO_PATHWAY_FUNCTIONS	0.0551978	1.7071	0.319999	1.61184	0.939103	-0.847941	0.931232	-0.932286	0.0821829	1.55235	0.0623167	1.69203
WP_OVERVIEW_OF_NANOPARTICLE_EFFECTS	0.277403	1.31305	0.898111	0.79272	1	-0.502721	1	0.618717	0.0106873	1.7258	0.0555742	1.58975
WP_OXIDATION_BY_CYTOCHROME_P450	0.857703	-0.819269	0.833748	-0.872927	0.434653	1.33808	0.421659	1.30652	0.755395	0.93186	0.4933	-1.17427
WP_OXIDATIVE_DAMAGE	0.534473	1.05436	0.158379	1.58811	0.512992	1.25055	0.437256	1.26824	0.457031	1.17433	0.954759	-0.715929
WP_OXIDATIVE_PHOSPHORYLATION	0.340105	1.21485	0.951975	-0.733228	1	-0.593984	1	-0.64627	0.247879	1.31987	0.494996	1.14472
WP_OXIDATIVE_STRESS	0.00876309	-1.73426	0.0604004	-1.80367	8.27681e-07	-2.35808	2.06191e-05	-2.12185	0.62055	1.04494	0.00157504	1.96605
WP_OXYSTEROLS_DERIVED_FROM_CHOLESTEROL	0.780437	0.915928	0.414226	1.41461	0.783734	0.998231	0.731746	1.07491	0.00570974	1.77547	0.0486261	1.61878
WP_P38_MAPK_SIGNALING_PATHWAY	0.986159	-0.511777	0.867957	0.82613	0.512992	1.31332	0.689412	1.11238	1	0.485153	0.698611	-0.978851
WP_PANCREATIC_ADENOCARCINOMA_PATHWAY	0.0212619	1.88162	0.32988	1.46873	1	-0.549089	0.454921	-1.27765	0.0015859	1.85381	0.0287516	1.68291
WP_PARKINSONS_DISEASE_PATHWAY	0.0130559	1.73227	0.738437	0.990333	1	0.656747	1	0.698325	0.0231714	1.54245	0.0248365	1.58027
WP_PARKINUBIQUITIN_PROTEASOMAL_SYSTEM_PATHWAY	0.325034	1.25709	0.965786	0.683069	1	0.775246	0.824952	-1.00216	0.386936	1.20685	0.266941	1.36091
WP_PATHOGENESIS_OF_SARSCOV2_MEDIATED_BY_NSP9NSP10_COMPLEX	0.840846	0.900346	0.489618	1.23809	0.218462	-1.4143	0.11272	-1.51464	0.219138	1.30644	0.000590608	2.00188
WP_PATHOGENIC_ESCHERICHIA_COLI_INFECTION	0.430796	-1.23664	0.334383	-1.57834	0.0903742	-1.75286	0.0465795	-1.76067	0.266182	-1.34024	0.818524	0.805905
WP_PATHWAYS_AFFECTED_IN_ADENOID_CYSTIC_CARCINOMA	0.312711	1.23868	0.119643	1.60407	0.899059	-0.92134	0.802485	-1.02549	0.0757072	1.48535	0.000590608	2.07011
WP_PATHWAYS_IN_CLEAR_CELL_RENAL_CELL_CARCINOMA	0.578686	1.03955	0.753719	0.99337	0.923403	-0.913074	0.962145	-0.920882	0.410066	1.18388	0.0915976	1.47149
WP_PATHWAYS_OF_NUCLEIC_ACID_METABOLISM_AND_INNATE_IMMUNE_SENSING	0.780437	0.953085	0.515165	-1.19305	1	0.799262	0.731921	1.04353	0.722066	0.970587	0.586191	-1.06218
WP_PATHWAYS_REGULATING_HIPPO_SIGNALING	0.190204	1.51693	0.761504	0.979282	1	-0.464217	1	-0.579494	0.36518	1.25146	0.32042	1.37757
WP_PDGF_PATHWAY	0.236724	1.30471	0.982129	-0.685455	0.228805	1.41193	0.0114857	1.77519	0.158337	1.36616	0.822382	-0.887298
WP_PDGFRBETA_PATHWAY	0.0398205	1.68592	0.61956	1.13574	0.930159	-0.877465	0.79208	-1.03335	0.111831	1.46424	0.0915976	1.48994
WP_PENTOSE_PHOSPHATE_METABOLISM	0.0120024	1.92296	0.744485	0.991575	0.969084	-0.829688	0.776321	-1.04473	0.0786684	1.51047	0.0731409	1.55675
WP_PEPTIDE_GPCRS	0.881288	-0.800129	0.826032	0.89268	0.606278	-1.20721	1	-0.634777	0.244533	1.38643	0.298962	1.37262
WP_PEROXIREDOXIN_2_INDUCED_OVARIAN_FAILURE	0.0354728	1.67109	0.500099	1.27431	0.591145	1.18399	1	0.843785	0.0257637	1.67326	0.213206	1.41663
WP_PHASE_I_BIOTRANSFORMATIONS_NON_P450	0.840846	-0.858864	0.915681	0.707539	1	0.70118	0.971282	0.859664	0.91328	0.728286	0.988532	0.464116
WP_PHOSPHODIESTERASES_IN_NEURONAL_FUNCTION	0.460552	-1.21054	0.738437	-1.06371	0.66502	-1.16035	0.776321	-1.08109	0.603634	-1.09714	0.820453	-0.827847
WP_PHOTODYNAMIC_THERAPYINDUCED_AP1_SURVIVAL_SIGNALING	1	-0.51424	0.783762	0.956316	0.00617927	2.00305	0.000712	2.20626	1	-0.633962	0.0065972	-1.89022
WP_PHOTODYNAMIC_THERAPYINDUCED_HIF1_SURVIVAL_SIGNALING	0.175475	1.40239	0.237696	1.49682	0.739046	1.03417	1	-0.537384	0.000223316	1.92952	0.0611644	1.5574
WP_PHOTODYNAMIC_THERAPYINDUCED_NFE2L2_NRF2_SURVIVAL_SIGNALING	0.410869	1.15295	0.500099	1.2802	1	0.75939	1	0.774337	0.076871	1.5281	0.0387054	1.65162
WP_PHOTODYNAMIC_THERAPYINDUCED_NFKB_SURVIVAL_SIGNALING	0.832418	-0.865281	0.675263	1.10729	0.452298	1.29128	0.731921	1.08192	0.266182	1.3466	0.894356	0.7567
WP_PHOTODYNAMIC_THERAPYINDUCED_UNFOLDED_PROTEIN_RESPONSE	0.366889	1.22253	0.553441	1.22901	1	-0.567987	0.809392	-1.02597	0.0506722	1.61421	0.0748198	1.58587
WP_PHYSIOLOGICAL_AND_PATHOLOGICAL_HYPERTROPHY_OF_THE_HEART	0.238981	1.45838	0.319999	1.52014	0.388522	-1.35565	0.238235	-1.53593	0.155687	1.45826	0.0195154	1.80989
WP_PHYTOCHEMICAL_ACTIVITY_ON_NRF2_TRANSCRIPTIONAL_ACTIVATION	0.280777	1.33463	0.476942	1.40594	0.923403	-0.874838	0.872613	-0.972966	0.0392779	1.62463	0.0767889	1.62407
WP_PI3KAKT_SIGNALING_PATHWAY	0.551623	-1.12319	0.473171	1.44839	1	-0.718842	1	-0.807462	0.272831	1.3417	0.446216	1.22058
WP_PI3KAKTMTOR_SIGNALING_PATHWAY_AND_THERAPEUTIC_OPPORTUNITIES	0.0391213	1.35159	0.625052	1.06794	0.00597952	1.58207	0.000516111	1.63347	0.0198944	1.38014	0.328337	-1.14535
WP_PI3KAKTMTOR_VITD3_SIGNALLING	0.757772	-0.932609	0.826032	-0.899899	1	-0.634914	1	0.764269	0.283931	1.30968	0.4933	1.13287
WP_PILOCYTIC_ASTROCYTOMA	0.280777	1.32863	0.940879	0.706072	1	-0.776531	0.731921	-1.09636	0.0106873	1.74623	0.587281	1.09592
WP_PKCGAMMA_CALCIUM_SIGNALING_PATHWAY_IN_ATAXIA	0.214919	1.51308	0.562129	1.29986	0.689297	-1.12766	0.90988	-0.945199	0.491544	1.18137	0.213206	1.49789
WP_PLATELETMEDIATED_INTERACTIONS_WITH_VASCULAR_AND_CIRCULATING_CELLS	0.782337	0.923567	0.84558	0.861594	0.466012	1.3089	0.345143	1.46855	0.955241	0.679029	0.845109	-0.804244
WP_PPAR_ALPHA_PATHWAY	0.311292	1.36108	0.539427	1.27648	0.434653	1.36143	1	0.571635	0.129183	1.51512	0.20849	1.50926
WP_PPAR_SIGNALING_PATHWAY	0.912479	0.777815	0.941844	-0.67871	0.992904	0.76589	0.891055	0.930314	0.525585	1.14374	0.80049	-0.866542
WP_PRADERWILLI_AND_ANGELMAN_SYNDROME	0.228577	1.34036	0.738437	0.995551	0.263082	1.46817	0.437741	1.30039	0.155687	1.41356	0.766233	0.918886
WP_PREGNANE_X_RECEPTOR_PATHWAY	0.180222	-1.38824	0.89408	-0.818168	0.689297	1.06378	0.552269	1.14938	0.776244	-0.918938	0.605248	-1.05631
WP_PREIMPLANTATION_EMBRYO	0.857703	0.848876	0.820211	0.899661	0.281629	1.49443	0.387794	1.33289	0.817971	0.853877	0.641542	-1.03646
WP_PRIMARY_FOCAL_SEGMENTAL_GLOMERULOSCLEROSIS_FSGS	0.840846	0.888274	0.738437	0.995993	0.780973	1.00649	0.593985	1.13855	0.324798	1.26386	0.497154	1.13612
WP_PRION_DISEASE_PATHWAY	0.214636	1.37319	0.562129	1.17549	0.144836	1.53558	0.241343	1.38954	0.771488	0.922422	0.417301	-1.1687
WP_PROLACTIN_SIGNALING_PATHWAY	0.260609	1.4044	0.941844	-0.732395	0.702346	-1.05204	0.523834	-1.22518	0.935261	0.749536	0.576102	1.0802
WP_PROSTAGLANDIN_SYNTHESIS_AND_REGULATION	0.00151489	1.98984	0.500099	1.21035	0.971134	0.871198	1	0.788414	0.000792904	1.79642	0.0481096	1.51005
WP_PROTEASOME_DEGRADATION	0.857703	-0.840383	0.610039	1.14315	0.66502	1.11682	1	0.709831	0.457824	1.16701	0.954759	0.727463
WP_PROTEOGLYCAN_BIOSYNTHESIS	0.994358	-0.611234	0.686765	1.06845	0.000195155	-2.09387	0.00146054	-1.87401	0.0581369	1.49874	8.87996e-06	2.28906
WP_PROXIMAL_TUBULE_TRANSPORT	0.42141	1.20623	0.681453	-1.11632	0.941106	0.844226	0.997206	-0.846796	0.395252	1.22426	0.688938	-0.974968
WP_PTF1A_RELATED_REGULATORY_PATHWAY	0.912479	0.851807	0.715132	1.04867	0.0486505	1.79665	0.254998	1.42997	0.273934	1.29302	0.710634	-0.978102
WP_PURINE_METABOLISM	0.886432	0.741066	0.833653	0.872385	1	0.564818	0.981782	0.843323	0.706903	0.985829	0.701416	0.96918
WP_PURINE_METABOLISM_AND_RELATED_DISORDERS	0.198457	-1.44701	0.892593	-0.776185	0.281629	-1.54628	0.125805	-1.62481	0.855534	0.802187	0.765318	0.889785
WP_PURINERGIC_SIGNALING	0.15809	-1.51033	0.857953	-0.857259	0.602881	-1.17611	0.454921	-1.29031	0.872543	0.792017	0.958755	0.682064
WP_PYRIMIDINE_METABOLISM	0.325034	-1.29765	0.39238	-1.47472	1	-0.709667	0.760327	-1.06031	0.783256	0.9049	0.751692	-0.927665
WP_PYRIMIDINE_METABOLISM_AND_RELATED_DISEASES	0.00733788	-1.72864	0.339797	-1.35074	0.257259	-1.35518	0.0110049	-1.68677	0.945682	0.762445	0.926726	0.815156
WP_RAC1PAK1P38MMP2_PATHWAY	0.454546	-1.19369	0.940879	-0.688631	0.832485	-0.93901	0.997206	0.84221	0.722066	0.963136	0.561907	1.11768
WP_RALA_DOWNSTREAM_REGULATED_GENES	0.0563348	1.56011	0.755187	0.990791	0.928317	0.889941	1	-0.627976	0.059521	1.48202	0.605248	1.04328
WP_RANKLRANK_RECEPTOR_ACTIVATOR_OF_NFKB_LIGAND_SIGNALING_PATHWAY	0.76247	-0.969151	0.867957	0.819306	0.923403	-0.870316	0.471809	-1.2858	0.755395	0.923208	0.217505	1.52379
WP_RAS_SIGNALING	0.094639	1.5172	0.721368	-1.03981	0.928317	0.892907	0.58433	1.11763	0.0342084	1.55355	0.267517	1.28648
WP_REGUCALCIN_IN_PROXIMAL_TUBULE_EPITHELIAL_KIDNEY_CELLS	0.00336557	1.64979	0.738495	-0.982435	0.432797	1.18062	0.11176	1.34955	0.0787598	1.38514	0.720397	-0.9839
WP_REGULATION_OF_ACTIN_CYTOSKELETON	0.00381489	2.0639	0.562129	1.19428	1	-0.619256	0.981782	0.901885	0.00375658	1.804	0.0486261	1.61962
WP_REGULATION_OF_APOPTOSIS_BY_PARATHYROID_HORMONERELATED_PROTEIN	0.00612269	1.64758	0.504303	1.19003	0.173478	1.35276	0.049572	1.52468	0.0636389	1.40912	0.485573	1.09847
WP_REGULATION_OF_MICROTUBULE_CYTOSKELETON	0.916896	-0.748697	0.80166	-0.931012	0.689297	1.08749	0.865672	-0.981489	0.21732	1.4017	0.20849	1.51371
WP_REGULATION_OF_SISTER_CHROMATID_SEPARATION_AT_THE_METAPHASEANAPHASE_TRANSITION	0.15809	1.48006	0.927805	-0.77139	1	0.77963	1	0.714834	0.141081	1.42845	0.107062	1.43688
WP_REGULATION_OF_TOLLLIKE_RECEPTOR_SIGNALING_PATHWAY	0.48271	-1.16519	0.476942	-1.41285	0.789285	-1.00247	0.460979	-1.29592	0.550659	-1.09154	0.527026	-1.1565
WP_REGULATION_OF_WNTBCATENIN_SIGNALING_BY_SMALL_MOLECULE_COMPOUNDS	0.00732223	1.70843	0.476942	1.22895	1	0.691076	1	-0.517295	0.000142023	1.84126	0.000662738	1.81162
WP_REGULATORY_CIRCUITS_OF_THE_STAT3_SIGNALING_PATHWAY	0.89883	0.787824	0.905764	-0.737417	0.814687	-0.960886	1	0.647962	0.3322	1.31261	0.300513	1.38641
WP_RELATIONSHIP_BETWEEN_INFLAMMATION_COX2_AND_EGFR	0.0251267	1.64519	0.833653	-0.923639	0.15713	1.46371	0.424049	1.31583	0.0246468	1.55201	0.757675	-0.941506
WP_RENIN_ANGIOTENSIN_ALDOSTERONE_SYSTEM_RAAS	0.857703	0.853862	0.738437	0.996776	1	-0.686019	1	-0.805679	0.241395	1.38791	0.274152	1.38505
WP_RESISTIN_AS_A_REGULATOR_OF_INFLAMMATION	0.885209	0.830331	0.89408	0.797379	0.799383	-0.969451	0.882544	-0.972112	0.687883	0.987809	0.372774	1.24636
WP_RETINOBLASTOMA_GENE_IN_CANCER	0.260919	1.39276	0.738437	-1.00315	0.66502	1.10106	0.831206	0.994153	0.264457	1.33174	0.776866	0.898434
WP_RETT_SYNDROME_CAUSING_GENES	0.102438	-1.41306	0.500099	-1.20407	0.164308	-1.44731	0.0778166	-1.49011	0.297983	-1.15601	0.681787	0.986776
WP_ROBO4_AND_VEGF_SIGNALING_PATHWAYS_CROSSTALK	0.346851	1.1995	0.889676	-0.847546	0.281629	1.45003	0.238235	1.45527	0.664173	1.00711	0.126511	-1.41924
WP_ROLE_OF_ALTERED_GLYCOLYSATION_OF_MUC1_IN_TUMOUR_MICROENVIRONMENT	0.407198	1.28131	0.955072	-0.587608	0.65972	1.1819	0.689412	1.19019	0.473284	1.21285	0.817551	0.850937
WP_ROLE_OF_OSX_AND_MIRNAS_IN_TOOTH_DEVELOPMENT	0.71525	-0.990607	0.319999	-1.52912	0.583823	-1.23709	1	-0.619772	0.498304	1.16291	0.942236	0.660964
WP_SARS_CORONAVIRUS_AND_INNATE_IMMUNITY	0.768394	0.945435	0.738437	1.04283	0.575193	1.27304	0.484351	1.28809	0.169416	1.47089	0.720769	-0.950677
WP_SARSCOV2_AND_ANGIOTENSINCONVERTING_ENZYME_2_RECEPTOR_MOLECULAR_MECHANISMS	0.135432	1.57482	0.338816	-1.57108	0.689297	-1.0978	1	-0.475057	0.657324	1.01701	0.348804	1.32657
WP_SCFA_AND_SKELETAL_MUSCLE_SUBSTRATE_METABOLISM	0.701703	1.0247	0.738437	1.0659	0.143681	1.52751	0.141643	1.57851	0.832119	-0.872694	0.3171	-1.29709
WP_SECRETION_OF_HYDROCHLORIC_ACID_IN_PARIETAL_CELLS	0.479774	1.21773	0.88754	0.843335	0.606278	1.21505	0.733291	1.13741	0.0619852	1.39916	0.747687	0.98854
WP_SELECTIVE_EXPRESSION_OF_CHEMOKINE_RECEPTORS_DURING_TCELL_POLARIZATION	0.216354	1.29186	0.319999	1.3085	0.470186	1.25128	0.747216	1.07515	0.18304	1.31107	0.875428	0.810212
WP_SELENIUM_MICRONUTRIENT_NETWORK	0.958333	0.70395	0.610039	1.16521	0.907676	-0.900043	0.456886	-1.27627	0.346698	1.26116	0.0414729	1.67229
WP_SENESCENCE_AND_AUTOPHAGY_IN_CANCER	0.603129	-1.05472	0.660356	1.08253	1	0.795411	1	-0.648624	0.00370359	1.74092	0.151262	1.42358
WP_SEROTONIN_AND_ANXIETY	0.0437745	1.50875	0.100965	1.52846	1	-0.81347	0.731921	-1.07534	0.00118848	1.7391	0.00111273	1.84198
WP_SEROTONIN_AND_ANXIETYRELATED_EVENTS	0.71525	0.981705	0.732174	1.06726	0.748777	1.04824	0.437741	1.37799	0.179206	1.45279	0.776866	0.868344
WP_SEROTONIN_RECEPTOR_2_AND_ELKSRFGATA4_SIGNALING	0.0848383	1.65387	0.330272	1.50373	0.347924	1.46439	0.454921	1.3705	0.233911	1.38937	0.653878	1.05631
WP_SEROTONIN_RECEPTOR_467_AND_NR3C_SIGNALING	0.285518	1.33238	0.707729	1.06684	0.893517	0.904772	1	-0.65011	0.318484	1.29272	0.720769	0.939327
WP_SEROTONIN_TRANSPORTER_ACTIVITY	0.340105	1.2956	0.791151	0.922707	1	-0.535956	1	-0.625919	0.282877	1.33333	0.0990342	1.57677
WP_SIGNAL_TRANSDUCTION_OF_S1P_RECEPTOR	0.165795	1.54304	0.476942	1.38444	0.0724685	1.8488	0.110237	1.73205	0.0868737	1.5476	0.860869	-0.781611
WP_SIGNAL_TRANSDUCTION_THROUGH_IL1R	0.840846	0.8907	0.865284	0.872412	0.776947	1.00302	0.760327	1.0487	0.384779	1.23696	0.881101	0.790368
WP_SIGNALING_OF_HEPATOCYTE_GROWTH_FACTOR_RECEPTOR	0.107388	1.61885	0.494376	-1.29401	0.838668	0.942767	0.997206	-0.834679	0.000326783	1.94652	0.0533412	1.61184
WP_SIGNALING_PATHWAYS_IN_GLIOBLASTOMA	0.00355832	1.99824	0.559972	1.20457	0.989998	0.80562	0.997206	0.882888	0.0220581	1.61936	0.104118	1.50016
WP_SIMPLIFIED_DEPICTION_OF_MYD88_DISTINCT_INPUTOUTPUT_PATHWAY	0.0822984	1.53698	0.960148	0.766084	1	0.768621	1	0.833559	0.211634	1.31144	0.734328	0.956457
WP_SIMPLIFIED_INTERACTION_MAP_BETWEEN_LOXL4_AND_OXIDATIVE_STRESS_PATHWAY	0.180458	1.55822	0.409587	1.48179	0.649822	1.12322	0.997206	-0.833781	0.00307469	1.81286	0.0339012	1.76901
WP_SLEEP_REGULATION	0.83395	-0.874947	0.774749	0.963937	0.825036	0.961798	1	0.62759	0.682072	0.998531	0.784286	-0.878264
WP_SMALL_CELL_LUNG_CANCER	0.775942	-0.935352	0.732174	-1.04751	1	-0.713752	0.747537	1.04179	0.749811	0.93827	0.65125	-1.03426
WP_SMALL_LIGAND_GPCRS	0.612602	-1.04363	0.476942	-1.23116	0.668004	1.06594	1	0.800169	0.871966	0.842673	0.317802	-1.22348
WP_SOMATIC_SEX_DETERMINATION	0.964059	-0.667581	0.500099	1.31612	0.935449	0.84355	1	-0.626936	0.722066	0.961216	0.998155	-0.471851
WP_SOMATROPH_AXIS_GH_AND_ITS_RELATIONSHIP_TO_DIETARY_RESTRICTION_AND_AGING	0.454546	1.21535	0.874589	0.863689	0.0257231	1.50506	0.731921	1.14437	0.457824	1.17799	0.542236	-1.14776
WP_SOMITOGENESIS_IN_THE_CONTEXT_OF_SPONDYLOCOSTAL_DYSOSTOSIS	0.479774	1.18988	0.940191	-0.671362	0.648579	-1.18461	0.909835	-0.947379	0.542181	1.14874	0.693072	0.982912
WP_SPHINGOLIPID_METABOLISM_GENERAL_OVERVIEW	0.808813	-0.944362	0.738437	1.03529	0.941106	-0.840818	1	0.595761	0.973376	0.546031	0.962897	0.606159
WP_SPHINGOLIPID_METABOLISM_INTEGRATED_PATHWAY	0.781386	0.927545	0.588077	1.22005	0.609866	1.1591	1	-0.576746	0.229354	1.3981	0.0623182	1.58131
WP_SPHINGOLIPID_PATHWAY	0.502798	1.1195	0.476942	1.3456	0.452298	1.29185	1	0.634419	0.194656	1.44267	0.0714395	1.59221
WP_SPINAL_CORD_INJURY	0.385084	1.20468	0.564229	1.20439	0.923403	0.883689	1	0.688006	0.267813	1.31229	0.26652	1.35599
WP_SPLICING_FACTOR_NOVA_REGULATED_SYNAPTIC_PROTEINS	0.0130559	1.6776	0.0304286	1.75817	0.164308	1.40567	0.50483	1.14885	4.30893e-05	1.96213	0.0791255	1.4477
WP_SREBF_AND_MIR33_IN_CHOLESTEROL_AND_LIPID_HOMEOSTASIS	0.975167	-0.696825	0.973605	-0.656169	0.125826	1.64218	0.0425489	1.8091	0.524705	-1.07273	0.104891	-1.49806
WP_SRF_AND_MIRS_IN_SMOOTH_MUSCLE_DIFFERENTIATION_AND_PROLIFERATION	0.644414	1.03437	0.389887	-1.48657	1	-0.749758	0.421659	1.3067	0.867626	0.796237	0.669637	0.999218
WP_STATIN_PATHWAY	0.832019	-0.888527	0.517055	-1.31054	0.421697	-1.39411	0.375038	-1.41503	0.992592	-0.584548	0.980908	-0.579621
WP_STEROID_BIOSYNTHESIS	0.756516	0.95281	0.898111	-0.75237	0.548358	1.24627	0.531881	1.23283	0.790062	-0.859412	0.68716	0.965928
WP_STEROL_REGULATORY_ELEMENTBINDING_PROTEINS_SREBP_SIGNALLING	0.69506	1.01295	0.817803	0.91464	0.952762	-0.824427	0.927096	0.912287	1	0.454528	0.860869	-0.763387
WP_STRIATED_MUSCLE_CONTRACTION_PATHWAY	0.797687	-0.930944	0.476942	-1.28039	0.0991685	-1.56222	0.339696	-1.33719	0.949889	0.742484	0.492461	1.10898
WP_STRUCTURAL_PATHWAY_OF_INTERLEUKIN_1_IL1	0.578378	1.07516	0.87238	0.838805	0.0335103	1.91168	0.0188466	1.95692	1	0.489673	0.298962	-1.33238
WP_SUDDEN_INFANT_DEATH_SYNDROME_SIDS_SUSCEPTIBILITY_PATHWAYS	0.00594188	1.89215	0.476942	1.28419	0.830064	0.957865	1	-0.410782	1.02865e-05	2.06758	0.00885727	1.82703
WP_SULFATION_BIOTRANSFORMATION_REACTION	0.509214	1.06622	0.89408	0.867421	0.408611	1.26252	0.375038	1.20973	0.21196	1.28596	0.492461	1.0999
WP_SULINDAC_METABOLIC_PATHWAY	0.340105	1.28594	0.738437	1.02584	0.824065	0.961097	0.398631	1.46184	0.0699268	1.57069	0.711172	0.951546
WP_SUPRESSION_OF_HMGB1_MEDIATED_INFLAMMATION_BY_THBD	0.240381	1.49139	0.517055	1.32467	0.935603	0.81746	0.502655	1.28747	0.343249	1.29836	0.35471	1.34563
WP_SYNAPTIC_SIGNALING_PATHWAYS_ASSOCIATED_WITH_AUTISM_SPECTRUM_DISORDER	0.348106	1.29372	0.686765	-1.10762	1	-0.670121	0.997206	-0.832953	0.0297402	1.65082	0.805362	0.82903
WP_SYNAPTIC_VESICLE_PATHWAY	0.714212	-0.98547	0.79095	-0.939345	0.923403	-0.88884	0.998125	0.874605	0.907421	0.798496	0.337175	-1.23446
WP_SYNTHESIS_AND_DEGRADATION_OF_KETONE_BODIES	0.955539	-0.744894	0.940879	0.739756	0.0903742	1.70384	0.132412	1.6233	0.92576	0.760162	0.0724667	-1.56322
WP_TAMOXIFEN_METABOLISM	0.832019	-0.925441	0.738437	1.04509	1	0.717602	0.954928	-0.930146	0.664173	-1.03414	0.987767	0.510189
WP_TARGET_OF_RAPAMYCIN_TOR_SIGNALING	0.936608	0.73273	0.505293	1.31985	0.604084	1.21288	0.428311	1.40489	0.910953	0.712683	0.980908	0.545325
WP_TCA_CYCLE_AKA_KREBS_OR_CITRIC_ACID_CYCLE	0.89573	-0.81112	0.696465	-1.08017	0.646638	-1.12854	1	-0.817741	0.421445	1.17638	0.471726	1.15654
WP_TCA_CYCLE_AND_DEFICIENCY_OF_PYRUVATE_DEHYDROGENASE_COMPLEX_PDHC	0.387973	-1.25207	0.831076	-0.900372	0.284805	-1.58145	0.131293	-1.62556	0.814301	0.853387	0.228293	1.45311
WP_TCA_CYCLE_NUTRIENT_UTILIZATION_AND_INVASIVENESS_OF_OVARIAN_CANCER	0.454546	-1.20246	0.287413	-1.62369	0.144836	-1.68767	0.175124	-1.55315	0.204869	-1.44572	0.980908	0.590959
WP_TCELL_ANTIGEN_RECEPTOR_TCR_PATHWAY_DURING_STAPHYLOCOCCUS_AUREUS_INFECTION	0.0147709	1.79296	0.476942	1.38128	0.470186	1.33315	0.428311	1.42874	0.132934	1.45386	0.20849	1.42446
WP_TCELL_ANTIGEN_RECEPTOR_TCR_SIGNALING_PATHWAY	0.73801	0.961252	0.319999	-1.46509	0.600552	-1.16008	0.222807	-1.45419	0.456222	1.15631	0.119211	1.42327
WP_TCELL_RECEPTOR_AND_COSTIMULATORY_SIGNALING	0.145313	1.43631	0.494376	-1.21341	0.82931	-0.974673	0.566796	-1.14918	0.196014	1.32628	0.0122766	1.65548
WP_TFS_REGULATE_MIRNAS_RELATED_TO_CARDIAC_HYPERTROPHY	0.676742	-1.00025	0.51521	-1.26674	0.174918	-1.56237	0.238235	-1.49993	0.692082	-0.970756	0.476841	1.16672
WP_TGFB_SIGNALING_IN_THYROID_CELLS_FOR_EPITHELIALMESENCHYMAL_TRANSITION	0.33355	1.35146	0.476942	-1.41172	1	0.699899	0.825551	0.968176	0.667901	1.0131	0.497154	-1.17788
WP_TGFBETA_RECEPTOR_SIGNALING	0.291804	1.35561	0.874589	0.813977	0.661987	1.14526	0.861055	0.956158	0.727734	0.947997	0.709037	-0.966368
WP_TGFBETA_RECEPTOR_SIGNALLING_IN_SKELETAL_DYSPLASIAS	0.280777	1.25961	0.738437	-1.01438	1	0.660359	1	0.666923	0.195396	1.36505	0.334934	1.2507
WP_TGFBETA_SIGNALING_PATHWAY	0.316722	1.21792	0.707729	-1.05061	0.980402	0.812094	1	0.817423	0.229719	1.31848	0.641542	1.03295
WP_TGIF_DISRUPTION_OF_SHH_SIGNALING	0.514912	1.07006	0.738437	-0.984365	0.429347	-1.19751	0.413992	-1.23619	0.0202358	1.49444	0.00180064	1.74604
WP_THE_ALTERNATIVE_PATHWAY_OF_FETAL_ANDROGEN_SYNTHESIS	0.840846	0.806216	0.477326	1.38961	0.603901	1.24704	0.70757	1.12752	0.351521	1.28796	0.970239	-0.578939
WP_THE_EFFECT_OF_PROGERIN_ON_THE_INVOLVED_GENES_IN_HUTCHINSONGILFORD_PROGERIA_SYNDROME	0.617441	-1.09327	0.965786	-0.566588	0.81295	1.01771	0.530232	1.28135	0.445423	1.23127	0.884401	0.738298
WP_THE_HUMAN_IMMUNE_RESPONSE_TO_TUBERCULOSIS	0.840846	-0.868422	0.873514	0.856848	0.622487	-1.14095	0.11272	-1.609	0.867626	0.818854	0.119211	1.46556
WP_THE_INFLUENCE_OF_LAMINOPATHIES_ON_WNT_SIGNALING	0.000128027	2.34271	0.00465358	2.06607	1	-0.68653	1	0.852667	0.000612307	1.91499	8.09029e-05	2.20299
WP_THE_OVERLAP_BETWEEN_SIGNAL_TRANSDUCTION_PATHWAYS_THAT_CONTRIBUTE_TO_A_RANGE_OF_LMNA_LAMINOPATHIES	0.980474	-0.67623	0.732174	1.03442	1	0.619912	1	0.683188	0.266182	1.31652	0.58472	1.07556
WP_THERMOGENESIS	0.972874	0.767419	0.696465	1.066	1	0.651681	1	-0.533009	0.224071	1.33034	0.31951	1.2467
WP_THIAMINE_METABOLIC_PATHWAYS	0.0583743	1.47567	0.626994	1.08532	0.600552	1.13904	0.37363	1.18991	0.21196	1.29832	0.472883	-1.11959
WP_THYMIC_STROMAL_LYMPHOPOIETIN_TSLP_SIGNALING_PATHWAY	0.634436	-1.07368	0.940879	0.663461	0.421697	-1.41341	1	-0.722686	0.69978	0.984975	0.90978	0.716791
WP_THYROID_HORMONES_PRODUCTION_AND_THEIR_PERIPHERAL_DOWNSTREAM_SIGNALLING_EFFECTS	0.0447578	1.66007	0.715132	1.04792	1	-0.524298	0.962145	-0.917193	0.0058199	1.7072	0.104118	1.47511
WP_THYROXINE_THYROID_HORMONE_PRODUCTION	0.428337	1.10294	0.846881	0.904146	0.710893	1.03688	0.484351	1.17359	0.297983	1.2387	0.587281	-1.05263
WP_TLR4_SIGNALING_AND_TOLERANCE	0.379976	1.33537	0.440664	1.40385	0.118723	1.5855	0.295568	1.57895	0.647503	1.07305	0.293665	-1.3597
WP_TNF_ALPHA_SIGNALING_PATHWAY	0.832418	0.888406	0.0512549	-1.86538	0.143163	-1.63854	0.997206	-0.84568	0.193017	1.42269	0.35914	1.25167
WP_TNF_RELATED_WEAK_INDUCER_OF_APOPTOSIS_TWEAK_SIGNALING_PATHWAY	0.0513806	1.55284	0.721368	1.0257	0.446598	-1.23031	0.540457	-1.15744	0.000540075	1.79342	0.000619387	1.88754
WP_TOLLLIKE_RECEPTOR_SIGNALING_PATHWAY	0.174645	1.4377	0.681453	1.07602	0.470186	-1.27058	0.456834	-1.25318	0.021087	1.6691	0.050913	1.58587
WP_TOLLLIKE_RECEPTOR_SIGNALING_RELATED_TO_MYD88	0.00355832	1.87362	0.283816	1.41172	1	0.818711	1	-0.471999	0.000238114	1.86561	0.00169068	1.82494
WP_TP53_NETWORK	0.114934	1.59499	0.608605	-1.15291	1	0.709393	1	0.538963	0.0140231	1.68502	0.217505	1.41271
WP_TRANSCRIPTION_COFACTORS_SKI_AND_SKIL_PROTEIN_PARTNERS	0.598165	-1.08788	0.898111	0.756121	1	-0.683672	0.540457	-1.22335	0.62055	1.05645	0.390559	1.28732
WP_TRANSCRIPTION_FACTOR_REGULATION_IN_ADIPOGENESIS	0.217321	1.46742	0.476942	1.41073	1	0.722331	0.602278	1.16598	0.201902	1.43313	0.402769	1.27262
WP_TRANSCRIPTIONAL_CASCADE_REGULATING_ADIPOGENESIS	0.912763	-0.754561	0.461697	1.44912	1	0.565211	0.985525	-0.856905	0.149659	1.49491	0.268315	1.40377
WP_TRANSLATION_FACTORS	0.963449	0.685027	0.191702	1.67664	0.81295	-0.964683	0.962145	-0.883317	0.0696893	1.54975	0.225713	1.49952
WP_TRANSLATION_INHIBITORS_IN_CHRONICALLY_ACTIVATED_PDGFRA_CELLS	0.0105577	-1.71743	0.414226	-1.35884	0.000195155	-2.1358	2.82907e-05	-2.16525	0.158581	-1.40012	0.971163	0.722059
WP_TRANSSULFURATION_AND_ONE_CARBON_METABOLISM	0.509214	1.06147	0.788563	0.952616	0.710893	-1.04298	0.84754	-0.992351	0.185914	1.36896	0.217505	1.38334
WP_TRANSSULFURATION_PATHWAY	0.340105	-1.2777	0.0739524	-1.81186	1	-0.779124	1	-0.699367	0.00172973	-2.03611	0.213206	-1.40857
WP_TRIACYLGLYCERIDE_SYNTHESIS	0.609908	-1.08282	0.828739	-0.887666	0.918296	0.872734	0.769628	1.03461	0.773802	-0.892955	0.669637	-1.01008
WP_TRYPTOPHAN_CATABOLISM_LEADING_TO_NAD_PRODUCTION	0.502798	1.13276	0.817803	0.892795	0.527994	1.24561	1	0.57239	0.687883	0.994152	0.845681	0.786035
WP_TRYPTOPHAN_METABOLISM	0.688947	1.00407	0.539427	1.27199	0.512992	1.28863	0.815991	1.00306	0.510568	1.15818	0.605248	1.05688
WP_TUMOR_SUPPRESSOR_ACTIVITY_OF_SMARCB1	0.984066	-0.641083	0.915681	0.76726	0.579914	1.2006	0.387794	1.29954	0.992592	-0.658693	0.253766	-1.36523
WP_TYPE_2_PAPILLARY_RENAL_CELL_CARCINOMA	0.723945	-0.958	0.559972	-1.21337	0.410165	-1.3397	0.911053	-0.939936	0.91328	0.771334	0.56162	-1.08719
WP_TYPE_I_COLLAGEN_SYNTHESIS_IN_THE_CONTEXT_OF_OSTEOGENESIS_IMPERFECTA	0.189315	1.49614	0.738437	1.00761	0.980402	0.797658	0.83097	1.00821	0.139334	1.47417	0.300702	1.30318
WP_TYPE_I_INTERFERON_INDUCTION_AND_SIGNALING_DURING_SARSCOV2_INFECTION	1	-0.521655	0.864311	0.880598	0.347603	1.43037	0.233201	1.53631	0.871966	-0.836276	0.448203	-1.17481
WP_TYPE_II_DIABETES_MELLITUS	0.0220375	1.83276	0.559972	-1.22263	0.347924	-1.41049	0.79742	-1.03174	0.0637082	1.53506	0.0339012	1.70831
WP_TYPE_II_INTERFERON_SIGNALING_IFNG	0.432475	1.19186	0.83282	0.877624	0.689297	1.09657	0.437741	1.319	0.177039	1.44792	0.68716	0.958751
WP_TYPE_III_INTERFERON_SIGNALING	0.00274522	2.15666	0.0648014	1.82239	0.614229	-1.15379	1	-0.497247	0.0111622	1.72276	5.26203e-05	2.25776
WP_TYROBP_CAUSAL_NETWORK	0.0275868	1.77767	0.52612	1.29697	0.886764	0.914509	0.776321	1.0318	0.315496	1.30464	0.576635	1.13557
WP_ULTRACONSERVED_REGION_339_MODULATION_OF_TUMOR_SUPPRESSOR_MICRORNAS_IN_CANCER	0.00564993	1.85876	0.738437	1.00401	1	0.638453	1	0.779119	0.000788351	1.84547	8.09029e-05	2.16475
WP_UNFOLDED_PROTEIN_RESPONSE	0.240381	-1.30558	0.389887	-1.44256	0.926606	-0.908439	0.998125	0.794528	0.946325	-0.662384	0.557867	-1.15373
WP_UREA_CYCLE_AND_ASSOCIATED_PATHWAYS	0.312711	1.28464	0.494376	1.29754	0.281629	-1.42727	0.132412	-1.60192	0.0786684	1.51905	0.0287516	1.78219
WP_UREA_CYCLE_AND_METABOLISM_OF_AMINO_GROUPS	0.325893	-1.32014	0.951409	0.660137	0.969084	-0.814858	0.454921	-1.30676	0.897948	-0.786281	0.929104	0.705929
WP_UREA_CYCLE_AND_RELATED_DISEASES	0.200752	-1.45707	0.951868	0.65477	1	0.735009	1	-0.595265	0.945682	-0.720922	0.80049	-0.865281
WP_VALPROIC_ACID_PATHWAY	0.701703	-1.00639	0.732174	1.05138	0.804827	1.01024	0.962145	0.884468	0.953669	0.634153	0.478688	1.23787
WP_VEGFAVEGFR2_SIGNALING_PATHWAY	0.936608	-0.706618	0.831076	-0.899221	1	0.69002	1	0.56944	1	0.443059	0.980908	-0.583453
WP_VIRAL_ACUTE_MYOCARDITIS	0.00471287	1.40784	0.494376	1.11233	0.689297	-1.03828	0.900873	-0.978654	0.000330702	1.51729	8.09029e-05	1.65006
WP_VITAMIN_A_AND_CAROTENOID_METABOLISM	0.0220375	1.71104	0.209057	1.4526	0.872643	0.949505	1	0.809658	0.0231714	1.56207	0.0345223	1.60304
WP_VITAMIN_B12_DISORDERS	0.933227	-0.744251	0.826032	0.889686	0.445748	1.30238	0.449925	1.26404	0.649314	1.02173	0.845109	-0.826601
WP_VITAMIN_B12_METABOLISM	0.756516	-0.967068	0.892201	0.770619	0.976851	-0.767191	0.579081	-1.21028	0.846401	-0.824799	0.798492	-0.863756
WP_VITAMIN_B6DEPENDENT_AND_RESPONSIVE_DISORDERS	0.879644	-0.834453	0.721368	-1.05572	0.81295	0.96754	0.484351	1.20703	0.473284	1.15272	0.847029	-0.829863
WP_VITAMIN_D_IN_INFLAMMATORY_DISEASES	0.840846	-0.89542	0.787756	-0.957848	0.91954	0.877055	1	0.765023	0.989926	-0.545655	0.974624	0.579423
WP_VITAMIN_D_METABOLISM	0.240381	1.37322	0.508762	-1.2851	0.67278	-1.0967	0.79208	-1.03588	0.0506722	1.53201	0.372774	1.29861
WP_VITAMIN_D_RECEPTOR_PATHWAY	0.93909	-0.698632	0.727824	-1.08642	1	-0.688844	1	0.705105	0.593556	1.09837	0.985562	-0.530827
WP_VITAMIN_DSENSITIVE_CALCIUM_SIGNALING_IN_DEPRESSION	0.030588	1.50827	0.0767221	1.54878	0.951967	0.894731	1	0.933337	0.000936679	1.7116	0.0522255	1.47248
WP_WHITE_FAT_CELL_DIFFERENTIATION	0.688947	0.998409	0.951868	-0.700863	0.53167	1.2219	0.454921	1.23069	0.647503	1.02728	0.711172	-0.981237
WP_WNT_SIGNALING	0.317725	1.24515	0.476942	1.38463	1	0.785185	1	0.606014	0.166514	1.44034	0.586191	1.08074
WP_WNT_SIGNALING_IN_KIDNEY_DISEASE	0.963449	-0.785156	0.787756	-0.967491	1	0.827492	0.931232	0.950648	0.339376	1.21249	0.645408	-1.02127
WP_WNT_SIGNALING_PATHWAY_AND_PLURIPOTENCY	0.643254	-1.02647	0.942207	0.700609	0.421697	1.36101	0.414322	1.34621	1	0.555614	0.279556	-1.3467
WP_WNT_SIGNALING_PATHWAY_NETPATH	0.433834	1.1141	0.944074	0.806172	0.606278	1.11509	0.454921	1.18941	0.491544	1.12591	0.645408	-1.02346
WP_WNTBETACATENIN_SIGNALING_PATHWAY_IN_LEUKEMIA	0.90654	-0.828911	0.898111	-0.820868	1	0.539032	1	0.69507	0.1774	1.37632	0.775886	0.9165
WP_ZINC_HOMEOSTASIS	0.857703	0.849965	0.738437	-0.992708	0.702346	1.0693	0.110237	1.69571	0.410066	1.20457	0.860869	-0.812124
	0.420743	-1.21148	0.89025	0.813743	0.689297	-1.05775	0.782344	-1.03857	1	0.425993	0.775886	-0.90479

## Sheet: TableS5.4 Hallmark
	BL								V08
pathway	iPD		GBA		LRRK2 G2019S		Prodromal		iPD		GBA
HALLMARK_ADIPOGENESIS	padj	NES	padj	NES	padj	NES	padj	NES	padj	NES	padj	NES
HALLMARK_ALLOGRAFT_REJECTION	0.310559	-1.16307	0.715356	-0.949923	0.0205547	-1.40237	0.118652	-1.27828	0.101643	1.27267	0.00201274	1.5614
HALLMARK_ANDROGEN_RESPONSE	0.310559	1.13423	0.0949096	1.33636	0.00795955	-1.45125	0.000833396	-1.63802	0.0893617	1.29625	6.07799e-07	1.95503
HALLMARK_ANGIOGENESIS	0.544974	1.05249	0.265124	1.21207	0.982533	-0.899613	0.78311	-0.986885	0.141586	1.27289	0.000144318	1.92363
HALLMARK_APICAL_JUNCTION	0.18797	1.40674	0.265124	1.31045	0.079623	1.5128	0.00570223	1.8858	0.236352	1.24642	0.479622	-1.06285
HALLMARK_APICAL_SURFACE	0.972577	0.867068	0.278209	-1.16608	7.23678e-06	1.90131	2.42094e-08	2.08166	0.25	1.15699	0.000104542	-1.77739
HALLMARK_APOPTOSIS	0.0415381	1.57237	0.811359	0.833376	0.051937	1.53134	0.013622	1.75572	0.0235271	1.57869	0.452144	-1.0824
HALLMARK_BILE_ACID_METABOLISM	0.00562207	1.51222	0.00539462	1.6022	1	-0.655134	1	-0.806402	6.47242e-05	1.72533	2.08525e-07	2.06094
HALLMARK_CHOLESTEROL_HOMEOSTASIS	0.968927	0.870796	0.265124	1.24808	1	0.711349	0.940587	-0.893152	0.919488	0.791318	0.634199	-0.943046
HALLMARK_COAGULATION	0.288136	1.24918	0.341585	1.14878	0.783076	0.967207	0.883838	0.954936	0.0794085	1.4071	0.159064	1.25972
HALLMARK_COMPLEMENT	0.071543	1.3756	0.0206831	1.6048	0.000117951	1.90711	8.83575e-05	1.98462	5.35233e-05	1.80427	0.536588	0.990022
HALLMARK_DNA_REPAIR	1.81215e-06	1.87325	6.41669e-07	1.97473	1	0.844971	1	0.665715	2.70262e-08	1.89721	7.20999e-09	2.12065
HALLMARK_E2F_TARGETS	0.0333621	-1.40304	0.604165	-0.98981	1.777e-06	-1.95688	3.93345e-05	-1.76579	0.12973	1.2502	0.0142578	1.49263
HALLMARK_EPITHELIAL_MESENCHYMAL_TRANSITION	0.000296679	-1.65235	0.265124	-1.16928	3.89208e-05	-1.72863	3.06278e-05	-1.74945	0.000326572	-1.57268	0.997835	0.749201
HALLMARK_ESTROGEN_RESPONSE_EARLY	0.681063	0.991714	0.448417	1.04872	9.90747e-05	1.80929	2.50433e-06	1.98039	0.11247	1.30457	0.00594178	-1.53266
HALLMARK_ESTROGEN_RESPONSE_LATE	0.972577	-0.78335	0.448417	-1.05999	0.0039751	1.56848	1.18688e-05	1.81537	0.141586	1.23412	0.00259191	-1.59214
HALLMARK_FATTY_ACID_METABOLISM	0.972577	-0.82523	0.886827	-0.816757	0.0646823	1.39435	0.00939195	1.42543	0.171783	1.21725	0.0282173	-1.37261
HALLMARK_G2M_CHECKPOINT	0.544974	-1.06922	0.333333	1.12533	0.00014429	-1.72335	0.00436734	-1.55055	0.236352	1.16314	0.0758533	1.31056
HALLMARK_GLYCOLYSIS	0.544974	-1.07882	0.257282	-1.19916	0.0858183	-1.25383	0.137665	-1.25934	0.0893617	-1.18218	0.496252	1.02333
HALLMARK_HEDGEHOG_SIGNALING	0.972577	0.864471	0.324675	1.12274	0.647585	1.0457	1	-0.768084	0.0235271	1.40816	0.180124	1.19775
HALLMARK_HEME_METABOLISM	0.483146	1.14765	0.863108	-0.786218	0.751186	1.01319	0.0208403	1.72416	0.123322	1.40245	0.674802	0.888918
HALLMARK_HYPOXIA	3.17443e-18	-2.35712	1.7444e-13	-2.36353	1	-0.88081	1	-0.332296	0.00443246	-1.39768	0.256681	-1.12221
HALLMARK_IL2_STAT5_SIGNALING	0.0234478	1.35294	0.0251012	1.45164	0.861977	0.954875	0.690701	1.01055	1.80544e-06	1.81004	0.000199081	1.71797
HALLMARK_IL6_JAK_STAT3_SIGNALING	0.310559	1.14045	0.252688	1.22018	1	-0.744902	0.78311	-0.999214	0.0581603	1.36501	0.0116236	1.39358
HALLMARK_INFLAMMATORY_RESPONSE	4.31171e-05	1.98766	0.00711615	1.68322	0.781711	0.98975	1	0.816575	3.31116e-06	1.92698	5.84687e-06	2.08694
HALLMARK_INTERFERON_ALPHA_RESPONSE	3.05722e-10	2.19492	1.61896e-08	2.15033	0.0398751	1.4109	0.565302	1.0536	6.72675e-13	2.09236	8.79852e-09	2.15678
HALLMARK_INTERFERON_GAMMA_RESPONSE	8.67649e-18	2.78978	6.83944e-07	2.0884	1	-0.848897	1	0.656781	2.47979e-07	1.98083	1.05878e-18	2.84196
HALLMARK_KRAS_SIGNALING_DN	3.17443e-18	2.56756	5.0426e-06	1.85755	1	-0.87001	1	-0.471822	1.11076e-08	1.87657	1.48695e-22	2.73602
HALLMARK_KRAS_SIGNALING_UP	0.972577	-0.776297	0.250627	1.25638	2.70863e-06	2.06605	2.87567e-06	2.12024	0.362091	1.10312	0.00594178	-1.66382
HALLMARK_MITOTIC_SPINDLE	0.426509	1.08415	0.106125	1.3041	1	-0.661994	0.475391	-1.12527	0.0235271	1.43738	0.00212203	1.64573
HALLMARK_MTORC1_SIGNALING	0.79191	0.965824	0.0142448	-1.51778	0.361494	-1.12517	1	-0.714045	0.346313	-1.00802	0.674802	-0.943504
HALLMARK_MYC_TARGETS_V1	0.868226	-0.926672	0.265124	1.16626	0.000624004	-1.59131	0.00778053	-1.47685	0.241469	1.14799	2.01822e-05	1.76013
HALLMARK_MYC_TARGETS_V2	1.80911e-08	-1.95451	0.39985	-1.09175	2.79777e-22	-2.70084	3.76176e-27	-2.65286	0.00132705	-1.46493	0.00146018	1.5884
HALLMARK_MYOGENESIS	7.49124e-05	-1.91903	0.0111062	-1.71505	0.0398751	-1.56018	0.000192144	-1.87512	1.4522e-05	-2.07255	0.00594178	-1.63437
HALLMARK_NOTCH_SIGNALING	0.972577	0.810897	0.0949096	-1.33293	8.46737e-07	2.05603	2.42094e-08	2.14691	0.831213	0.871793	3.45426e-07	-2.06702
HALLMARK_OXIDATIVE_PHOSPHORYLATION	0.928382	-0.840958	0.636037	-0.97107	1	0.707402	0.155691	1.36438	0.634935	0.936636	0.579159	-0.956275
HALLMARK_P53_PATHWAY	9.6298e-08	-1.87606	0.0419029	-1.38144	1.14846e-20	-2.65773	8.02005e-19	-2.38078	0.919488	0.809052	2.19311e-08	2.009
HALLMARK_PANCREAS_BETA_CELLS	0.552591	1.03499	0.886827	-0.840281	1	-0.612215	1	-0.667415	1.03334e-05	1.7466	0.012609	1.42705
HALLMARK_PEROXISOME	0.544974	-1.14147	0.886827	0.717716	0.384795	1.23929	0.697791	1.02451	0.923865	0.627136	0.932273	-0.65815
HALLMARK_PI3K_AKT_MTOR_SIGNALING	0.661365	1.00604	0.265124	1.20489	1	-0.885356	0.282486	-1.21254	0.086347	1.36481	0.0909152	1.32993
HALLMARK_PROTEIN_SECRETION	0.00767896	1.5834	0.221193	1.2878	1	-0.726666	0.883838	-0.929944	0.000356519	1.72345	6.78104e-07	2.11142
HALLMARK_REACTIVE_OXYGEN_SPECIES_PATHWAY	0.968927	0.865716	0.78867	0.898259	9.90747e-05	-1.87328	0.00290835	-1.64149	0.210612	1.21976	4.59508e-10	2.42476
HALLMARK_SPERMATOGENESIS	0.892582	-0.8776	0.78867	0.86719	0.875115	-0.920687	1	-0.802771	0.0235271	1.50845	0.0116236	1.59151
HALLMARK_TGF_BETA_SIGNALING	0.544974	-1.0818	0.886827	-0.774281	1	0.806742	0.919765	-0.903299	0.919488	0.745264	0.825662	-0.833654
HALLMARK_TNFA_SIGNALING_VIA_NFKB	0.972577	0.789761	0.78867	-0.874634	1	-0.720559	1	-0.767155	0.218654	1.24127	0.157699	1.27624
HALLMARK_UNFOLDED_PROTEIN_RESPONSE	9.6298e-08	1.98815	1.1214e-10	2.27299	0.861977	0.956651	1	-0.79546	7.33808e-14	2.13953	8.74982e-20	2.71688
HALLMARK_UV_RESPONSE_DN	0.0762977	-1.36752	0.221193	-1.26589	9.29562e-07	-2.09691	1.74148e-07	-2.0322	0.169064	-1.15677	0.0596958	1.33398
HALLMARK_UV_RESPONSE_UP	1	0.706674	0.448417	-1.06938	0.751186	1.01426	0.694802	1.01274	0.923865	0.758734	0.729305	-0.907159
HALLMARK_WNT_BETA_CATENIN_SIGNALING	0.661365	-1.00594	0.36752	1.09481	0.781711	-0.996105	1	-0.851518	0.00224707	1.56788	0.107199	1.26823
HALLMARK_XENOBIOTIC_METABOLISM	0.972577	0.698799	0.296336	-1.22423	0.660732	1.06546	0.475391	1.10465	0.324442	1.15566	0.181624	-1.23638
	0.544974	1.04687	0.684327	0.960478	1	0.756826	1	0.829444	0.11247	1.2719	0.457684	1.03363

## Sheet: TableS5.5 GO
	BL								V08
	iPD		GBA		LRRK2 G2019S		Prodromal		iPD		GBA
pathway	padj	NES	padj	NES	padj	NES	padj	NES	padj	NES	padj	NES
GOBP_10_FORMYLTETRAHYDROFOLATE_METABOLIC_PROCESS	0.590726	-1.19321	0.715196	-1.21264	0.734156	1.03041	0.976363	-0.773704	0.340634	-1.39353	0.275787	-1.49495
GOBP_2_OXOGLUTARATE_METABOLIC_PROCESS	0.769819	-1.02847	0.792639	-1.03856	1	-0.591674	1	-0.466668	0.892831	-0.839095	0.88068	-0.787946
GOBP_2FE_2S_CLUSTER_ASSEMBLY	0.407495	-1.37519	0.992434	-0.503953	0.989562	-0.703814	0.604951	-1.15676	0.58211	-1.18978	0.989513	-0.527101
GOBP_3_PHOSPHOADENOSINE_5_PHOSPHOSULFATE_METABOLIC_PROCESS	0.56144	1.21724	0.861079	0.928148	0.971105	0.731667	0.9494	0.820157	0.398745	1.35453	0.411099	1.32916
GOBP_3_UTR_MEDIATED_MRNA_DESTABILIZATION	0.648909	1.12409	0.565204	-1.40162	0.785126	-0.972627	1	0.653697	0.677216	1.10004	0.471396	1.23325
GOBP_3_UTR_MEDIATED_MRNA_STABILIZATION	0.844726	0.946692	0.908719	0.82524	0.879598	-0.899099	1	-0.689947	0.084242	1.64343	0.201536	1.56269
GOBP_4FE_4S_CLUSTER_ASSEMBLY	0.654768	-1.13991	0.998447	-0.41987	0.636779	1.14877	0.935673	-0.870282	0.655685	-1.15354	0.974845	-0.562793
GOBP_5_PHOSPHORIBOSE_1_DIPHOSPHATE_METABOLIC_PROCESS	0.794877	1.01504	0.771281	1.1012	0.308479	-1.44794	0.321634	-1.3976	0.665766	1.15449	0.415671	1.33125
GOBP_5S_CLASS_RRNA_TRANSCRIPTION_BY_RNA_POLYMERASE_III	0.678587	-1.12297	0.561824	-1.44506	0.483877	-1.28076	0.79618	-1.00982	0.38048	-1.36053	0.755357	-0.955463
GOBP_7_METHYLGUANOSINE_CAP_HYPERMETHYLATION	0.646833	-1.17422	0.964606	0.639647	0.0756988	-1.69148	0.0198327	-1.78371	0.901816	-0.796645	0.361911	1.34853
GOBP_7_METHYLGUANOSINE_RNA_CAPPING	0.75356	-1.04153	0.996474	0.494	0.0250278	-1.81386	0.044143	-1.70218	0.743777	-1.03124	0.427882	1.30684
GOBP_ABSCISSION	0.521404	1.33838	0.903283	-0.827113	0.900812	-0.841606	1	0.524847	0.562033	1.25389	0.764466	0.976874
GOBP_ACETATE_ESTER_METABOLIC_PROCESS	0.719909	1.10921	0.908268	0.860158	0.948255	0.822049	0.717757	1.08777	0.511082	1.20093	0.837027	0.922042
GOBP_ACETATE_ESTER_TRANSPORT	0.395764	1.42378	0.803293	1.08386	0.928076	0.832214	0.939093	-0.858945	0.672322	1.14904	0.916961	-0.703861
GOBP_ACETYL_COA_BIOSYNTHETIC_PROCESS	0.678587	-1.10918	0.585025	-1.3591	0.0219261	-1.88071	0.275827	-1.42569	0.352318	-1.40675	0.854351	-0.829749
GOBP_ACETYL_COA_BIOSYNTHETIC_PROCESS_FROM_PYRUVATE	0.52303	-1.28567	0.837649	-0.983306	0.0164567	-1.87446	0.0773113	-1.63639	0.565481	-1.21006	0.760494	0.950377
GOBP_ACETYL_COA_METABOLIC_PROCESS	0.447894	-1.28636	0.615251	-1.29562	0.0163404	-1.89506	0.61453	-1.14378	0.175869	-1.46608	0.825048	-0.893509
GOBP_ACETYLCHOLINE_SECRETION	0.712333	-1.08677	0.54922	-1.2891	0.525136	-1.2094	0.251378	-1.30068	0.519229	-1.20304	0.669916	-1.05377
GOBP_ACID_SECRETION	0.869784	0.912244	0.886478	-0.882903	0.0995021	1.64528	0.0253472	1.83045	0.824556	0.924706	0.336531	-1.3748
GOBP_ACIDIC_AMINO_ACID_TRANSPORT	0.8626	-0.912935	0.515155	-1.40889	0.127705	1.53043	0.0826777	1.59427	0.957092	0.746139	0.211564	-1.50447
GOBP_ACINAR_CELL_DIFFERENTIATION	0.652262	-1.15614	0.362195	1.49759	0.4437	1.30079	0.522409	1.30191	0.856394	-0.896686	0.424613	-1.32765
GOBP_ACROSOMAL_VESICLE_EXOCYTOSIS	1	0.510969	0.829323	-1.02825	0.0798386	1.61107	0.384939	1.41296	0.912554	-0.811852	0.278156	-1.38527
GOBP_ACROSOME_ASSEMBLY	0.926698	-0.82522	0.949117	0.729689	0.691325	1.05715	0.620659	1.13595	0.91903	0.796139	0.46949	1.24844
GOBP_ACROSOME_REACTION	0.784942	0.993016	0.97865	-0.659983	0.0236139	1.83035	0.0423966	1.86999	0.586438	1.18221	0.331775	-1.4225
GOBP_ACTIN_CROSSLINK_FORMATION	0.799522	0.957844	0.913765	-0.801039	1	0.530046	0.572435	1.20637	0.726053	1.05777	0.884455	0.784546
GOBP_ACTIN_FILAMENT_BASED_MOVEMENT	0.65642	1.06101	0.898701	0.905752	3.73489e-05	2.04212	3.58313e-05	2.1101	0.925303	0.834543	0.00664455	-1.74286
GOBP_ACTIN_FILAMENT_BASED_PROCESS	6.58724e-06	1.54986	0.902239	-0.943661	1.26307e-06	1.64741			0.00186981	1.39721	0.0150972	-1.33124
GOBP_ACTIN_FILAMENT_BASED_TRANSPORT	1	-0.610547	0.715196	-1.1485	0.40408	1.30737	0.108901	1.59511	0.953148	-0.767784	0.185228	-1.59964
GOBP_ACTIN_FILAMENT_BUNDLE_ORGANIZATION	0.314491	1.23094	0.64318	-1.16691	0.384414	1.19218	0.0330966	1.41072	0.677216	1.0814	0.294982	-1.26398
GOBP_ACTIN_FILAMENT_DEPOLYMERIZATION	0.823802	0.956696	0.64318	-1.21223	0.933326	0.859028	0.855862	0.952346	0.76234	1.01293	0.455928	-1.18954
GOBP_ACTIN_FILAMENT_NETWORK_FORMATION	0.521604	1.30393	0.928577	0.771162	0.341038	1.44718	0.18194	1.58864	0.846621	0.918718	0.653757	-1.05684
GOBP_ACTIN_FILAMENT_ORGANIZATION	0.00111014	1.51029	0.93265	0.923208	0.107688	1.29828			0.0139485	1.41985	0.386265	-1.12672
GOBP_ACTIN_FILAMENT_SEVERING	0.465293	1.31219	0.940302	-0.762486	0.997874	0.689686	1	-0.648295	0.36587	1.35809	0.85811	0.84745
GOBP_ACTIN_MEDIATED_CELL_CONTRACTION	0.801291	0.969398	0.668085	1.17982	0.000454139	2.00909	0.000944059	1.92311	0.66616	1.08481	0.0816324	-1.55407
GOBP_ACTIN_MYOSIN_FILAMENT_SLIDING	0.969961	0.665335	0.751622	1.12817	0.465548	1.3128	0.410379	1.40856	0.990562	-0.510296	0.500552	-1.27351
GOBP_ACTIN_NUCLEATION	0.865428	0.934206	0.731209	1.10099	0.675676	-1.04429	0.976363	-0.823348	0.355163	1.29263	0.324663	1.32359
GOBP_ACTIN_POLYMERIZATION_DEPENDENT_CELL_MOTILITY	0.801794	0.967471	0.599293	1.38308	0.961656	0.731771	0.932855	-0.848688	0.483557	1.27506	0.283809	1.44083
GOBP_ACTIN_POLYMERIZATION_OR_DEPOLYMERIZATION	0.0190449	1.57307	0.708786	1.09042	0.623089	1.06572	0.0571002	1.28262	0.0213022	1.51771	0.365127	1.17611
GOBP_ACTION_POTENTIAL	0.999213	-0.741238	0.773927	1.04031	0.00030468	1.96208	0.00386526	1.74603	0.934096	0.827271	0.00585525	-1.75335
GOBP_ACTIVATED_T_CELL_PROLIFERATION	0.820778	0.96312	0.688077	1.17887	0.854233	0.904532	0.794852	-0.998507	0.3165	1.34864	0.106555	1.59687
GOBP_ACTIVATION_INDUCED_CELL_DEATH_OF_T_CELLS	0.861503	-0.922449	0.615173	1.34076	0.41363	-1.31795	0.663102	-1.11813	0.586274	1.20712	0.200536	1.57472
GOBP_ACTIVATION_OF_ADENYLATE_CYCLASE_ACTIVITY	0.745603	1.01763	0.928589	-0.770197	0.813007	0.935338	0.573261	1.18293	0.32559	1.43779	0.746306	0.979228
GOBP_ACTIVATION_OF_CYSTEINE_TYPE_ENDOPEPTIDASE_ACTIVITY	0.345691	1.47797	0.799143	1.04101	1	0.61227	0.994196	0.79349	0.155881	1.53623	0.275787	1.46941
GOBP_ACTIVATION_OF_CYSTEINE_TYPE_ENDOPEPTIDASE_ACTIVITY_INVOLVED_IN_APOPTOTIC_PROCESS	0.807098	0.969427	0.81082	1.01338	0.890356	0.909599	0.326291	-1.329	0.0847179	1.50118	0.105407	1.55892
GOBP_ACTIVATION_OF_CYSTEINE_TYPE_ENDOPEPTIDASE_ACTIVITY_INVOLVED_IN_APOPTOTIC_PROCESS_BY_CYTOCHROME_C	0.512685	1.33257	0.579855	1.39039	0.999209	-0.631033	0.0627252	-1.62491	0.455932	1.29582	0.371468	1.37844
GOBP_ACTIVATION_OF_GTPASE_ACTIVITY	0.284435	1.3333	0.224693	-1.55514	0.231676	1.37321	0.00240604	1.74743	0.840792	0.938435	0.20834	-1.3635
GOBP_ACTIVATION_OF_IMMUNE_RESPONSE	3.04138e-09	1.82845	0.108876	1.33655	0.9944	-0.901783	0.966296	-0.924482	8.32614e-07	1.62188	8.89812e-13	2.0265
GOBP_ACTIVATION_OF_INNATE_IMMUNE_RESPONSE	4.44762e-09	2.07923	0.259554	1.37209	0.881467	-0.955999	0.958099	-0.897419	1.00553e-09	1.92241	2.19063e-12	2.25158
GOBP_ACTIVATION_OF_JANUS_KINASE_ACTIVITY	0.325701	1.56605	0.53176	1.4583	0.863967	0.887404	0.950021	-0.825656	0.471561	1.29499	0.653379	1.08507
GOBP_ACTIVATION_OF_MEIOSIS	0.985104	0.655475	0.767269	-1.12277	1	-0.481356	0.968994	-0.830754	0.904726	-0.866092	0.785147	-0.976622
GOBP_ACTIVATION_OF_NF_KAPPAB_INDUCING_KINASE_ACTIVITY	0.838114	-0.947238	0.838615	-0.973542	0.767103	-0.99563	0.69828	-1.10369	0.803712	0.965266	0.982544	0.582622
GOBP_ACTIVATION_OF_PHOSPHOLIPASE_C_ACTIVITY	0.776749	-1.01618	0.65872	-1.22392	0.944457	0.805176	1	0.712096	0.803706	0.974101	0.882207	-0.781613
GOBP_ACTIVATION_OF_PROTEIN_KINASE_ACTIVITY	0.948778	-0.836237	0.940302	0.827088	0.99683	0.785246	0.921257	0.930766	0.407611	1.24473	0.752478	0.971554
GOBP_ACTIVATION_OF_PROTEIN_KINASE_B_ACTIVITY	0.886974	-0.898436	0.801814	1.03424	0.768429	0.997723	0.835711	0.967533	0.758	1.03258	0.805619	0.907276
GOBP_ACTIVATION_OF_PROTEIN_KINASE_C_ACTIVITY	0.725163	-1.08062	0.865604	0.964061	0.976537	-0.714653	0.609995	-1.15502	0.963653	0.644823	0.944023	0.625792
GOBP_ACTIVATION_OF_TRANSMEMBRANE_RECEPTOR_PROTEIN_TYROSINE_KINASE_ACTIVITY	0.966396	-0.739527	0.84766	-0.971452	1	0.594506	0.459798	1.36618	0.931369	0.745218	0.982696	-0.546497
GOBP_ACTIVIN_RECEPTOR_SIGNALING_PATHWAY	1	0.463577	0.795381	-1.02428	0.98024	0.775167	1	0.73215	0.911798	0.812536	0.930747	-0.764561
GOBP_ACTOMYOSIN_CONTRACTILE_RING_ORGANIZATION	0.671422	1.1236	0.650996	-1.30426	1	0.56682	0.996789	0.747068	0.88212	0.845611	0.399005	-1.35073
GOBP_ACTOMYOSIN_STRUCTURE_ORGANIZATION	0.655598	1.06177	0.831301	-0.99802	0.137004	1.37775	0.000481791	1.65382	0.884337	0.903379	0.0289229	-1.52274
GOBP_ACUTE_INFLAMMATORY_RESPONSE	0.00715402	1.87139	0.0481052	1.78839	0.192678	1.39538	0.938119	0.91977	0.000233548	1.86907	0.084468	1.56152
GOBP_ACUTE_INFLAMMATORY_RESPONSE_TO_ANTIGENIC_STIMULUS	0.100382	1.70118	0.62042	1.29782	0.468688	1.23249	1	-0.720003	0.13609	1.55393	0.429548	1.28426
GOBP_ACUTE_PHASE_RESPONSE	0.229936	1.52539	0.281995	1.60784	0.49485	1.18718	0.0142322	2.00805	0.148666	1.52289	0.61962	1.07968
GOBP_ACYLGLYCEROL_HOMEOSTASIS	0.908671	0.867668	0.901373	0.841927	0.954003	0.797167	0.932612	0.867428	0.524526	1.24825	0.961053	-0.638948
GOBP_ACYLGLYCEROL_TRANSPORT	0.943002	-0.797328	0.679405	-1.27626	0.895967	-0.867953	1	-0.649373	0.964646	0.625918	0.873735	-0.785145
GOBP_ADAPTATION_OF_SIGNALING_PATHWAY	0.948488	0.763159	0.734755	1.15043	0.371312	1.39228	0.52626	1.23597	0.752071	1.02058	0.405175	1.33604
GOBP_ADAPTIVE_IMMUNE_RESPONSE	0.0278074	1.31847	0.558781	1.13166	0.405746	-1.09699	0.306983	-1.16568	0.0774375	1.29151	0.000795215	1.50288
GOBP_ADAPTIVE_IMMUNE_RESPONSE_BASED_ON_SOMATIC_RECOMBINATION_OF_IMMUNE_RECEPTORS_BUILT_FROM_IMMUNOGLOBULIN_SUPERFAMILY_DOMAINS	0.0104198	1.46396	0.470808	1.2372	0.997378	-0.876162	1	-0.831426	0.034247	1.41677	0.00690637	1.47906
GOBP_ADAPTIVE_THERMOGENESIS	0.457191	1.17675	0.877672	0.934006	1	0.749808	0.336397	1.13141	0.0448167	1.52184	0.482876	1.12376
GOBP_ADENINE_TRANSPORT	0.765703	-1.04125	0.6844	-1.26412	0.693688	-1.12079	1	0.655396	0.771957	-1.01743	0.605848	-1.16665
GOBP_ADENOHYPOPHYSIS_DEVELOPMENT	0.775237	1.07054	0.861079	-0.962439	0.55527	1.19916	0.554138	1.22215	0.837939	0.941942	0.777619	-0.959159
GOBP_ADENOSINE_METABOLIC_PROCESS	0.895291	0.856841	0.72356	-1.1874	0.760986	-1.00138	0.0317756	-1.7392	0.889112	0.826296	0.73682	0.980141
GOBP_ADENOSINE_TO_INOSINE_EDITING	0.865827	0.899165	0.991761	0.540518	1	0.603892	0.962774	-0.805037	0.793293	-0.998058	0.903697	0.71466
GOBP_ADENOSINE_TRANSPORT	1	-0.574504	0.915787	-0.78936	0.0825624	1.60625	0.084051	1.62339	0.924442	-0.762379	0.350546	-1.37644
GOBP_ADENYLATE_CYCLASE_ACTIVATING_ADRENERGIC_RECEPTOR_SIGNALING_PATHWAY	0.382755	1.45086	0.705609	1.20851	1	-0.546235	1	-0.481375	0.13366	1.56491	0.28049	1.57235
GOBP_ADENYLATE_CYCLASE_ACTIVATING_ADRENERGIC_RECEPTOR_SIGNALING_PATHWAY_INVOLVED_IN_HEART_PROCESS	0.640354	1.21272	0.53176	1.50983	0.863967	0.877065	0.821053	0.954468	0.269576	1.3955	0.165664	1.58405
GOBP_ADENYLATE_CYCLASE_ACTIVATING_DOPAMINE_RECEPTOR_SIGNALING_PATHWAY	0.770881	1.05217	0.916526	-0.785143	0.768178	1.02261	0.678855	1.14382	0.670284	1.16071	0.841217	-0.860033
GOBP_ADENYLATE_CYCLASE_ACTIVATING_G_PROTEIN_COUPLED_RECEPTOR_SIGNALING_PATHWAY	0.0511176	1.60153	0.658654	1.19894	0.00274163	1.87466	4.1681e-05	2.15352	0.233364	1.35381	0.112941	-1.48684
GOBP_ADENYLATE_CYCLASE_INHIBITING_DOPAMINE_RECEPTOR_SIGNALING_PATHWAY	0.61019	1.25541	0.850701	-0.997249	0.401685	1.31222	0.541784	1.26602	1	0.349517	0.366498	-1.32285
GOBP_ADENYLATE_CYCLASE_INHIBITING_G_PROTEIN_COUPLED_ACETYLCHOLINE_RECEPTOR_SIGNALING_PATHWAY	0.909733	0.808695	0.731209	1.18218	0.668519	1.1267	0.36746	1.4004	0.879097	0.890277	0.302617	-1.3733
GOBP_ADENYLATE_CYCLASE_INHIBITING_G_PROTEIN_COUPLED_GLUTAMATE_RECEPTOR_SIGNALING_PATHWAY	0.936863	0.753979	0.770575	1.10438	0.345286	1.41454	0.278294	1.53183	0.959803	-0.663001	0.0501686	-1.67762
GOBP_ADENYLATE_CYCLASE_INHIBITING_G_PROTEIN_COUPLED_RECEPTOR_SIGNALING_PATHWAY	0.399222	1.26955	0.701901	1.15876	0.00189036	1.99681	0.00539518	1.95191	0.46771	1.22753	0.112602	-1.58661
GOBP_ADENYLATE_CYCLASE_MODULATING_G_PROTEIN_COUPLED_RECEPTOR_SIGNALING_PATHWAY	0.0844822	1.45664	0.53176	1.26128	8.06383e-06	2.0822	2.39335e-08	2.29	0.239335	1.30699	0.00815961	-1.66995
GOBP_ADHERENS_JUNCTION_ASSEMBLY	0.825945	0.93155	0.610339	-1.37734	0.954003	0.756644	0.658511	1.10418	0.831892	0.942422	0.570834	-1.14841
GOBP_ADHERENS_JUNCTION_MAINTENANCE	0.448306	1.38627	0.951023	-0.673504	0.131857	1.57544	0.114863	1.66512	0.989732	0.506151	0.375225	-1.36397
GOBP_ADHERENS_JUNCTION_ORGANIZATION	0.118065	1.59234	0.778009	-1.05706	0.00319172	1.93115	8.07515e-05	2.3166	0.718248	1.05425	0.327956	-1.2896
GOBP_ADHESION_OF_SYMBIONT_TO_HOST	0.72335	-1.08014	0.75205	-1.12349	1	0.568694	1	0.709528	0.96494	0.660289	0.453798	-1.2923
GOBP_ADHESION_OF_SYMBIONT_TO_HOST_CELL	0.951346	-0.767432	0.837649	-1.00545	0.99281	0.650094	0.819329	0.93308	0.941451	-0.754988	0.525911	-1.23483
GOBP_ADIPONECTIN_ACTIVATED_SIGNALING_PATHWAY	0.578951	1.23838	0.761971	1.10354	0.889777	-0.882291	0.813359	-0.993318	0.450549	1.28943	0.560428	1.20035
GOBP_ADIPOSE_TISSUE_DEVELOPMENT	0.0206598	1.81636	0.339853	1.4955	0.688714	1.04764	1	-0.553731	0.0293455	1.66423	0.10129	1.56075
GOBP_ADP_BIOSYNTHETIC_PROCESS	0.635773	-1.16942	0.634824	-1.34719	0.75829	1.02869	0.899912	0.851494	0.856394	-0.896735	0.378374	-1.36111
GOBP_ADP_METABOLIC_PROCESS	0.439491	-1.37319	0.658654	-1.30757	0.528977	1.21718	0.85067	-0.954464	0.970778	-0.638905	0.591227	-1.1365
GOBP_ADP_TRANSPORT	0.263679	-1.50124	0.513175	-1.51521	0.787322	-0.979179	0.912895	-0.866996	0.66546	-1.09072	0.420755	-1.31955
GOBP_ADRENAL_GLAND_DEVELOPMENT	0.944299	0.784753	0.916768	-0.814287	0.884038	-0.877903	1	-0.494439	0.910702	-0.826112	0.791658	-0.915326
GOBP_ADRENERGIC_RECEPTOR_SIGNALING_PATHWAY	0.512685	1.27101	0.636528	1.30344	0.57274	-1.15775	0.895441	-0.896023	0.14524	1.53613	0.336986	1.46777
GOBP_ADULT_BEHAVIOR	1	0.582117	0.633488	1.19841	0.0620459	1.55399	0.0202291	1.5464	0.76234	1.01028	0.16096	-1.41572
GOBP_ADULT_FEEDING_BEHAVIOR	0.841652	0.961623	0.916577	0.834485	0.791811	1.01224	0.735609	1.12073	0.770633	1.06417	0.973763	-0.567971
GOBP_ADULT_HEART_DEVELOPMENT	0.536415	1.32435	0.692792	1.26972	0.933637	0.826943	0.913308	0.81685	0.991205	-0.505627	0.867706	-0.811387
GOBP_ADULT_LOCOMOTORY_BEHAVIOR	1	0.677044	0.839866	0.97927	0.7854	0.960723	0.701011	1.07037	0.685167	1.07292	0.882655	0.840125
GOBP_AEROBIC_RESPIRATION	0.000873363	-1.72036	0.091282	-1.519	1.12997e-11	-2.36989	1.68827e-13	-2.22905	0.660746	1.07576	1.35994e-05	1.94523
GOBP_AGGREPHAGY	0.981227	-0.678658	0.858495	0.924366	0.527179	-1.22496	0.496935	-1.25754	0.845386	0.922167	0.609725	1.13589
GOBP_AGGRESOME_ASSEMBLY	0.954766	0.706769	0.738719	-1.14969	0.916564	-0.828926	0.797015	-1.00748	0.788277	-1.0036	0.559477	-1.21163
GOBP_AGGRESSIVE_BEHAVIOR	0.622448	-1.1633	0.641001	-1.2747	1	-0.483564	0.681759	-1.10967	0.76234	-1.03665	0.800005	-0.961208
GOBP_AIM2_INFLAMMASOME_COMPLEX_ASSEMBLY	0.225129	1.49912	0.608742	1.375	1	0.600852	1	0.668442	0.458561	1.29364	0.232422	1.51625
GOBP_ALANINE_TRANSPORT	0.842986	-0.931949	0.650183	-1.32183	0.775744	0.971929	1	0.654187	0.866967	0.881782	0.693701	-1.02275
GOBP_ALCOHOL_BIOSYNTHETIC_PROCESS	0.926917	-0.88627	0.800358	-1.02433	0.547003	-1.1055	0.894899	-0.937065	0.672322	1.08102	0.879889	0.877841
GOBP_ALCOHOL_CATABOLIC_PROCESS	0.65256	1.11179	0.57773	1.35711	0.871133	0.903439	1	0.642547	0.407611	1.3309	0.740595	0.976339
GOBP_ALCOHOL_METABOLIC_PROCESS	0.869726	-0.94859	0.915787	-0.914998	0.984285	0.878245	1	-0.808406	0.891555	0.924807	0.948241	0.861424
GOBP_ALDEHYDE_BIOSYNTHETIC_PROCESS	0.955623	-0.759793	0.892958	-0.848383	0.317427	1.45339	0.9852	0.775126	0.409945	1.34511	0.849817	-0.840956
GOBP_ALDEHYDE_CATABOLIC_PROCESS	0.411178	-1.37825	0.967509	-0.6616	0.898258	0.861192	0.356438	-1.39285	1	0.440569	0.984764	-0.573673
GOBP_ALDITOL_BIOSYNTHETIC_PROCESS	0.81883	-0.982026	0.942537	0.722751	0.819196	0.992346	0.91422	0.830177	0.929012	0.759294	0.919618	0.690685
GOBP_ALDITOL_CATABOLIC_PROCESS	0.645102	1.20179	0.855013	0.953131	1	0.454446	1	-0.483886	0.600629	1.19818	0.726049	1.02445
GOBP_ALDITOL_METABOLIC_PROCESS	0.448306	1.3198	0.609749	1.35797	1	0.527028	1	-0.641317	0.147929	1.53097	0.465565	1.23545
GOBP_ALDITOL_PHOSPHATE_METABOLIC_PROCESS	0.399222	1.4337	0.0677047	1.89209	1	-0.597003	1	-0.637387	0.353244	1.4037	0.279573	1.47038
GOBP_ALKALOID_METABOLIC_PROCESS	0.863209	0.878456	0.970805	0.614935	0.495524	1.23638	0.342683	1.41715	0.94426	0.74103	0.636253	-1.10254
GOBP_ALLANTOIN_METABOLIC_PROCESS	0.887216	-0.875789	0.980724	0.609971	0.684862	-1.13128	0.686435	-1.10711	0.960355	0.640219	0.766274	0.967148
GOBP_ALPHA_AMINO_ACID_CATABOLIC_PROCESS	0.354219	-1.31498	0.993635	0.706278	0.445856	1.19922	0.340136	1.18841	0.182452	-1.32447	0.147058	-1.45489
GOBP_ALPHA_AMINO_ACID_METABOLIC_PROCESS	0.327537	-1.25324	0.895817	-0.925746	0.253285	1.30004	1	-0.697283	0.401787	-1.13243	0.0062796	-1.63162
GOBP_ALPHA_BETA_T_CELL_ACTIVATION	0.0150601	1.56291	0.599473	1.19486	1	-0.72586	0.798319	-1.00046	0.00423776	1.63565	0.0397764	1.47226
GOBP_ALPHA_BETA_T_CELL_DIFFERENTIATION	0.0396145	1.53165	0.54922	1.28985	1	0.53793	1	-0.790819	0.0021727	1.69668	0.15836	1.4143
GOBP_ALPHA_BETA_T_CELL_PROLIFERATION	0.240773	1.39602	0.528331	1.38943	1	-0.702323	0.959164	-0.831574	0.0453156	1.6004	0.0323823	1.75189
GOBP_ALPHA_KETOGLUTARATE_TRANSPORT	0.863209	0.878666	0.635497	1.30006	0.904923	0.87314	0.91422	0.830591	0.803712	1.01689	0.326496	-1.35158
GOBP_ALPHA_LINOLENIC_ACID_METABOLIC_PROCESS	0.999213	0.592562	0.940302	0.733354	1	-0.447469	0.980677	-0.765037	0.360936	1.38104	0.353628	1.35573
GOBP_ALTERNATIVE_MRNA_SPLICING_VIA_SPLICEOSOME	0.999213	-0.726316	0.964168	-0.772163	0.0118237	-1.71789	0.00713397	-1.73568	0.983469	0.69718	0.40141	1.24024
GOBP_AMACRINE_CELL_DIFFERENTIATION	0.935878	-0.842707	0.936279	0.796582	0.927617	0.841554	1	-0.770384	0.94426	-0.790223	0.728597	-1.02299
GOBP_AMEBOIDAL_TYPE_CELL_MIGRATION	0.235101	1.20905	0.857465	-0.968876	0.0687472	1.33509			0.159698	1.29015	0.704688	-0.998512
GOBP_AMELOBLAST_DIFFERENTIATION	0.686012	1.12697	0.855666	0.96854	0.581325	1.15343	0.569518	1.17138	0.951853	0.791948	0.275787	-1.32111
GOBP_AMELOGENESIS	0.669607	1.10554	0.950267	-0.716366	0.355016	1.41585	0.0440177	1.89409	0.517496	1.26023	0.40278	-1.33716
GOBP_AMIDE_BIOSYNTHETIC_PROCESS	2.09327e-19	-1.97298	0.00202219	-1.48623	2.50468e-37	-2.42994	1.07029e-47	-2.2516			0.169372	1.16565
GOBP_AMIDE_CATABOLIC_PROCESS	0.713493	1.05685	0.761521	1.09352	0.950946	0.766456	1	-0.591973	0.668946	1.10714	0.54426	-1.17814
GOBP_AMIDE_METABOLIC_PROCESS	5.73341e-14	-1.74213	0.0318114	-1.33041	6.20431e-30	-2.14645	2.36322e-39	-1.99379	0.999477	0.794845	0.0490193	1.23582
GOBP_AMIDE_TRANSPORT	0.350659	1.22018	0.895817	-0.934365	0.37357	1.16775	0.324912	1.12131	0.191927	1.30368	0.655675	1.03022
GOBP_AMINE_BIOSYNTHETIC_PROCESS	0.599669	-1.16765	0.986613	-0.641549	0.640046	-1.08768	0.586014	-1.17086	0.951705	0.734007	0.734609	0.980185
GOBP_AMINE_CATABOLIC_PROCESS	0.510317	-1.27724	0.528631	-1.48637	0.735372	1.01095	0.238251	1.44685	0.991971	0.533294	0.768125	-0.938527
GOBP_AMINE_METABOLIC_PROCESS	0.966396	-0.815917	0.98765	0.721289	0.0687849	1.52409	0.250816	1.32281	0.664743	1.0831	0.887692	-0.848946
GOBP_AMINE_TRANSPORT	0.8061	-0.970311	0.803698	-1.00832	0.11429	1.57107	0.0895587	1.4489	0.646642	1.11191	0.278156	-1.32583
GOBP_AMINO_ACID_ACTIVATION	0.0474661	-1.6371	0.46181	-1.44012	0.000225679	-2.10183	0.000266938	-1.97278	0.00533687	-1.89875	0.475818	-1.18437
GOBP_AMINO_ACID_BETAINE_BIOSYNTHETIC_PROCESS	0.686012	1.15305	0.570851	1.42968	0.734023	1.05381	0.817885	0.940155	0.577382	1.21318	0.888418	0.746465
GOBP_AMINO_ACID_BETAINE_METABOLIC_PROCESS	0.585465	1.20569	0.704066	1.22434	0.542679	1.20773	0.724711	1.04461	0.554747	1.21392	0.898938	0.766135
GOBP_AMINO_ACID_BETAINE_TRANSPORT	0.252126	1.63857	0.886416	0.88604	0.736534	1.01142	0.76789	1.00398	0.310093	1.4356	0.80067	0.893993
GOBP_AMINO_ACID_BIOSYNTHETIC_PROCESS	0.725163	-1.05099	0.808697	-1.00752	0.565421	1.13236	0.701011	-1.06519	0.495282	-1.14752	0.275077	-1.3648
GOBP_AMINO_ACID_CATABOLIC_PROCESS	0.61782	-1.12498	0.99897	0.651151	0.673331	1.05369	0.97009	-0.849662	0.572451	-1.08654	0.171144	-1.43506
GOBP_AMINO_ACID_IMPORT_ACROSS_PLASMA_MEMBRANE	0.926998	-0.837631	0.859956	-0.92862	0.457303	1.23865	0.525242	1.14953	0.11756	1.58057	0.715082	-1.00012
GOBP_AMINO_ACID_METABOLIC_PROCESS	0.0263141	-1.49092	0.728831	-1.06665	0.922602	0.924771	0.462578	-1.1611	0.00869962	-1.43136	0.000518632	-1.67624
GOBP_AMINO_ACID_NEUROTRANSMITTER_REUPTAKE	0.925122	0.778377	0.958529	0.66029	0.656563	1.12525	0.298748	1.50566	0.788277	-1.00421	0.560428	-1.20979
GOBP_AMINO_ACID_SALVAGE	0.604419	-1.19822	0.741687	1.1577	0.662785	-1.14022	0.382237	-1.34824	0.864257	-0.875063	0.990078	-0.509165
GOBP_AMINO_ACID_TRANSMEMBRANE_TRANSPORT	0.765928	-1.01306	0.54922	-1.32293	0.263401	1.31443	0.280773	1.23157	0.647764	1.10209	0.204326	-1.42256
GOBP_AMINO_ACID_TRANSPORT	0.651065	-1.09004	0.101611	-1.59609	0.038138	1.57671	0.0128192	1.65428	0.803706	0.976967	0.00952581	-1.6926
GOBP_AMINO_SUGAR_BIOSYNTHETIC_PROCESS	0.387579	-1.38364	0.800554	-1.05057	0.685753	-1.05452	0.4117	-1.3385	0.476122	-1.29312	0.525514	-1.20381
GOBP_AMINO_SUGAR_CATABOLIC_PROCESS	0.510317	1.24152	0.472476	1.51218	1	0.644348	1	-0.668005	0.403824	1.3357	0.295991	1.44111
GOBP_AMINO_SUGAR_METABOLIC_PROCESS	0.996905	-0.698358	0.875851	0.919375	1	0.699854	1	-0.620757	0.66546	1.10361	0.590242	1.11035
GOBP_AMINOACYL_TRNA_METABOLISM_INVOLVED_IN_TRANSLATIONAL_FIDELITY	0.28608	-1.47815	0.674788	-1.27055	0.326556	-1.40286	0.220473	-1.50946	0.00284168	-1.98763	0.171571	-1.58542
GOBP_AMINOGLYCAN_BIOSYNTHETIC_PROCESS	0.195595	1.37459	0.792475	1.01725	0.135203	1.50528	0.14852	1.34101	0.168519	1.43496	0.706517	0.999667
GOBP_AMINOGLYCAN_CATABOLIC_PROCESS	0.404361	1.34563	0.886478	0.885283	0.561599	1.13845	0.413375	1.26291	0.0324943	1.70963	0.278156	1.41797
GOBP_AMINOGLYCAN_METABOLIC_PROCESS	0.0563935	1.57023	0.641697	1.20342	0.0459603	1.60934	0.0382445	1.48106	0.00306443	1.71686	0.326496	1.24946
GOBP_AMINOGLYCOSIDE_ANTIBIOTIC_METABOLIC_PROCESS	0.469203	-1.33616	0.932178	-0.748182	0.997378	-0.671329	0.580899	-1.19723	0.999634	0.456661	0.994985	0.449944
GOBP_AMINOPHOSPHOLIPID_TRANSLOCATION	0.769819	1.01734	0.863375	0.920571	0.98453	0.696646	0.839921	0.94137	0.680284	1.1123	0.859867	-0.817316
GOBP_AMINOPHOSPHOLIPID_TRANSPORT	0.649665	1.14861	0.771274	1.08749	0.989979	0.682462	0.866245	0.919947	0.474773	1.29195	0.904802	0.750694
GOBP_AMMONIUM_HOMEOSTASIS	0.0301573	-1.44346	0.534192	-1.37157	1	0.59681	0.908437	0.847742	0.650563	-1.13169	0.877321	-0.868022
GOBP_AMMONIUM_ION_METABOLIC_PROCESS	0.985981	0.695355	0.663965	1.25567	0.087453	1.68923	0.015113	2.05448	0.979927	0.62617	0.58002	-1.14859
GOBP_AMMONIUM_TRANSMEMBRANE_TRANSPORT	0.615072	-1.20371	0.721148	-1.18862	0.711395	1.0327	0.829741	0.966647	0.879573	-0.828058	0.375225	-1.37758
GOBP_AMP_BIOSYNTHETIC_PROCESS	0.126868	-1.66064	0.608116	-1.39828	0.413675	-1.29691	0.410886	-1.32396	0.130993	-1.624	0.495351	-1.23294
GOBP_AMP_CATABOLIC_PROCESS	0.943002	-0.812143	0.988279	-0.539266	0.899057	0.873073	0.499901	-1.24396	0.860374	-0.900197	0.788959	-0.945645
GOBP_AMP_METABOLIC_PROCESS	0.146528	-1.60764	0.580335	-1.34627	0.682044	-1.06252	0.462578	-1.261	0.296663	-1.40646	0.136848	-1.59711
GOBP_AMP_SALVAGE	0.272701	-1.44408	0.658654	-1.31233	0.111425	-1.57974	0.0721717	-1.6098	0.232664	-1.45298	0.859046	-0.813767
GOBP_AMPA_GLUTAMATE_RECEPTOR_CLUSTERING	0.944299	0.72484	0.75205	1.13004	0.4437	1.29948	0.231334	1.5628	0.650794	1.17598	0.692619	-1.05871
GOBP_AMYGDALA_DEVELOPMENT	1	0.480131	0.980113	-0.622826	0.544638	-1.17926	0.234553	-1.38243	0.897414	-0.878956	0.708883	1.05736
GOBP_AMYLIN_RECEPTOR_SIGNALING_PATHWAY	0.362709	1.29103	0.164587	1.32499	0.280203	1.29486	1	0.727921	0.297641	1.27826	0.204823	1.28891
GOBP_AMYLOID_BETA_CLEARANCE	0.439491	1.2986	0.842635	0.981652	1	-0.577374	1	0.761865	0.240326	1.41803	0.341789	1.43833
GOBP_AMYLOID_BETA_CLEARANCE_BY_CELLULAR_CATABOLIC_PROCESS	0.914614	-0.858518	0.915787	-0.794333	0.952631	-0.773804	0.980308	0.731112	0.852544	0.919013	0.275787	1.48458
GOBP_AMYLOID_BETA_CLEARANCE_BY_TRANSCYTOSIS	0.807237	0.944693	0.890739	0.863841	0.743459	-1.02575	0.893014	-0.897252	0.288788	1.41087	0.275787	1.45274
GOBP_AMYLOID_BETA_METABOLIC_PROCESS	0.314074	1.38185	0.878172	0.921139	0.935503	-0.870284	1	-0.630477	0.237814	1.39619	0.441704	1.23924
GOBP_AMYLOID_FIBRIL_FORMATION	0.550224	-1.22193	0.705609	-1.16246	0.715192	-1.02875	0.871373	-0.934039	0.654591	1.11814	0.405175	1.27332
GOBP_AMYLOID_PRECURSOR_PROTEIN_BIOSYNTHETIC_PROCESS	0.725163	1.03894	0.859597	0.917572	0.728413	-1.03429	0.984719	-0.784167	0.736666	1.02907	0.553221	1.17454
GOBP_AMYLOID_PRECURSOR_PROTEIN_CATABOLIC_PROCESS	0.068125	1.6482	0.822645	-0.999121	0.965736	-0.823582	1	0.775918	0.0557543	1.59658	0.422032	1.26195
GOBP_AMYLOID_PRECURSOR_PROTEIN_METABOLIC_PROCESS	0.156923	1.48316	0.609749	-1.26327	0.933637	-0.876111	1	-0.645049	0.181919	1.46498	0.281577	1.31068
GOBP_ANAGEN	1	0.557057	0.928577	0.817895	0.982965	-0.758183	0.936308	-0.865424	0.957227	-0.755771	0.693701	-1.05291
GOBP_ANAPHASE_PROMOTING_COMPLEX_DEPENDENT_CATABOLIC_PROCESS	0.578951	-1.18434	0.726025	-1.13907	0.375908	-1.31591	0.52537	-1.22919	0.679069	-1.05859	0.942387	0.731779
GOBP_ANATOMICAL_STRUCTURE_ARRANGEMENT	0.927902	0.810798	0.729347	1.17075	0.261919	1.53434	0.16493	1.61023	0.511411	-1.27748	0.594056	-1.13978
GOBP_ANATOMICAL_STRUCTURE_FORMATION_INVOLVED_IN_MORPHOGENESIS	0.000270373	1.39813	0.641697	1.07137	1.11987e-06	1.58858			0.00851647	1.30385	0.00169484	-1.38189
GOBP_ANATOMICAL_STRUCTURE_MATURATION	0.322499	1.22567	0.602543	1.19218	0.013508	1.58645	0.00790638	1.46997	0.093534	1.42271	0.641848	1.03606
GOBP_ANATOMICAL_STRUCTURE_REGRESSION	0.795059	-1.00558	0.956998	-0.664826	0.954917	0.733271	0.798319	0.975614	0.88677	-0.815027	0.420755	-1.33212
GOBP_ANDROGEN_BIOSYNTHETIC_PROCESS	0.832902	-0.96702	0.610339	-1.33965	0.989904	-0.648729	1	0.586319	0.674536	-1.12388	0.825798	-0.90296
GOBP_ANDROGEN_CATABOLIC_PROCESS	0.33548	1.38492	0.302996	1.4254	0.719399	1.09867	0.987647	0.731824	0.153803	1.37636	0.469242	1.22973
GOBP_ANDROGEN_METABOLIC_PROCESS	0.633889	1.13838	0.590815	1.37878	0.70866	-1.03991	0.701839	-1.08904	0.301872	1.40277	0.0469443	1.8492
GOBP_ANDROGEN_RECEPTOR_SIGNALING_PATHWAY	0.941306	-0.817734	0.793991	-1.03538	0.655424	-1.07742	0.721492	-1.06736	0.990642	0.62493	0.878806	0.850469
GOBP_ANGIOGENESIS_INVOLVED_IN_CORONARY_VASCULAR_MORPHOGENESIS	0.659849	1.18706	0.789379	1.11341	0.639107	1.14448	0.429329	1.36961	0.944359	0.702036	0.842983	-0.856126
GOBP_ANGIOGENESIS_INVOLVED_IN_WOUND_HEALING	0.552991	1.22579	0.915787	0.828578	0.344709	1.37816	0.549039	1.18555	0.184892	1.50696	0.764201	0.954049
GOBP_ANGIOTENSIN_ACTIVATED_SIGNALING_PATHWAY	0.971118	0.71958	0.920537	0.774649	0.875108	0.880167	0.819329	0.96447	0.91039	0.810152	0.93021	0.703878
GOBP_ANIMAL_ORGAN_FORMATION	0.353123	1.36643	0.160162	1.74046	0.0332062	1.73283	0.0053981	2.0084	0.434423	1.27433	0.594056	-1.11093
GOBP_ANIMAL_ORGAN_MATURATION	0.724788	1.03957	0.812809	1.02217	0.0918959	1.67568	0.182015	1.50125	0.266131	1.44929	0.706517	-1.00454
GOBP_ANIMAL_ORGAN_MORPHOGENESIS	0.186787	1.14373	0.532121	1.12054	8.63423e-13	1.92709			0.559318	1.08181	1.08345e-05	-1.56946
GOBP_ANIMAL_ORGAN_REGENERATION	0.440358	1.23958	0.65872	1.2086	0.433448	1.26613	0.0356316	1.67631	0.489537	1.22239	0.840058	-0.893087
GOBP_ANOIKIS	0.778885	-0.994926	0.515626	-1.46922	0.469325	-1.20879	0.994265	-0.772152	0.864756	0.874396	0.508444	-1.18026
GOBP_ANTERIOR_COMMISSURE_MORPHOGENESIS	0.921669	0.79248	0.609749	1.3628	0.407083	1.37077	0.829124	0.94746	0.979927	-0.581635	0.863994	-0.797146
GOBP_ANTERIOR_HEAD_DEVELOPMENT	0.607147	-1.18988	0.728831	-1.19553	0.950159	0.779681	0.963063	0.766709	0.651627	-1.14802	0.251217	-1.42507
GOBP_ANTERIOR_POSTERIOR_AXIS_SPECIFICATION	0.728997	1.03967	0.829412	0.989922	0.80226	-0.954593	0.71522	-1.06642	0.511411	1.25926	0.339707	1.33556
GOBP_ANTERIOR_POSTERIOR_PATTERN_SPECIFICATION	0.954444	0.871666	0.908281	0.881826	0.568321	1.09269	0.858313	0.9928	0.848562	0.931275	0.934816	0.822423
GOBP_ANTEROGRADE_AXONAL_TRANSPORT	1	-0.653112	0.982554	-0.684946	1	0.632467	1	-0.604221	0.954714	0.768369	0.560392	-1.11192
GOBP_ANTEROGRADE_AXONAL_TRANSPORT_OF_MITOCHONDRION	0.643942	-1.1519	0.964068	0.653089	0.470024	1.30756	0.349045	1.48589	0.983333	0.564311	0.559477	-1.19021
GOBP_ANTEROGRADE_DENDRITIC_TRANSPORT	0.858743	-0.928006	0.929229	-0.768685	0.814888	-0.96041	1	-0.604536	0.746612	-1.03059	0.398403	1.35273
GOBP_ANTEROGRADE_DENDRITIC_TRANSPORT_OF_NEUROTRANSMITTER_RECEPTOR_COMPLEX	0.887216	0.839325	0.902955	0.844913	0.777733	-1.02048	0.87697	-0.953086	0.415561	-1.28959	0.717348	1.02843
GOBP_ANTEROGRADE_NEURONAL_DENSE_CORE_VESICLE_TRANSPORT	1	-0.567291	0.908268	0.819321	0.77023	0.986719	0.400103	1.40942	0.991115	-0.493352	0.0737452	-1.68558
GOBP_ANTIBACTERIAL_HUMORAL_RESPONSE	0.762057	-1.01342	0.84766	0.958939	1	-0.721204	1	-0.7044	0.104568	1.56369	0.06679	1.67012
GOBP_ANTIBACTERIAL_INNATE_IMMUNE_RESPONSE	0.776564	-1.03286	0.557037	-1.38928	0.637742	-1.16321	1	0.649303	0.854396	0.941766	0.965191	0.568638
GOBP_ANTIBACTERIAL_PEPTIDE_PRODUCTION	0.604042	1.23844	0.75205	1.13589	0.690672	1.11966	0.572347	1.20512	0.679069	1.13452	0.93021	0.704023
GOBP_ANTIBODY_DEPENDENT_CELLULAR_CYTOTOXICITY	0.204229	1.50605	0.169654	1.58645	0.148655	1.54276	1	0.695473	0.182452	1.46077	0.258154	1.47334
GOBP_ANTIFUNGAL_HUMORAL_RESPONSE	0.477745	-1.27848	0.67843	-1.27218	0.958353	0.738479	1	0.708173	0.593265	1.20864	0.97058	0.542771
GOBP_ANTIFUNGAL_INNATE_IMMUNE_RESPONSE	0.432301	1.3193	0.810875	1.01713	0.899689	-0.858698	0.995924	0.789973	0.0188105	1.72507	0.157561	1.67735
GOBP_ANTIGEN_PROCESSING_AND_PRESENTATION	0.694534	1.03434	0.57773	1.24723	0.781403	-0.986253	0.874414	-0.949983	0.0758555	1.47026	0.00797595	1.69565
GOBP_ANTIGEN_PROCESSING_AND_PRESENTATION_ENDOGENOUS_LIPID_ANTIGEN_VIA_MHC_CLASS_IB	0.952228	-0.798933	0.91467	0.808242	1	0.592225	0.614037	-1.15632	0.968793	-0.709854	0.834767	0.928593
GOBP_ANTIGEN_PROCESSING_AND_PRESENTATION_OF_ENDOGENOUS_ANTIGEN	0.834	0.942044	0.64209	1.26298	0.491819	-1.21448	0.735048	-1.04221	0.804806	0.946282	0.108274	1.73515
GOBP_ANTIGEN_PROCESSING_AND_PRESENTATION_OF_ENDOGENOUS_PEPTIDE_ANTIGEN	0.663487	1.09232	0.570746	1.38743	0.55527	-1.16093	0.996789	-0.767016	0.729511	1.02819	0.0749598	1.76549
GOBP_ANTIGEN_PROCESSING_AND_PRESENTATION_OF_EXOGENOUS_ANTIGEN	0.999213	0.727979	0.67843	1.19611	0.835235	-0.9419	0.462388	-1.24524	0.559715	1.16538	0.158622	1.55325
GOBP_ANTIGEN_PROCESSING_AND_PRESENTATION_OF_EXOGENOUS_PEPTIDE_ANTIGEN	0.985981	0.760959	0.766303	1.05438	0.785126	-0.986009	0.625854	-1.13001	0.690893	1.07706	0.283809	1.41258
GOBP_ANTIGEN_PROCESSING_AND_PRESENTATION_OF_EXOGENOUS_PEPTIDE_ANTIGEN_VIA_MHC_CLASS_I	0.944299	0.77369	0.736197	1.17553	0.693727	1.04866	0.989725	0.735147	0.381742	1.35543	0.131007	1.62512
GOBP_ANTIGEN_PROCESSING_AND_PRESENTATION_OF_EXOGENOUS_PEPTIDE_ANTIGEN_VIA_MHC_CLASS_II	0.986214	-0.721457	0.983961	0.650931	0.573405	-1.12891	0.462388	-1.24186	0.871203	0.862005	0.565286	1.14495
GOBP_ANTIGEN_PROCESSING_AND_PRESENTATION_OF_LIPID_ANTIGEN_VIA_MHC_CLASS_IB	0.951346	-0.787799	0.958848	-0.647704	1	-0.491488	0.685528	-1.10707	0.944359	0.705986	0.960762	0.584731
GOBP_ANTIGEN_PROCESSING_AND_PRESENTATION_OF_PEPTIDE_ANTIGEN	1	0.735188	0.654179	1.1952	0.727724	-1.00777	0.861399	-0.947988	0.510552	1.19386	0.0968292	1.53044
GOBP_ANTIGEN_PROCESSING_AND_PRESENTATION_OF_PEPTIDE_ANTIGEN_VIA_MHC_CLASS_I	0.580896	1.16621	0.317312	1.52539	0.997378	0.746826	1	0.578138	0.320476	1.3601	0.0648867	1.70637
GOBP_ANTIGEN_PROCESSING_AND_PRESENTATION_OF_PEPTIDE_ANTIGEN_VIA_MHC_CLASS_IB	0.559358	1.22991	0.264308	1.6782	0.929592	-0.830545	1	-0.627837	0.66628	1.1109	0.251217	1.62897
GOBP_ANTIGEN_PROCESSING_AND_PRESENTATION_OF_PEPTIDE_OR_POLYSACCHARIDE_ANTIGEN_VIA_MHC_CLASS_II	0.799526	-0.968934	0.998013	0.525938	0.453194	-1.22382	0.416395	-1.2867	0.784755	0.991186	0.402327	1.27956
GOBP_ANTIGEN_PROCESSING_AND_PRESENTATION_VIA_MHC_CLASS_IB	0.662918	1.11403	0.392475	1.54213	0.95986	-0.77573	0.901163	-0.892681	0.682888	1.09873	0.171261	1.58345
GOBP_ANTIGEN_RECEPTOR_MEDIATED_SIGNALING_PATHWAY	0.41494	1.21344	0.862211	-0.951468	0.262104	-1.23548	0.0796885	-1.3726	0.66546	1.06862	0.011401	1.52664
GOBP_ANTIMICROBIAL_HUMORAL_IMMUNE_RESPONSE_MEDIATED_BY_ANTIMICROBIAL_PEPTIDE	0.622458	-1.13887	0.705609	1.14488	0.669421	-1.07412	0.259709	-1.40784	0.00285772	1.84471	9.81315e-05	2.21762
GOBP_ANTIMICROBIAL_HUMORAL_RESPONSE	0.924967	-0.874019	0.683107	1.18617	0.90255	-0.905263	0.91422	-0.890833	0.00528191	1.7698	0.000555482	2.05514
GOBP_ANTIMICROBIAL_PEPTIDE_PRODUCTION	0.604042	1.23844	0.75205	1.13589	0.690672	1.11966	0.572347	1.20512	0.679069	1.13452	0.93021	0.704023
GOBP_ANTIVIRAL_INNATE_IMMUNE_RESPONSE	0.0812352	1.60273	0.528331	-1.39133	0.863216	-0.930076	0.769992	-1.03298	0.238271	1.398	0.292096	1.35393
GOBP_ANTRAL_OVARIAN_FOLLICLE_GROWTH	0.61137	1.2391	0.722771	1.19988	0.456913	1.34644	1	0.571013	0.681246	1.10606	0.479897	1.29447
GOBP_AORTA_DEVELOPMENT	0.917341	0.876263	0.975579	-0.725035	0.163093	1.46744	0.0813125	1.60624	0.831227	0.935782	0.492218	-1.18859
GOBP_AORTA_MORPHOGENESIS	0.813761	0.969613	0.896678	0.84883	0.363879	1.33772	0.0963402	1.64148	0.675744	1.08491	0.93021	-0.711759
GOBP_AORTA_SMOOTH_MUSCLE_TISSUE_MORPHOGENESIS	0.945658	0.739934	0.715314	1.21065	0.288195	1.39566	0.0800667	1.59964	0.803712	-1.00431	0.443565	-1.26472
GOBP_AORTIC_VALVE_MORPHOGENESIS	0.997794	0.69122	0.566201	1.37142	0.19368	1.52475	0.265141	1.40496	0.602264	1.17228	0.679715	-1.03453
GOBP_APICAL_JUNCTION_ASSEMBLY	0.395764	1.31213	0.909875	0.854119	0.17056	1.43282	0.164327	1.42445	0.175404	1.46354	0.520663	-1.15168
GOBP_APICAL_PROTEIN_LOCALIZATION	1	-0.467131	0.855013	0.932192	0.8764	0.883332	0.823806	0.956297	0.962733	-0.710991	0.408597	-1.33418
GOBP_APOLIPOPROTEIN_A_I_MEDIATED_SIGNALING_PATHWAY	0.550133	1.29272	0.884316	0.876008	0.984285	-0.648411	1	-0.65589	0.666742	1.15182	0.450997	1.30528
GOBP_APOPTOTIC_CELL_CLEARANCE	0.673326	1.08846	0.936896	-0.811999	0.469056	1.24101	0.0663107	1.66422	0.484861	1.25253	0.637306	-1.05778
GOBP_APOPTOTIC_CHROMOSOME_CONDENSATION	0.963694	-0.74605	0.953275	0.675941	0.514391	1.23635	0.608988	1.19418	0.983469	0.562781	0.775795	-0.926143
GOBP_APOPTOTIC_DNA_FRAGMENTATION	0.624951	1.14923	0.839866	0.96715	1	0.559404	0.96244	-0.805168	0.552909	1.21647	0.31122	1.41688
GOBP_APOPTOTIC_MITOCHONDRIAL_CHANGES	0.590197	1.09873	0.633488	1.18832	0.373361	-1.21435	0.335526	-1.2802	0.0790906	1.4853	0.115134	1.44006
GOBP_APOPTOTIC_PROCESS	0.00406228	1.20216	0.609749	1.08105	0.297937	-1.08729	0.207492	-1.11388	4.74625e-08	1.40381	1.58645e-10	1.56821
GOBP_APOPTOTIC_PROCESS_IN_BONE_MARROW_CELL	0.389742	-1.34709	0.733311	-1.18689	0.845146	0.936971	0.906161	0.826916	0.634569	-1.1722	0.628794	-1.14626
GOBP_APOPTOTIC_PROCESS_INVOLVED_IN_BLOOD_VESSEL_MORPHOGENESIS	1	0.515393	0.998629	0.441952	0.352976	1.40673	0.812961	0.94447	0.843032	0.941481	0.86635	-0.801259
GOBP_APOPTOTIC_PROCESS_INVOLVED_IN_DEVELOPMENT	0.375624	1.36637	0.993501	-0.624246	0.114528	1.62982	0.216522	1.37554	0.293182	1.41045	0.313455	-1.40078
GOBP_APOPTOTIC_PROCESS_INVOLVED_IN_MORPHOGENESIS	0.365564	1.40426	0.940302	-0.765767	0.127224	1.62934	0.429026	1.29708	0.297641	1.39312	0.19652	-1.5603
GOBP_APOPTOTIC_SIGNALING_PATHWAY	0.966396	-0.894146	0.75205	-1.03913	0.032147	-1.33542	0.00742396	-1.36883	0.00077955	1.46319	1.04675e-06	1.70498
GOBP_APPENDAGE_DEVELOPMENT	0.993622	-0.770093	0.998447	-0.687255	0.279184	1.27747	0.0278938	1.46243	0.802463	0.982778	0.294982	-1.26693
GOBP_APPENDAGE_MORPHOGENESIS	0.973902	0.838512	0.940302	-0.841666	0.41972	1.20529	0.0318196	1.50077	0.876033	0.901166	0.44169	-1.18565
GOBP_ARACHIDONIC_ACID_METABOLIC_PROCESS	0.495237	1.23361	0.776486	-1.0509	0.87488	0.904393	0.893672	0.905582	0.215119	1.43008	0.557279	-1.1357
GOBP_ARACHIDONIC_ACID_SECRETION	1	0.553459	0.717988	1.18844	0.944457	0.785613	0.902876	-0.871883	0.913701	0.791227	0.878611	-0.791084
GOBP_ARF_PROTEIN_SIGNAL_TRANSDUCTION	0.0761071	1.73994	0.892734	-0.877401	0.361052	1.35028	0.0927659	1.57729	0.465243	1.28293	0.691199	-1.02456
GOBP_ARGININE_BIOSYNTHETIC_PROCESS	0.712333	1.15057	0.800358	1.10298	0.711551	1.08376	0.489947	1.30685	0.804806	1.02266	0.914072	-0.780054
GOBP_ARGININE_CATABOLIC_PROCESS	0.943002	0.762918	0.715667	1.20722	0.463072	1.33828	0.536965	1.23436	0.440053	1.29939	0.873979	0.804096
GOBP_ARGININE_METABOLIC_PROCESS	1	-0.486097	0.688586	1.24169	0.384588	1.37962	0.483538	1.25814	0.70286	1.05303	0.813451	0.874896
GOBP_AROMATIC_AMINO_ACID_FAMILY_CATABOLIC_PROCESS	0.370713	-1.40157	0.880877	-0.880683	0.571178	1.1672	0.693194	1.08709	0.960355	-0.700825	0.707483	-1.00676
GOBP_AROMATIC_AMINO_ACID_METABOLIC_PROCESS	0.367838	-1.4039	0.979716	-0.697507	0.266347	1.45796	0.439639	1.27542	0.951853	-0.768901	0.646829	-1.08834
GOBP_AROMATIC_AMINO_ACID_TRANSPORT	0.725681	-1.0731	0.337233	-1.5733	1	-0.498661	1	0.629216	0.770606	1.01052	0.633357	-1.09285
GOBP_ARP2_3_COMPLEX_MEDIATED_ACTIN_NUCLEATION	0.981631	0.772096	0.688586	1.16796	0.447102	-1.21586	0.685528	-1.09131	0.484217	1.23774	0.224691	1.46738
GOBP_ARTERIAL_ENDOTHELIAL_CELL_DIFFERENTIATION	0.447166	1.3765	0.622193	1.31348	0.621483	1.15869	0.57614	1.23622	0.46165	1.27782	0.625164	1.15493
GOBP_ARTERY_DEVELOPMENT	0.999264	0.758836	0.996474	0.673095	0.107323	1.54943	0.0294906	1.61939	0.957092	0.77228	0.54426	-1.12858
GOBP_ARTERY_MORPHOGENESIS	0.964536	0.814564	0.991146	0.668519	0.312984	1.36561	0.0824736	1.62429	0.796865	0.978521	0.869045	-0.8497
GOBP_ARTICULAR_CARTILAGE_DEVELOPMENT	0.993167	-0.69422	0.731209	-1.17637	0.599331	-1.1445	0.805021	-1.02781	0.711058	-1.07868	0.880681	-0.859577
GOBP_ASCENDING_AORTA_DEVELOPMENT	0.678587	-1.10859	0.940302	-0.779423	0.28806	-1.28743	0.978989	-0.80416	0.954714	-0.75702	0.887661	-0.825625
GOBP_ASPARAGINE_METABOLIC_PROCESS	0.632597	-1.17642	0.75205	1.13243	0.9718	0.702411	0.811459	-0.998581	0.938616	-0.759193	0.773032	-0.933467
GOBP_ASPARTATE_FAMILY_AMINO_ACID_BIOSYNTHETIC_PROCESS	0.25129	-1.50363	0.854789	-0.94709	0.805487	-0.961835	0.213119	-1.49327	0.0751952	-1.73405	0.259173	-1.50065
GOBP_ASPARTATE_FAMILY_AMINO_ACID_CATABOLIC_PROCESS	0.975866	0.722636	0.864384	0.913285	0.390085	1.35477	0.503134	1.23621	0.973403	-0.676443	0.81177	-0.869549
GOBP_ASPARTATE_FAMILY_AMINO_ACID_METABOLIC_PROCESS	0.523742	-1.25484	0.976959	-0.714571	0.864875	0.892277	0.556817	-1.18214	0.266924	-1.40067	0.199202	-1.44828
GOBP_ASPARTATE_METABOLIC_PROCESS	0.959033	0.697047	0.594906	1.38119	0.661321	1.10953	1	0.69903	0.871169	-0.859758	0.891341	-0.755894
GOBP_ASPARTATE_TRANSMEMBRANE_TRANSPORT	0.362325	-1.4003	0.585025	-1.41508	0.550497	1.21858	0.0670882	1.81604	0.413905	-1.31453	0.275787	-1.47054
GOBP_ASSOCIATIVE_LEARNING	0.286809	1.34537	0.678482	1.19094	0.0293289	1.76023	0.00220296	1.84256	0.175668	1.44578	0.142864	-1.49145
GOBP_ASTRAL_MICROTUBULE_ORGANIZATION	0.330592	1.54212	0.861402	0.923964	0.776862	-0.989785	0.794096	-1.01244	0.718303	1.05292	0.292096	1.43263
GOBP_ASTROCYTE_ACTIVATION	0.572691	1.20511	0.751622	-1.09518	0.936068	0.803487	1	-0.555251	0.210426	1.48367	0.631317	1.10068
GOBP_ASTROCYTE_CELL_MIGRATION	0.986795	-0.663891	0.710158	-1.2306	1	0.578132	0.992737	-0.744044	0.622121	1.17837	0.711858	-1.01101
GOBP_ASTROCYTE_DEVELOPMENT	0.858049	-0.917303	0.954623	-0.767888	0.9738	0.786573	1	-0.46846	0.229341	1.42162	0.432575	1.27973
GOBP_ASTROCYTE_DIFFERENTIATION	0.652588	1.0823	0.915787	0.85826	0.696272	1.04836	1	0.692923	0.348393	1.28989	0.278156	1.36419
GOBP_ASYMMETRIC_CELL_DIVISION	0.612111	1.16227	0.766524	1.08016	0.178626	1.55575	0.154256	1.59501	0.91039	0.812522	0.79286	0.923854
GOBP_ASYMMETRIC_NEUROBLAST_DIVISION	0.917341	0.811479	0.761521	1.12326	0.0236139	1.75616	0.459798	1.3632	0.990927	0.489282	0.871008	0.778154
GOBP_ATF6_MEDIATED_UNFOLDED_PROTEIN_RESPONSE	0.783642	-1.00572	0.918275	0.79385	0.487583	-1.26735	0.656069	-1.13601	0.862846	0.89037	0.248123	1.51432
GOBP_ATP_BIOSYNTHETIC_PROCESS	0.0418197	-1.57366	0.00887166	-1.86855	5.23384e-06	-2.17626	9.94572e-07	-2.0985	0.537514	1.16195	0.00306006	1.77707
GOBP_ATP_METABOLIC_PROCESS	0.210721	-1.37569	0.200181	-1.52874	5.65378e-05	-1.97384	9.79154e-07	-2.00851	0.655729	1.08666	0.0458677	1.54997
GOBP_ATP_SYNTHESIS_COUPLED_ELECTRON_TRANSPORT	0.00494758	-1.78909	0.610339	-1.23015	9.9846e-09	-2.42401	7.28869e-10	-2.30055	0.316255	1.29263	6.78298e-06	2.19812
GOBP_ATP_TRANSPORT	0.771313	-1.02176	0.658654	-1.27731	0.97442	-0.739321	1	-0.5763	0.958612	0.708119	0.344575	-1.35797
GOBP_ATRIAL_CARDIAC_MUSCLE_CELL_MEMBRANE_REPOLARIZATION	0.485414	1.36507	0.758578	-1.146	0.100873	1.58914	0.251201	1.54426	0.954714	-0.70851	0.0607609	-1.60931
GOBP_ATRIAL_CARDIAC_MUSCLE_CELL_TO_AV_NODE_CELL_COMMUNICATION	0.789284	-0.991311	0.947494	-0.735171	0.114079	1.66262	0.081958	1.73463	0.994368	-0.547662	0.0480176	-1.73071
GOBP_ATRIAL_CARDIAC_MUSCLE_TISSUE_DEVELOPMENT	0.663066	1.18157	0.834819	1.00815	0.22515	1.50226	0.568614	1.24032	0.954714	0.668088	0.500473	-1.25905
GOBP_ATRIAL_CARDIAC_MUSCLE_TISSUE_MORPHOGENESIS	0.985104	0.658295	0.701901	1.21556	0.733467	1.07719	0.9494	-0.854598	0.689386	-1.09136	0.347351	-1.303
GOBP_ATRIAL_SEPTUM_DEVELOPMENT	1	-0.562045	0.75205	-1.1041	0.950159	-0.797543	1	0.71769	0.981813	0.616391	0.596326	-1.1189
GOBP_ATRIAL_SEPTUM_MORPHOGENESIS	0.950525	-0.787044	0.50678	-1.51549	0.813007	-0.970412	0.939093	0.800796	0.982226	0.570964	0.264975	-1.53046
GOBP_ATRIOVENTRICULAR_CANAL_DEVELOPMENT	0.547519	1.30808	0.811537	1.06667	0.0753086	-1.58651	0.965232	-0.824313	0.864115	0.897613	0.338515	1.38608
GOBP_ATRIOVENTRICULAR_NODE_DEVELOPMENT	0.374482	1.4455	0.932178	0.735866	0.968905	0.714992	0.624065	1.20387	0.873555	0.874226	0.998707	0.41923
GOBP_ATRIOVENTRICULAR_VALVE_DEVELOPMENT	0.902373	-0.876537	0.940302	-0.76218	1	-0.624473	0.935196	0.84133	0.960225	0.702918	0.564828	-1.15403
GOBP_ATRIOVENTRICULAR_VALVE_FORMATION	0.981631	0.622989	0.658654	-1.30018	0.948255	-0.754179	1	0.631561	0.978111	0.58253	0.283809	-1.43983
GOBP_ATTACHMENT_OF_GPI_ANCHOR_TO_PROTEIN	0.985045	-0.683951	0.931818	-0.749822	0.710551	1.05474	0.969553	-0.787192	0.91039	0.817531	0.96144	-0.597624
GOBP_ATTACHMENT_OF_MITOTIC_SPINDLE_MICROTUBULES_TO_KINETOCHORE	0.733503	-1.06357	0.814263	-1.01008	0.429797	-1.25622	0.258364	-1.43674	0.371361	-1.38474	0.559899	-1.17057
GOBP_ATTACHMENT_OF_SPINDLE_MICROTUBULES_TO_KINETOCHORE	0.484497	-1.25533	0.715196	-1.141	0.575354	-1.12106	0.664187	-1.10127	0.242103	-1.31738	0.809982	0.900035
GOBP_AUDITORY_RECEPTOR_CELL_DEVELOPMENT	0.951017	0.77161	0.827857	-0.995011	0.273319	1.44539	0.463901	1.27081	0.910652	0.821133	0.388455	-1.32857
GOBP_AUDITORY_RECEPTOR_CELL_MORPHOGENESIS	0.981396	0.708892	0.916768	-0.819494	0.102996	1.69039	0.185901	1.49363	0.749376	1.03028	0.487778	-1.23149
GOBP_AUTOCRINE_SIGNALING	1	-0.526272	0.983051	0.57722	0.875108	0.855966	1	0.601644	0.682502	1.10469	0.570834	1.18793
GOBP_AUTONOMIC_NERVOUS_SYSTEM_DEVELOPMENT	0.700854	1.05756	0.75205	1.10711	0.0731337	1.73149	0.0147442	1.94315	0.844957	0.90012	0.201054	-1.56354
GOBP_AUTOPHAGIC_CELL_DEATH	0.90871	0.838474	0.65872	1.29	0.593672	-1.15264	0.570029	-1.20071	0.440053	1.31258	0.0893991	1.66546
GOBP_AUTOPHAGOSOME_LYSOSOME_FUSION	0.465378	1.34923	0.98765	-0.546937	0.997874	0.658977	1	0.734323	0.705646	1.07741	0.976304	0.577571
GOBP_AUTOPHAGOSOME_MATURATION	0.651065	1.08138	0.942537	0.812529	0.0924951	-1.51096	0.382237	-1.27592	0.216505	1.3962	0.0149054	1.74992
GOBP_AUTOPHAGOSOME_MEMBRANE_DOCKING	0.640354	-1.1713	0.958848	-0.669682	0.420643	-1.31801	0.404898	-1.33784	0.729511	1.06963	0.283809	1.4398
GOBP_AUTOPHAGOSOME_ORGANIZATION	0.186787	1.35637	0.84879	0.961271	0.326556	-1.24146	0.779077	-1.01856	0.0693792	1.48769	0.00108049	1.83666
GOBP_AUTOPHAGY_OF_MITOCHONDRION	0.516586	-1.18774	0.380968	-1.38496	0.692039	-1.03376	0.810626	-1.00121	0.620641	1.10711	0.3124	1.26289
GOBP_AUTOPHAGY_OF_PEROXISOME	0.94589	-0.778938	0.847242	0.94013	0.271957	-1.49131	0.211932	-1.52577	0.579047	1.21517	0.326496	1.39218
GOBP_AV_NODE_CELL_TO_BUNDLE_OF_HIS_CELL_COMMUNICATION	0.870874	0.871658	0.518368	1.51344	0.0570746	1.75118	0.00637409	2.08905	0.967777	0.65679	0.365679	-1.39806
[truncated: 7,316 more rows]

## Sheet: TableS5.6 KEGG_GENDER_AGE
	Visit 1										Visit 8
[truncated: 188 more rows]

[truncated: 24 more sheets: TableS5.7 Reactome_GENDER_AGE , TableS5.8 Wiki_GENDER_AGE, TableS5.9 Hallmark_GENDER_AGE, TableS5.10 GO_GENDER_AGE, TableS5.11 KEGG_UPDRS, TableS5.12 Reactome_UPDRS, TableS5.13 Wikipathways_UPDRS, TableS5.14 Hallmark_UPDRS, TableS5.15 GO_UPDRS, TableS5.16 KEGG_medications, TableS5.17 Reactome_medications, TableS5.18 Wiki_medications, TableS5.19 Hallmark_medications, TableS5.20 GO_medications, TableS5.21 KEGG_GSE68719, TableS5.22 Reactome_GSE68719, TableS5.23 Wiki_GSE68719, TableS5.24 Hallmark_GSE68719, TableS5.25 GO_GSE68719, TableS5.26 KEGG_GSE99039 …]
