# Supplementary material for: A blood-based DNA damage signature in patients with Parkinson’s disease is associated with disease progression
Source: Nat Aging. 2025 Sep 5;5(9):1844–61. doi: 10.1038/s43587-025-00926-x (PMC12443628; doi:10.1038/s43587-025-00926-x)
Supplement: Supplementary file 7 — Common chromosomal fragile sites. [file 43587_2025_926_MOESM7_ESM.xlsx]

## Sheet: list of genes CHS
Chromosome	start	end	length	gene	score	strand				column-1: provide information of chromosome
chr1	23967618	23980294	12676	SRSF10	0	-				column-2 & 3: provide information of genomic location
chr1	2404819	2412571	7752	PEX10	0	-				column-4: provide information of gene name (HGNC symbol)
chr1	1915108	1917294	2186	CALML6	0	+				column-5: consists of score to be used in track line attribute
chr1	6448467	6460052	11585	ESPN	0	+				column-6: provide information of genomic strand from which the gene is transcribed.
chr1	26294205	26306636	12431	UBXN11	0	-
chr1	15410265	15429081	18816	EFHD2	0	+
chr1	11674525	11691477	16952	MAD2L2	0	-
chr1	1087575	1092813	5238	C1orf159	0	-
chr1	15756659	15786594	29935	FBLIM1	0	+
chr1	2590639	2592678	2039	MMEL1	0	-
chr1	22127038	22129851	2813	WNT4	0	-
chr1	26177403	26189886	12483	CNKSR1	0	+
chr1	1539056	1540350	1294	TMEM240	0	-
chr1	11736147	11750771	14624	AGTRAP	0	+
chr1	26832004	26853963	21959	ZDHHC18	0	+
chr1	23797094	23799570	2476	GALE	0	-
chr1	24507567	24535357	27790	RCAN3	0	+
chr1	25983956	25997621	13665	PAFAH2	0	-
chr1	25818640	25829514	10874	MTFR1L	0	+
chr1	15526813	15576092	49279	DNAJC16	0	+
chr1	11934694	11952691	17997	PLOD1	0	+
chr1	26531218	26574431	43213	RPS6KA1	0	+
chr1	25800193	25818221	18028	SELENON	0	+
chr1	9104532	9111370	6838	GPR157	0	-
chr1	27892073	27914513	22440	RPA2	0	-
chr1	1337023	1340052	3029	DVL1	0	-
chr1	13771726	13778463	6737	PRDM2	0	+
chr1	1419138	1421260	2122	ANKRD65	0	-
chr1	16387117	16403974	16857	SPATA21	0	-
chr1	6625230	6633051	7821	THAP3	0	+
chr1	923928	939291	15363	SAMD11	0	+
chr1	26788098	26794396	6298	PIGV	0	+
chr1	22636762	22639331	2569	C1QA	0	+
chr1	26164161	26168581	4420	RP11	0	-
chr1	16440721	16459008	18287	NECAP2	0	+
chr1	20757199	20787312	30113	HP1BP3	0	-
chr1	10399112	10417509	18397	PGD	0	+
chr1	13892792	14304663	411871	KAZN	0	+
chr1	1311606	1324637	13031	CPSF3L	0	-
chr1	1449914	1455902	5988	ATAD3C	0	+
chr1	23090427	23168817	78390	LUZP1	0	-
chr1	2391828	2402325	10497	RER1	0	+
chr1	11845879	11848345	2466	NPPA	0	-
chr1	2508537	2526596	18059	PANK4	0	-
chr1	1804526	1832285	27759	GNB1	0	-
chr1	13585472	13616247	30775	PDPN	0	+
chr1	19244789	19251527	6738	EMC1	0	-
chr1	20806470	21050994	244524	EIF4G3	0	-
chr1	1617560	1630604	13044	MIB2	0	+
chr1	6594081	6614607	20526	KLHL21	0	-
chr1	22652981	22661538	8557	C1QB	0	+
chr1	26257673	26278807	21134	CEP85	0	+
chr1	11803028	11805413	2385	MTHFR	0	-
chr1	8013739	8026296	12557	ERRFI1	0	-
chr1	6186723	6199553	12830	RPL22	0	-
chr1	15876576	15920906	44330	SPEN	0	+
chr1	27830822	27851672	20850	PPP1R8	0	+
chr1	6580017	6582245	2228	ZBTB48	0	+
chr1	23310333	23344295	33962	HNRNPR	0	-
chr1	9651745	9728919	77174	PIK3CD	0	+
chr1	15247280	15296762	49482	FHAD1	0	+
chr1	1395437	1398956	3519	CCNL2	0	-
chr1	1280588	1292024	11436	SCNN1D	0	+
chr1	26364980	26374452	9472	ZNF683	0	-
chr1	18631006	18736138	105132	PAX7	0	+
chr1	11056702	11059686	2984	SRM	0	-
chr1	26432367	26446384	14017	DHDDS	0	+
chr1	27342022	27353932	11910	SYTL1	0	+
chr1	9047611	9088443	40832	SLC2A5	0	-
chr1	3690672	3733292	42620	TP73	0	+
chr1	2555980	2561815	5835	TNFRSF14	0	+
chr1	16367088	16395406	28318	SZRD1	0	+
chr1	22451867	22506241	54374	ZBTB40	0	+
chr1	21829993	21833577	3584	HSPG2	0	-
chr1	27322281	27334896	12615	TMEM222	0	+
chr1	1373730	1375157	1427	AURKAIP1	0	-
chr1	22643653	22647887	4234	C1QC	0	+
chr1	21272832	21294424	21592	ECE1	0	-
chr1	1632179	1634654	2475	MMP23B	0	+
chr1	26727708	26731318	3610	ARID1A	0	+
chr1	19304166	19311907	7741	AKR7A2	0	-
chr1	1257227	1273837	16610	UBE2J2	0	-
chr1	23959828	23961880	2052	PNRC2	0	+
chr1	23077234	23083354	6120	KDM1A	0	+
chr1	6281130	6352249	71119	ACOT7	0	-
chr1	25272548	25329211	56663	RHD	0	+
chr1	3625050	3630127	5077	TPRG1L	0	+
chr1	25362359	25402702	40343	RHCE	0	-
chr1	2050808	2059591	8783	PRKCZ	0	+
chr1	19339530	19485477	145947	CAPZB	0	-
chr1	7843083	7853512	10429	UTS2	0	-
chr1	16922767	16954362	31595	CROCC	0	+
chr1	1716350	1724032	7682	CDK11A	0	-
chr1	17000011	17005714	5703	ATP13A2	0	-
chr1	23451479	23484568	33089	ASAP3	0	-
chr1	1352692	1358543	5851	MXRA8	0	-
chr1	10211616	10381603	169987	KIF1B	0	+
chr1	21596221	21620041	23820	RAP1GAP	0	-
chr1	26169942	26170873	931	ZNF593	0	+
chr1	15659869	15661722	1853	RSC1A1	0	+
chr1	975204	982093	6889	PERM1	0	-
chr1	8364056	8425212	61156	RERE	0	-
chr1	20724601	20732278	7677	SH2D5	0	-
chr1	23010834	23014024	3190	C1orf234	0	-
chr1	27744774	27760185	15411	FAM76A	0	+
chr1	16562319	16613487	51168	NBPF1	0	-
chr1	1218523	1228596	10073	SDF4	0	-
chr1	21678903	21725119	46216	USP48	0	-
chr1	5992711	6072790	80079	KCNAB2	0	+
chr1	26891057	26892892	1835	GPATCH3	0	-
chr1	15492798	15507052	14254	CASP9	0	-
chr1	11273528	11295164	21636	UBIAD1	0	+
chr1	24379273	24391679	12406	STPG1	0	-
chr1	16052323	16057308	4985	CLCNKB	0	+
chr1	27973468	28058087	84619	EYA3	0	-
chr1	27935110	27959151	24041	SMPDL3B	0	+
chr1	22710965	22913743	202778	EPHB2	0	+
chr1	15942407	15944428	2021	ZBTB17	0	-
chr1	17027749	17052488	24739	SDHB	0	-
chr1	11012654	11020589	7935	TARDBP	0	+
chr1	3635014	3652761	17747	WRAP73	0	-
chr1	25901612	25905489	3877	STMN1	0	-
chr1	25246577	25267915	21338	RSRP1	0	-
chr1	19121213	19168055	46842	UBR4	0	-
chr1	19647610	19657076	9466	NBL1	0	+
chr1	7772707	7779806	7099	VAMP3	0	+
chr1	11668696	11674030	5334	FBXO6	0	+
chr1	13416351	13421328	4977	PRAMEF20	0	+
chr1	23692609	23695395	2786	RPL11	0	+
chr1	22953043	22965338	12295	LACTBL1	0	-
chr1	3244132	3386918	142786	PRDM16	0	+
chr1	16204811	16206543	1732	ARHGEF19	0	-
chr1	16014028	16019594	5566	HSPB7	0	-
chr1	2479888	2505276	25388	PLCH2	0	+
chr1	24161378	24187248	25870	IFNLR1	0	-
chr1	1179697	1185864	6167	TTLL10	0	+
chr1	6462637	6465630	2993	TNFRSF25	0	-
chr1	26994319	27000109	5790	TRNP1	0	+
chr1	23383433	23387419	3986	TCEA3	0	-
chr1	6418414	6419907	1493	HES2	0	-
chr1	9294528	9356497	61969	SPSB1	0	+
chr1	11658542	11663324	4782	FBXO44	0	+
chr1	18883111	18902724	19613	ALDH4A1	0	-
chr1	26922142	26942776	20634	NUDC	0	+
chr1	10946475	10947870	1395	C1orf127	0	-
chr1	16539066	16539575	509	FAM231B	0	+
chr1	7744914	7767856	22942	CAMTA1	0	+
chr1	8866361	8878267	11906	ENO1	0	-
chr1	15152577	15219346	66769	TMEM51	0	+
chr1	20161253	20177424	16171	PLA2G2C	0	-
chr1	22001660	22006068	4408	CELA3A	0	+
chr1	17408676	17438561	29885	RCC2	0	-
chr1	7961894	7985250	23356	PARK7	0	+
chr1	3773063	3775670	2607	SMIM1	0	+
chr1	6570941	6579426	8485	TAS1R1	0	+
chr1	8945867	8967745	21878	CA6	0	+
chr1	10430435	10451411	20976	APITD1	0	+
chr1	10647213	10796650	149437	CASZ1	0	-
chr1	16251082	16253427	2345	FBXO42	0	-
chr1	26321859	26344085	22226	AIM1L	0	-
chr1	17618316	17697868	79552	ARHGEF10L	0	+
chr1	3471624	3476019	4395	ARHGEF16	0	+
chr1	27534035	27603591	69556	AHDC1	0	-
chr1	23791203	23794955	3752	LYPLA2	0	+
chr1	17079031	17119435	40404	PADI2	0	-
chr1	17308195	17334796	26601	PADI4	0	+
chr1	12464940	12512047	47107	VPS13D	0	+
chr1	11022144	11030526	8382	RP4	0	+
chr1	12746425	12761169	14744	C1orf158	0	+
chr1	1001138	1014541	13403	ISG15	0	+
chr1	9850450	9893237	42787	CTNNBIP1	0	-
chr1	2185175	2194751	9576	FAAP20	0	-
chr1	24415803	24472976	57173	NIPAL3	0	+
chr1	7784654	7845177	60523	PER3	0	+
chr1	9729028	9751581	22553	CLSTN1	0	-
chr1	27355184	27363951	8767	MAP3K6	0	-
chr1	1560848	1574584	13736	SSU72	0	-
chr1	1435523	1440765	5242	VWA1	0	+
chr1	2635976	2801717	165741	TTC34	0	-
chr1	1325241	1327471	2230	CPTP	0	+
chr1	2586775	2591468	4693	FAM213B	0	+
chr1	27379176	27383380	4204	CD164L2	0	-
chr1	1405109	1407290	2181	MRPL20	0	-
chr1	19324754	19328081	3327	PQLC2	0	+
chr1	24319566	24355318	35752	GRHL3	0	+
chr1	10122042	10145039	22997	UBE4B	0	+
chr1	23743472	23759893	16421	TCEB3	0	+
chr1	20664014	20717780	53766	KIF17	0	-
chr1	26280122	26281450	1328	SH3BGRL3	0	+
chr1	18908340	18955698	47358	IFFO2	0	-
chr1	21977893	21983777	5884	CELA3B	0	+
chr1	24643559	24669508	25949	SRRM1	0	+
chr1	6467122	6520061	52939	PLEKHG5	0	-
chr1	16232281	16236659	4378	RSG1	0	-
chr1	27105451	27154598	49147	SLC9A1	0	-
chr1	11650547	11655785	5238	FBXO2	0	-
chr1	26111173	26122124	10951	PDIK1L	0	+
chr1	1203844	1205680	1836	TNFRSF18	0	-
chr1	12125899	12144207	18308	TNFRSF8	0	+
chr1	23627334	23640568	13234	MDS2	0	+
chr1	6105081	6106772	1691	CHD5	0	-
chr1	6645800	6701802	56002	DNAJC11	0	-
chr1	3857281	3885429	28148	DFFB	0	+
chr1	20303081	20314412	11331	VWA5B1	0	+
chr1	24056035	24066579	10544	MYOM3	0	-
chr1	1987962	1990929	2967	CFAP74	0	-
chr1	27234668	27308244	73576	WDTC1	0	+
chr1	9922113	9935620	13507	LZIC	0	-
chr1	27615514	27626135	10621	FGR	0	-
chr1	11779817	11789478	9661	C1orf167	0	+
chr1	1918386	1919269	883	TMEM52	0	-
chr1	11106535	11131558	25023	MTOR	0	-
chr1	20655440	20661388	5948	DDOST	0	-
chr1	973512	975865	2353	PLEKHN1	0	+
chr1	1524273	1529331	5058	ATAD3A	0	+
chr1	27872558	27882475	9917	THEMIS2	0	+
chr1	11806213	11820779	14566	CLCN6	0	+
chr1	3822776	3829373	6597	CEP104	0	-
chr1	27666066	27672198	6132	IFI6	0	-
chr1	9588922	9604954	16032	TMEM201	0	+
chr1	2388004	2389996	1992	MORN1	0	-
chr1	1635227	1659012	23785	CDK11B	0	-
chr1	25617850	25784450	166600	MAN1C1	0	+
chr1	23779357	23786378	7021	PITHD1	0	+
chr1	9943428	9981766	38338	NMNAT1	0	+
chr1	23801910	23825402	23492	HMGCL	0	-
chr1	12578718	12596308	17590	DHRS3	0	-
chr1	26879376	26886525	7149	GPN2	0	-
chr1	7919847	7940866	21019	TNFRSF9	0	-
chr1	1754061	1757268	3207	NADK	0	-
chr1	11981992	11992673	10681	MFN2	0	+
chr1	16021871	16034050	12179	CLCNKA	0	+
chr1	1050556	1053950	3394	AGRN	0	+
chr1	23359975	23368386	8411	ZNF436	0	-
chr1	10430443	10442809	12366	CENPS	0	+
chr1	24899518	24929877	30359	RUNX3	0	-
chr1	26190561	26201603	11042	CATSPER4	0	+
chr1	13281035	13285154	4119	PRAMEF8	0	-
chr1	1308821	1311069	2248	PUSL1	0	+
chr1	22052668	22092946	40278	CDC42	0	+
chr1	3490925	3496717	5792	MEGF6	0	-
chr1	19682240	19799344	117104	TMCO4	0	-
chr1	21551279	21578012	26733	ALPL	0	+
chr1	15684390	15734769	50379	PLEKHM2	0	+
chr1	10474982	10623286	148304	PEX14	0	+
chr1	11922175	11926428	4253	KIAA2013	0	-
chr1	16974502	16978276	3774	MFAP2	0	-
chr1	19975438	19980416	4978	PLA2G2A	0	-
chr1	27773235	27812268	39033	STX12	0	+
chr1	17755313	17827063	71750	ACTL8	0	+
chr1	998970	999981	1011	HES4	0	-
chr1	21440164	21484900	44736	NBPF3	0	+
chr1	8317826	8344165	26339	SLC45A1	0	+
chr1	51287258	51297990	10732	TTC39A	0	-
chr1	53196792	53214178	17386	CPT2	0	+
chr1	51729600	51761964	32364	OSBPL9	0	+
chr1	58534294	58546758	12464	OMA1	0	-
chr1	56929210	56966015	36805	C8B	0	-
chr1	54036602	54053405	16803	TMEM59	0	-
chr1	53866755	53889834	23079	YIPF1	0	-
chr1	61082723	61455524	372801	NFIA	0	+
chr1	57015352	57291065	275713	DAB1	0	-
chr1	53226926	53238499	11573	MAGOH	0	-
chr1	53264169	53275663	11494	LRP8	0	-
chr1	52216380	52346686	130306	ZFYVE9	0	+
chr1	53892167	53906294	14127	DIO1	0	+
chr1	52423275	52553100	129825	ZCCHC11	0	-
chr1	55071273	55075499	4226	USP24	0	-
chr1	54850876	54854166	3290	DHCR24	0	-
chr1	54209946	54220930	10984	MRPL37	0	+
chr1	53014966	53051018	36052	SCP2	0	+
chr1	54238989	54251860	12871	SSBP3	0	-
chr1	59296795	59378837	82042	FGGY	0	+
chr1	54190551	54196404	5853	CYB5RL	0	-
chr1	53087183	53142577	55394	SLC1A7	0	-
chr1	53946085	53958252	12167	LRRC42	0	+
chr1	52056321	52086610	30289	BTF3L4	0	+
chr1	52032103	52033816	1713	KTI12	0	-
chr1	53923533	53945610	22077	HSPB11	0	-
chr1	52353519	52360548	7029	CC2D1B	0	-
chr1	59990394	60073736	83342	C1orf87	0	-
chr1	54609182	54623556	14374	FAM151A	0	-
chr1	54054134	54096493	42359	TCEANC2	0	+
chr1	53506242	53738106	231864	GLIS1	0	-
chr1	51102271	51147845	45574	C1orf185	0	+
chr1	54784554	54787792	3238	TTC22	0	-
chr1	50969944	50974558	4614	CDKN2C	0	+
chr1	59814786	59835350	20564	HOOK1	0	+
chr1	54132968	54152922	19954	CDCP2	0	-
chr1	52033499	52055191	21692	TXNDC12	0	-
chr1	52897437	52921718	24281	ECHDC2	0	-
chr1	54641808	54710262	68454	MROH7	0	+
chr1	52842511	52894998	52487	ZYG11A	0	+
chr1	52372831	52404387	31556	ORC1	0	-
chr1	51789191	51814071	24880	NRDC	0	-
chr1	69568398	70123488	555090	LRRC7	0	+
chr1	88983351	88992759	9408	RBMXL1	0	-
chr1	91949384	91976421	27037	BRDT	0	+
chr1	91501138	91511823	10685	CDC7	0	+
chr1	88771455	88804894	33439	PKN2	0	+
chr1	84926685	84997112	70427	MCOLN2	0	-
chr1	92074533	92075411	878	SETSIP	0	-
chr1	94201895	94237633	35738	ARHGAP29	0	-
chr1	90915298	91021473	106175	ZNF644	0	-
chr1	86385728	86396323	10595	ODF2L	0	-
chr1	93345935	93361168	15233	DR1	0	+
chr1	91380233	91404856	24623	HFM1	0	-
chr1	86863517	86903352	39835	SELENOF	0	-
chr1	89833693	89933433	99740	LRRC8D	0	+
chr1	85321452	85404528	83076	DDAH1	0	-
chr1	89014102	89022866	8764	GBP3	0	-
chr1	84999147	85133138	133991	WDR63	0	+
chr1	92080305	92184725	104420	BTBD8	0	+
chr1	88857315	88891589	34274	GTF2B	0	-
chr1	89995137	90035531	40394	ZNF326	0	+
chr1	91682430	91861593	179163	TGFBR3	0	-
chr1	93156040	93180261	24221	TMED5	0	-
chr1	86126092	86156943	30851	COL24A1	0	-
chr1	92218032	92245715	27683	C1orf146	0	+
chr1	93877473	93879164	1691	DNTTIP2	0	-
chr1	86993009	87169204	176195	RP5	0	+
chr1	92247062	92271652	24590	GLMN	0	-
chr1	92563642	92665955	102313	EVI5	0	-
chr1	86956484	87092588	136104	HS2ST1	0	+
chr1	89524903	89597864	72961	LRRC8B	0	+
chr1	93179919	93278477	98558	CCDC18	0	+
chr1	93529710	93552579	22869	FNBP1L	0	+
chr1	89262698	89272804	10106	GBP5	0	-
chr1	86468368	86500259	31891	CLCA1	0	+
chr1	92832109	92837469	5360	RPL5	0	+
chr1	85257443	85259633	2190	C1orf52	0	-
chr1	88961167	88992953	31786	KYAT3	0	-
chr1	100352491	100499460	146969	CDC14A	0	+
chr1	100874160	100894664	20504	EXTL2	0	-
chr1	100148853	100178215	29362	LRRC39	0	-
chr1	100990063	101025772	35709	DPH5	0	-
chr1	100719742	100738613	18871	VCAM1	0	+
chr1	100266289	100266929	640	RTCA	0	+
chr1	100210543	100249820	39277	DBT	0	-
chr1	100961828	100972658	10830	SLC30A7	0	+
chr1	100133215	100140812	7597	TRMT13	0	+
chr1	99969979	100022956	52977	SLC35A3	0	+
chr1	153561343	153566755	5412	S100A2	0	-
chr1	154211734	154220533	8799	C1orf43	0	-
chr1	153614255	153616289	2034	S100A14	0	-
chr1	154963677	154966490	2813	SHC1	0	-
chr1	151198554	151216000	17446	PIP5K1A	0	+
chr1	151344792	151346872	2080	RFX5	0	-
chr1	153932861	153945269	12408	DENND4B	0	-
chr1	145719520	145739153	19633	CD160	0	+
chr1	153665663	153670232	4569	ILF2	0	-
chr1	150549408	150558748	9340	ADAMTSL4	0	+
chr1	151540305	151583583	43278	TUFT1	0	+
chr1	148844598	148868784	24186	PDE4DIP	0	+
chr1	150698060	150720876	22816	HORMAD1	0	-
chr1	151315640	151327377	11737	PI4KB	0	-
chr1	150996549	151006857	10308	FAM63A	0	-
chr1	153960454	153963262	2808	SLC39A1	0	-
chr1	151169986	151172315	2329	TMOD4	0	-
chr1	145680912	145708148	27236	PDZK1	0	-
chr1	151763480	151771321	7841	OAZ3	0	+
chr1	151404224	151459179	54955	POGZ	0	-
chr1	150627054	150629577	2523	ENSA	0	-
chr1	149899626	149900548	922	BOLA1	0	+
chr1	153417944	153419355	1411	S100A7A	0	+
chr1	153606975	153608322	1347	S100A16	0	-
chr1	149702328	149705721	3393	FAM231D	0	+
chr1	151773479	151790479	17000	TDRKH	0	-
chr1	151281618	151286705	5087	ZNF687	0	+
chr1	149947291	150010675	63384	OTUD7B	0	-
chr1	153968237	153973072	4835	CREB3L4	0	+
chr1	153628422	153631804	3382	S100A1	0	+
chr1	151050971	151070325	19354	CDC42SE1	0	-
chr1	149884459	149886652	2193	HIST2H2BE	0	-
chr1	153789030	153812038	23008	GATAD2B	0	-
chr1	154156366	154183181	26815	TPM3	0	-
chr1	153039828	153041931	2103	SPRR2D	0	-
chr1	151710433	151729606	19173	RIIAD1	0	+
chr1	151088158	151118671	30513	GABPB2	0	+
chr1	150926481	150963851	37370	SETDB1	0	+
chr1	151519370	151523561	4191	CGN	0	+
chr1	151176304	151190213	13909	VPS72	0	-
chr1	154220967	154243278	22311	UBAP2L	0	+
chr1	153634049	153646306	12257	CHTOP	0	+
chr1	146019552	146021735	2183	HFE2	0	-
chr1	150220461	150236099	15638	ANP32E	0	-
chr1	151894830	151909637	14807	THEM4	0	-
chr1	150364708	150441623	76915	RPRD2	0	+
chr1	151759875	151763484	3609	MRPL9	0	-
chr1	151254703	151267479	12776	PSMD4	0	+
chr1	145854746	145859836	5090	PIAS3	0	-
chr1	153543621	153550136	6515	S100A4	0	-
chr1	154434653	154454583	19930	IL6R	0	+
chr1	150268200	150280916	12716	C1orf54	0	+
chr1	149054138	149103561	49423	NBPF9	0	-
chr1	150648437	150697144	48707	GOLPH3L	0	-
chr1	153990762	153991698	936	RPS27	0	+
chr1	154584809	154602626	17817	ADAR	0	-
chr1	151008477	151033837	25360	PRUNE1	0	+
chr1	151037569	151046845	9276	BNIPL	0	+
chr1	150067382	150145288	77906	VPS45	0	+
chr1	145927258	145977811	50553	CH17	0	+
chr1	154567835	154576597	8762	CHRNB2	0	+
chr1	154469772	154486044	16272	SHE	0	-
chr1	146146521	146229026	82505	NOTCH2NL	0	-
chr1	153001751	153003496	1745	SPRR3	0	+
chr1	147649817	147670048	20231	ACP6	0	-
chr1	145911350	145912406	1056	PEX11B	0	-
chr1	150967067	150974826	7759	CERS2	0	-
chr1	150282772	150286776	4004	CIART	0	+
chr1	151847282	151851163	3881	THEM5	0	-
chr1	149810406	149812359	1953	HIST2H2BF	0	-
chr1	146064699	146144804	80105	NBPF10	0	-
chr1	146938744	146996202	57458	NBPF12	0	+
chr1	148531385	148596011	64626	NBPF14	0	-
chr1	149842188	149842736	548	HIST2H2AA3	0	-
chr1	153750854	153773728	22874	INTS3	0	+
chr1	154272668	154275839	3171	HAX1	0	+
chr1	154983359	154993111	9752	FLAD1	0	+
chr1	145925642	145927460	1818	RBM8A	0	-
chr1	153776596	153780157	3561	SLC27A3	0	+
chr1	145961449	145962955	1506	ANKRD34A	0	-
chr1	153457744	153459874	2130	S100A7	0	-
chr1	153547513	153549126	1613	S100A3	0	-
chr1	152776372	152776728	356	LCE1F	0	+
chr1	149782671	149791390	8719	FCGR1A	0	+
chr1	154974683	154978684	4001	CKS1B	0	+
chr1	154993588	154994142	554	LENEP	0	+
chr1	151702415	151716798	14383	CELF3	0	-
chr1	154958740	154962036	3296	PYGO2	0	-
chr1	150508085	150513789	5704	ECM1	0	+
chr1	151131707	151146611	14904	SEMA6C	0	-
chr1	145993839	145995763	1924	TXNIP	0	-
chr1	150149183	150159630	10447	PLEKHO1	0	+
chr1	150263044	150264891	1847	CA14	0	+
chr1	149926382	149927591	1209	SF3B4	0	-
chr1	152600662	152601086	424	LCE3C	0	+
chr1	154321120	154325325	4205	AQP10	0	+
chr1	153992690	154056866	64176	NUP210L	0	-
chr1	153974682	153977394	2712	JTB	0	-
chr1	144421390	144461647	40257	NBPF15	0	-
chr1	153534714	153535991	1277	S100A6	0	-
chr1	152811971	152813109	1138	LCE1B	0	+
chr1	153618799	153628180	9381	S100A13	0	-
chr1	153390032	153390976	944	S100A8	0	-
chr1	153330120	153348840	18720	PGLYRP4	0	-
chr1	152106317	152114080	7763	TCHH	0	-
chr1	152708160	152709491	1331	LCE4A	0	+
chr1	145289900	145405567	115667	NBPF20	0	-
chr1	151365672	151372683	7011	SELENBP1	0	-
chr1	147758484	147773354	14870	GJA5	0	-
chr1	150810859	150876579	65720	ARNT	0	-
chr1	151612082	151699074	86992	SNX27	0	+
chr1	149905472	149917841	12369	SV2A	0	-
chr1	147213359	147225873	12514	FMO5	0	-
chr1	145608048	145670184	62136	GPR89A	0	+
chr1	153537157	153540694	3537	S100A5	0	-
chr1	154707952	154868319	160367	KCNN3	0	-
chr1	154947098	154956111	9013	PBXIP1	0	-
chr1	151982918	151992578	9660	S100A10	0	-
chr1	151160585	151165948	5363	LYSMD1	0	-
chr1	143955878	143971965	16087	FAM72C	0	-
chr1	152796751	152798181	1430	LCE1D	0	+
chr1	148104583	148137802	33219	NBPF11	0	-
chr1	151166042	151170297	4255	SCNM1	0	+
chr1	150804041	150807434	3393	CTSK	0	-
chr1	152786214	152787702	1488	LCE1E	0	+
chr1	149390623	149556361	165738	NBPF19	0	+
chr1	153093135	153106184	13049	SPRR2E	0	-
chr1	147928436	147966645	38209	GPR89B	0	+
chr1	152947154	152949258	2104	RP1	0	+
chr1	145964703	145978570	13867	POLR3GL	0	+
chr1	175391428	175406364	14936	TNR	0	-
chr1	174637378	174705750	68372	RABGAP1L	0	+
chr1	174448111	174449198	1087	GPR52	0	+
chr1	175000181	175006771	6590	CACYBP	0	+
chr1	173183734	173205558	21824	TNFSF4	0	-
chr1	173931214	174022297	91083	RC3H1	0	-
chr1	175156987	175192943	35956	KIAA0040	0	-
chr1	175944832	176184664	239832	RFWD2	0	-
chr1	173868394	173873643	5249	ZBTB37	0	+
chr1	173799850	173824132	24282	CENPL	0	-
chr1	228414900	228416861	1961	TRIM17	0	-
chr1	225810092	225838773	28681	EPHX1	0	+
chr1	224308183	224330179	21996	NVL	0	-
chr1	228140318	228148809	8491	GUK1	0	+
chr1	231162112	231221556	59444	TRIM67	0	+
chr1	232397965	232561558	163593	SIPA1L2	0	-
chr1	228394825	228406187	11362	TRIM11	0	-
chr1	227735436	227776969	41533	SNAP47	0	+
chr1	224385666	224411484	25818	WDR26	0	-
chr1	226392258	226408075	15817	PARP1	0	-
chr1	226062714	226067269	4555	H3F3A	0	+
chr1	230979116	230999803	20687	ARV1	0	+
chr1	231223763	231241170	17407	C1orf131	0	-
chr1	226631690	226737458	105768	ITPKB	0	-
chr1	225777935	225789524	11589	SRP9	0	+
chr1	227731234	227735411	4177	JMJD4	0	-
chr1	231337104	231353132	16028	SPRTN	0	+
chr1	236348257	236484837	136580	EDARADD	0	+
chr1	233649941	233671491	21550	KCNK1	0	+
chr1	234604269	234609525	5256	IRF2BP2	0	-
chr1	225117957	225144548	26591	DNAH14	0	+
chr1	236518000	236539063	21063	LGALS8	0	+
chr1	233198967	233227269	28302	PCNX2	0	-
chr1	226870616	226885568	14952	PSEN2	0	+
chr1	235154930	235161258	6328	RBM34	0	-
chr1	231626815	231819244	192429	DISC1	0	+
chr1	226993627	227101120	107493	CDC42BPA	0	-
chr1	225921604	225923993	2389	PYCR2	0	-
chr1	226232713	226309254	76541	LIN9	0	-
chr1	230642811	230693981	51170	COG2	0	+
chr1	226897536	226987545	90009	COQ8A	0	+
chr1	230837120	230869316	32196	C1orf198	0	-
chr1	229599194	229625970	26776	TAF5L	0	-
chr1	235329029	235342559	13530	GGPS1	0	+
chr1	235975830	236065109	89279	NID1	0	-
chr1	235367360	235448968	81608	TBCE	0	+
chr1	235464896	235504422	39526	B3GALNT2	0	-
chr1	228106679	228109055	2376	MRPL55	0	-
chr1	225519418	225652716	133298	ENAH	0	-
chr1	231241216	231275268	34052	GNPAT	0	+
chr1	228277178	228284204	7026	OBSCN	0	+
chr1	235550832	235595479	44647	GNG4	0	-
chr1	225423921	225427897	3976	LBR	0	-
chr1	225871092	225877679	6587	TMEM63A	0	-
chr1	230933783	230978796	45013	TTC13	0	-
chr1	229650847	229659126	8279	URB2	0	+
chr1	236236332	236281601	45269	ERO1B	0	-
chr1	226223618	226227054	3436	MIXL1	0	+
chr1	234373701	234384046	10345	COA6	0	+
chr1	236550671	236604504	53833	HEATR1	0	-
chr1	229321515	229340633	19118	CCSAP	0	-
chr1	229304857	229305504	647	SPHAR	0	+
chr1	227563580	227654768	91188	ZNF678	0	+
chr1	231528655	231561229	32574	TSNAX	0	+
chr1	228082660	228099212	16552	ARF1	0	+
chr1	233904933	234324516	419583	SLC35F3	0	+
chr1	225887785	225911382	23597	LEFTY1	0	-
chr1	228203506	228213660	10154	C1orf145	0	-
chr1	235219927	235328196	108269	ARID4B	0	-
chr1	229249636	229251810	2174	TMEM78	0	+
chr1	224175756	224192353	16597	DEGS1	0	+
chr1	224356858	224379452	22594	CNIH4	0	+
chr1	236168701	236208482	39781	GPR137B	0	+
chr1	235746468	235752171	5703	LYST	0	-
chr1	247723099	247724043	944	OR14A2	0	-
chr1	248323630	248324568	938	OR2M7	0	-
chr1	247101290	247104365	3075	ZNF669	0	-
chr1	244851166	244864542	13376	HNRNPU	0	-
chr1	244835616	244843252	7636	COX20	0	+
chr1	244352635	244389091	36456	C1orf100	0	+
chr1	247965233	247966339	1106	OR2AK2	0	+
chr1	247418049	247448817	30768	NLRP3	0	+
chr1	247518432	247575648	57216	GCSAML	0	+
chr1	248839154	248847385	8231	ZNF672	0	+
chr1	246566514	246633957	67443	CNST	0	+
chr1	246945675	247008093	62418	ZNF695	0	-
chr1	245749342	246417409	668067	SMYD3	0	-
chr1	247138145	247172002	33857	ZNF124	0	-
chr1	248857313	248859067	1754	ZNF692	0	-
chr1	247530132	247533839	3707	OR2C3	0	-
chr1	244461411	244640360	178949	C1orf101	0	+
chr1	248906196	248919946	13750	PGBD2	0	+
chr1	245017242	245083860	66618	EFCAB2	0	+
chr1	248098649	248100922	2273	OR2L13	0	+
chr1	245511002	245709431	198429	KIF26B	0	+
chr1	246839098	246931363	92265	AHCTF1	0	-
chr1	248038268	248039206	938	OR2L2	0	+
chr1	247298201	247329245	31044	ZNF496	0	-
chr1	248021948	248022886	938	OR2L5	0	+
chr1	244653103	244705951	52848	DESI2	0	+
chr1	247933769	247934755	986	OR2AJ1	0	+
chr1	248060682	248061620	938	OR2L3	0	+
chr1	197504748	197583220	78472	DENND1B	0	-
chr1	196850241	196918972	68731	CFHR4	0	+
chr1	192575773	192578955	3182	RGS1	0	+
chr1	198639097	198693206	54109	PTPRC	0	+
chr1	197902778	197907367	4589	C1orf53	0	+
chr1	198523341	198540674	17333	ATP6V1G3	0	-
chr1	193059454	193091219	31765	TROVE2	0	+
chr1	197917355	197918766	1411	LHX9	0	+
chr1	198156998	198319522	162524	NEK7	0	+
chr1	190265009	190475984	210975	BRINP3	0	-
chr1	193015759	193029575	13816	UCHL5	0	-
chr1	186373393	186375693	2300	TPR	0	-
chr1	186296279	186306478	10199	PRG4	0	+
chr1	193122180	193253325	131145	CDC73	0	+
chr1	196652045	196701566	49521	CFH	0	+
chr1	197442170	197478455	36285	CRB1	0	+
chr1	197084132	197135144	51012	ASPM	0	-
chr1	196943772	196959226	15454	CFHR2	0	+
chr1	196819781	196832189	12408	CFHR1	0	+
chr1	186171387	186189665	18278	HMCN1	0	+
chr1	186400572	186401455	883	OCLM	0	+
chr1	66533615	66679742	146127	SGIP1	0	+
chr1	68150268	68232280	82012	WLS	0	-
chr1	74369221	74439539	70318	TNNI3K	0	+
chr1	70231548	70252001	20453	SRSF11	0	+
chr1	62236979	62263424	26445	KANK4	0	-
chr1	66924959	66986670	61711	MIER1	0	+
chr1	78649832	78659428	9596	IFI44	0	+
chr1	84164912	84197812	32900	PRKACB	0	+
chr1	71063337	71081011	17674	ZRANB2	0	-
chr1	66837607	66862303	24696	WDR78	0	-
chr1	75786231	75790113	3882	RABGGTB	0	+
chr1	77888662	77935919	47257	NEXN	0	+
chr1	77564888	77683419	118531	ZZZ3	0	-
chr1	77734357	77759689	25332	USP33	0	-
chr1	78303884	78539749	235865	PTGFR	0	+
chr1	65420587	65436007	15420	LEPROT	0	+
chr1	61697509	61725133	27624	TM2D1	0	-
chr1	70354805	70367911	13106	HHLA3	0	+
chr1	65254462	65392588	138126	DNAJC6	0	+
chr1	81306166	81991368	685202	ADGRL2	0	+
chr1	65565546	65626234	60688	LEPR	0	+
chr1	65793181	66373504	580323	PDE4B	0	+
chr1	64214815	64267368	52553	UBE2U	0	+
chr1	68486941	68497082	10141	DEPDC1	0	-
chr1	77283079	77297856	14777	AK5	0	+
chr1	74707105	74733061	25956	CRYZ	0	-
chr1	70852353	71047808	195455	PTGER3	0	-
chr1	84325680	84389957	64277	SAMD13	0	+
chr1	63440773	63523194	82421	ITGB3BP	0	-
chr1	84479259	84483330	4071	RPF1	0	+
chr1	77980184	78013355	33171	DNAJB4	0	+
chr1	61908455	61991779	83324	PATJ	0	+
chr1	62542637	62561634	18997	DOCK7	0	-
chr1	63774043	64181498	407455	ROR1	0	+
chr1	84811602	84866159	54557	LPAR3	0	-
chr1	70261237	70354734	93497	ANKRD13C	0	-
chr1	74198264	74240683	42419	FPGT	0	+
chr1	67412867	67430372	17505	SERBP1	0	-
chr1	74589327	74634855	45528	ERICH3	0	-
chr1	74469878	74512614	42736	LRRC53	0	-
chr1	84408230	84415008	6778	DNASE2B	0	+
chr1	71402944	72100930	697986	NEGR1	0	-
chr1	76074719	76634601	559882	ST6GALNAC3	0	+
chr1	65148203	65232136	83933	AK4	0	+
chr1	67138907	67259167	120260	IL23R	0	+
chr1	77779624	77878421	98797	MIGA1	0	+
chr1	62784135	62865513	81378	ATG4C	0	+
chr1	64745095	64833232	88137	RAVER2	0	+
chr1	63370770	63437177	66407	ALG6	0	+
chr1	77948405	77979092	30687	FUBP1	0	-
chr1	62436297	62443320	7023	USP1	0	+
chr1	74084127	74198155	114028	LRRIQ3	0	-
chr1	75724351	75763679	39328	ACADM	0	+
chr1	68045962	68051631	5669	DIRAS3	0	-
chr1	78889764	78917885	28121	ADGRL4	0	-
chr1	74733247	74764400	31153	TYW3	0	+
chr1	67092165	67231852	139687	C1orf141	0	-
chr1	84649630	84690289	40659	SSX2IP	0	-
chr1	78627985	78630187	2202	IFI44L	0	+
chr1	67307873	67395835	87962	IL12RB2	0	+
chr1	77153536	77219429	65893	PIGK	0	-
chr1	84498329	84506565	8236	GNG5	0	-
chr1	98890245	99005032	114787	PLPPR5	0	-
chr1	95117439	95173878	56439	TMEM56	0	+
chr1	99298864	99309590	10726	PLPPR4	0	+
chr1	94867331	94895052	27721	SLC44A3	0	+
chr1	96721783	96823738	101955	PTBP2	0	+
chr1	94898052	94925801	27749	CNN3	0	-
chr1	98662223	98691577	29354	SNX7	0	+
			0
			0
			0
browser position chr2:17510584-241853886			0
browser hide all			0
track name="ColorByStrandDemo" description="Color by strand demonstration" visibility=2 colorByStrand="255,0,0 0,0,255"			0
chr2	100563258	100571632	8374	PDCL3	0	+
chr2	96837915	96844021	6106	ANKRD23	0	-
chr2	98369937	98398601	28664	CNGA3	0	+
chr2	102104569	102175817	71248	IL1R1	0	+
chr2	101698081	101891987	193906	MAP4K4	0	+
chr2	100398080	100417340	19260	CHST10	0	-
chr2	97669793	97703054	33261	LINC01125	0	+
chr2	101007617	101151384	143767	TBC1D8	0	-
chr2	99284257	99304742	20485	LYG1	0	-
chr2	100007169	100142575	135406	AFF3	0	-
chr2	101002293	101018289	15996	RPL31	0	+
chr2	100982254	100996055	13801	NPAS2	0	+
chr2	99154985	99162711	7726	LIPT1	0	+
chr2	97734406	97739498	5092	ZAP70	0	+
chr2	98619106	98726696	107590	MGAT4A	0	-
chr2	99321534	99336333	14799	TXNDC9	0	-
chr2	102187314	102201582	14268	IL1RL2	0	+
chr2	98236633	98250423	13790	VWA3B	0	+
chr2	99244010	99255282	11272	LYG2	0	-
chr2	97841815	97907246	65431	TMEM131	0	-
chr2	98846731	98936259	89528	KIAA1211L	0	-
chr2	102419445	102423874	4429	IL18RAP	0	+
chr2	98520049	98587608	67559	INPP4A	0	+
chr2	96865667	96870757	5090	SEMA4C	0	-
chr2	98616206	98618515	2309	UNC50	0	+
chr2	97083583	97094839	11256	FAHD2B	0	-
chr2	99169445	99181050	11605	MITD1	0	-
chr2	97113496	97250199	136703	ANKRD36	0	+
chr2	101998995	102028417	29422	IL1R2	0	+
chr2	98602382	98608515	6133	COA5	0	-
chr2	99424781	99438727	13946	REV1	0	-
chr2	102337258	102344951	7693	IL1RL1	0	+
chr2	99141750	99151047	9297	C2orf15	0	+
chr2	99018200	99141419	123219	TSGA10	0	-
chr2	97492663	97589721	97058	ANKRD36B	0	-
chr2	102311529	102396886	85357	IL18R1	0	+
chr2	100283542	100309505	25963	LONRF2	0	-
chr2	101264975	101269315	4340	CNOT11	0	+
chr2	99181186	99195089	13903	MRPL30	0	+
chr2	111119378	111124112	4734	BCL2L11	0	+
chr2	112542036	112547176	5140	POLR1B	0	+
chr2	113215997	113278911	62914	PAX8	0	-
chr2	112019413	112028663	9250	MERTK	0	+
chr2	112832752	112836434	3682	IL1B	0	-
chr2	112181883	112188199	6316	FBLN7	0	+
chr2	113627244	113640938	13694	RABL2A	0	+
chr2	110805319	110995909	190590	ACOXL	0	+
chr2	110563331	110577185	13854	RGPD6	0	-
chr2	113890063	113931369	41306	ACTR3	0	+
chr2	113196280	113201330	5050	PSD4	0	+
chr2	113062520	113065382	2862	IL36RN	0	+
chr2	110211529	110245420	33891	LINC00116	0	-
chr2	110446739	110473041	26302	LIMS4	0	-
chr2	111766271	111856847	90576	ANAPC1	0	-
chr2	113111116	113134013	22897	IL1RN	0	+
chr2	112370092	112434488	64396	RGPD8	0	-
chr2	110670562	110678041	7479	BUB1	0	-
chr2	112647447	112653355	5908	SLC20A1	0	+
chr2	112275594	112340059	64465	ZC3H6	0	+
chr2	112584595	112589275	4680	CHCHD5	0	+
chr2	112055720	112081411	25691	TMEM87B	0	+
chr2	113741884	113756620	14736	SLC35F5	0	-
chr2	112973203	112979280	6077	IL36G	0	+
chr2	112211525	112255111	43586	ZC3H8	0	-
chr2	17754147	17764927	10780	GEN1	0	+
chr2	17539126	17655528	116402	VSNL1	0	+
chr2	18584851	18589536	4685	NT5C1B	0	-
chr2	17741679	17800242	58563	SMC6	0	-
chr2	17510584	17518439	7855	RAD51AP2	0	-
chr2	17879383	17931231	51848	KCNS3	0	+
chr2	183117538	183128457	10919	NUP35	0	+
chr2	188570038	188595059	25021	GULP1	0	+
chr2	187496884	187554492	57608	TFPI	0	-
chr2	187383244	187448252	65008	CALCRL	0	-
chr2	184598366	184939492	341126	ZNF804A	0	+
chr2	188991674	188994308	2634	COL3A1	0	+
chr2	186506713	186509114	2401	ZC3H15	0	+
chr2	186668877	186676283	7406	ITGAV	0	+
chr2	185738895	185833290	94395	FSIP2	0	+
chr2	74455102	74457662	2560	INO80B	0	+
chr2	72916260	72934328	18068	EMX1	0	+
chr2	74198616	74215277	16661	MTHFD2	0	+
chr2	74265232	74328235	63003	SLC4A5	0	-
chr2	74533728	74553961	20233	LOXL3	0	-
chr2	73892982	73903189	10207	ACTG2	0	+
chr2	74377693	74391800	14107	DCTN1	0	-
chr2	72134851	72147862	13011	CYP26B1	0	-
chr2	70450173	70553826	103653	TGFA	0	-
chr2	71466702	71686648	219946	DYSF	0	+
chr2	71331766	71349141	17375	ZNF638	0	+
chr2	69893959	69905218	11259	SNRNP27	0	+
chr2	73829031	73849488	20457	STAMBP	0	+
chr2	70257726	70275666	17940	PCYOX1	0	+
chr2	69457997	69509280	51283	AAK1	0	-
chr2	68774940	68819742	44802	ARHGAP25	0	+
chr2	70673311	70706443	33132	ADD2	0	-
chr2	73729890	73737400	7510	TPRKB	0	-
chr2	74491584	74493311	1727	TTC31	0	+
chr2	74421730	74423990	2260	WDR54	0	+
chr2	72179309	72826019	646710	EXOC6B	0	-
chr2	70297011	70302056	5045	FAM136A	0	-
chr2	71068619	71078641	10022	NAGK	0	+
chr2	71124206	71130214	6008	MCEE	0	-
chr2	72998951	73071725	72774	SFXN5	0	-
chr2	68643589	68658247	14658	PROKR1	0	+
chr2	70963622	70965119	1497	ATP6V1B1	0	+
chr2	69395750	69437628	41878	NFU1	0	-
chr2	70181919	70191002	9083	C2orf42	0	-
chr2	74497582	74502984	5402	LBX2	0	-
chr2	74458472	74460443	1971	WBP1	0	+
chr2	74461069	74465385	4316	MOGS	0	-
chr2	73385869	73573577	187708	ALMS1	0	+
chr2	70978452	70985450	6998	ANKRD53	0	+
chr2	70212317	70248610	36293	TIA1	0	-
chr2	73234308	73244029	9721	CCT7	0	+
chr2	73254690	73284431	29741	FBXO41	0	-
chr2	69075603	69135169	59566	ANTXR1	0	+
chr2	74524028	74526216	2188	DQX1	0	-
chr2	74473790	74483234	9444	CCDC142	0	-
chr2	74530046	74533192	3146	HTRA2	0	+
chr2	69741974	69825781	83807	ANXA4	0	+
chr2	73073382	73112783	39401	RAB11FIP5	0	-
chr2	73773253	73779968	6715	DUSP11	0	-
chr2	69897688	69938259	40571	MXD1	0	+
chr2	71130632	71139425	8793	MPHOSPH10	0	+
chr2	74654311	74674676	20365	SEMA4F	0	+
chr2	74002713	74102176	99463	TET3	0	+
chr2	70281507	70293711	12204	SNRPG	0	-
chr2	70808813	70820547	11734	CLEC4F	0	-
chr2	73290929	73293705	2776	EGR4	0	-
chr2	70939318	70995336	56018	AC007040.11	0	-
chr2	74557892	74640327	82435	M1AP	0	-
chr2	73214567	73221194	6627	SMYD5	0	+
chr2	68945297	68952880	7583	GKN2	0	-
chr2	135638641	135651774	13133	R3HDM1	0	+
chr2	135741734	135754188	12454	UBXN4	0	+
chr2	135924437	135986100	61663	DARS	0	-
chr2	136114349	136116243	1894	CXCR4	0	-
chr2	136765545	137677717	912172	THSD7B	0	+
chr2	174808905	174846415	37510	CHN1	0	-
chr2	178465770	178478499	12729	FKBP7	0	-
chr2	174747817	174787935	40118	CHRNA1	0	-
chr2	175113994	175168382	54388	ATF2	0	-
chr2	179445550	179637326	191776	ZNF385B	0	-
chr2	171687672	171748411	60739	DYNC1I2	0	+
chr2	174395792	174400103	4311	SCRN3	0	+
chr2	175970764	176002263	31499	LNPK	0	-
chr2	170816114	170822116	6002	GAD1	0	+
chr2	173075714	173266783	191069	AC013461.1	0	+
chr2	179151323	179264273	112950	SESTD1	0	-
chr2	181457428	181509805	52377	ITGA4	0	+
chr2	169827458	170084131	256673	UBR3	0	+
chr2	178835756	178884951	49195	CCDC141	0	-
chr2	180980807	180990046	9239	UBE2E3	0	+
chr2	173026626	173036795	10169	RAPGEF4	0	+
chr2	178284927	178395785	110858	OSBPL6	0	+
chr2	182140036	182522577	382541	PDE1A	0	-
chr2	176130022	176132100	2078	HOXD8	0	+
chr2	169811763	169824901	13138	METTL5	0	-
chr2	174572324	174585589	13265	WIPF1	0	-
chr2	172427418	172504534	77116	ITGA6	0	+
chr2	169799279	169812064	12785	SSB	0	+
chr2	171453124	171481167	28043	DCAF17	0	+
chr2	177231714	177263567	31853	NFE2L2	0	-
chr2	178640077	178651516	11439	TTN	0	-
chr2	174082010	174217946	135936	OLA1	0	-
chr2	170993507	171231314	237807	TLK1	0	-
chr2	178495619	178503961	8342	PLEKHA3	0	+
chr2	177216526	177219687	3161	HNRNPA3	0	+
chr2	177420269	177559299	139030	AGPS	0	+
chr2	171339475	171434780	95305	METTL8	0	-
chr2	173354872	173367720	12848	CDCA7	0	+
chr2	172556313	172570812	14499	PDK1	0	+
chr2	172084740	172086854	2114	DLX1	0	+
chr2	178453267	178461274	8007	DFNB59	0	+
chr2	178112455	178129656	17201	RBM45	0	+
chr2	173908530	173964219	55689	SP3	0	-
chr2	177675455	177905174	229719	PDE11A	0	-
chr2	176160891	176173085	12194	HOXD3	0	+
chr2	179945621	180007113	61492	CWC22	0	-
chr2	181985868	182131398	145530	PPP1R1C	0	+
chr2	174358173	174380680	22507	CIR1	0	-
chr2	169735552	169773385	37833	KLHL23	0	+
chr2	178443343	178451059	7716	PRKRA	0	-
chr2	175178067	175181710	3643	ATP5G3	0	-
chr2	176269470	176337679	68209	MTX2	0	+
chr2	171523079	171554607	31528	CYBRD1	0	+
chr2	170180149	170499808	319659	MYO3B	0	+
chr2	172100557	172102900	2343	DLX2	0	-
chr2	176099802	176100760	958	HOXD12	0	+
chr2	53670293	53860160	189867	GPR75-ASB3	0	-
chr2	54973513	55049640	76127	RTN4	0	-
chr2	54115504	54305026	189522	ACYP2	0	+
chr2	54330955	54360507	29552	C2orf73	0	+
chr2	53532672	53765549	232877	ASB3	0	-
chr2	54457261	54629204	171943	SPTBN1	0	+
chr2	200889447	200893378	3931	NIF3L1	0	+
chr2	202912255	202963168	50913	CARF	0	+
chr2	201288356	201309249	20893	ALS2CR12	0	-
chr2	200662907	200677064	14157	AOX1	0	+
chr2	201129866	201163559	33693	CFLAR	0	+
chr2	206176566	206213371	36805	GPR1	0	-
chr2	201257980	201276904	18924	CASP8	0	+
chr2	206765357	206792509	27152	FASTKD2	0	+
chr2	203442078	203495353	53275	RAPH1	0	-
chr2	202819726	202870788	51062	ICA1L	0	-
chr2	201761675	201780951	19276	ALS2	0	-
chr2	206123945	206159425	35480	NDUFS1	0	-
chr2	207612980	207625927	12947	METTL21A	0	-
chr2	208165376	208183024	17648	C2orf80	0	-
chr2	199269508	199458745	189237	SATB2	0	-
chr2	197453493	197474168	20675	COQ10B	0	+
chr2	197494148	197500208	6060	HSPD1	0	-
chr2	204545793	205620162	1074369	PARD3B	0	+
chr2	203380308	203402734	22426	ABI2	0	+
chr2	202207031	202238462	31431	SUMO1	0	-
chr2	200957422	200963258	5836	ORC2	0	-
chr2	199812512	199851143	38631	FTCDNL1	0	-
chr2	200811546	200818818	7272	BZW1	0	+
chr2	203867943	203872812	4869	CTLA4	0	+
chr2	201644875	201698057	53182	MPP4	0	-
chr2	203706524	203734912	28388	CD28	0	+
chr2	202073628	202205203	131575	KIAA2012	0	+
chr2	197515581	197550816	35235	MOB4	0	+
chr2	206594835	206617855	23020	ADAM23	0	+
chr2	200305986	200482263	176277	SPATS2L	0	+
chr2	197418796	197435079	16283	SF3B1	0	-
chr2	208266357	208285800	19443	PIKFYVE	0	+
chr2	201395128	201451500	56372	TRAK2	0	-
chr2	206159607	206162077	2470	EEF1B2	0	+
chr2	200526167	200570142	43975	SGO2	0	+
chr2	200871267	200889303	18036	PPIL3	0	-
chr2	203936780	203961577	24797	ICOS	0	+
chr2	201183195	201229128	45933	CASP10	0	+
chr2	207900041	208025498	125457	PLEKHM3	0	-
chr2	197810258	198146932	336674	PLCL1	0	+
chr2	206738225	206765326	27101	MDH1B	0	-
chr2	208248597	208266074	17477	IDH1	0	-
chr2	201387858	201478113	90255	STRADB	0	+
chr2	207711648	207714824	3176	CCNYL1	0	+
chr2	201017127	201071653	54526	FAM126B	0	-
chr2	207529923	207570321	40398	CREB1	0	+
chr2	206644227	206649011	4784	AC010731.4	0	+
chr2	205683291	205795058	111767	NRP2	0	+
chr2	201790461	201893543	103082	CDK15	0	+
chr2	203167310	203217464	50154	NBEAL1	0	+
chr2	199955603	199964125	8522	MAIP1	0	+
chr2	206062906	206086303	23397	INO80D	0	-
chr2	207081016	207165571	84555	KLF7	0	-
chr2	200488958	200510068	21110	KCTD18	0	-
chr2	203239035	203285732	46697	CYP20A1	0	+
chr2	197644247	197676045	31798	RFTN2	0	-
chr2	200853098	200858166	5068	CLK1	0	-
chr2	197500379	197503382	3003	HSPE1	0	+
chr2	201535004	201619178	84174	ALS2CR11	0	-
chr2	208359714	208494029	134315	PTH2R	0	+
chr2	201071433	201085513	14080	NDUFB3	0	+
chr2	202377434	202567751	190317	BMPR2	0	+
chr2	241264542	241272813	8271	HDLBP	0	-
chr2	238183723	238203708	19985	ILKAP	0	-
chr2	240771129	240786364	15235	KIF1A	0	-
chr2	240605431	240631259	25828	GPR35	0	+
chr2	237973095	238035922	62827	UBE2F	0	+
chr2	241495019	241508362	13343	STK25	0	-
chr2	240575502	240578724	3222	RNPEPL1	0	+
chr2	241676120	241686712	10592	DTYMK	0	-
chr2	241637612	241672628	35016	ATG4B	0	+
chr2	237540865	237553991	13126	MLPH	0	+
chr2	241814017	241815000	983	NEU4	0	+
chr2	241315944	241335210	19266	2024-09-02	0	+
chr2	241106099	241149504	43405	PASK	0	-
chr2	241096140	241102293	6153	MTERF4	0	-
chr2	241149592	241167172	17580	PPP1R7	0	+
chr2	240586739	240599104	12365	CAPN10	0	+
chr2	240525685	240561091	35406	ANKMY1	0	-
chr2	241463336	241466036	2700	FARP2	0	+
chr2	241037336	241050041	12705	SNED1	0	+
chr2	237574738	237590780	16042	RAB17	0	-
chr2	241188509	241196168	7659	ANO7	0	+
chr2	238082101	238091523	9422	SCLY	0	+
chr2	238127395	238128842	1447	ESPNL	0	+
chr2	239892450	240011660	119210	NDUFA10	0	-
chr2	240452811	240466330	13519	GPC1	0	+
chr2	239048168	239400949	352781	HDAC4	0	-
chr2	237386454	237388077	1623	COL6A3	0	-
chr2	238239170	238240024	854	HES6	0	-
chr2	240130826	240136303	5477	COPS9	0	-
chr2	237692333	237749300	56967	LRRFIP1	0	+
chr2	241584427	241617490	33063	THAP4	0	-
chr2	240895643	240896852	1209	C2orf54	0	-
chr2	240691845	240698483	6638	AQP12A	0	+
chr2	241742433	241750277	7844	D2HGDH	0	+
chr2	237859623	237911956	52333	RAMP1	0	+
chr2	238164333	238168875	4542	ERFE	0	+
chr2	237799178	237834437	35259	RBM44	0	+
chr2	240139026	240144562	5536	OTOS	0	-
chr2	238427004	238446617	19613	ASB1	0	+
chr2	241851233	241852886	1653	PDCD1	0	-
chr2	238275863	238290102	14239	PER2	0	-
chr2	241687085	241721805	34720	ING5	0	+
chr2	240906330	240993311	86981	CROCC2	0	+
chr2	144389317	144520006	130689	ZEB2	0	-
chr2	148470377	148514333	43956	MBD5	0	+
chr2	147844517	147930824	86307	ACVR2A	0	+
chr2	148645420	148761809	116389	EPC2	0	+
chr2	144141882	144235737	93855	GTDC1	0	-
chr2	147958301	148020724	62423	ORC4	0	-
chr2	85213623	85302494	88871	TCF7L1	0	+
chr2	85839144	85887549	48405	ST3GAL5	0	-
chr2	85399146	85418432	19286	CAPG	0	-
chr2	84971964	85035125	63161	KCMF1	0	+
chr2	88170353	88186626	16273	THNSL2	0	+
chr2	85694358	85698744	4386	GNLY	0	+
chr2	85595748	85596820	1072	RNF181	0	+
chr2	86143936	86195403	51467	IMMT	0	-
chr2	86785920	86790825	4905	CD8A	0	-
chr2	85354806	85371104	16298	ELMOD3	0	+
chr2	87002559	87021852	19293	PLGLB1	0	-
chr2	86441995	86455143	13148	KDM3A	0	+
chr2	85658290	85668741	10451	SFTPB	0	-
chr2	88123020	88128049	5029	FABP1	0	-
chr2	86026328	86106155	79827	POLR1A	0	-
chr2	85599927	85601758	1831	TMEM150A	0	-
chr2	85610220	85612032	1812	C2orf68	0	-
chr2	86199463	86213738	14275	MRPL35	0	+
chr2	86505668	86721122	215454	RNF103	0	-
chr2	88557854	88595857	38003	EIF2AK3	0	-
chr2	84837790	84881150	43360	TRABD2A	0	-
chr2	88067825	88110854	43029	SMYD1	0	+
chr2	86106224	86123733	17509	PTCD3	0	+
chr2	86216308	86337626	121318	REEP1	0	-
chr2	85349432	85354506	5074	RETSAT	0	-
chr2	85616143	85649253	33110	USP39	0	+
chr2	85577593	85582031	4438	VAMP8	0	+
chr2	84517819	84819589	301770	DNAH6	0	+
chr2	86504528	86563374	58846	CHMP3	0	-
chr2	85324385	85327985	3600	TGOLN2	0	-
chr2	86917615	87013981	96366	RGPD1	0	+
chr2	85418931	85437027	18096	SH2D6	0	+
chr2	85539642	85543608	3966	MAT2A	0	+
chr2	128179786	128189947	10161	UGGT1	0	+
chr2	75493151	75561298	68147	EVA1A	0	-
chr2	131118891	131147797	28906	PLEKHB2	0	+
chr2	110123336	110204992	81656	NPHP1	0	-
chr2	134947730	134954838	7108	CCNT2	0	+
chr2	134964491	135047445	82954	MAP3K19	0	-
chr2	143091362	143238352	146990	ARHGAP15	0	+
chr2	151838834	151973928	135094	CACNB4	0	-
chr2	47403130	47513234	110104	MSH2	0	+
chr2	63840954	63856433	15479	UGP2	0	+
chr2	50916848	51032101	115253	NRXN1	0	-
chr2	119960824	119977083	16259	PTPN4	0	+
chr2	61522626	61534512	11886	XPO1	0	-
chr2	68180947	68251148	70201	PPP3R1	0	-
chr2	121460015	121505093	45078	CLASP1	0	-
chr2	66435558	66572454	136896	MEIS1	0	+
chr2	126898915	126902095	3180	AC114783.1	0	+
chr2	120252805	120293665	40860	RALB	0	+
chr2	127419693	127423119	3426	PROC	0	+
chr2	127559691	127637728	78037	MYO7B	0	+
chr2	80303269	80304440	1171	LRRTM1	0	-
chr2	148947297	148962079	14782	KIF5C	0	+
chr2	55519690	55545079	25389	CFAP36	0	+
chr2	105357712	105399667	41955	FHL2	0	-
chr2	96497646	96508109	10463	NEURL3	0	-
chr2	55232678	55235755	3077	RPS27A	0	+
chr2	108534456	108673029	138573	LIMS1	0	+
chr2	105816558	105893176	76618	NCK2	0	+
chr2	55288178	55328425	40247	CCDC88A	0	-
chr2	142885395	142964752	79357	KYNU	0	+
chr2	48529925	48679603	149678	STON1	0	+
chr2	120792409	120992653	200244	GLI2	0	+
chr2	64453969	64456465	2496	LGALSL	0	+
chr2	58161623	58241325	79702	FANCL	0	-
chr2	133121969	133517513	395544	NCKAP5	0	-
chr2	151485336	151734487	249151	NEB	0	-
chr2	130342910	130346364	3454	IMP4	0	+
chr2	152676399	152717373	40974	PRPF40A	0	-
chr2	119366977	119372407	5430	DBI	0	+
chr2	119223831	119265652	41821	STEAP3	0	+
chr2	48314637	48373328	58691	FOXN2	0	+
chr2	48720040	48755569	35529	LHCGR	0	-
chr2	154409011	154450793	41782	GALNT13	0	+
chr2	44318763	44361546	42783	PREPL	0	-
chr2	96253800	96260595	6795	TMEM127	0	-
chr2	61065933	61124280	58347	KIAA1841	0	+
chr2	75696252	75710941	14689	GCFC2	0	-
chr2	61145130	61163142	18012	C2orf74	0	+
chr2	115064672	115739829	675157	DPP10	0	+
chr2	63588973	63607091	18118	MDH1	0	+
chr2	47160637	47176511	15874	CALM2	0	-
chr2	108293679	108308693	15014	SULT1C2	0	+
chr2	121727347	121730943	3596	NIFK	0	-
chr2	109901542	109906454	4912	LIMS3	0	+
chr2	75646794	75690759	43965	MRPL19	0	+
chr2	109565830	109614093	48263	2024-09-10	0	-
chr2	48669797	48733148	63351	GTF2A1L	0	+
chr2	62135845	62146926	11081	COMMD1	0	+
chr2	68134090	68157482	23392	WDR92	0	-
chr2	95851166	95991793	140627	ANKRD36C	0	-
chr2	106843874	106886013	42139	ST6GAL2	0	-
chr2	95148303	95159337	11034	ZNF514	0	-
chr2	95165817	95182171	16354	ZNF2	0	+
chr2	109794685	109803539	8854	RGPD5	0	+
chr2	119615624	119662251	46627	CFAP221	0	+
chr2	119679191	119681195	2004	TMEM177	0	+
chr2	47789322	47809185	19863	FBXO11	0	-
chr2	62955615	62993976	38361	EHBP1	0	+
chr2	130756291	130762613	6322	AMER3	0	+
chr2	149367701	149449090	81389	LYPD6	0	+
chr2	55866907	55917780	50873	EFEMP1	0	-
chr2	106063294	106078155	14861	C2orf40	0	+
chr2	54330955	54360507	29552	C2orf73	0	+
chr2	110085023	110116022	30999	MALL	0	-
chr2	127649939	127651755	1816	GPR17	0	+
chr2	127048027	127107288	59261	BIN1	0	-
chr2	131527880	131533666	5786	CCDC74A	0	+
chr2	119429901	119437599	7698	TMEM37	0	+
chr2	61177418	61187551	10133	AHSA2	0	+
chr2	95207711	95259144	51433	AC092835.2	0	+
chr2	64551475	64592035	40560	AFTPH	0	+
chr2	119461983	119525301	63318	SCTR	0	-
chr2	130917431	131047251	129820	ARHGEF4	0	+
chr2	127186410	127220078	33668	CYP27C1	0	-
chr2	130570886	130577341	6455	TISP43	0	+
chr2	130729070	130730336	1266	GPR148	0	+
chr2	68042656	68063025	20369	C1D	0	-
chr2	140231772	140358068	126296	LRP1B	0	-
chr2	151409886	151475388	65502	RIF1	0	+
chr2	130154277	130172492	18215	SMPD4	0	-
chr2	55263648	55267787	4139	MTIF2	0	-
chr2	102736908	102797900	60992	TMEM182	0	+
chr2	63121402	63477934	356532	WDPCP	0	-
chr2	150474875	150487729	12854	RND3	0	-
chr2	76748558	77522368	773810	LRRTM4	0	-
chr2	44201186	44218537	17351	PPM1B	0	+
chr2	65313703	65334773	21070	SPRED2	0	-
chr2	130141017	130145033	4016	CCDC74B	0	-
chr2	127726652	127811187	84535	WDR33	0	-
chr2	134120182	134454621	334439	MGAT5	0	+
chr2	96325331	96327196	1865	ITPRIPL1	0	+
chr2	95402723	95413096	10373	FAHD2A	0	+
chr2	149038718	149215256	176538	LYPD6B	0	+
chr2	44303806	44320798	16992	SLC3A1	0	+
chr2	108449231	108470062	20831	GCC2	0	+
chr2	55027207	55112621	85414	RTN4	0	-
chr2	127505040	127526886	21846	IWS1	0	-
chr2	54115403	54143314	27911	ACYP2	0	+
chr2	65087871	65130104	42233	RAB1A	0	-
chr2	96537345	96552634	15289	ARID5A	0	+
chr2	128010351	128027313	16962	SAP130	0	-
chr2	47784181	47798733	14552	MSH6	0	+
chr2	127638428	127675286	36858	LIMS2	0	-
chr2	117915478	118014133	98655	CCDC93	0	-
chr2	79185231	80648779	1463548	CTNNA2	0	+
chr2	57907651	58159867	252216	VRK2	0	+
chr2	130074030	130129222	55192	POTEF	0	-
chr2	79085030	79086847	1817	REG1B	0	-
chr2	61009848	61017193	7345	PUS10	0	-
chr2	96364480	96373583	9103	NCAPH	0	+
chr2	46905466	46914118	8652	MCFD2	0	-
chr2	106093508	106194299	100791	UXS1	0	-
chr2	96021946	96035974	14028	GPAT2	0	-
chr2	121737103	121765218	28115	TSN	0	+
chr2	134838618	134902034	63416	ACMSD	0	+
chr2	96612232	96638324	26092	KANSL3	0	-
chr2	46615018	46617037	2019	PIGF	0	-
chr2	119302225	119366742	64517	C2orf76	0	-
chr2	117822147	117828965	6818	DDX18	0	+
chr2	47345158	47386900	41742	EPCAM	0	+
chr2	130370089	130374866	4777	PTPN18	0	+
chr2	55175649	55232158	56509	CLHC1	0	-
chr2	127298730	127388465	89735	MAP3K2	0	-
chr2	46543400	46576656	33256	RHOQ	0	+
chr2	96193076	96208825	15749	STARD7	0	-
chr2	79025686	79028505	2819	REG3G	0	+
chr2	47086991	47151295	64304	C2orf61	0	-
chr2	65056465	65087004	30539	CEP68	0	+
chr2	118942290	118970339	28049	MARCO	0	+
chr2	95274453	95291306	16853	PROM2	0	+
chr2	53532672	53765549	232877	ASB3	0	-
chr2	130539095	130549883	10788	AC013269.5	0	-
chr2	61187463	61241614	54151	USP34	0	-
chr2	149569672	149587778	18106	MMADHC	0	-
chr2	62215518	62224549	9031	B3GNT2	0	+
chr2	135052299	135059066	6767	RAB3GAP1	0	+
chr2	120013119	120104399	91280	EPB41L5	0	+
chr2	44361964	44772592	410628	CAMKMT	0	+
chr2	127847841	127857949	10108	POLR2D	0	-
chr2	137964020	138014253	50233	HNMT	0	+
chr2	45651345	45843034	191689	PRKCE	0	+
chr2	61017730	61019080	1350	PEX13	0	+
chr2	79157003	79159753	2750	REG3A	0	-
chr2	46511867	46542557	30690	ATP6V1E2	0	-
chr2	108791716	108846780	55064	CCDC138	0	+
chr2	60451781	60550914	99133	BCL11A	0	-
chr2	53670293	53860160	189867	GPR75	0	-
chr2	63892901	63975602	82701	VPS54	0	-
chr2	132416574	132646559	229985	GPR39	0	+
chr2	96642837	96704885	62048	FER1L5	0	+
chr2	131047876	131093428	45552	FAM168B	0	-
chr2	46296608	46361090	64482	EPAS1	0	+
chr2	75051036	75199057	148021	TACR1	0	-
chr2	105264414	105330034	65620	TGFBRAP1	0	-
chr2	54457261	54629204	171943	SPTBN1	0	+
chr2	129979664	129982738	3074	RAB6C	0	+
chr2	46916157	47074048	157891	TTC7A	0	+
chr2	151260985	151261778	793	RBM43	0	-
chr2	152619578	152649823	30245	FMNL2	0	+
chr2	151803103	151828468	25365	ARL5A	0	-
chr2	107986523	108010861	24338	SLC5A7	0	+
chr2	130338496	130342324	3828	CCDC115	0	-
chr2	127288673	127290275	1602	ERCC3	0	-
chr2	60781975	60802085	20110	PAPOLG	0	+
chr2	151282039	151289894	7855	NMI	0	-
chr2	68315921	68319887	3966	CNRIP1	0	-
chr2	48441129	48454728	13599	PPP1R21	0	+
chr2	108894471	108989269	94798	EDAR	0	-
			0
			0
browser position chr3:23917131-187737944			0
browser hide all			0
track name="chr3" description="chr3n" visibility=2 colorByStrand="255,0,0 0,0,255"			0
chr3	25719276	25783381	64105	NGLY1	0	-
chr3	23917131	23920820	3689	RPL15	0	+
chr3	24152410	24494962	342552	THRB	0	-
chr3	25783073	25791680	8607	OXSM	0	+
chr3	25615473	25664907	49434	TOP2B	0	-
chr3	25174332	25596455	422123	RARB	0	+
chr3	62398350	62875338	476988	CADPS	0	-
chr3	58637142	58657766	20624	FAM3D	0	-
chr3	62319043	62336213	17170	C3orf14	0	+
chr3	58913570	59049991	136421	C3orf67	0	-
chr3	63652698	63679020	26322	SNTN	0	+
chr3	62369681	62374324	4643	FEZF2	0	-
chr3	63443333	63616920	173587	SYNPR	0	+
chr3	61561911	62293329	731418	PTPRG	0	+
chr3	187120948	187139484	18536	RPL39L	0	-
chr3	183272020	183428101	156081	MCF2L2	0	-
chr3	186048252	186108675	60423	ETV5	0	-
chr3	184314502	184335353	20851	EIF4G1	0	+
chr3	185285393	185291749	6356	MAP3K13	0	+
chr3	186789903	186791850	1947	RFC4	0	-
chr3	184174855	184179122	4267	AP2M1	0	+
chr3	184242469	184249520	7051	ALG3	0	-
chr3	183833768	183884727	50959	PARL	0	-
chr3	186635969	186651276	15307	FETUB	0	+
chr3	184812171	185052612	240441	VPS8	0	+
chr3	182898607	182914096	15489	ATP11B	0	+
chr3	183635619	183650538	14919	KLHL24	0	+
chr3	186930534	187074204	143670	ST6GAL1	0	+
chr3	184135365	184137379	2014	EIF2B5	0	+
chr3	185490997	185498987	7990	TMEM41A	0	-
chr3	183265302	183271041	5739	B3GNT5	0	+
chr3	185613355	185626307	12952	SENP2	0	+
chr3	185917328	185922107	4779	TRA2B	0	-
chr3	184100373	184106693	6320	HTR3E	0	+
chr3	182945034	182985953	40919	DCUN1D1	0	-
chr3	183020170	183099550	79380	MCCC1	0	-
chr3	187234084	187291977	57893	MASP1	0	-
chr3	184305847	184307902	2055	PSMD2	0	+
chr3	184335926	184345033	9107	FAM131A	0	+
chr3	184372269	184378140	5871	THPO	0	-
chr3	185508557	185517081	8524	LIPH	0	-
chr3	186783577	186789897	6320	EIF4A2	0	+
chr3	187731780	187737944	6164	BCL6	0	-
chr3	184346188	184361602	15414	CLCN2	0	-
chr3	183123925	183162015	38090	LAMP3	0	-
chr3	184380207	184389829	9622	CHRD	0	+
chr3	184363361	184368591	5230	POLR2H	0	+
chr3	183983753	184017863	34110	ABCC5	0	-
chr3	183775991	183793486	17495	YEATS2	0	+
chr3	186558417	186564345	5928	TBCCD1	0	-
chr3	184156775	184166509	9734	DVL3	0	+
chr3	184276604	184291930	15326	ECE2	0	+
chr3	186267685	186280714	13029	DGKG	0	-
chr3	185643975	185825012	181037	IGF2BP2	0	-
chr3	185247945	185254031	6086	EHHADH	0	-
chr3	183817062	183825594	8532	MAP6D1	0	-
chr3	186613066	186621300	8234	AHSG	0	+
chr3	184233416	184242283	8867	VWA5B2	0	+
chr3	186567403	186585800	18397	DNAJB11	0	+
chr3	184186174	184194005	7831	ABCF3	0	+
chr3	186538441	186546702	8261	CRYGS	0	-
chr3	149968118	149970904	2786	PFN2	0	-
chr3	149162417	149179621	17204	CP	0	-
chr3	148991568	148996892	5324	GYG1	0	+
chr3	160366055	160399223	33168	IFT80	0	-
chr3	150742488	150763431	20943	SIAH2	0	-
chr3	150698818	150703971	5153	ERICH6	0	-
chr3	158571163	158605192	34029	MLF1	0	+
chr3	156681166	156706750	25584	TIPARP	0	+
chr3	157470502	157533614	63112	VEPH1	0	-
chr3	160399650	160411964	12314	SMC4	0	+
chr3	150926567	150972999	46432	CLRN1	0	-
chr3	158110402	158354908	244506	RSRC1	0	+
chr3	156291908	156536747	244839	KCNAB1	0	+
chr3	152300194	152459327	159133	MBNL1	0	+
chr3	151190916	151337062	146146	MED12L	0	+
chr3	154277635	154319284	41649	DHX36	0	-
chr3	154121440	154257825	136385	ARHGEF26	0	+
chr3	158732357	158804371	72014	MFSD1	0	+
chr3	156543141	156554845	11704	SSR3	0	-
chr3	149034923	149050240	15317	HLTF	0	-
chr3	158099885	158105718	5833	SHOX2	0	-
chr3	155375580	155676416	300836	PLCH1	0	-
chr3	149657244	149658041	797	WWTR1	0	-
chr3	149321277	149333482	12205	TM4SF18	0	-
chr3	151197832	151203192	5360	GPR171	0	-
chr3	160438651	160449725	11074	TRIM59	0	-
chr3	150544292	150546501	2209	SERP1	0	-
chr3	156826359	156925256	98897	LEKR1	0	+
chr3	150602875	150627831	24956	SELENOT	0	+
chr3	155083944	155116708	32764	MME	0	+
chr3	159988954	159996019	7065	IL12A	0	+
chr3	150546794	150584242	37448	EIF2A	0	+
chr3	151214030	151278369	64339	P2RY14	0	-
chr3	160504958	160521796	16838	KPNA4	0	-
chr3	158644597	158692569	47972	GFM1	0	+
chr3	149474699	149487687	12988	TM4SF4	0	+
chr3	155827958	155853491	25533	SLC33A1	0	-
chr3	155762617	155806351	43734	C3orf33	0	-
chr3	159852939	159897349	44410	SCHIP1	0	+
chr3	157146508	157160760	14252	CCNL1	0	-
chr3	157543390	157677749	134359	PQLC2L	0	+
chr3	158645822	158669593	23771	LXN	0	-
chr3	150410969	150458861	47892	TSC22D2	0	+
chr3	149129638	149172361	42723	HPS3	0	+
chr3	151814073	151824860	10787	AADAC	0	+
chr3	158704651	158732442	27791	RARRES1	0	-
chr3	159069328	159263747	194419	IQCJ	0	+
chr3	149369023	149375712	6689	TM4SF1	0	-
chr3	151425384	151443150	17766	IGSF10	0	-
			0
			0
			0
browser position chr4:6026199-141329698			0
browser hide all			0
track name="chr4" description="chr4" visibility=2 colorByStrand="255,0,0 0,0,255"			0
chr4	8182075	8216174	34099	SH3TC1	0	+
chr4	8366961	8428486	61525	ACOX3	0	-
chr4	9272364	9272914	550	USP17L23	0	+
chr4	10531413	10656561	125148	CLNK	0	-
chr4	6026199	6200555	174356	JAKMIP1	0	-
chr4	7758714	7872313	113599	AFAP1	0	-
chr4	6289075	6300917	11842	WFS1	0	+
chr4	6999183	7010777	11594	TBC1D14	0	+
chr4	6640091	6642729	2638	MRFAP1	0	+
chr4	9339403	9340995	1592	USP17L5	0	+
chr4	6575189	6621354	46165	MAN2B2	0	+
chr4	9325165	9326757	1592	USP17L24	0	+
chr4	7043535	7055314	11779	TADA2B	0	+
chr4	9170409	9176730	6321	FAM90A26	0	+
chr4	10088287	10116339	28052	WDR1	0	-
chr4	6323056	6472446	149390	PPP2R2C	0	-
chr4	7192538	7742827	550289	SORCS2	0	+
chr4	8440962	8449877	8915	TRMT44	0	+
chr4	9215405	9216997	1592	USP17L11	0	+
chr4	9980592	10054936	74344	SLC2A9	0	-
chr4	9262872	9264464	1592	USP17L21	0	+
chr4	7966359	8158783	192424	ABLIM2	0	-
chr4	9344148	9345740	1592	USP17L27	0	+
chr4	9267619	9269211	1592	USP17L22	0	+
chr4	9334658	9336250	1592	USP17L26	0	+
chr4	8592660	8619751	27091	CPZ	0	+
chr4	9258124	9259716	1592	USP17L20	0	+
chr4	9224896	9226488	1592	USP17L13	0	+
chr4	9329911	9331503	1592	USP17L25	0	+
chr4	9363129	9364721	1592	USP17L30	0	+
chr4	9248630	9250222	1592	USP17L18	0	+
chr4	9243879	9245471	1592	USP17L17	0	+
chr4	9234385	9235974	1589	USP17L15	0	+
chr4	9348893	9350485	1592	USP17L28	0	+
chr4	9253378	9254970	1592	USP17L19	0	+
chr4	9353638	9355230	1592	USP17L29	0	+
chr4	9210657	9212249	1592	USP17L10	0	+
chr4	10446102	10457405	11303	ZNF518B	0	-
chr4	6782642	6824684	42042	KIAA0232	0	+
chr4	54243575	54263762	20187	PDGFRA	0	+
chr4	55463698	55546546	82848	CLOCK	0	-
chr4	56977742	57031158	53416	POLR2B	0	+
chr4	56435741	56461361	25620	PAICS	0	+
chr4	55346412	55370310	23898	SRD5A3	0	+
chr4	55948871	55960925	12054	CEP135	0	+
chr4	53352598	53366066	13468	SCFD2	0	-
chr4	56348928	56387500	38572	AASDH	0	-
chr4	53573704	53652513	78809	LNX1	0	-
chr4	56647998	56656516	8518	HOPX	0	-
chr4	55395957	55425657	29700	TMEM165	0	+
chr4	54009979	54064298	54319	CHIC2	0	-
chr4	53377671	53428221	50550	FIP1L1	0	+
chr4	56316663	56327703	11040	KIAA1211	0	+
chr4	55853675	55905034	51359	EXOC1	0	+
chr4	55595234	55636259	41025	NMU	0	-
chr4	52743517	52751399	7882	ERVMER34	0	-
chr4	56474134	56491565	17431	SRP72	0	+
chr4	54657918	54739011	81093	KIT	0	+
chr4	54100173	54102227	2054	GSX2	0	+
chr4	57032038	57110385	78347	IGFBP7	0	-
chr4	56809872	56821694	11822	SPINK2	0	-
chr4	140400512	140427610	27098	CLGN	0	-
chr4	140376421	140381126	4705	SCOC	0	+
chr4	139716753	140154184	437431	MAML3	0	-
chr4	140442262	140498353	56091	MGAT4D	0	-
chr4	140911144	140997036	85892	RNF150	0	-
chr4	139533231	139606699	73468	SETD7	0	-
chr4	140524436	140540271	15835	ELMOD2	0	+
chr4	141220930	141229698	8768	ZNF330	0	+
chr4	139665768	139704253	38485	MGST2	0	+
chr4	17487105	17512087	24982	QDPR	0	-
chr4	26272607	26424426	151819	RBPJ	0	+
chr4	13459863	13474322	14459	RAB28	0	-
chr4	20700458	20713461	13003	PACRGL	0	+
chr4	15969092	15985790	16698	PROM1	0	-
chr4	25656469	25666231	9762	SLC34A2	0	+
chr4	25757534	25767772	10238	SEL1L3	0	-
chr4	15636590	15644678	8088	FBXL5	0	-
chr4	13569506	13581048	11542	BOD1L1	0	-
chr4	15681757	15687050	5293	FAM200B	0	+
chr4	20729206	21948745	1219539	KCNIP4	0	-
chr4	15715328	15738313	22985	BST1	0	+
chr4	15469903	15481290	11387	CC2D2A	0	+
chr4	16585972	16898660	312688	LDB2	0	-
chr4	15003936	15070151	66215	CPEB2	0	+
chr4	26576437	26620667	44230	TBC1D19	0	+
chr4	20254920	20486215	231295	SLIT2	0	+
chr4	30724527	31142954	418427	PCDH7	0	+
chr4	15816596	15840490	23894	CD38	0	+
chr4	25377320	25388854	11534	ANAPC4	0	+
chr4	22420038	22515997	95959	ADGRA3	0	-
chr4	17880595	18020734	140139	LCORL	0	-
chr4	11399758	11429564	29806	HS3ST1	0	-
chr4	25333261	25370026	36765	ZCCHC4	0	+
chr4	15339818	15442362	102544	C1QTNF7	0	+
chr4	25158945	25160398	1453	SEPSECS	0	-
chr4	27008473	27019600	11127	STIM2	0	+
chr4	25914204	25929812	15608	SMIM20	0	+
chr4	17823699	17837161	13462	NCAPG	0	+
chr4	24807665	24912894	105229	CCDC149	0	-
chr4	23882679	23890035	7356	PPARGC1A	0	-
chr4	24789912	24799683	9771	SOD3	0	+
chr4	17583602	17606884	23282	LAP3	0	+
chr4	24999767	25030665	30898	LGI2	0	-
chr4	88467856	88506022	38166	HERC5	0	+
chr4	88261871	88284578	22707	PPM1K	0	-
chr4	94451942	94456164	4222	PDLIM5	0	+
chr4	95051679	95154817	103138	BMPR1B	0	+
chr4	97184093	97972354	788261	STPG2	0	-
chr4	88523810	88649847	126037	HERC3	0	+
chr4	89879532	89954629	75097	MMRN1	0	+
chr4	88695915	88698235	2320	NAP1L5	0	-
chr4	89726258	89836213	109955	SNCA	0	-
chr4	90649511	90911313	261802	CCSER1	0	+
chr4	88727429	89057160	329731	FAM13A	0	-
chr4	98379159	98396909	17750	RAP1GDS1	0	+
chr4	88379064	88390878	11814	HERC6	0	+
chr4	95840019	95841474	1455	PDHA2	0	+
chr4	92303622	93774556	1470934	GRID2	0	+
chr4	95216043	95549206	333163	UNC5C	0	-
chr4	88131844	88158671	26827	ABCG2	0	-
chr4	98472210	98657692	185482	TSPAN5	0	-
chr4	88056066	88075705	19639	PKD2	0	+
chr4	89111500	89114899	3399	TIGD2	0	+
chr4	88521573	88521789	216	PIGY	0	-
chr4	94208047	94291292	83245	SMARCAD1	0	+
			0
			0
browser position chr5:19473048-180960661			0
browser hide all			0
track name="chr5" description="chr5" visibility=2 colorByStrand="255,0,0 0,0,255"			0
chr5	41925301	41941568	16267	FBXO4	0	+
chr5	41730841	41794583	63742	OXCT1	0	-
chr5	32689070	32783028	93958	NPR3	0	+
chr5	36608178	36629588	21410	SLC1A3	0	+
chr5	34839164	34899456	60292	TTC23L	0	+
chr5	34656432	34807857	151425	RAI14	0	+
chr5	39393258	39462300	69042	DAB2	0	-
chr5	35856891	35875722	18831	IL7R	0	+
chr5	33527181	33891941	364760	ADAMTS12	0	-
chr5	33440739	33453346	12607	TARS	0	+
chr5	34998250	35047935	49685	AGXT2	0	-
chr5	34019453	34043213	23760	C1QTNF3	0	-
chr5	40832103	40835212	3109	RPL37	0	-
chr5	37379285	37697907	318622	WDR70	0	+
chr5	35617844	35791056	173212	SPEF2	0	+
chr5	38845858	38886657	40799	OSMR	0	+
chr5	35084509	35195242	110733	PRLR	0	-
chr5	36194988	36207263	12275	NADK2	0	-
chr5	38448256	38464051	15795	EGFLAM	0	+
chr5	35955381	35991433	36052	UGT3A1	0	-
chr5	37815651	37839686	24035	GDNF	0	-
chr5	32531633	32601323	69690	SUB1	0	+
chr5	40568105	40755948	187843	TTC33	0	-
chr5	32229608	32312969	83361	MTMR12	0	-
chr5	33947268	33984237	36969	SLC45A2	0	-
chr5	39202894	39219563	16669	FYB	0	-
chr5	36152122	36182057	29935	SKP2	0	+
chr5	38981898	39074389	92491	RICTOR	0	-
chr5	31532295	31535893	3598	C5orf22	0	+
chr5	31712039	31799289	87250	PDZD2	0	+
chr5	37106978	37213622	106644	C5orf42	0	-
chr5	35904602	35938635	34033	CAPSL	0	-
chr5	31493209	31526420	33211	DROSHA	0	-
chr5	41203138	41213595	10457	C6	0	-
chr5	33988684	34008104	19420	AMACR	0	-
chr5	37058903	37063978	5075	NIPBL	0	+
chr5	40998021	41058224	60203	MROH2B	0	-
chr5	36265463	36302114	36651	RANBP3L	0	-
chr5	34908172	34918989	10817	RAD1	0	-
chr5	36049317	36067284	17967	UGT3A2	0	-
chr5	37288137	37371181	83044	NUP155	0	-
chr5	31193750	31318346	124596	CDH6	0	+
chr5	96742221	96747399	5178	CAST	0	+
chr5	93620883	94074720	453837	FAM172A	0	-
chr5	95767755	95793246	25491	RHOBTB3	0	+
chr5	95816410	95822711	6301	GLRX	0	-
chr5	96797247	96807922	10675	ERAP1	0	-
chr5	94152966	94618571	465605	KIAA0825	0	-
chr5	97166746	97183222	16476	RIOK2	0	-
chr5	95541855	95554944	13089	TTC37	0	-
chr5	96889217	96896862	7645	ERAP2	0	+
chr5	94942385	95081646	139261	MCTP1	0	-
chr5	95646754	95656190	9436	RFESD	0	+
chr5	95555167	95557057	1890	ARSK	0	+
chr5	97107484	97142753	35269	LIX1	0	-
chr5	96423383	96434143	10760	PCSK1	0	-
chr5	94618687	94630704	12017	SLF1	0	+
chr5	95898764	95961848	63084	ELL2	0	-
chr5	95428679	95450454	21775	FAM81B	0	+
chr5	93733220	93741637	8417	POU5F2	0	-
chr5	134606949	134613110	6161	SAR1B	0	-
chr5	131641714	131796950	155236	FNIP1	0	-
chr5	132542066	132556838	14772	IL5	0	-
chr5	131953898	132011890	57992	ACSL6	0	-
chr5	134200988	134225554	24566	PPP2CA	0	-
chr5	132261449	132271336	9887	PDLIM4	0	+
chr5	132485667	132490777	5110	IRF1	0	-
chr5	135834676	135872747	38071	SLC25A48	0	+
chr5	135028553	135034634	6081	PITX1	0	-
chr5	134142216	134146303	4087	TCF7	0	+
chr5	132210441	132277855	67414	P4HA2	0	-
chr5	132891817	132963618	71801	AFF4	0	-
chr5	134526637	134562280	35643	JADE2	0	+
chr5	132763824	132807241	43417	2024-09-08	0	-
chr5	131425891	131796983	371092	CTC	0	-
chr5	132410636	132476044	65408	C5orf56	0	+
chr5	132866646	132867683	1037	UQCRQ	0	+
chr5	135950872	135954982	4110	LECT2	0	-
chr5	134846154	134855488	9334	C5orf24	0	+
chr5	134874376	134888062	13686	TXNDC15	0	+
chr5	134298432	134304422	5990	CDKL3	0	-
chr5	136132847	136154144	21297	SMAD5	0	+
chr5	131508105	131533006	24901	RAPGEF6	0	-
chr5	132996996	133026549	29553	ZCCHC10	0	-
chr5	133316597	133583641	267044	FSTL4	0	-
chr5	132825169	132830659	5490	SHROOM1	0	-
chr5	132695630	132737572	41942	KIF3A	0	-
chr5	134160996	134174765	13769	SKP1	0	-
chr5	135334856	135399229	64373	H2AFY	0	-
chr5	134905120	134969660	64540	PCBD2	0	+
chr5	132747445	132754164	6719	CCNI2	0	+
chr5	134738583	134751377	12794	CAMLG	0	+
chr5	134167170	134226071	58901	CTD	0	-
chr5	133971915	134004742	32827	VDAC1	0	-
chr5	136047418	136055392	7974	TGFBI	0	+
chr5	132591277	132593527	2250	RAD50	0	+
chr5	131162478	131162627	149	HINT1	0	-
chr5	131385606	131398446	12840	CDC42SE2	0	+
chr5	131807123	131879020	71897	MEIKIN	0	-
chr5	136191468	136193134	1666	AC009014.3	0	-
chr5	134371604	134390573	18969	UBE2B	0	+
chr5	134679711	134692891	13180	SEC24A	0	+
chr5	132370276	132387151	16875	SLC22A5	0	+
chr5	134758781	134831138	72357	DDX46	0	+
chr5	135570679	135579064	8385	CXCL14	0	-
chr5	132861181	132866637	5456	GDF9	0	-
chr5	93620883	94074720	453837	FAM172A	0	-
chr5	93733220	93741637	8417	POU5F2	0	-
chr5	21750673	22853341	1102668	CDH12	0	-
chr5	19473048	20575873	1102825	CDH18	0	-
chr5	23507155	23510027	2872	PRDM9	0	+
chr5	26915755	27121150	205395	CDH9	0	-
chr5	103120149	103133513	13364	PPIP5K2	0	+
chr5	102864537	102867388	2851	PAM	0	+
chr5	102371945	102498979	127034	SLCO6A1	0	-
chr5	103259036	103277228	18192	C5orf30	0	+
chr5	107859035	108381410	522375	FBXL17	0	-
chr5	98863408	98870790	7382	CHD1	0	-
chr5	107381238	107670627	289389	EFNA5	0	-
chr5	108747822	109196841	449019	FER	0	+
chr5	98773635	98794055	20420	RGMB	0	+
chr5	109334709	109409994	75285	PJA2	0	-
chr5	103550508	103562789	12281	NUDT12	0	-
chr5	100885311	100903214	17903	ST8SIA4	0	-
chr5	173323310	173326797	3487	STC2	0	-
chr5	180792662	180808758	16096	MGAT1	0	-
chr5	177505051	177509826	4775	DOK3	0	-
chr5	178150531	178153579	3048	NHP2	0	-
chr5	177334309	177351659	17350	LMAN2	0	-
chr5	176352689	176361787	9098	KIAA1191	0	-
chr5	174045744	174243501	197757	HMP19	0	+
chr5	177403204	177432257	29053	GRK6	0	+
chr5	171785886	171790949	5063	SMIM23	0	+
chr5	168529116	168530634	1518	FBLL1	0	+
chr5	172983816	173034892	51076	ATP6V0E1	0	+
chr5	178860687	178882854	22167	ZNF354B	0	+
chr5	180318809	180331648	12839	GFPT2	0	-
chr5	173057394	173086569	29175	CREBRF	0	+
chr5	178204533	178211155	6622	HNRNPAB	0	+
chr5	177538006	177553766	15760	FAM193B	0	-
chr5	177379235	177386290	7055	SLC34A1	0	+
chr5	172905217	172924080	18863	ERGIC1	0	+
chr5	171910672	171977756	67084	FBXW11	0	-
chr5	176368947	176388638	19691	ARL10	0	+
chr5	179698944	179709036	10092	CANX	0	+
chr5	177022696	177080554	57858	ZNF346	0	+
chr5	177301486	177303710	2224	RAB24	0	-
chr5	172959765	172969487	9722	RPL26L1	0	+
chr5	178130996	178150565	19569	RMND5B	0	+
chr5	176528939	176530645	1706	RNF44	0	-
chr5	179806408	179825226	18818	SQSTM1	0	+
chr5	179798165	179800597	2432	MGAT4B	0	-
chr5	177511577	177516916	5339	DDX41	0	-
chr5	170782693	170789232	6539	GABRP	0	+
chr5	178208497	178232785	24288	PHYKPL	0	-
chr5	173889340	173960309	70969	CPEB4	0	+
chr5	177467490	177472870	5380	DBN1	0	-
chr5	170861870	171300015	438145	RANBP17	0	+
chr5	179620943	179634784	13841	HNRNPH1	0	-
chr5	171387799	171400155	12356	NPM1	0	+
chr5	176970832	177006714	35882	UIMC1	0	-
chr5	177134173	177137404	3231	NSD1	0	+
chr5	170504360	170736625	232265	KCNIP1	0	+
chr5	169591104	169599010	7906	SPDL1	0	+
chr5	179863404	179893233	29829	TBC1D9B	0	-
chr5	178030524	178046895	16371	FAM153C	0	+
chr5	168666225	169300782	634557	SLIT3	0	-
chr5	176647568	176659053	11485	TSPAN17	0	+
chr5	169703949	170083379	379430	DOCK2	0	+
chr5	170234932	170246228	11296	C5orf58	0	+
chr5	175960219	175968280	8061	THOC3	0	-
chr5	175683234	175684313	1079	HRH2	0	+
chr5	177600230	177607338	7108	B4GALT7	0	+
chr5	177086914	177090641	3727	FGFR4	0	+
chr5	174724602	174729880	5278	MSX2	0	+
chr5	176383946	176388762	4816	NOP16	0	-
chr5	175872810	175879873	7063	CPLX2	0	+
chr5	180233143	180292099	58956	MAPK9	0	-
chr5	176565306	176595697	30391	CDHR2	0	+
chr5	173159976	173161877	1901	BNIP1	0	+
chr5	178621812	178627030	5218	CLK4	0	-
chr5	178912706	178933053	20347	ZFP2	0	+
chr5	177307435	177312757	5322	MXD3	0	-
chr5	178237618	178590555	352937	COL23A1	0	-
chr5	173607933	173616653	8720	BOD1	0	-
chr5	179793993	179796510	2517	LTC4S	0	+
chr5	179550838	179569382	18544	RUFY1	0	+
chr5	176630955	176643708	12753	EIF4E1B	0	+
chr5	179837693	179858817	21124	MRNIP	0	-
chr5	170256557	170267327	10770	LCP2	0	-
chr5	177446445	177455832	9387	PRR7	0	+
chr5	177747724	177782965	35241	FAM153A	0	-
chr5	177491010	177497601	6591	PDLIM7	0	-
chr5	176881956	176884134	2178	HK3	0	-
chr5	173232893	173235264	2371	NKX2	0	-
chr5	180850915	180860697	9782	ZFP62	0	-
chr5	168566237	168579350	13113	PANK3	0	-
chr5	172641266	172686925	45659	NEURL1B	0	+
chr5	178713473	178729383	15910	ZNF354A	0	-
chr5	179120172	179122767	2595	ADAMTS2	0	-
chr5	175477062	175510207	33145	SFXN1	0	+
chr5	176392793	176416538	23745	CLTB	0	-
chr5	180899122	180950661	51539	BTNL8	0	+
chr5	176061255	176116015	54760	FAM153B	0	+
chr5	172325000	172454308	129308	SH3PXD2B	0	-
chr5	180607965	180649624	41659	FLT4	0	-
chr5	177366943	177372298	5355	RGS14	0	+
chr5	176238367	176345989	107622	SIMC1	0	+
chr5	178981657	178995298	13641	GRM6	0	-
chr5	178941191	178966433	25242	ZNF454	0	+
chr5	177304688	177306614	1926	PRELID1	0	+
chr5	176862658	176874048	11390	UNC5A	0	+
chr5	180529275	180567968	38693	CNOT6	0	+
chr5	179911651	180071721	160070	RNF130	0	-
chr5	176447628	176486427	38799	FAF2	0	+
chr5	180100808	180136776	35968	RASGEF1C	0	-
chr5	170105913	170109725	3812	FOXI1	0	+
chr5	170382652	170389634	6982	KCNMB1	0	-
chr5	176620681	176629994	9313	SNCB	0	-
chr5	172044668	172061168	16500	STK10	0	-
chr5	58973688	59768645	794957	PDE4D	0	-
			0
			0
			0
browser position chr6:4772971- 163563461			0
browser hide all			0
track name="chr6" description="chr6" visibility=2 colorByStrand="255,0,0 0,0,255"			0
chr6	13924955	13977158	52203	RNF182	0	+
chr6	13615547	13618217	2670	NOL7	0	+
chr6	13787134	13801345	14211	MCUR1	0	-
chr6	6266734	6320905	54171	F13A1	0	-
chr6	4772971	4943597	170626	CDYL	0	+
chr6	4995078	5003658	8580	RPP40	0	-
chr6	5404542	5431810	27268	FARS2	0	+
chr6	5108419	5260742	152323	LYRM4	0	-
chr6	6588108	6654983	66875	LY86	0	+
chr6	26440497	26445983	5486	BTN3A3	0	+
chr6	26402275	26406098	3823	BTN3A1	0	+
chr6	26087439	26094553	7114	HFE	0	+
chr6	26365231	26378318	13087	BTN3A2	0	+
chr6	26390103	26393969	3866	BTN2A2	0	+
chr6	26055787	26056428	641	HIST1H1C	0	-
chr6	25279078	25452597	173519	CARMIL1	0	+
chr6	26457961	26469637	11676	BTN2A1	0	+
chr6	25798583	25832041	33458	SLC17A1	0	-
chr6	26224199	26227473	3274	HIST1H3E	0	+
chr6	26043277	26043657	380	HIST1H2BB	0	-
chr6	26636291	26651496	15205	ZNF322	0	-
chr6	26198851	26199243	392	HIST1H2AD	0	-
chr6	26124203	26139084	14881	HIST1H2AC	0	+
chr6	25841305	25849394	8089	SLC17A3	0	-
chr6	26199520	26200715	1195	HIST1H2BF	0	+
chr6	25913317	25925817	12500	SLC17A2	0	-
chr6	26107419	26108136	717	HIST1H1T	0	-
chr6	26172059	26184655	12596	HIST1H2BE	0	+
chr6	70413550	70452565	39015	FAM135A	0	+
chr6	75086547	75202792	116245	COL12A1	0	-
chr6	70772929	70791769	18840	SMAP1	0	+
chr6	73482115	73501038	18923	MTO1	0	+
chr6	75291859	75493629	201770	FILIP1	0	-
chr6	72622172	73195454	573282	KCNQ5	0	+
chr6	73519117	73521900	2783	EEF1A1	0	-
chr6	75601927	75678975	77048	SENP6	0	+
chr6	70121880	70131203	9323	COL19A1	0	+
chr6	75237675	75250323	12648	COX7A2	0	-
chr6	71886703	72400994	514291	RIMS1	0	+
chr6	73369210	73395133	25923	OOEP	0	-
chr6	70856679	70957038	100359	B3GAT2	0	-
chr6	73413515	73452259	38744	MB21D1	0	-
chr6	73242055	73263172	21117	KHDC1	0	-
chr6	75259442	75284311	24869	TMEM30A	0	-
chr6	75749209	75919536	170327	MYO6	0	+
chr6	73696104	73828313	132209	CD109	0	+
chr6	163455216	163563461	108245	QKI	0	+
chr6	162814245	163179401	365156	PACRG	0	+
chr6	161350099	162727668	1377569	PARK2	0	-
chr6	161143956	161149289	5333	AGPAT4	0	-
chr6	161022194	161034449	12255	MAP3K4	0	+
chr6	108868978	108880256	11278	ARMC2	0	+
chr6	113956690	113970710	14020	HDAC2	0	-
chr6	112253790	112254647	857	LAMA4	0	-
chr6	109631693	109691217	59524	AK9	0	-
chr6	110180421	110254275	73854	CDC40	0	+
chr6	109095110	109158488	63378	CEP57L1	0	+
chr6	111708017	111844944	136927	FYN	0	-
chr6	110108528	110179923	71395	WASF1	0	-
chr6	109442571	109443556	985	SMPD2	0	+
chr6	106969831	106975465	5634	CD24	0	-
chr6	107197841	107212159	14318	PDSS2	0	-
chr6	110623290	110815096	191806	CDK19	0	-
chr6	108212005	108261244	49239	SNX3	0	-
chr6	109447357	109449783	2426	MICAL1	0	-
chr6	111172695	111177712	5017	SLC16A10	0	+
chr6	106360808	106571978	211170	AIM1	0	+
chr6	107744949	107772251	27302	SCML4	0	-
chr6	109786006	109791571	5565	FIG4	0	+
chr6	112087638	112100895	13257	FAM229B	0	+
chr6	108295753	108356751	60998	LACE1	0	+
chr6	106087580	106095620	8040	PRDM1	0	+
chr6	109400113	109440557	40444	PPIL6	0	-
chr6	110982316	111024327	42011	RPF2	0	+
chr6	112054075	112069686	15611	WISP3	0	+
chr6	111558940	111606278	47338	TRAF3IP2	0	-
chr6	110442244	110476398	34154	SLC22A16	0	-
chr6	111299031	111483211	184180	REV3L	0	-
chr6	110875575	110895713	20138	AMD1	0	+
chr6	108168763	108176626	7863	NR2E1	0	+
chr6	107028213	107051342	23129	C6orf203	0	+
chr6	107065182	107115269	50087	BEND3	0	-
chr6	114055586	114343045	287459	HS3ST5	0	-
chr6	108044831	108165840	121009	OSTM1	0	-
chr6	106629614	106653823	24209	QRSL1	0	+
chr6	109368065	109381700	13635	CD164	0	-
chr6	107909008	107957340	48332	SEC63	0	-
chr6	106045423	106325762	280339	ATG5	0	-
chr6	88145041	88165915	20874	CNR1	0	-
chr6	89080751	89084345	3594	PNRC1	0	+
chr6	89931485	90296742	365257	BACH2	0	-
chr6	89433213	89631497	198284	ANKRD6	0	+
chr6	89364998	89412070	47072	RRAGD	0	-
chr6	88612719	88963409	350690	RNGTT	0	-
chr6	89829900	89862793	32893	CASP8AP2	0	+
chr6	90515683	90553464	37781	MAP3K7	0	-
chr6	89178599	89231278	52679	GABRR1	0	-
chr6	89642499	89819723	177224	MDN1	0	-
chr6	89636913	89638749	1836	LYRM2	0	-
chr6	32840717	32844020	3303	PSMB8	0	-
chr6	43624561	43628871	4310	GTPBP2	0	-
chr6	33321782	33322803	1021	DAXX	0	-
chr6	31154742	31158189	3447	CCHCR1	0	-
chr6	39335100	39431374	96274	KIF6	0	-
chr6	33067660	33069248	1588	HLA	0	-
chr6	31198138	31203222	5084	HCG27	0	+
chr6	31164351	31166838	2487	POU5F1	0	-
chr6	30688047	30690723	2676	NRM	0	-
chr6	32190766	32195523	4757	GPSM3	0	-
chr6	35737032	35748911	11879	ARMC12	0	+
chr6	43059887	43061587	1700	KLC4	0	+
chr6	33453970	33455337	1367	ZBTB9	0	+
chr6	31730581	31736567	5986	CLIC1	0	-
chr6	36443007	36474957	31950	KCTD20	0	+
chr6	41335655	41350858	15203	NCR2	0	+
chr6	42879682	42889925	10243	RPL7L1	0	+
chr6	41936196	41940585	4389	CCND3	0	-
chr6	45328727	45664349	335622	RUNX2	0	+
chr6	33289597	33290862	1265	PFDN6	0	+
chr6	31664023	31665190	1167	GPANK1	0	-
chr6	41916856	41921105	4249	MED20	0	-
chr6	31727038	31729792	2754	DDAH2	0	-
chr6	35309738	35312538	2800	DEF6	0	+
chr6	43037617	43053699	16082	CUL7	0	-
chr6	31952229	31958960	6731	NELFE	0	-
chr6	41066801	41072538	5737	OARD1	0	-
chr6	34757554	34773794	16240	SNRPC	0	+
chr6	32150495	32154373	3878	PRRT1	0	-
chr6	44258693	44260144	1451	NFKBIE	0	-
chr6	41691178	41733828	42650	TFEB	0	-
chr6	43009113	43010894	1781	PPP2R5D	0	+
chr6	38168451	38596067	427616	BTBD9	0	-
chr6	30882955	30891015	8060	DDR1	0	+
chr6	35573590	35688937	115347	FKBP5	0	-
chr6	43501526	43506553	5027	TJAP1	0	+
chr6	33771202	33777144	5942	LEMD2	0	-
chr6	31669118	31673546	4428	XXbac	0	+
chr6	33303573	33314212	10639	TAPBP	0	-
chr6	34236873	34246231	9358	HMGA1	0	+
chr6	41636882	41653474	16592	MDFI	0	+
chr6	31615991	31617021	1030	AIF1	0	+
chr6	30914252	30917799	3547	VARS2	0	+
chr6	41796498	41887329	90831	USP49	0	-
chr6	31652416	31658082	5666	APOM	0	+
chr6	36204414	36207348	2934	BRPF3	0	+
chr6	31642832	31645069	2237	BAG6	0	-
chr6	42228149	42451261	223112	TRERF1	0	-
chr6	43509702	43520310	10608	POLR1C	0	+
chr6	39905525	39934421	28896	MOCS1	0	-
chr6	35120186	35141310	21124	TCP11	0	-
chr6	41784119	41787129	3010	PRICKLE4	0	+
chr6	32336630	32371879	35249	C6orf10	0	-
chr6	43298261	43299781	1520	SLC22A7	0	+
chr6	31498086	31511124	13038	MICB	0	+
chr6	30983718	30988637	4919	MUC21	0	+
chr6	30626856	30646823	19967	ATAT1	0	+
chr6	43771209	43784609	13400	VEGFA	0	+
chr6	34246395	34248989	2594	C6orf1	0	-
chr6	33391861	33403859	11998	KIFC1	0	+
chr6	43130591	43139243	8652	PTK7	0	+
chr6	31587669	31588757	1088	LST1	0	+
chr6	44247087	44253886	6799	HSP90AB1	0	+
chr6	33200445	33202692	2247	SLC39A7	0	+
chr6	44270743	44307506	36763	TMEM151B	0	+
chr6	31927703	31935058	7355	C2	0	+
chr6	30705448	30711914	6466	MDC1	0	-
chr6	30731067	30742500	11433	FLOT1	0	-
chr6	36354221	36387616	33395	ETV7	0	-
chr6	31712341	31713812	1471	LY6G6E	0	-
chr6	36027782	36108670	80888	MAPK14	0	+
chr6	33316469	33317941	1472	ZBTB22	0	-
chr6	34590509	34671956	81447	C6orf106	0	-
chr6	31762996	31764851	1855	SAPCD1	0	+
chr6	43511928	43516941	5013	YIPF3	0	-
chr6	37819798	38154624	334826	ZFAND3	0	+
chr6	43450352	43455590	5238	DLK2	0	-
chr6	34022178	34105967	83789	GRM4	0	-
chr6	35886783	35921072	34289	SRPK1	0	-
chr6	31718648	31721679	3031	LY6G6C	0	-
chr6	41042571	41044256	1685	TSPO2	0	+
chr6	31536623	31541729	5106	DDX39B	0	-
chr6	34417454	34425221	7767	RPS10	0	-
chr6	31547613	31558829	11216	NFKBIL1	0	+
chr6	33697568	33711727	14159	UQCC2	0	-
chr6	32168212	32173115	4903	AGPAT1	0	-
chr6	31969813	31972290	2477	DXO	0	-
chr6	44828732	45377933	549201	SUPT3H	0	-
chr6	36756287	36839329	83042	CPNE5	0	-
chr6	42050522	42087461	36939	TAF8	0	+
chr6	33620365	33696574	76209	ITPR3	0	+
chr6	31761212	31762676	1464	MSH5	0	+
chr6	43054232	43059394	5162	MRPL2	0	-
chr6	32098176	32115334	17158	TNXB	0	-
chr6	33420255	33451842	31587	SYNGAP1	0	+
chr6	44342660	44360512	17852	SPATS1	0	+
chr6	36270460	36307716	37256	PNPLA1	0	+
chr6	31835288	31839764	4476	C6orf48	0	+
chr6	41770176	41779900	9724	FRS3	0	-
chr6	44158811	44172349	13538	CAPN11	0	+
chr6	30721574	30725426	3852	TUBB	0	+
chr6	44223565	44234141	10576	SLC29A1	0	+
chr6	30934523	30954221	19698	DPCR1	0	+
chr6	32038415	32039606	1191	CYP21A2	0	+
chr6	33416550	33418086	1536	CUTA	0	-
chr6	30647421	30653109	5688	C6orf136	0	+
chr6	32969319	32976618	7299	BRD2	0	+
chr6	35475683	35480122	4439	TEAD3	0	-
chr6	30931362	30955636	24274	SFTA2	0	-
chr6	43447993	43450422	2429	ABCC10	0	+
chr6	43305513	43306461	948	CRIP3	0	-
chr6	43524534	43528913	4379	XPO5	0	-
chr6	31792986	31795499	2513	VARS	0	-
chr6	36715465	36733183	17718	RAB44	0	+
chr6	43331489	43342836	11347	ZNF318	0	-
chr6	35509724	35512866	3142	TULP1	0	-
chr6	34466139	34535229	69090	PACSIN1	0	+
chr6	31676684	31684040	7356	LY6G5C	0	-
chr6	36885864	36923522	37658	C6orf89	0	+
chr6	32180968	32184324	3356	AGER	0	-
chr6	43671510	43687791	16281	MRPS18A	0	-
chr6	30743199	30744548	1349	IER3	0	-
chr6	37368876	37391062	22186	RNF8	0	+
chr6	32153577	32163678	10101	PPT2	0	+
chr6	31161449	31167159	5710	TCF19	0	+
chr6	31948956	31952053	3097	CFB	0	+
chr6	43225631	43229453	3822	DNPH1	0	-
chr6	43576374	43587400	11026	POLH	0	+
chr6	37475319	37482827	7508	CMTR1	0	+
chr6	31114831	31140092	25261	PSORS1C1	0	+
chr6	30665130	30672988	7858	DHX16	0	-
chr6	31545276	31548427	3151	ATP6V1G2	0	-
chr6	31883819	31887064	3245	EHMT2	0	-
chr6	32164583	32168281	3698	EGFL8	0	+
chr6	41228339	41237100	8761	TREML4	0	+
chr6	31723344	31724973	1629	C6orf25	0	+
chr6	33794700	33804002	9302	MLN	0	-
chr6	44000580	44005150	4570	C6orf223	0	+
chr6	41158506	41163103	4597	TREM2	0	-
chr6	33178132	33192467	14335	COL11A2	0	-
chr6	30553360	30556088	2728	GNL1	0	-
chr6	37637960	37696811	58851	MDGA1	0	-
chr6	33728270	33746848	18578	IP6K3	0	-
chr6	42564062	42693504	129442	UBR2	0	+
chr6	42782027	42868560	86533	GLTSCR1L	0	+
chr6	31715356	31717804	2448	LY6G6D	0	+
chr6	36678721	36685924	7203	CDKN1A	0	+
chr6	36968912	36977673	8761	MTCH1	0	-
chr6	30571433	30583708	12275	ABCF1	0	+
chr6	33410751	33413831	3080	PHF1	0	+
chr6	31666064	31670070	4006	CSNK2B	0	+
chr6	46159187	46170971	11784	ENPP5	0	-
chr6	30908221	30914106	5885	GTF2H4	0	+
chr6	42915989	42925835	9846	PTCRA	0	+
chr6	31815543	31817946	2403	HSPA1A	0	+
chr6	41744479	41754109	9630	PGC	0	-
chr6	39315002	39322540	7538	KCNK16	0	-
chr6	31658298	31660772	2474	C6orf47	0	-
chr6	44280165	44286353	6188	TCTE1	0	-
chr6	44126914	44155519	28605	TMEM63B	0	+
chr6	32844136	32859585	15449	PSMB9	0	+
chr6	31588895	31592985	4090	NCR3	0	-
chr6	33272075	33276510	4435	RPS18	0	+
chr6	31403672	31415315	11643	MICA	0	+
chr6	35787040	35793675	6635	CLPSL1	0	+
chr6	36130663	36139207	8544	MAPK13	0	+
chr6	35259774	35295983	36209	ZNF76	0	+
chr6	32393963	32407128	13165	BTNL2	0	-
chr6	33280916	33288887	7971	WDR46	0	-
chr6	30556886	30563723	6837	PRR3	0	+
chr6	31968475	31969751	1276	SKIV2L	0	+
chr6	42155406	42178342	22936	GUCA1A	0	+
chr6	31971831	31981451	9620	STK19	0	+
chr6	43182185	43224585	42400	CUL9	0	+
chr6	38716561	38734514	17953	DNAH8	0	+
chr6	32116708	32117891	1183	ATF6B	0	-
chr6	30676389	30684744	8355	PPP1R18	0	-
chr6	35943521	36024588	81067	SLC26A8	0	-
chr6	41546426	41602384	55958	FOXP4	0	+
chr6	41787662	41789898	2236	TOMM6	0	+
chr6	43247989	43270096	22107	TTBK1	0	+
chr6	33296444	33298810	2366	RGL2	0	-
chr6	31620720	31637771	17051	PRRC2A	0	+
chr6	44254096	44257554	3458	SLC35B2	0	-
chr6	42126377	42142619	16242	C6orf132	0	-
chr6	39792298	39902450	110152	DAAM2	0	+
chr6	31865690	31878967	13277	SLC44A4	0	-
chr6	31572283	31574324	2041	LTA	0	+
chr6	36594592	36602197	7605	SRSF3	0	+
chr6	41028371	41035135	6764	UNC5CL	0	-
chr6	35342614	35425393	82779	PPARD	0	+
chr6	41267926	41286665	18739	TREM1	0	-
chr6	31670379	31672462	2083	LY6G5B	0	+
chr6	33193588	33200688	7100	RXRB	0	-
			0
			0
browser position chr7:512357-159144859			0
browser hide all			0
track name="chr7" description="chr7" visibility=2 colorByStrand="255,0,0 0,0,255"			0
chr7	56021073	56051467	30394	PSPH	0	-
chr7	55109723	55146724	37001	EGFR	0	+
chr7	55887475	55942225	54750	ZNF713	0	+
chr7	57119614	57139864	20250	ZNF479	0	-
chr7	55472917	55537694	64777	VOPP1	0	-
chr7	56064284	56079832	15548	SUMF2	0	+
chr7	56080982	56092996	12014	PHKG1	0	-
chr7	54542416	54570495	28079	VSTM2A	0	+
chr7	55964962	55994938	29976	GBAS	0	+
chr7	54752253	54759974	7721	SEC61G	0	-
chr7	55951963	55955172	3209	MRPS17	0	+
chr7	2354882	2380745	25863	EIF3B	0	+
chr7	5967077	5970683	3606	RSPH10B	0	-
chr7	5313111	5320607	7496	TNRC18	0	-
chr7	2647703	2664800	17097	TTYH3	0	+
chr7	5879827	5886242	6415	OCM	0	+
chr7	5593848	5603983	10135	FSCN1	0	+
chr7	832503	843818	11315	SUN1	0	+
chr7	2219353	2230661	11308	MAD1L1	0	-
chr7	6754117	6757706	3589	RSPH10B2	0	+
chr7	1152908	1157732	4824	ZFAND2A	0	-
chr7	6577434	6588931	11497	ZDHHC4	0	+
chr7	6600037	6607851	7814	C7orf26	0	+
chr7	5529282	5562790	33508	ACTB	0	-
chr7	898917	905077	6160	ADAP1	0	-
chr7	2242277	2244685	2408	NUDT1	0	+
chr7	2404099	2433375	29276	CHST12	0	+
chr7	3950920	3958287	7367	SDK1	0	+
chr7	996986	1138257	141271	C7orf50	0	-
chr7	607396	727341	119945	PRKAR1B	0	-
chr7	6497727	6531186	33459	GRID2IP	0	-
chr7	983358	989640	6282	CYP2W1	0	+
chr7	4983718	5073221	89503	RBAK	0	+
chr7	4905998	4959213	53215	MMD2	0	-
[truncated: 3,255 more rows]

## Sheet: DEG genes in FCS
										visit 1													visit 8													prodromal													LRRK2 G2019S
genes in fagile sites										UP					DOWN					observed values visit 1			UP					DOWN					observed values visit 8			UP					DOWN					observed values prodromal			UP
Chromosome	start	end	length	gene	score	strand				log2FoldChange	padj	symbol			log2FoldChange	padj	symbol			UP	198		log2FoldChange	padj	symbol			log2FoldChange	padj	symbol			UP	495		log2FoldChange	padj	symbol			log2FoldChange	padj	symbol			UP	413		log2FoldChange
chr1	23967618	23980294	12676	SRSF10	0	-	total genes in chr fr list	5135		0.576139	0.0189461	SIGLEC1	0		-0.0231735	0.0247675	KLF15	0		total	1034		0.000722132	0.191366	DUX4L8	0		-0.563304	0.240519	EGR3	0		total	2449		0.0275228	0.00386621	MIR663A	0		-1.71293	0.039971	MT-RNR1	0		total	4048		0.000925038
chr1	2404819	2412571	7752	PEX10	0	-				0.460923	0.0464935	SERPING1	0		-0.0313578	0.00527108	MIR3648-1	0		ratio	0.191489		0.000948324	0.213191	PGM5P2	0		-0.551643	0.0017908	AC004076.1	0		ratio	0.202123		0.0451247	0.016177	AC022973.1	0		-1.16821	0.0215064	TEX101	1		ratio	0.102026		0.00139755
chr1	1915108	1917294	2186	CALML6	0	+				0.380715	0.0126462	RSAD2	0		-0.0472705	0.0366261	SLC11A2	1					0.00187563	0.187149	PNMA8A	0		-0.486719	0.00997607	SNORA40B	0					0.0516715	0.0418358	DEFA8P	0		-0.956065	0.0040484	RPL34	0					0.00203352
chr1	6448467	6460052	11585	ESPN	0	+				0.361626	0.049859	IFITM3	0		-0.0483524	0.0464935	ZDHHC4	1		down	101		0.00386073	0.178547	CD177	1		-0.481149	0.183118	SNORD89	0		down	366		0.0751951	0.0211054	MIR663AHG	0		-0.936773	0.00759644	RNVU1-7	0		down	700		0.00230373
chr1	26294205	26306636	12431	UBXN11	0	-				0.341969	0.000534372	BMX	0		-0.0497135	0.0456455	C8orf33	0		total	455		0.00720261	0.0558703	AL008638.3	0		-0.428757	0.00339676	WIPF2	0		total	1539		0.082583	0.0491224	CLPTM1L	0		-0.934081	0.0114087	BX088651.3	0		total	3361		0.00256077
chr1	15410265	15429081	18816	EFHD2	0	+				0.335831	0.0187687	OAS3	1		-0.050343	0.0231284	RNASEH1	0		ratio	0.221978		0.00774459	0.112486	MT-ND1	0		-0.370977	0.019463	RAP1GAP	1		ratio	0.237817		0.0844512	0.024667	AL161725.1	0		-0.910559	0.0040484	RPL26	0		ratio	0.208271		0.00439142
chr1	11674525	11691477	16952	MAD2L2	0	-				0.308917	0.0318297	SRPK3	0		-0.0514594	0.0447325	SEH1L	0					0.0085765	0.155331	MT-ND6	0		-0.36568	0.0997382	BNIP3P41	0					0.0861159	0.0293244	EIF2AK4	0		-0.904655	0.00384367	RPL7	0					0.00488466
chr1	1087575	1092813	5238	C1orf159	0	-				0.291598	0.0209595	IFIT3	1		-0.0514685	0.0382615	TMEM18	0					0.0112949	0.0553593	RNA5S1	0		-0.356899	0.00204728	KCNH8	0					0.0901701	0.0335335	AC008937.2	0		-0.880418	0.00658307	RN7SL3	0					0.00549557
chr1	15756659	15786594	29935	FBLIM1	0	+				0.283846	0.0110991	TNFAIP6	0		-0.0534656	0.0481935	ZNF562	1					0.0115681	0.25338	IFIT1	0		-0.285799	0.0146867	SNORA66	0					0.0943146	0.0157326	APOD	0		-0.871559	0.0185294	SNORD89	0					0.00558752
chr1	2590639	2592678	2039	MMEL1	0	-				0.281903	0.00548	GRM7-AS2	0		-0.0539794	0.0405522	STAG3L4	0					0.0122267	0.149341	MIR663B	0		-0.275262	0.00289523	GYPA	0					0.0950186	0.0499622	PIGR	0		-0.838545	0.00560583	SNORD15A	0					0.00692417
chr1	22127038	22129851	2813	WNT4	0	-				0.278594	0.00247103	MTND3P12	0		-0.0550866	0.0311116	ANGEL1	0					0.0141153	0.160706	DEFA3	0		-0.274286	0.000377886	AC004585.1	0					0.0963553	0.0438292	NSD2	0		-0.821067	0.00601438	AC010970.1	0					0.00784514
chr1	26177403	26189886	12483	CNKSR1	0	+				0.270007	0.00273668	AC007298.1	0		-0.0561204	0.0463059	ZNF517	1					0.0150993	0.150781	BOK	0		-0.261441	0.0130087	LINC01013	0					0.103571	0.0444628	DICER1-AS1	0		-0.809914	0.0218075	XIST	0					0.00983192
chr1	1539056	1540350	1294	TMEM240	0	-				0.260302	0.000706249	NFE4	0		-0.0563175	0.0157235	PPP3CB-AS1	0					0.0169378	0.0627822	CMPK2	0		-0.2472	0.0217938	PLSCR4	0					0.106894	0.0485298	SLC5A12	1		-0.799754	0.00343103	COMMD6	1					0.0112046
chr1	11736147	11750771	14624	AGTRAP	0	+				0.259679	0.0127009	MMP9	0		-0.0581201	0.0340437	ZNF251	1					0.0178189	0.2189	MZB1	0		-0.247125	0.0265465	KRT1	0					0.10761	0.049703	AL031283.1	0		-0.792297	0.00484031	RPS3A	0					0.0127505
chr1	26832004	26853963	21959	ZDHHC18	0	+				0.259654	0.00193219	SLED1	0		-0.0581246	0.0366261	ATG14	0					0.0179303	0.141839	DEFA4	0		-0.229796	0.00697442	MS4A1	0					0.10802	0.0493374	FAM227B	0		-0.763445	0.0157388	AC091564.7	0					0.0131238
chr1	23797094	23799570	2476	GALE	0	-				0.252263	0.0340383	HERC5	1		-0.0605568	0.0296898	COQ6	0					0.0186596	0.209777	AC241377.3	0		-0.223113	0.0197664	IGHM	0					0.108218	0.0177615	AC016571.1	0		-0.755272	0.00658307	RPL31	1					0.0141838
chr1	24507567	24535357	27790	RCAN3	0	+				0.247153	0.00234531	FBXL13	1		-0.0626194	0.0338291	ZNF566	1					0.0186999	0.178547	AL163541.1	0		-0.21694	0.000745881	CD180	0					0.109712	0.0157073	PPARA	0		-0.733962	0.0143089	RNU2-5P	0					0.0150751
chr1	25983956	25997621	13665	PAFAH2	0	-				0.246707	0.00234531	TMEM252	0		-0.0627207	0.0387927	TUBGCP5	0					0.0198481	0.111244	DEFA1B	0		-0.212344	0.00722986	KCNIP2	1					0.109727	0.0323092	WNT3	0		-0.726307	0.0112128	SNORD97	0					0.0156817
chr1	25818640	25829514	10874	MTFR1L	0	+				0.244839	0.0279436	IFIT2	1		-0.0629725	0.042266	SAAL1	1					0.0205835	0.131642	APOBEC3B	0		-0.211641	0.0394037	LRRIQ3	1					0.110592	0.0269928	USP31	0		-0.725596	0.0229238	SNORD116-17	0					0.0223828
chr1	15526813	15576092	49279	DNAJC16	0	+				0.24319	0.00273668	CA4	0		-0.0629858	0.042266	MECR	0					0.0208415	0.250012	TEK	1		-0.211298	0.0231709	PAX5	0					0.111395	0.0427851	AC090517.5	0		-0.713806	0.00558217	RPL17	0					0.0229335
chr1	11934694	11952691	17997	PLOD1	0	+				0.242068	0.00288215	KCNJ15	0		-0.0630563	0.0216058	RPARP-AS1	0					0.0216509	0.232116	CRISP3	0		-0.207154	0.00270594	GPR55	0					0.114546	0.0282384	CTH	0		-0.703886	0.00716381	SCARNA7	0					0.0269571
chr1	26531218	26574431	43213	RPS6KA1	0	+				0.237959	0.000534372	PRRG4	0		-0.0637481	0.0366261	SUMO3	0					0.0230466	0.236253	ETV7	1		-0.204489	0.00521912	AC136944.1	0					0.114704	0.0337176	SS18L1	0		-0.702069	0.0044556	RPS24	1					0.0278652
chr1	25800193	25818221	18028	SELENON	0	+				0.233553	0.00125216	AC007298.2	0		-0.063764	0.0410939	ZNF124	1					0.0230565	0.113251	IGLV2-23	0		-0.202414	0.0136145	AC005532.2	0					0.115027	0.039971	ZFYVE1	0		-0.696631	0.00343103	SNHG8	0					0.0286018
chr1	9104532	9111370	6838	GPR157	0	-				0.232791	0.00273668	ACSL1	0		-0.063787	0.0470157	PALB2	0					0.023509	0.127751	AC136475.9	0		-0.200676	0.00774787	ANKRD36BP2	0					0.115291	0.0216493	AP000866.1	0		-0.674272	0.00384367	EEF1B2	1					0.030786
chr1	27892073	27914513	22440	RPA2	0	-				0.227386	0.00904594	AL021707.6	0		-0.0644438	0.0256904	CEP85	1					0.0240743	0.104063	BATF2	1		-0.198594	0.122105	STUM	0					0.116082	0.0430025	AC087501.4	0		-0.667912	0.00849242	RPL39	0					0.0329887
chr1	1337023	1340052	3029	DVL1	0	-				0.225432	0.000534372	LSMEM1	0		-0.064515	0.0343879	MIEF1	0					0.0244792	0.193442	HIST1H3G	0		-0.195767	0.00593585	ERI3-IT1	0					0.116604	0.0448401	ITGA9-AS1	0		-0.648002	0.00544389	LRRN3	1					0.0331322
chr1	13771726	13778463	6737	PRDM2	0	+				0.224331	0.00676696	MTCO3P23	0		-0.0646411	0.0405522	ELAC2	1					0.024816	0.251733	HIST2H3C	0		-0.195707	0.0144389	AL159972.1	0					0.117344	0.0358001	MMP24OS	0		-0.647966	0.00709792	SNORD10	0					0.0335685
chr1	1419138	1421260	2122	ANKRD65	0	-				0.224315	0.00574596	MIR3945HG	0		-0.0648438	0.032617	CCNJ	1					0.0249312	0.252707	PF4V1	0		-0.19429	0.018536	NUSAP1	0					0.118734	0.0465336	TCAF2	0		-0.647711	0.014256	SNORA6	0					0.0347395
chr1	16387117	16403974	16857	SPATA21	0	-				0.223491	0.0354753	MX1	0		-0.066096	0.0334591	ZNRD1ASP	0					0.025544	0.129971	IGLC2	0		-0.189546	0.00153952	USP12	0					0.119019	0.0430164	AC124276.1	0		-0.642432	0.00949662	RPL23	0					0.0350901
chr1	6625230	6633051	7821	THAP3	0	+				0.221872	0.0156837	RNU6-1003P	0		-0.0665421	0.00676696	HPS4	0					0.0259079	0.153789	SERPING1	0		-0.188446	0.0465662	IGHD	0					0.119041	0.0377643	MAP2K4P1	0		-0.635895	0.00550064	TRBV6-4	0					0.0369725
chr1	923928	939291	15363	SAMD11	0	+				0.220495	0.0157235	ANXA3	0		-0.0671083	0.0395707	PRRC1	0					0.0268575	0.184844	CPA3	0		-0.187588	0.00262031	AC093458.2	0					0.119329	0.0411019	AL354892.3	0		-0.633739	0.00315125	SNORD72	0					0.0404664
chr1	26788098	26794396	6298	PIGV	0	+				0.219029	0.00548	NOV	0		-0.0676485	0.0481228	TCTN3	1					0.0274363	0.190007	TMEM176A	1		-0.180061	0.0467849	AC022079.1	0					0.120385	0.0215064	CLN3	0		-0.628192	0.0291177	AC026347.1	0					0.0443509
chr1	22636762	22639331	2569	C1QA	0	+				0.21574	0.00517714	RN7SL368P	0		-0.0676492	0.0345246	POLR2H	1					0.0274544	0.230067	AC024909.1	0		-0.179608	0.00282316	NFE2L3	0					0.120716	0.0441155	AF117829.1	0		-0.627858	0.0086517	RPL9	0					0.0453834
chr1	26164161	26168581	4420	RP11	0	-				0.215235	0.00415015	CRISPLD2	0		-0.0677191	0.047921	AC026471.1	0					0.0281012	0.246132	PADI2	1		-0.179477	0.0338952	FCRL1	0					0.120763	0.0320733	AL390195.2	0		-0.625556	0.0044556	LINC02446	0					0.0459663
chr1	16440721	16459008	18287	NECAP2	0	+				0.214778	0.0193235	AC008074.1	0		-0.0684032	0.0299351	GATB	0					0.0283266	0.24877	FFAR3	0		-0.173395	0.0269868	CD80	0					0.121968	0.0485579	HEXDC	0		-0.614839	0.0254009	RNU6-821P	0					0.0470552
chr1	20757199	20787312	30113	HP1BP3	0	-				0.214227	0.018918	RN7SL683P	0		-0.0685228	0.0430077	PYM1	0					0.028851	0.1195	RSAD2	0		-0.172645	0.0176503	BTLA	0					0.122656	0.0466155	SPATA33	0		-0.601718	0.0065586	AL590006.1	0					0.048139
chr1	10399112	10417509	18397	PGD	0	+				0.212757	0.0236271	RN7SL124P	0		-0.0686562	0.0369659	DENND4A	1					0.03075	0.201645	MIR4772	0		-0.171147	0.00948311	LRRCC1	0					0.122856	0.0480681	OR14L1P	0		-0.599482	0.0044556	AL356488.2	0					0.0486824
chr1	13892792	14304663	411871	KAZN	0	+				0.212444	0.0105262	TPST1	1		-0.0688318	0.0369659	METTL17	0					0.0307855	0.254911	CNTNAP3B	0		-0.169226	0.000408531	TPTE2P5	0					0.122956	0.0366284	AL352979.2	0		-0.596907	0.025597	SNORA72	0					0.0487112
chr1	1311606	1324637	13031	CPSF3L	0	-				0.211353	0.00283688	CREB5	0		-0.0694965	0.0434129	FAM20B	0					0.0310058	0.19905	AL359878.1	0		-0.168961	0.0375994	TTC24	0					0.124978	0.0145186	HINFP	1		-0.595656	0.0243838	AC109597.1	0					0.049484
chr1	1449914	1455902	5988	ATAD3C	0	+				0.211045	0.00273668	HIST1H1T	1		-0.0701925	0.0486616	USP45	0					0.0313366	0.250231	TP53INP2	0		-0.168139	0.0224762	MIR4432HG	0					0.124998	0.0155701	AL451123.1	0		-0.593149	0.0120252	RPS7	0					0.0495785
chr1	23090427	23168817	78390	LUZP1	0	-				0.211034	0.00799897	CLEC4E	0		-0.0702127	0.0464935	FARSB	0					0.0314225	0.126292	FCGR1A	1		-0.168071	0.0105766	AL512625.1	0					0.125578	0.0437611	AP001992.1	0		-0.592361	0.0238452	RF00003	0					0.049716
chr1	2391828	2402325	10497	RER1	0	+				0.210794	0.0095497	AC136624.1	0		-0.0703769	0.0333027	AC022400.7	0					0.0315929	0.122105	IFIT3	1		-0.1679	0.000260472	PGM2L1	0					0.127265	0.0234566	COG7	0		-0.587637	0.00932697	RPS17	0					0.0501871
chr1	11845879	11848345	2466	NPPA	0	-				0.206527	0.00374133	MARC1	0		-0.0704609	0.0281918	CARF	1					0.0316438	0.149016	ABCA13	0		-0.167471	0.049322	AL117342.1	0					0.128229	0.0327422	MOV10	0		-0.586093	0.0179291	SNORD15B	0					0.0517164
chr1	2508537	2526596	18059	PANK4	0	-				0.203728	0.04517	FCGR3B	0		-0.0705053	0.03614	KCTD3	0					0.0318553	0.250012	PHOSPHO1	0		-0.167196	0.0540421	MTND5P5	0					0.129177	0.0328699	MSH5	1		-0.580327	0.0114607	AC079610.2	0					0.051792
chr1	1804526	1832285	27759	GNB1	0	-				0.2037	0.0141503	RN7SL57P	0		-0.0709404	0.0263723	RNF170	0					0.0318581	0.198806	PRSS30P	0		-0.165479	0.0123763	AC073111.4	0					0.129256	0.0307659	P3H1	0		-0.57367	0.00486079	GAS5	0					0.0518355
chr1	13585472	13616247	30775	PDPN	0	+				0.203406	0.0109832	LINC02363	0		-0.0710118	0.0296898	GPALPP1	0					0.0321041	0.241967	DCTN4	0		-0.16521	0.0280767	AFF3	1					0.12973	0.0316281	AL136382.1	0		-0.568494	0.00486079	RPS18	1					0.0523257
chr1	19244789	19251527	6738	EMC1	0	-				0.203169	0.00283688	C3orf86	0		-0.0710439	0.0498257	C12orf66	0					0.0322524	0.254371	SPTY2D1	1		-0.165203	0.0498607	CD8B	0					0.129772	0.0464476	AC024896.1	0		-0.565879	0.0117497	SNORD60	0					0.0532117
chr1	20806470	21050994	244524	EIF4G3	0	-				0.20302	0.0168016	RSPH14	0		-0.0715	0.0292148	APOPT1	0					0.032626	0.161723	EXOC3L1	1		-0.164034	0.0468028	AC139792.2	0					0.130246	0.0474628	FCHSD1	0		-0.565517	0.00499924	IGKJ5	0					0.0543566
chr1	1617560	1630604	13044	MIB2	0	+				0.202411	0.00288215	FPR2	1		-0.07164	0.0313295	RNF227	0					0.0335229	0.236253	SDC2	1		-0.162758	0.0556604	GPR15	0					0.130365	0.0473036	AC090515.2	0		-0.557199	0.0065586	EEF1A1P9	0					0.054784
chr1	6594081	6614607	20526	KLHL21	0	-				0.200604	0.00223853	ROPN1L	0		-0.0721644	0.0410939	RIMKLB	0					0.0337235	0.154668	DGKK	0		-0.162607	0.00802446	EFCAB13	0					0.131158	0.0488152	LATS2	0		-0.553119	0.00386621	AC013264.1	0					0.0548067
chr1	22652981	22661538	8557	C1QB	0	+				0.198995	0.00548	ALG1L13P	0		-0.0726689	0.0470157	PTGES2	0					0.0339371	0.131596	SPTLC1	0		-0.161638	0.00182716	SQLE	0					0.131235	0.0384583	AC073073.2	0		-0.542593	0.0371604	RNU1-1	0					0.056874
chr1	26257673	26278807	21134	CEP85	0	+				0.197316	0.0185645	AC092746.1	0		-0.072884	0.0428348	BTRC	1					0.0341319	0.248202	JADE1	0		-0.160655	0.0131102	HDAC9	0					0.131442	0.0409102	CBR3-AS1	0		-0.542216	0.0061382	RPL11	1					0.0569792
chr1	11803028	11805413	2385	MTHFR	0	-				0.197172	0.013813	LMNB1	0		-0.0731866	0.0494795	CYREN	0					0.0342206	0.230846	AC017116.1	0		-0.158677	0.0406896	RB1-DT	0					0.131609	0.0400681	GBA2	0		-0.540142	0.0040484	ZNF204P	0					0.0570781
chr1	8013739	8026296	12557	ERRFI1	0	-				0.194937	0.0157384	AC135626.1	0		-0.0732387	0.0222961	DUS4L	0					0.0343769	0.246831	LRRN1	0		-0.158405	0.045566	ASPM	1					0.13166	0.0394042	NFIA	1		-0.540077	0.00343103	RPS6	0					0.0575672
chr1	6186723	6199553	12830	RPL22	0	-				0.193638	0.00234531	TGFA	1		-0.0739694	0.0105262	SNHG20	0					0.0345356	0.138094	KLRC2	0		-0.157706	0.0373444	FAM30A	0					0.132346	0.0188202	KLHL7-DT	0		-0.532023	0.00664455	RPL35	0					0.0580859
chr1	15876576	15920906	44330	SPEN	0	+				0.193218	0.00779832	MGAM	0		-0.0741528	0.0354753	CD84	0					0.0345466	0.136695	BPI	0		-0.15714	0.0338636	FAM3C	0					0.132851	0.0264022	WDR59	0		-0.52913	0.0102075	RF00575	0					0.0585556
chr1	27830822	27851672	20850	PPP1R8	0	+				0.193118	0.00408832	AQP9	0		-0.074286	0.0290898	NAXD	0					0.0345675	0.249362	Z99129.4	0		-0.156734	0.020211	CISD2	0					0.13328	0.0270749	RP9P	0		-0.527113	0.008779	AL391834.1	0					0.0585871
chr1	6580017	6582245	2228	ZBTB48	0	+				0.192151	0.0147976	CYP4F2	1		-0.0743003	0.017031	SLC35B4	0					0.0346239	0.219319	PHF8	0		-0.156697	0.0665057	ZNF860	0					0.133334	0.0445565	AL353796.1	0		-0.523786	0.00725847	AL669831.4	0					0.0591462
chr1	23310333	23344295	33962	HNRNPR	0	-				0.19144	0.00630273	AL353625.1	0		-0.0743077	0.0199787	NIT2	0					0.0348643	0.172658	AZU1	1		-0.156458	0.00375263	AC068134.3	0					0.133653	0.0471338	ANKS1A	0		-0.522294	0.0105683	EVI2A	0					0.0594698
chr1	9651745	9728919	77174	PIK3CD	0	+				0.191297	0.00548	AL391903.1	0		-0.0743755	0.0464935	SCO1	0					0.034898	0.225471	RFC5	1		-0.152646	0.0256889	LINC01800	0					0.134404	0.0494077	PRKCZ	1		-0.517824	0.0269681	RF00012	0					0.0602878
chr1	15247280	15296762	49482	FHAD1	0	+				0.191157	0.00147521	TMCC3	0		-0.0743926	0.0106843	PNO1	0					0.0354843	0.180416	DHX8	0		-0.152291	0.0137181	METTL1	0					0.134442	0.0275177	AC074032.1	0		-0.517152	0.0155011	SNORA74D	0					0.0607784
chr1	1395437	1398956	3519	CCNL2	0	-				0.19102	0.0413991	AC116651.1	0		-0.0745103	0.0300142	LYRM9	0					0.0355269	0.239263	ZDHHC5	0		-0.151448	0.00355905	GOLGA7B	1					0.134939	0.047464	FP325332.1	0		-0.512963	0.0351791	RNU5D-1	0					0.0608071
chr1	1280588	1292024	11436	SCNN1D	0	+				0.190878	0.00283688	BTNL8	1		-0.0749173	0.0287196	MBTPS2	0					0.0357328	0.253453	SUMF1	0		-0.149635	0.0135836	DZIP3	0					0.13503	0.0434235	AC007728.2	0		-0.511649	0.0380987	MSANTD3-TMEFF1	0					0.0612864
chr1	26364980	26374452	9472	ZNF683	0	-				0.190832	0.00904594	AC022121.1	0		-0.0751668	0.0421855	C5orf24	1					0.0357408	0.258208	TDG	0		-0.149463	0.00898821	IMMP1L	1					0.135092	0.0293918	AC096543.1	0		-0.511227	0.00386621	NT5E	0					0.0615339
chr1	18631006	18736138	105132	PAX7	0	+				0.190515	0.00356923	AC011816.1	0		-0.0756481	0.0498257	ZKSCAN1	1					0.0357534	0.0689372	AL445673.1	0		-0.148379	0.0187571	AC090181.2	0					0.135193	0.0354713	MON1B	0		-0.505137	0.00880599	RPS21	0					0.0618616
chr1	11056702	11059686	2984	SRM	0	-				0.189754	0.0189461	AP003555.2	0		-0.0756576	0.0425667	AC012615.1	0					0.0360044	0.230846	OSBPL9	1		-0.148232	0.0558703	LINC00892	0					0.13597	0.0205263	AC097359.2	0		-0.503705	0.0161227	RPS27	1					0.0621933
chr1	26432367	26446384	14017	DHDDS	0	+				0.189643	0.034687	AC003080.1	0		-0.0763462	0.0482809	PDHX	1					0.0364033	0.217269	CD274	0		-0.146813	0.0237628	THBS4	0					0.137258	0.037239	AL450345.1	0		-0.5021	0.0232779	SNORD13	0					0.0624423
chr1	27342022	27353932	11910	SYTL1	0	+				0.188894	0.0070704	CFLAR	1		-0.0764895	0.0449532	RPP30	1					0.0364982	0.189419	PRKAB1	1		-0.145895	0.0159566	GRAPL	0					0.137289	0.0482351	AL450992.1	0		-0.501801	0.0044556	CD8B	0					0.0624618
chr1	9047611	9088443	40832	SLC2A5	0	-				0.18888	0.00234531	SYTL3	0		-0.0766195	0.0428571	TMEM14B	0					0.0367248	0.247334	RABEPK	0		-0.144105	0.00422509	PLCG1	0					0.137855	0.0496052	RANBP3	1		-0.500928	0.0297535	SNORA71D	0					0.0629312
chr1	3690672	3733292	42620	TP73	0	+				0.188361	0.00676696	VNN3	0		-0.0767267	0.0377094	FAM122B	0					0.0368168	0.159616	RF00100	0		-0.143721	0.0160354	MIR4697HG	0					0.138256	0.031839	AL162390.1	0		-0.495406	0.0148174	SNORA12	0					0.0635395
chr1	2555980	2561815	5835	TNFRSF14	0	+				0.187877	0.0209595	AC245884.2	0		-0.0767817	0.0456185	SLC16A7	0					0.036956	0.192707	RETN	1		-0.143694	0.05742	RASA3-IT1	0					0.138524	0.0402222	INTS3	1		-0.49357	0.010569	SAMD9	0					0.063786
chr1	16367088	16395406	28318	SZRD1	0	+				0.186418	0.0186965	OLAH	0		-0.0772531	0.0324167	C3orf18	0					0.0369813	0.177791	PHF20	0		-0.142744	0.0821716	DNAJC6	1					0.138842	0.0317063	SPRY3	0		-0.493126	0.0200512	IGLJ1	0					0.0638516
chr1	22451867	22506241	54374	ZBTB40	0	+				0.185664	0.0307001	RF00019	0		-0.0774305	0.0299351	HDHD5	0					0.0370199	0.186901	CAPN10-DT	0		-0.141309	0.0105738	AC018445.3	0					0.139419	0.0208817	MRLN	1		-0.492627	0.0159184	SNORA31	0					0.0639495
chr1	21829993	21833577	3584	HSPG2	0	-				0.18483	0.0252018	SOD2	0		-0.0774328	0.0418328	MTBP	0					0.0370656	0.222992	GALNT14	0		-0.140913	0.0582279	PCDH9	1					0.139642	0.0412873	DHX37	1		-0.491039	0.0108888	CXCL8	0					0.0644363
chr1	27322281	27334896	12615	TMEM222	0	+				0.184748	0.00990004	BASP1	0		-0.0774406	0.0313295	MAP4K5	0					0.0371364	0.20172	CXCL8	0		-0.140069	0.0487513	TRBV12-3	0					0.1398	0.0447676	REEP2	0		-0.490063	0.00572088	RPS27A	1					0.064569
chr1	1373730	1375157	1427	AURKAIP1	0	-				0.184237	0.00948767	SIPA1L2	1		-0.077497	0.0261685	USP14	0					0.0375198	0.251126	SLC17A5	0		-0.138806	0.0104879	CCDC152	0					0.139821	0.0483751	AC022023.1	0		-0.487964	0.0284131	SNORA14A	0					0.0645726
chr1	22643653	22647887	4234	C1QC	0	+				0.182503	0.0157235	MIR3139	0		-0.077796	0.0465997	AKT1S1	1					0.0375299	0.144986	TMTC1	0		-0.138692	0.0920203	IGLL5	0					0.14031	0.0377643	AL133520.1	0		-0.487023	0.0140869	RPS29	0					0.0646519
chr1	21272832	21294424	21592	ECE1	0	-				0.182174	0.0486616	MTND5P32	0		-0.0778274	0.012095	FAHD2A	1					0.0375782	0.190464	ZNF672	1		-0.138468	0.0615201	ABCB4	0					0.140688	0.0431271	FAM219A	0		-0.48481	0.0126601	PFDN5	1					0.0646804
chr1	1632179	1634654	2475	MMP23B	0	+				0.181808	0.00723759	AC020893.2	0		-0.0779893	0.0472352	RTN4IP1	0					0.0375929	0.250025	CYP26C1	0		-0.138037	0.0395327	SWT1	0					0.141062	0.0290413	AC013731.1	0		-0.484355	0.00947238	AC135068.8	0					0.0646954
chr1	26727708	26731318	3610	ARID1A	0	+				0.18171	0.00676696	MANSC1	0		-0.0782238	0.0333027	NREP	0					0.0376077	0.213467	ANAPC15	1		-0.137411	0.0641824	AC004381.2	0					0.141162	0.0451734	AP001029.2	0		-0.48406	0.0137597	AP003117.1	0					0.0648047
chr1	19304166	19311907	7741	AKR7A2	0	-				0.180954	0.0261145	HLA-W	0		-0.0785	0.0150855	NOP16	1					0.0376097	0.214477	ANPEP	0		-0.137117	0.0200453	PDK2	0					0.141456	0.0498869	C1QTNF9	0		-0.483527	0.00579623	RPL37	1					0.0650722
chr1	1257227	1273837	16610	UBE2J2	0	-				0.180605	0.0200809	DOCK4	1		-0.0786122	0.0326702	CDKN2AIPNL	0					0.0377252	0.235494	PRF1	1		-0.135336	0.0578504	ARL4A	0					0.14208	0.0439452	XXYLT1	0		-0.4832	0.00658307	NOG	0					0.0653146
chr1	23959828	23961880	2052	PNRC2	0	+				0.180558	0.00902884	BCL6	1		-0.0786615	0.0366261	YIF1A	1					0.0380818	0.217283	SPOP	0		-0.135101	0.0361308	CCR5	0					0.143093	0.0498603	RUNDC3A-AS1	0		-0.481142	0.0361269	SNORA40B	0					0.0653159
chr1	23077234	23083354	6120	KDM1A	0	+				0.179921	0.0211884	AC027607.1	0		-0.0786774	0.0405463	TNFRSF10A	0					0.0384918	0.235889	SERAC1	0		-0.134828	0.0615201	CD8B2	0					0.143466	0.036419	AL162258.2	0		-0.47827	0.00732908	RPS20	0					0.0654154
chr1	6281130	6352249	71119	ACOT7	0	-				0.179455	0.0437893	TGM3	0		-0.0787763	0.0427958	CCS	1					0.0385137	0.163762	SYS1	0		-0.133597	0.0266236	FAM242A	0					0.14348	0.0463518	ZNF337-AS1	0		-0.477995	0.0145448	RPS15A	0					0.0654628
chr1	25272548	25329211	56663	RHD	0	+				0.1793	0.00611043	LINC01513	0		-0.0787787	0.0190839	TDRD3	1					0.0385524	0.244637	ASXL2	0		-0.133456	0.0474653	E2F5	0					0.144326	0.013391	AC007950.2	0		-0.47728	0.0291182	RF00157	0					0.0658707
chr1	3625050	3630127	5077	TPRG1L	0	+				0.178574	0.0183823	ASPRV1	0		-0.0789664	0.00938204	TBL2	1					0.0385622	0.143889	IP6K2	0		-0.131667	0.011473	GDAP1	0					0.144513	0.0364161	AC006460.2	0		-0.476812	0.0040484	STAP1	0					0.0659203
chr1	25362359	25402702	40343	RHCE	0	-				0.177208	0.0138785	LINC00908	0		-0.079621	0.0301319	ELAC1	0					0.0388141	0.238642	ZNF747	0		-0.130413	0.0677102	CTNNAL1	1					0.144998	0.0484805	AC010531.3	0		-0.475539	0.0139339	TMA7	0					0.0661004
chr1	2050808	2059591	8783	PRKCZ	0	+				0.176637	0.00781932	RN7SL288P	0		-0.0797337	0.0334365	YY2	0					0.0388583	0.124927	MIR3939	0		-0.130234	0.00259059	Z68871.1	0					0.145122	0.0474459	CLEC1A	0		-0.474838	0.00650915	EEF1A1P6	0					0.0661236
chr1	19339530	19485477	145947	CAPZB	0	-				0.176095	0.0200392	MME	1		-0.0798318	0.0414692	CR2	0					0.0388948	0.241952	YWHAB	0		-0.130178	0.0174911	AC244034.2	0					0.145403	0.0418528	AL137009.1	0		-0.474471	0.0103311	BNIP3P41	0					0.0661533
chr1	7843083	7853512	10429	UTS2	0	-				0.175546	0.00280954	HECW2	0		-0.0800673	0.0284233	SELENOW	1					0.0391876	0.23375	ZMAT5	0		-0.128699	0.0275836	CD83	0					0.146148	0.0359346	PPFIA1	1		-0.474404	0.0044556	ZNF845	1					0.0663368
chr1	16922767	16954362	31595	CROCC	0	+				0.175482	0.00283688	PPP1R3B	0		-0.0806888	0.0327055	C8orf37	0					0.0394283	0.2479	PIK3CB	0		-0.128032	0.0453965	LINC01806	0					0.146207	0.0302738	GLB1L3	0		-0.474385	0.00613199	NDUFS5	0					0.0664022
chr1	1716350	1724032	7682	CDK11A	0	-				0.175398	0.017031	AC123912.2	0		-0.0808486	0.0424111	NSMCE4A	1					0.0395239	0.212837	SENP2	1		-0.127806	0.0222589	BIRC3	0					0.14651	0.0417668	CHP2	0		-0.474169	0.0356329	SNORD8	0					0.0666087
chr1	17000011	17005714	5703	ATP13A2	0	-				0.175374	0.0223111	SIGLEC5	1		-0.0808892	0.0406219	AC004812.2	0					0.0395745	0.240519	AP000692.1	0		-0.126329	0.00905781	LIMA1	1					0.147112	0.0377843	PDE6A	0		-0.473409	0.0254009	SNORA49	0					0.0667676
chr1	23451479	23484568	33089	ASAP3	0	-				0.174506	0.0335055	PADI4	1		-0.0808956	0.0333027	AP5S1	0					0.0396502	0.224862	SEC24D	0		-0.125807	0.0150389	MIR3142HG	0					0.147742	0.0422509	USP35	0		-0.470944	0.0112849	SNORD82	0					0.0667888
chr1	1352692	1358543	5851	MXRA8	0	-				0.174307	0.00619259	PPIAP89	0		-0.080952	0.0337327	ZFP69	0					0.0397532	0.230284	LPO	1		-0.125767	0.0582754	AL591684.2	0					0.148005	0.0478613	AC136475.1	0		-0.470715	0.00386621	TRAV13-2	0					0.0669399
chr1	10211616	10381603	169987	KIF1B	0	+				0.174178	0.0157235	RN7SL473P	0		-0.0814756	0.0203894	ZNF606	1					0.0397873	0.192927	STX5	0		-0.125296	0.0648564	NUP62CL	0					0.148085	0.0355445	AL031430.1	0		-0.470184	0.00534204	KBTBD8	0					0.0669761
chr1	21596221	21620041	23820	RAP1GAP	0	-				0.173866	0.012181	RNU2-6P	0		-0.0816844	0.0410939	CCNB1IP1	0					0.0397876	0.251733	UPP1	0		-0.124628	0.0124482	AGPAT5	0					0.148092	0.0442876	FAM193A	0		-0.468182	0.035165	SNORA2C	0					0.0670654
chr1	26169942	26170873	931	ZNF593	0	+				0.172522	0.00221042	CKLF-CMTM1	0		-0.0817336	0.0242841	WDR11	1					0.0398568	0.233706	KMT2C	1		-0.12447	0.0375994	AC010547.4	0					0.149295	0.0430164	AC008537.3	0		-0.467714	0.00798856	COX7B	0					0.0671437
chr1	15659869	15661722	1853	RSC1A1	0	+				0.17233	0.00866354	IGF2R	0		-0.082262	0.0383365	VMA21	0					0.0400124	0.214115	TTI2	0		-0.124453	0.0122596	TFRC	0					0.14942	0.0154482	PCBP1-AS1	0		-0.46509	0.0152569	AC008592.3	0					0.0673428
chr1	975204	982093	6889	PERM1	0	-				0.172065	0.036742	RN7SL460P	0		-0.0824512	0.0483522	ATP6V1F	0					0.0400893	0.230846	STX6	0		-0.124031	0.0568264	AC018630.1	0					0.149452	0.0417562	CCNYL2	0		-0.465035	0.00841667	RPS23	0					0.0675042
chr1	8364056	8425212	61156	RERE	0	-				0.171559	0.0131327	CFAP58	1		-0.0826698	0.0308424	ZMYM1	0					0.0400981	0.251126	ARL13B	0		-0.123609	0.0813595	ABCG2	1					0.149503	0.0235755	AL353583.1	0		-0.464363	0.0133003	RGS1	1					0.0677614
chr1	20724601	20732278	7677	SH2D5	0	-				0.171329	0.0106843	AL391832.2	0		-0.0828115	0.0366261	ACP1	0					0.0401476	0.21988	MIR663A	0		-0.123338	0.0599462	TRAJ50	0					0.150679	0.044963	MUC20	0		-0.464211	0.0277702	RNVU1-6	0					0.0678212
chr1	23010834	23014024	3190	C1orf234	0	-				0.17113	0.012095	IL1R2	1		-0.0831308	0.0482885	SPIN4	0					0.0402885	0.118084	PI3	0		-0.123084	0.0540421	THEMIS	0					0.151296	0.0362107	NAV1	0		-0.462264	0.00759644	RPL24	0					0.067904
chr1	27744774	27760185	15411	FAM76A	0	+				0.170778	0.0434129	GALNT14	0		-0.0834073	0.0340383	DTD2	0					0.040382	0.258843	GPANK1	1		-0.12277	0.0114163	BMS1P2	0					0.151416	0.0156616	AP000708.1	0		-0.461946	0.00841667	METTL18	0					0.0680452
chr1	16562319	16613487	51168	NBPF1	0	-				0.17075	0.023296	MTCO2P33	0		-0.083495	0.0382451	FSD1L	0					0.0404728	0.211156	PRKAR2A	0		-0.121274	0.0265576	RAB30	0					0.151708	0.0205746	LINC01226	0		-0.461297	0.00544389	RPL6	1					0.0680911
chr1	1218523	1228596	10073	SDF4	0	-				0.170599	0.0233638	ADGRG3	0		-0.0837321	0.0482885	AMIGO2	1					0.0404737	0.217684	AL139353.1	0		-0.120695	0.0749685	BNIP3L	0					0.151836	0.0431467	TRHDE-AS1	0		-0.460585	0.0086517	TRGJ2	0					0.0682055
chr1	21678903	21725119	46216	USP48	0	-				0.170225	0.0300142	PPP1R14BP3	0		-0.0837621	0.0459897	LZTS2	1					0.0405936	0.225889	CPEB3	1		-0.120468	0.035744	MIR600HG	0					0.151913	0.0378924	AC106869.1	0		-0.4593	0.00531698	RPS8	0					0.0683493
chr1	5992711	6072790	80079	KCNAB2	0	+				0.170059	0.037885	IRF7	0		-0.0841246	0.0470157	LSM4	1					0.0406928	0.234304	AL662907.3	0		-0.120298	0.0604845	DPY19L2	0					0.152065	0.049703	PPP1R13B	0		-0.458302	0.00384367	CEBPZ	0					0.0688169
chr1	26891057	26892892	1835	GPATCH3	0	-				0.169885	0.0333027	RN7SKP16	0		-0.0841692	0.0172115	LNX2	0					0.0408576	0.222018	AL162377.3	0		-0.119983	0.0406896	BORA	1					0.152724	0.0368498	DNAH10OS	1		-0.457752	0.0402334	RPL9P9	0					0.0690232
chr1	15492798	15507052	14254	CASP9	0	-				0.169838	0.0281886	MGAM2	0		-0.0843396	0.0490154	MTX3	0					0.0408682	0.195994	CINP	0		-0.119709	0.0294112	TMEM267	0					0.153115	0.0412616	TBC1D8	1		-0.456366	0.0114607	AC010615.1	0					0.0690562
chr1	11273528	11295164	21636	UBIAD1	0	+				0.169177	0.0140757	QPCT	0		-0.0844756	0.049859	AF129075.1	0					0.0409388	0.225194	SDHC	0		-0.119692	0.0453965	PTPRO	0					0.153499	0.0469396	RTEL1	0		-0.455555	0.0227368	SNORA74A	0					0.0690877
chr1	24379273	24391679	12406	STPG1	0	-				0.168648	0.0106843	AC060234.1	0		-0.0844923	0.0304961	TARBP2	1					0.0410274	0.212705	PANK2	0		-0.119369	0.00979692	XPO1	1					0.153706	0.0412124	AC015849.5	0		-0.455336	0.0196125	SNORA23	0					0.0692361
chr1	16052323	16057308	4985	CLCNKB	0	+				0.168265	0.00902884	HLX	0		-0.0845139	0.0147274	TIMM10B	0					0.0410976	0.237424	PARP4	0		-0.119178	0.042673	RPL32P1	0					0.154065	0.0434235	AC009127.1	0		-0.454071	0.0040484	METTL14	0					0.0692587
chr1	27973468	28058087	84619	EYA3	0	-				0.167625	0.0410939	DYSF	1		-0.0848244	0.0482809	ALG10	0					0.0411242	0.149787	CSTA	0		-0.119009	0.0540421	MIR3194	0					0.154076	0.01717	LINC01232	0		-0.451458	0.0040484	RPL37A	0					0.0693115
chr1	27935110	27959151	24041	SMPDL3B	0	+				0.166967	0.00815671	FCAR	1		-0.0850163	0.02469	GCLC	0					0.0412412	0.184144	TUBGCP3	0		-0.118941	0.00921938	TMEM156	0					0.154209	0.0410112	CAMKK2	1		-0.451389	0.0104932	RPL35A	0					0.0693688
chr1	22710965	22913743	202778	EPHB2	0	+				0.16693	0.0204254	FAM41C	0		-0.0850519	0.0413991	SNHG15	0					0.0412538	0.249967	ALDOC	0		-0.118523	0.0671078	LINC00920	0					0.154411	0.0401385	DMWD	1		-0.45039	0.0164619	NME1-NME2	0					0.0694317
chr1	15942407	15944428	2021	ZBTB17	0	-				0.166741	0.0181479	AC116353.4	0		-0.0854351	0.0138575	AL451074.2	0					0.041262	0.219319	TNPO3	0		-0.118507	0.00454612	HEATR1	1					0.15453	0.0457955	LINC01460	0		-0.450302	0.00499924	TRMT10C	0					0.0694758
chr1	17027749	17052488	24739	SDHB	0	-				0.164606	0.00676696	TNFRSF10C	0		-0.0855489	0.0441387	AASDH	1					0.0413191	0.0975069	HIF1AN	1		-0.117804	0.0669292	PLEKHG1	0					0.154989	0.0409184	LINC00964	0		-0.450253	0.0158266	GZMAP1	0					0.0695443
chr1	11012654	11020589	7935	TARDBP	0	+				0.164364	0.0107711	RUBCNL	0		-0.0856494	0.0409941	TMEM42	0					0.0414679	0.2556	DECR1	0		-0.117478	0.0382106	TBCEL	1					0.155116	0.0351178	SLCO3A1	0		-0.448166	0.00315125	SMARCA5	0					0.0695485
chr1	3635014	3652761	17747	WRAP73	0	-				0.16434	0.0235206	EIF2AK2	0		-0.0856647	0.0213179	TAF6L	0					0.0415216	0.217697	CAPN8	0		-0.117451	0.019467	ADARB1	0					0.155117	0.0474628	DRAXIN	0		-0.447272	0.00747282	AC097372.3	0					0.069555
chr1	25901612	25905489	3877	STMN1	0	-				0.164224	0.0194277	ABCA1	0		-0.0857577	0.0267345	CUL5	0					0.0415771	0.155592	RBM5	0		-0.117251	0.0276194	ANAPC1P1	0					0.155499	0.0284785	PHKA2	0		-0.44698	0.00315125	EPB41L4A-AS1	0					0.0696195
chr1	25246577	25267915	21338	RSRP1	0	-				0.164141	0.0410074	AC243772.2	0		-0.085887	0.0403725	SNHG14	0					0.0415966	0.234555	WASHC2C	0		-0.116949	0.0565278	AL354977.2	0					0.155667	0.00732781	ZFP64	0		-0.445648	0.00386621	ZNF181	1					0.0698196
chr1	19121213	19168055	46842	UBR4	0	-				0.164091	0.00359294	LITAF	0		-0.085915	0.0413991	DUS1L	0					0.0417049	0.232116	WIPI2	1		-0.115754	0.0219693	ZNF404	1					0.155745	0.0194399	AC007666.1	0		-0.444194	0.0111308	FCER2	1					0.0699905
chr1	19647610	19657076	9466	NBL1	0	+				0.162895	0.00930977	ABCG1	0		-0.0859153	0.0369659	TBRG4	1					0.0417182	0.258001	UPF1	1		-0.115672	0.098796	IGHJ5	0					0.155834	0.0417616	AC092650.1	0		-0.442548	0.0034079	CHML	0					0.0700679
chr1	7772707	7779806	7099	VAMP3	0	+				0.162518	0.0402013	AL356356.1	0		-0.0859563	0.00234531	UROS	1					0.0417222	0.244282	RNF103	1		-0.115585	0.026944	KPNA2	0					0.156022	0.0404818	AL133517.1	0		-0.441888	0.00579623	EEF1A1	1					0.0701054
chr1	11668696	11674030	5334	FBXO6	0	+				0.162268	0.013813	AL137145.1	0		-0.0860807	0.0276996	ZFAND4	1					0.0417226	0.222629	KIDINS220	0		-0.115274	0.0771689	GPR18	1					0.15653	0.0422509	PRNCR1	0		-0.440119	0.00966087	AC103831.1	0					0.0701388
chr1	13416351	13421328	4977	PRAMEF20	0	+				0.162154	0.0193235	STEAP4	0		-0.0861352	0.049859	ANAPC10	0					0.0418833	0.252563	VPS13B	0		-0.114847	0.0286369	STRBP	0					0.156609	0.0412873	LRRK1	0		-0.43827	0.00534616	RANBP6	0					0.0701476
chr1	23692609	23695395	2786	RPL11	0	+				0.161065	0.041986	IL1R1	1		-0.0861869	0.017031	ZBED5-AS1	0					0.0418856	0.250231	PHF2	0		-0.114614	0.0519617	LMNA	0					0.156933	0.034537	U91328.1	0		-0.437875	0.00941842	SNHG5	0					0.070174
chr1	22953043	22965338	12295	LACTBL1	0	-				0.160772	0.0191859	IL1RN	1		-0.0862377	0.0430375	FANCF	0					0.0419273	0.258452	PARD6G-AS1	0		-0.114594	0.0126086	ARHGAP32	0					0.157011	0.0395305	MAGI1-IT1	0		-0.437337	0.00560583	TRAV19	0					0.0702303
chr1	3244132	3386918	142786	PRDM16	0	+				0.160356	0.0408043	NECAB2	0		-0.0862401	0.0313295	FAM135A	1					0.0420024	0.256774	POLM	1		-0.114272	0.0850329	BLK	0					0.157135	0.0259936	AC105129.1	0		-0.43691	0.0189834	RPL21	0					0.0702722
chr1	16204811	16206543	1732	ARHGEF19	0	-				0.160202	0.0313295	KREMEN1	0		-0.0864587	0.0313295	TARBP1	0					0.0420067	0.215147	AL354892.3	0		-0.113304	0.00731477	TRMT1	1					0.157207	0.034351	FAM238A	0		-0.435935	0.005173	RPL5	1					0.0703132
chr1	16014028	16019594	5566	HSPB7	0	-				0.1602	0.0147976	APOBEC3A	0		-0.0866102	0.0447384	DYNC1I2	1					0.0420506	0.229569	GPR108	1		-0.113129	0.0394037	C9orf40	0					0.157298	0.0451271	NLRC5	0		-0.435366	0.00822771	LAIR2	1					0.0703725
chr1	2479888	2505276	25388	PLCH2	0	+				0.160176	0.00841819	SERPINA1	0		-0.0870569	0.0340437	ZRANB3	0					0.0420869	0.232701	HADHB	0		-0.112977	0.0171991	C10orf88	0					0.157331	0.0482625	LINC00670	0		-0.434572	0.024596	RNU2-2P	0					0.0704365
chr1	24161378	24187248	25870	IFNLR1	0	-				0.159928	0.0150855	RF00402	0		-0.0871181	0.03614	ANKRD36	1					0.0421523	0.237629	CMTM7	0		-0.112842	0.0245065	HSF5	0					0.15735	0.0330892	SFTPD-AS1	0		-0.434046	0.00550064	RPSA	0					0.070548
chr1	1179697	1185864	6167	TTLL10	0	+				0.159211	0.00904594	B4GALT5	0		-0.0872551	0.0402013	NUP54	0					0.042155	0.213115	TNRC6B	0		-0.112744	0.0773999	Z95115.1	0					0.157392	0.0396446	AC092184.1	0		-0.433444	0.024271	AC124312.3	0					0.0705555
chr1	6462637	6465630	2993	TNFRSF25	0	-				0.159149	0.00221042	CPD	0		-0.0873691	0.0413991	TPTE2P5	0					0.0421598	0.137279	ISG20L2	0		-0.112487	0.0157067	LMNB2	0					0.157424	0.0367714	AP2A2	0		-0.433262	0.00384367	MIRLET7A1	0					0.0705602
chr1	26994319	27000109	5790	TRNP1	0	+				0.158894	0.00283688	MCTP2	0		-0.087628	0.0208433	AC107027.3	0					0.0422636	0.247119	ANKRD44	0		-0.112324	0.0515412	ACTR6	0					0.157602	0.0324457	DDB2	0		-0.433223	0.0113231	TCL1A	0					0.0706188
chr1	23383433	23387419	3986	TCEA3	0	-				0.158646	0.0260086	TTC26	0		-0.0876964	0.0459897	ZNF485	1					0.0423274	0.136547	NADSYN1	1		-0.111901	0.0264725	IRF8	0					0.157656	0.0259359	C8orf34-AS1	0		-0.432686	0.0378924	AC007068.1	0					0.0706717
chr1	6418414	6419907	1493	HES2	0	-				0.158438	0.00402745	AL022722.1	0		-0.0878635	0.0201877	IDNK	0					0.0423546	0.194629	ZC3HAV1L	0		-0.111829	0.0283103	ZDHHC23	0					0.157713	0.0284035	AC092447.5	0		-0.43196	0.0326415	SNORA57	0					0.0708086
chr1	9294528	9356497	61969	SPSB1	0	+				0.158291	0.0124507	HAL	0		-0.0887528	0.0327179	GLCE	0					0.04236	0.236383	NKAP	0		-0.111214	0.0398531	RFESD	1					0.158014	0.0378371	LINC01623	0		-0.431825	0.0327697	RNU6-703P	0					0.0708461
chr1	11658542	11663324	4782	FBXO44	0	+				0.158167	0.0128389	RNU7-45P	0		-0.0891536	0.0470157	AC093227.1	0					0.0424106	0.231651	ZBTB49	0		-0.111095	0.00786949	RTN4IP1	0					0.158062	0.0385746	STARD9	0		-0.431667	0.0125645	OTUD6B-AS1	0					0.0710288
chr1	18883111	18902724	19613	ALDH4A1	0	-				0.157824	0.0390662	AC019254.1	0		-0.0891718	0.0380995	RNASEH1-AS1	0					0.0424495	0.149352	AC116651.1	0		-0.110932	0.0695202	TRAV22	0					0.158089	0.048337	CCDC83	0		-0.430296	0.00218525	RF00019	0					0.0710516
chr1	26922142	26942776	20634	NUDC	0	+				0.157671	0.00359294	LMTK2	0		-0.0892678	0.0299351	ILF3-DT	0					0.0424641	0.252563	AC007666.1	0		-0.110582	0.0215231	MSMO1	0					0.158405	0.0466072	TBX19	0		-0.429827	0.0128314	C1DP5	0					0.0711313
chr1	10946475	10947870	1395	C1orf127	0	-				0.157419	0.0282942	RF00017	0		-0.0893068	0.0464935	MYB	0					0.0425328	0.215783	CLEC18A	1		-0.110565	0.0319291	AC022098.2	0					0.158782	0.0359576	AL139385.1	0		-0.429686	0.00851433	RSL24D1	0					0.0711636
chr1	16539066	16539575	509	FAM231B	0	+				0.157145	0.012378	ABHD5	0		-0.0895292	0.0308424	CDK8	0					0.0425657	0.247334	JAK1	0		-0.1103	0.102295	IL7	0					0.158786	0.0344456	PTPN18	1		-0.428954	0.0152439	SCARNA12	0					0.0711722
chr1	7744914	7767856	22942	CAMTA1	0	+				0.156954	0.00902884	STX3	0		-0.0896514	0.0464935	FUOM	1					0.0425687	0.219141	PPEF2	0		-0.110086	0.102825	FAM95C	0					0.158815	0.0447081	AL360270.2	0		-0.428606	0.0236067	RMRP	0					0.0712596
chr1	8866361	8878267	11906	ENO1	0	-				0.156639	0.0356625	AL137145.2	0		-0.0898451	0.0103354	PIGW	0					0.0426163	0.236383	CERS2	1		-0.109893	0.047256	MCOLN2	1					0.159022	0.0322871	L3MBTL4-AS1	0		-0.428514	0.015519	SCARNA2	0					0.0713942
chr1	15152577	15219346	66769	TMEM51	0	+				0.156487	0.012095	FPR1	1		-0.0898462	0.0282567	CDK6	0					0.0426814	0.252656	SSSCA1-AS1	0		-0.109456	0.0411683	SPAG8	0					0.159133	0.0407297	EFCAB2	1		-0.428127	0.0118987	SNRPD2	1					0.0715578
chr1	20161253	20177424	16171	PLA2G2C	0	-				0.156223	0.0105262	REPS2	0		-0.0898943	0.0482809	ZNF639	0					0.0427079	0.247724	ITCH	0		-0.109209	0.0598874	AC093423.2	0					0.159394	0.0257854	AC007495.1	0		-0.427728	0.00805624	CENPQ	0					0.071583
chr1	22001660	22006068	4408	CELA3A	0	+				0.156196	0.0344404	PROK2	0		-0.09019	0.0427092	TMEM141	0					0.0427491	0.243276	TMEM164	0		-0.109048	0.0578321	AC009093.2	0					0.159563	0.0430025	SEPT14	0		-0.427521	0.00572876	SNORD101	0					0.0716327
chr1	17408676	17438561	29885	RCC2	0	-				0.156195	0.00592145	AP002907.1	0		-0.0902971	0.042266	MDFIC	1					0.0427798	0.201129	RIPK1	0		-0.108777	0.0892369	BANK1	0					0.15967	0.0306956	AC114763.1	0		-0.426953	0.0199017	SNORD116-13	0					0.0716686
chr1	7961894	7985250	23356	PARK7	0	+				0.15573	0.0157235	FAM129A	0		-0.0905884	0.03614	TRAM2-AS1	0					0.0427917	0.186743	CRADD	0		-0.108582	0.0291496	ABCC4	1					0.159699	0.0113231	EMC1	1		-0.425519	0.00499924	RPL36	1					0.071703
chr1	3773063	3775670	2607	SMIM1	0	+				0.15546	0.0212301	NKAPL	0		-0.091009	0.0105262	C1orf109	0					0.0428006	0.178547	TRIM39	0		-0.108419	0.0571802	AL356056.2	0					0.159714	0.0315086	EFCAB5	0		-0.424489	0.0336151	SNORA22	0					0.0717257
chr1	6570941	6579426	8485	TAS1R1	0	+				0.154759	0.00548	AC106028.2	0		-0.0914575	0.0410939	HCG11	0					0.0428254	0.250012	PGAM1	0		-0.108407	0.0505016	CRTAM	0					0.159915	0.0347486	AC005548.1	0		-0.4232	0.0087579	SNORA5A	0					0.0717356
chr1	8945867	8967745	21878	CA6	0	+				0.154449	0.0334591	AC093281.2	0		-0.0914792	0.0304961	MFSD3	0					0.0428451	0.205317	EMC4	0		-0.108356	0.0105766	LRRC69	0					0.15999	0.0418528	LINC00685	0		-0.422169	0.00386621	SNORA58	0					0.0717945
chr1	10430435	10451411	20976	APITD1	0	+				0.154258	0.0482885	CASP5	0		-0.0917831	0.0498532	GNPNAT1	0					0.0428767	0.199328	AC139495.1	0		-0.108314	0.022487	CHCHD6	0					0.160158	0.0216604	DHRSX	0		-0.421507	0.0107806	AC020571.1	0					0.0719104
chr1	10647213	10796650	149437	CASZ1	0	-				0.154149	0.00619259	AL356481.3	0		-0.0921385	0.0212008	AL691432.2	0					0.0429198	0.257879	PPM1M	0		-0.108253	0.0245564	SRSF8	0					0.160207	0.0422509	AC015799.1	0		-0.420005	0.00416297	AL136038.5	0					0.0719333
chr1	16251082	16253427	2345	FBXO42	0	-				0.153855	0.0109762	DAPK2	1		-0.0922707	0.042675	AC092612.1	0					0.0429518	0.0601536	BTD	0		-0.107408	0.101916	HLA-DOB	0					0.160239	0.0205522	IGHMBP2	1		-0.419459	0.0495732	RPL23AP2	0					0.0719554
chr1	26321859	26344085	22226	AIM1L	0	-				0.153847	0.0103354	CR1	0		-0.0923586	0.0447384	HSF5	0					0.0430101	0.206934	PPM1H	0		-0.107062	0.0107321	SUGT1P3	0					0.16049	0.0493714	MYLK4	0		-0.41843	0.0086517	AC084824.5	0					0.0719768
chr1	17618316	17697868	79552	ARHGEF10L	0	+				0.152304	0.039397	AL353616.2	0		-0.0931539	0.0366261	IFI27L1	0					0.0430983	0.151107	CCNK	0		-0.106271	0.0905765	RPS3P7	0					0.160806	0.0330711	CDC14C	0		-0.41807	0.00771118	SNORA33	0					0.0719794
chr1	3471624	3476019	4395	ARHGEF16	0	+				0.152289	0.0170767	AL138995.1	0		-0.0936571	0.012095	DHODH	0					0.0431155	0.246719	AC068669.1	0		-0.105796	0.0314986	BMPR1A	1					0.16106	0.0364821	ST6GALNAC4P1	0		-0.416959	0.00968494	RPS25	0					0.0719937
chr1	27534035	27603591	69556	AHDC1	0	-				0.152132	0.00948767	GAB2	0		-0.0937957	0.0369659	SPPL3	1					0.0432054	0.206262	ATP7A	0		-0.10577	0.0155	IFFO2	1					0.161447	0.0404296	ALPK1	0		-0.416803	0.0236067	RF02275	0					0.0719995
chr1	23791203	23794955	3752	LYPLA2	0	+				0.151707	0.0178842	ALOX5AP	0		-0.0938807	0.0122297	GSTZ1	0					0.0432218	0.208434	FCGR3A	0		-0.105693	0.0705689	TAS2R15P	0					0.161463	0.0380718	AC145285.2	0		-0.416207	0.0282519	AC099850.2	0					0.0720046
chr1	17079031	17119435	40404	PADI2	0	-				0.151471	0.0327179	MIR6124	0		-0.0940352	0.0280196	ZNF449	0					0.0432973	0.188004	RAB22A	0		-0.105281	0.0599635	AC073585.1	0					0.16164	0.0273189	LINC02302	0		-0.41364	0.0216604	ID3	0					0.0720808
chr1	17308195	17334796	26601	PADI4	0	+				0.151255	0.0274934	HMGB1P20	0		-0.0941911	0.0340437	UBE2E2	0					0.0433129	0.146741	BCAS3	0		-0.104961	0.032114	MIAT	0					0.161911	0.0468756	AC138207.4	0		-0.411816	0.0108581	RPL22L1	0					0.0720911
chr1	12464940	12512047	47107	VPS13D	0	+				0.151191	0.0396218	AL450426.1	0		-0.0943444	0.0147976	APLF	0					0.0433219	0.20161	BICD2	0		-0.10483	0.0384853	DCK	0					0.162087	0.0110859	TEX35	0		-0.411704	0.0154444	MIR15A	0					0.0720999
chr1	11022144	11030526	8382	RP4	0	+				0.151189	0.0183244	AC112496.1	0		-0.0943753	0.0481973	NOXA1	0					0.0433914	0.241967	AC091060.1	0		-0.104532	0.0424323	AC107871.1	0					0.16221	0.047527	C3	1		-0.409913	0.0116261	TRAV1-2	0					0.0721469
chr1	12746425	12761169	14744	C1orf158	0	+				0.151061	0.0183823	RN7SL612P	0		-0.0946396	0.0420824	GTF3A	0					0.0434601	0.249839	UBE4B	1		-0.104363	0.0431799	SMAD3	1					0.162212	0.0111278	AC010618.3	0		-0.409078	0.0028416	TWISTNB	0					0.0721971
chr1	1001138	1014541	13403	ISG15	0	+				0.150795	0.0105262	UBN1	0		-0.0948852	0.0308424	ADIRF-AS1	0					0.0434714	0.257227	AC079174.2	0		-0.104219	0.0279376	SDAD1	0					0.16224	0.0384583	ATP11A	0		-0.408946	0.00608833	KRR1	0					0.0723311
chr1	9850450	9893237	42787	CTNNBIP1	0	-				0.150551	0.00676696	MX2	0		-0.095321	0.0440573	GPX7	0					0.0435199	0.242889	SLC22A1	0		-0.103678	0.0235985	ZNF485	1					0.16227	0.0452492	CCDC80	0		-0.408702	0.00558217	RPL10A	0					0.0724034
chr1	2185175	2194751	9576	FAAP20	0	-				0.150458	0.00548	PPIAP53	0		-0.0953804	0.0498257	CHPT1	0					0.0435675	0.147563	KCTD10	1		-0.103642	0.0415626	RHOU	0					0.162382	0.0452288	AC008543.3	0		-0.408312	0.013444	AC022079.1	0					0.072443
chr1	24415803	24472976	57173	NIPAL3	0	+				0.150239	0.0279436	AL513314.2	0		-0.0955141	0.0427958	AC005540.1	0					0.0436168	0.241967	HCP5	0		-0.103472	0.0264666	AC073111.5	0					0.162474	0.0215652	AC108471.2	0		-0.408165	0.0145162	AL158063.1	0					0.0724918
chr1	7784654	7845177	60523	PER3	0	+				0.150211	0.013813	AC104071.1	0		-0.0955925	0.0289404	HECTD2	1					0.0436237	0.166685	ZSWIM3	0		-0.103455	0.0658784	BPGM	0					0.162518	0.0382866	RPTOR	0		-0.407908	0.0152464	COMMD8	0					0.0724948
chr1	9729028	9751581	22553	CLSTN1	0	-				0.150134	0.00611043	APMAP	0		-0.0965083	0.0150855	LRRC8C-DT	0					0.0436259	0.253889	MTCO1P11	0		-0.102807	0.045999	AC138761.3	0					0.162794	0.0441155	AC127894.1	0		-0.405178	0.00840193	ZNF22	0					0.0725759
chr1	27355184	27363951	8767	MAP3K6	0	-				0.149956	0.0132239	AC108516.2	0		-0.0970479	0.0298026	ZNF653	1					0.0436421	0.225107	ZNF652	0		-0.102715	0.00448504	DLAT	0					0.162837	0.0473126	PARVB	0		-0.40499	0.00669239	GSKIP	0					0.0726262
chr1	1560848	1574584	13736	SSU72	0	-				0.149875	0.0279436	PLBD1-AS1	0		-0.0971032	0.0157863	GSTCD	0					0.0436625	0.236322	AC079915.1	0		-0.102491	0.0221359	AC022400.5	0					0.162897	0.0441376	LYST-AS1	0		-0.40483	0.013444	ZNF860	0					0.0726397
chr1	1435523	1440765	5242	VWA1	0	+				0.149818	0.0200809	MIR3128	0		-0.0982419	0.018548	MTHFD2L	0					0.0436653	0.214143	SLC31A1	0		-0.10243	0.0648783	LINC01259	0					0.163094	0.0320557	PLG	0		-0.404448	0.0177417	RPL27	0					0.0726447
chr1	2635976	2801717	165741	TTC34	0	-				0.149775	0.0287087	RN7SL817P	0		-0.0983722	0.00619259	GRHPR	0					0.0436788	0.243876	AC092135.3	0		-0.102295	0.0626271	RASGRP3	0					0.163445	0.0286887	TCTN2	1		-0.403564	0.017182	IGHV5-78	0					0.0727641
chr1	1325241	1327471	2230	CPTP	0	+				0.149296	0.0192511	AL445524.1	0		-0.0983977	0.0193235	RCL1	0					0.0436932	0.208681	ACSL3	0		-0.101986	0.0881446	AC007541.1	0					0.164019	0.0295679	AC116447.1	0		-0.402968	0.00591368	WDR89	1					0.0727826
chr1	2586775	2591468	4693	FAM213B	0	+				0.149236	0.0452007	AL118508.4	0		-0.0986196	0.0292148	TFRC	0					0.0437784	0.179508	CRLF3	0		-0.101738	0.0488313	AC093627.4	0					0.164272	0.0280444	EPN2	0		-0.402823	0.0140869	SNORD6	0					0.072819
chr1	27379176	27383380	4204	CD164L2	0	-				0.148905	0.017031	CXCR1	0		-0.098926	0.038597	GPR174	0					0.0437812	0.250231	RF00017	0		-0.101702	0.0585127	CDCA7L	0					0.1649	0.024851	SGPP2	0		-0.402753	0.0065586	DYNLT3	0					0.0729464
chr1	1405109	1407290	2181	MRPL20	0	-				0.148887	0.0157235	RN7SL600P	0		-0.0991421	0.047444	CD48	0					0.0438736	0.249581	AL139246.5	0		-0.101224	0.0650921	ZNF681	0					0.165818	0.0315657	AC025262.2	0		-0.402508	0.0155631	POLR2K	0					0.0729721
chr1	19324754	19328081	3327	PQLC2	0	+				0.148394	0.0216058	AC069528.2	0		-0.0992381	0.0296898	ABCB10	0					0.043887	0.255473	TOM1	0		-0.101214	0.0255153	MAD1L1	1					0.166216	0.0387525	HERC2P2	0		-0.402271	0.00545046	MRPL32	0					0.0731233
chr1	24319566	24355318	35752	GRHL3	0	+				0.148312	0.0189461	AC104695.3	0		-0.099462	0.0136917	PSMG3	1					0.0440056	0.0997382	SLC35B1	0		-0.10085	0.111922	LCN10	0					0.166257	0.0406716	CCDC81	1		-0.401992	0.0169174	SCARNA21	0					0.0731581
chr1	10122042	10145039	22997	UBE4B	0	+				0.148039	0.0097266	TUBB4BP2	0		-0.0997798	0.0498257	GPR180	0					0.0440156	0.204385	PDPK1	0		-0.100828	0.0327054	GPR174	0					0.166279	0.0493215	Z98949.3	0		-0.40173	0.0244449	SNORA53	0					0.0731905
chr1	23743472	23759893	16421	TCEB3	0	+				0.147375	0.0183823	TRIM25	0		-0.100061	0.0235206	FGFBP3	0					0.0440364	0.235113	TRIML2	0		-0.100629	0.0579532	JAZF1	0					0.166294	0.0424386	AC127070.2	0		-0.401495	0.00571365	TIGD2	1					0.0732386
chr1	20664014	20717780	53766	KIF17	0	-				0.147238	0.0323285	LINC01127	0		-0.100463	0.046078	TMEM267	0					0.0440383	0.254744	RAB20	0		-0.100065	0.0484445	UTP15	0					0.166685	0.0241881	REV3L-IT1	0		-0.401441	0.0191625	AC096586.1	0					0.0732859
chr1	26280122	26281450	1328	SH3BGRL3	0	+				0.147116	0.00611043	TPT1P10	0		-0.100549	0.0102247	YJU2	0					0.0440571	0.229429	BICRAL	0		-0.100055	0.00769948	ICE2	1					0.166818	0.045198	SULT1E1	0		-0.401107	0.00541593	MRPS18C	0					0.0733142
chr1	18908340	18955698	47358	IFFO2	0	-				0.147051	0.00548	TMEM140	0		-0.100579	0.0245823	YIF1B	1					0.0440829	0.0887826	AL162458.1	0		-0.0998149	0.0661707	FCRL3	0					0.166886	0.0401385	LINC02552	0		-0.400718	0.0159503	RPS10	1					0.0733284
chr1	21977893	21983777	5884	CELA3B	0	+				0.147011	0.0157235	C3orf62	0		-0.101151	0.0401603	FAHD1	0					0.0441216	0.160336	TMEM11	0		-0.0995991	0.0137181	EZH2	1					0.166998	0.0282519	AC008026.3	0		-0.399865	0.00907725	TMEM256	0					0.0734178
chr1	24643559	24669508	25949	SRRM1	0	+				0.146543	0.0411619	OR8B5P	0		-0.101239	0.013813	TSPAN17	1					0.0442142	0.16096	RRAGC	0		-0.0994084	0.094367	UGT8	0					0.167032	0.0406403	KCNV1	0		-0.399529	0.0087579	ITM2A	0					0.0734182
chr1	6467122	6520061	52939	PLEKHG5	0	-				0.146351	0.0124507	AC010894.5	0		-0.101543	0.0427092	AC099568.2	0					0.0442291	0.191748	ING1	0		-0.0985137	0.0229832	FGFBP3	0					0.167047	0.0236887	AP003557.2	0		-0.399276	0.0457969	SNORD9	0					0.0734258
chr1	16232281	16236659	4378	RSG1	0	-				0.146104	0.0105262	PLXNC1	0		-0.102018	0.036742	EXOSC8	0					0.0442313	0.20494	AC013394.1	0		-0.0980627	0.0796337	KRT8P34	0					0.167821	0.0273189	IQCE	1		-0.399231	0.0061382	CCDC59	1					0.0734336
chr1	27105451	27154598	49147	SLC9A1	0	-				0.146075	0.0427092	AC008040.2	0		-0.102094	0.0372257	PANK3	1					0.0442378	0.194927	AC123595.1	0		-0.0972828	0.0415626	AC073332.1	0					0.1679	0.0471104	PCDHB1	0		-0.397996	0.00541593	EIF4A2	1					0.073479
chr1	11650547	11655785	5238	FBXO2	0	-				0.145662	0.031923	RN7SL791P	0		-0.102204	0.0427092	WDR86-AS1	0					0.0442641	0.145299	SSU72	1		-0.097184	0.0218871	BAHD1	0					0.168175	0.0412124	SVIL	0		-0.397765	0.00656493	RPL13A	1					0.0734893
chr1	26111173	26122124	10951	PDIK1L	0	+				0.145657	0.0248827	CXCR2	0		-0.102219	0.0189461	SLC18B1	0					0.0443152	0.202199	PMF1	0		-0.0971585	0.0540421	ANKAR	0					0.168262	0.0188281	AC020558.3	0		-0.397666	0.0325723	AF129408.1	0					0.0735127
chr1	1203844	1205680	1836	TNFRSF18	0	-				0.145632	0.0470157	AL683842.1	0		-0.102332	0.0427092	AC096733.2	0					0.0443199	0.247601	ACTN1	1		-0.0970551	0.0947416	TRAJ49	0					0.168535	0.0237686	AC005336.3	0		-0.397614	0.00534217	COX6C	0					0.0735417
chr1	12125899	12144207	18308	TNFRSF8	0	+				0.145609	0.00449244	PLAUR	1		-0.102953	0.0383655	ZNF813	1					0.044416	0.219474	AC004922.1	0		-0.0970233	0.0431129	ZNF525	1					0.16887	0.0398951	CC2D1B	1		-0.396936	0.00568197	SNHG6	0					0.0735428
chr1	23627334	23640568	13234	MDS2	0	+				0.145373	0.0170767	CEP19	0		-0.102984	0.0211545	ALG10B	0					0.0444207	0.224448	TOR1AIP1	0		-0.0968856	0.057434	AC243960.1	0					0.168875	0.0370821	ATP2B4	0		-0.396698	0.0192389	TPT1	0					0.0736159
chr1	6105081	6106772	1691	CHD5	0	-				0.14502	0.0168836	AC245128.3	0		-0.10313	0.04517	FBXO4	1					0.0444316	0.206694	AL138820.1	0		-0.0967303	0.0557683	SNX22	0					0.168879	0.00978061	IFT122	0		-0.396497	0.0180756	AC011468.4	0					0.0736628
chr1	6645800	6701802	56002	DNAJC11	0	-				0.14501	0.00273668	AC007546.1	0		-0.10317	0.0217729	RHBDD1	0					0.0444386	0.233947	VAC14-AS1	0		-0.0965654	0.00368166	ZNF343	0					0.168892	0.0416538	AC005064.1	0		-0.394471	0.00620233	EIF1AX	0					0.0736807
chr1	3857281	3885429	28148	DFFB	0	+				0.145003	0.0110491	MXD1	1		-0.103203	0.037885	PLEKHG4	1					0.0444973	0.20251	PDXK	0		-0.0964975	0.0170955	GGACT	1					0.16899	0.0424032	ACOT11	0		-0.393983	0.00989203	HMGB1P5	0					0.0737369
chr1	20303081	20314412	11331	VWA5B1	0	+				0.144778	0.00902884	FCGR2A	0		-0.103211	0.0409338	ZNF555	1					0.0445098	0.22887	LONRF3	0		-0.0964832	0.0995598	ZNF711	0					0.168999	0.0332718	AL121768.1	0		-0.393299	0.0152569	TRGC2	0					0.0738003
chr1	24056035	24066579	10544	MYOM3	0	-				0.144635	0.0343879	CYP4F3	1		-0.104154	0.0467082	MTX2	1					0.0446053	0.170955	TMEM159	0		-0.0962212	0.00728735	POP1	1					0.169331	0.0308335	AC092692.1	0		-0.3904	0.00650915	ZNF711	0					0.0738318
chr1	1987962	1990929	2967	CFAP74	0	-				0.143811	0.0455936	AC024067.1	0		-0.104395	0.0333027	ZNF736	1					0.0446136	0.209422	C11orf54	0		-0.0959541	0.109676	AL357054.4	0					0.169476	0.0330372	AC025252.1	0		-0.390351	0.00544389	NPM1	1					0.0738426
chr1	27234668	27308244	73576	WDTC1	0	+				0.143712	0.0375731	HELZ2	0		-0.104732	0.0296099	LINC01311	0					0.0446252	0.200493	KDM3B	0		-0.0957786	0.0787311	TWISTNB	0					0.16961	0.0450207	IPO13	0		-0.390255	0.00939709	SNORD73B	0					0.0738571
chr1	9922113	9935620	13507	LZIC	0	-				0.143385	0.0097266	ADAMTSL4-AS1	0		-0.104751	0.0299351	LINC02361	0					0.0446311	0.252516	NAGK	1		-0.0956716	0.0988761	RNF175	0					0.169705	0.0386144	P3H2-AS1	0		-0.390214	0.00685224	CETN3	0					0.0738832
chr1	27615514	27626135	10621	FGR	0	-				0.143194	0.012181	FOSL2	0		-0.104755	0.0392567	H1FX	0					0.0446391	0.160336	NFYA	0		-0.0955095	0.0916576	NIPSNAP3B	0					0.169751	0.049336	RNF222	0		-0.389678	0.00486079	RPL23A	0					0.0739742
chr1	11779817	11789478	9661	C1orf167	0	+				0.143178	0.0057012	RNF149	0		-0.10528	0.0366261	DPP7	0					0.044646	0.200977	STX12	1		-0.095239	0.0753935	COPS2	0					0.169803	0.0348338	AC060765.1	0		-0.38859	0.0216604	EEF1A1P13	0					0.0740723
chr1	1918386	1919269	883	TMEM52	0	-				0.142993	0.017404	ARHGAP26	0		-0.105311	0.0407974	MOB1B	0					0.0446538	0.232116	RUNX2	1		-0.0950953	0.0246023	RRP9	0					0.169855	0.0351277	LINC01422	0		-0.388493	0.0130692	RPL22	1					0.0740907
chr1	11106535	11131558	25023	MTOR	0	-				0.142882	0.0122297	AVIL	0		-0.105341	0.0498257	CNIH1	0					0.0446999	0.134137	TLK2	0		-0.0948504	0.0647683	CMAS	0					0.170063	0.0296921	AC114489.1	0		-0.388168	0.00771118	C12orf57	0					0.0741143
chr1	20655440	20661388	5948	DDOST	0	-				0.142705	0.0405911	PTGES3P1	0		-0.105606	0.0385978	SNHG1	0					0.0447104	0.13757	DDX11L1	0		-0.0948146	0.0582037	BCL11A	1					0.170576	0.0473044	OR2J3	0		-0.387788	0.0065586	AC098484.3	0					0.0741486
chr1	973512	975865	2353	PLEKHN1	0	+				0.14213	0.0472352	AC078962.1	0		-0.105668	0.0206115	YIPF6	0					0.0447171	0.17556	NANS	0		-0.0947806	0.0166887	RAD18	0					0.17069	0.0135411	RUBCN	0		-0.386897	0.0329604	SCARNA1	0					0.0741662
chr1	1524273	1529331	5058	ATAD3A	0	+				0.14178	0.00902884	LUCAT1	0		-0.105717	0.00288215	TMEM138	0					0.0449247	0.235669	MAN2A2	0		-0.094761	0.0900951	CDCA7	1					0.170896	0.0331144	AL357055.3	0		-0.386371	0.00937937	PHBP13	0					0.0742123
chr1	27872558	27882475	9917	THEMIS2	0	+				0.141764	0.0464935	AL021707.1	0		-0.105945	0.0334591	PNP	0					0.0449413	0.250359	SPART	0		-0.0945374	0.0590769	NSUN5P1	0					0.170917	0.0453432	AC018638.6	0		-0.386149	0.00573144	EIF3E	0					0.0742133
chr1	11806213	11820779	14566	CLCN6	0	+				0.141551	0.0157235	PYGL	0		-0.105948	0.0440667	ZNF280D	0					0.0449461	0.257802	AL162258.2	0		-0.094523	0.0151448	WDR11	1					0.170928	0.0299378	OR7D2	1		-0.385699	0.0040484	ACTR6	0					0.0742159
chr1	3822776	3829373	6597	CEP104	0	-				0.141409	0.0301319	RF00017	0		-0.106327	0.0274934	RAD17	0					0.0449572	0.240508	SLBP	0		-0.094397	0.0768973	CCDC7	0					0.171107	0.020101	SLC2A1-AS1	0		-0.385673	0.0185062	TMSB4XP4	0					0.074308
chr1	27666066	27672198	6132	IFI6	0	-				0.141001	0.00841819	ITPRIP	1		-0.106551	0.0192959	RPA1	0					0.0449944	0.136101	POLD3	1		-0.0942971	0.0135166	ERI3	0					0.171155	0.0420715	AC067817.2	0		-0.384694	0.0072628	RNF219	0					0.0743418
chr1	9588922	9604954	16032	TMEM201	0	+				0.140508	0.0147488	GPAT3	0		-0.107196	0.0396478	CIP2A	0					0.0450062	0.217403	AC237221.2	0		-0.0940267	0.10877	ABCD2	0					0.17146	0.0241061	AC007388.1	0		-0.383891	0.00669239	AIMP1	0					0.0743433
chr1	2388004	2389996	1992	MORN1	0	-				0.14045	0.0296898	AC107959.5	0		-0.10733	0.0282567	TCF3	1					0.0450148	0.146741	AL035071.1	0		-0.0939081	0.0925353	GABBR1	0					0.171474	0.0489597	LINC00471	0		-0.383726	0.00315125	ZSCAN12	0					0.074382
chr1	1635227	1659012	23785	CDK11B	0	-				0.139924	0.0243601	CEBPD	0		-0.107486	0.0494795	AC104109.2	0					0.0450201	0.18251	VPS39	0		-0.0936333	0.0498082	SRRM2	0					0.171573	0.0404818	AL357556.1	0		-0.383648	0.00846114	RPL32	0					0.0744131
chr1	25617850	25784450	166600	MAN1C1	0	+				0.139883	0.0344404	ATP6V0D2	0		-0.107716	0.0189461	BYSL	0					0.0450769	0.24182	AC005840.4	0		-0.0935172	0.0375994	WRN	0					0.171601	0.0190655	AC090236.2	0		-0.38331	0.0104932	LRRC75A-AS1	0					0.0744568
chr1	23779357	23786378	7021	PITHD1	0	+				0.139589	0.0297049	NCF1C	0		-0.107898	0.0403725	THUMPD2	0					0.0451252	0.120727	KIN	0		-0.0934108	0.0581075	BARD1	0					0.172021	0.0285205	OR1C1	0		-0.383173	0.0169174	RPL30	1					0.0744656
chr1	9943428	9981766	38338	NMNAT1	0	+				0.139407	0.00517714	RAB11FIP1	0		-0.10818	0.0434129	AL161421.1	0					0.0451819	0.112113	AC092117.2	0		-0.0932282	0.0340342	ITGB7	1					0.172235	0.0458884	LINC00221	0		-0.38299	0.0126855	SNRPG	1					0.0746297
chr1	23801910	23825402	23492	HMGCL	0	-				0.139256	0.0211545	NFIL3	0		-0.10843	0.0112747	PELI3	1					0.0451953	0.25704	AL109615.3	0		-0.093021	0.05996	DOHH	1					0.172264	0.0334946	AL357140.3	0		-0.382665	0.00650915	TRMT10A	0					0.0747086
chr1	12578718	12596308	17590	DHRS3	0	-				0.139188	0.0406219	SLC26A8	1		-0.108652	0.0282567	MSMO1	0					0.0452099	0.131085	ZNF18	1		-0.0929974	0.0220102	GTF3C3	0					0.172274	0.0320027	LINC00266-4P	0		-0.382059	0.00630812	MIR17HG	0					0.0749286
chr1	26879376	26886525	7149	GPN2	0	-				0.138969	0.0126462	SRPK1	1		-0.109048	0.0402013	CYB5A	0					0.0452288	0.18589	ALG12	0		-0.0927021	0.0727298	IMMP2L	1					0.172454	0.0351178	ADNP2	0		-0.381092	0.00669239	NSA2	0					0.0749337
chr1	7919847	7940866	21019	TNFRSF9	0	-				0.1388	0.00527108	AC105749.1	0		-0.109268	0.0334591	LIPE-AS1	0					0.0452428	0.24182	Z98749.1	0		-0.0926208	0.0571802	AC106791.1	0					0.172806	0.0280643	AL356863.1	0		-0.380967	0.00958188	AC092794.1	0					0.0750791
chr1	1754061	1757268	3207	NADK	0	-				0.138725	0.0185108	MEGF9	0		-0.10942	0.0299351	SESN3	0					0.0452685	0.246106	GHRL	0		-0.0925518	0.0753935	ANTXRLP1	0					0.172853	0.048861	UGT1A1	0		-0.380837	0.0086517	PCDH9	1					0.0750838
chr1	11981992	11992673	10681	MFN2	0	+				0.138659	0.0127009	LTB4R	0		-0.109714	0.0374291	CFL2	0					0.0452795	0.178547	SGMS1-AS1	0		-0.0925206	0.0781426	HLA-DOA	0					0.173132	0.045051	AC097382.1	0		-0.379595	0.00592187	PEX3	0					0.0751072
chr1	16021871	16034050	12179	CLCNKA	0	+				0.138468	0.0331904	AC021483.1	0		-0.109752	0.0424111	AC092919.2	0					0.0452857	0.20403	AVL9	0		-0.0922711	0.0259031	CATSPERB	0					0.17324	0.0247273	AC105053.1	0		-0.378663	0.00818884	TCEAL8	0					0.0751316
chr1	1050556	1053950	3394	AGRN	0	+				0.138364	0.00545629	NDEL1	0		-0.109844	0.0447384	MRPL11	1					0.0452985	0.244851	AL136295.6	0		-0.092247	0.0589165	AL365361.1	0					0.173268	0.0464767	AL078459.1	0		-0.378088	0.0152464	HIST1H4B	0					0.0751967
chr1	23359975	23368386	8411	ZNF436	0	-				0.13823	0.040531	PARP9	0		-0.109902	0.0467082	AC068338.2	0					0.0453201	0.137894	SBF2	0		-0.092101	0.047176	ARHGEF12	1					0.173319	0.0412124	GSTO2	1		-0.377941	0.0261538	COX7C	0					0.0752063
chr1	10430443	10442809	12366	CENPS	0	+				0.137863	0.0296898	ARHGAP26-IT1	0		-0.110424	0.0390662	MASTL	0					0.0453346	0.246662	TMPPE	0		-0.0920105	0.0749685	MINPP1	0					0.173358	0.0158014	OR2I1P	0		-0.377695	0.00716381	ETAA1	0					0.0752457
chr1	24899518	24929877	30359	RUNX3	0	-				0.137384	0.0402013	AC008267.2	0		-0.110512	0.0183784	TIGD6	0					0.0453369	0.167018	RNF135	0		-0.0918003	0.102806	ZDBF2	0					0.173429	0.048337	AP001020.3	0		-0.376912	0.0267702	BCL2A1	0					0.0752863
chr1	26190561	26201603	11042	CATSPER4	0	+				0.137125	0.0390234	LINC02218	0		-0.11064	0.0359805	ANKH	0					0.0453464	0.253904	TIGAR	0		-0.0912329	0.0980609	HNRNPH1	1					0.173602	0.0489032	HYKK	0		-0.376909	0.00419784	RDH14	0					0.0752891
chr1	13281035	13285154	4119	PRAMEF8	0	-				0.136949	0.017031	AL390860.1	0		-0.110979	0.0308424	CAMK2D	0					0.0453511	0.246662	RIPK2	0		-0.0912073	0.0591346	AC074141.1	0					0.173988	0.0436382	AC007823.1	0		-0.376489	0.00658307	LIG4	0					0.0753484
chr1	1308821	1311069	2248	PUSL1	0	+				0.136857	0.0162316	CPT1A	1		-0.111013	0.0297049	FUNDC2	0					0.0453617	0.162826	GLTP	1		-0.0911083	0.0691802	CLIC2	0					0.174042	0.0384583	AC073657.1	0		-0.376019	0.0468756	SNORD94	0					0.0753899
chr1	22052668	22092946	40278	CDC42	0	+				0.136616	0.02469	APOL1	0		-0.111739	0.0425219	RAD23A	1					0.0453927	0.238498	CNNM3	0		-0.0909283	0.106264	CHML	0					0.174124	0.0451979	LINC02186	0		-0.375852	0.0414045	AC106052.1	0					0.0754124
chr1	3490925	3496717	5792	MEGF6	0	-				0.136403	0.0233405	TOR1B	0		-0.112333	0.0410939	SHLD2	0					0.0454416	0.249679	TCF3P1	0		-0.0908877	0.0400723	AC139795.2	0					0.174149	0.0498869	AC002091.2	0		-0.375265	0.0120092	RPL27A	0					0.0754508
chr1	19682240	19799344	117104	TMCO4	0	-				0.136308	0.0233638	AC005280.2	0		-0.112626	0.02469	DCK	0					0.045541	0.231749	RUBCN	0		-0.0908334	0.0139548	BMS1P1	0					0.174366	0.0443825	PPARGC1B	0		-0.374121	0.0108053	ZBTB41	0					0.0755251
chr1	21551279	21578012	26733	ALPL	0	+				0.136214	0.0476358	NAMPT	1		-0.112857	0.0392691	TRIM60P18	0					0.0455725	0.122199	RABGEF1	1		-0.0906971	0.0920203	PLD4	0					0.174546	0.030468	ABHD12B	0		-0.373293	0.0154444	RNF157-AS1	0					0.07558
chr1	15684390	15734769	50379	PLEKHM2	0	+				0.135842	0.012095	MIR646HG	0		-0.113144	0.0463059	UQCR11	1					0.0455943	0.246662	AC011944.2	0		-0.0906847	0.0108283	NOP2	0					0.174705	0.0348338	AL133387.2	0		-0.372855	0.0104932	MRPL50	0					0.0755867
chr1	10474982	10623286	148304	PEX14	0	+				0.135359	0.0109832	PPP1R12B	0		-0.114121	0.0372782	CD36	0					0.0456216	0.11742	UBE2J2	1		-0.090263	0.0928028	BDH2	0					0.174816	0.037203	OR7C1	0		-0.372169	0.0087579	NUDCD1	0					0.0755983
chr1	11922175	11926428	4253	KIAA2013	0	-				0.134574	0.0421775	THBD	0		-0.114455	0.031923	PDK2	0					0.0456832	0.232116	ACAP2	0		-0.0901948	0.00835684	LNX2	0					0.174938	0.0469511	LPAR3	1		-0.371283	0.0110664	CLEC17A	0					0.0756013
chr1	16974502	16978276	3774	MFAP2	0	-				0.134408	0.02469	RPS15AP29	0		-0.114769	0.031923	ABCC4	1					0.0456859	0.0958356	AC006330.1	0		-0.0901826	0.112502	KCNQ5-IT1	0					0.174991	0.0153408	ACSS2	0		-0.370851	0.0140869	AC004908.3	0					0.0756291
chr1	19975438	19980416	4978	PLA2G2A	0	-				0.134066	0.0219076	SLC2A3	0		-0.115365	0.039989	AC091982.3	0					0.0456966	0.193892	AC004678.2	0		-0.0897786	0.0706657	TRMT5	1					0.175049	0.049148	AC239798.4	0		-0.369431	0.00937937	VBP1	0					0.0756325
chr1	27773235	27812268	39033	STX12	0	+				0.133986	0.0219076	ZBP1	0		-0.115717	0.0105262	AL513550.1	0					0.0457145	0.257861	LINC01299	0		-0.0897089	0.109977	SENP8	0					0.17508	0.0347399	AL731577.1	0		-0.369425	0.00716381	NMD3	0					0.0756368
chr1	17755313	17827063	71750	ACTL8	0	+				0.133683	0.0392567	NOD2	0		-0.116186	0.0297049	P2RY1	0					0.04575	0.0837519	CXorf38	0		-0.0893064	0.0465825	SRP14-AS1	0					0.175155	0.0317574	INO80C	1		-0.369369	0.00579623	RPL14	0					0.0756597
chr1	998970	999981	1011	HES4	0	-				0.133437	0.0150855	RN7SL681P	0		-0.116743	0.019522	SH3GLB2	0					0.0457726	0.230846	CDC42-IT1	0		-0.0890761	0.0275836	NUFIP1	0					0.175339	0.0345729	AL354696.2	0		-0.369235	0.0426094	SCARNA22	0					0.0756704
chr1	21440164	21484900	44736	NBPF3	0	+				0.133434	0.013813	CSRNP1	0		-0.116962	0.0183823	DET1	0					0.0457923	0.230839	VPS9D1	0		-0.0883936	0.136008	BACH2	1					0.175417	0.0418434	AC106820.2	0		-0.369048	0.0417889	RN7SL15P	0					0.0758184
chr1	8317826	8344165	26339	SLC45A1	0	+				0.133403	0.0172115	DGAT2	1		-0.117885	0.0254654	LCMT2	0					0.045799	0.212705	RC3H1-IT1	0		-0.0883588	0.0109472	APLF	0					0.17546	0.0457691	AC079160.1	0		-0.368743	0.0440247	SNORA3B	0					0.0758321
chr1	51287258	51297990	10732	TTC39A	0	-				0.133332	0.0499641	DDX58	1		-0.118187	0.0296898	STK11	1					0.0458087	0.174214	ZNF493	0		-0.0882757	0.05742	REXO2	1					0.175488	0.0273734	SKA1	0		-0.368714	0.0369319	SNORA59A	0					0.0758433
chr1	53196792	53214178	17386	CPT2	0	+				0.133244	0.0481935	AC002511.1	0		-0.118754	0.0235376	AL137077.2	0					0.0458816	0.221981	CHMP1A	0		-0.0882552	0.0600073	RNF14	0					0.175846	0.0431619	AC078962.3	0		-0.368672	0.0312842	RNY4P37	0					0.0759538
chr1	51729600	51761964	32364	OSBPL9	0	+				0.133148	0.0256904	AC116366.2	0		-0.118785	0.0186143	STAM-AS1	0					0.0458899	0.213467	DCTN3	0		-0.0881454	0.0559231	RFX7	0					0.175986	0.0199896	AC135050.3	0		-0.368163	0.00732781	SNORD53	0					0.0759582
chr1	58534294	58546758	12464	OMA1	0	-				0.132332	0.0482885	AC100832.2	0		-0.118936	0.0369659	RGCC	0					0.0458916	0.250231	TOB2	0		-0.0876812	0.0916576	SNX29P2	0					0.17599	0.047085	SEC16A	0		-0.367589	0.00978061	UFM1	0					0.0759723
chr1	56929210	56966015	36805	C8B	0	-				0.132059	0.0230237	GK	0		-0.119155	0.0499641	TIPARP-AS1	0					0.0459095	0.247162	AC114489.1	0		-0.0872968	0.0180316	C3orf18	0					0.176146	0.035165	AP002498.1	0		-0.367162	0.00616218	EEF1G	0					0.0760278
chr1	54036602	54053405	16803	TMEM59	0	-				0.131983	0.0361301	DDX60L	0		-0.119231	0.0405522	PTPRO	0					0.0459139	0.160706	CHRAC1	1		-0.0872583	0.0435134	PFKL	0					0.176231	0.042595	PSTPIP2	0		-0.367161	0.00850036	RPS4X	0					0.0760348
chr1	53866755	53889834	23079	YIPF1	0	-				0.131781	0.0451596	RF00017	0		-0.120136	0.00866354	AC018845.3	0					0.045944	0.235113	MGAT1	1		-0.0871674	0.0749303	UST	0					0.176334	0.035175	NELFA	0		-0.367072	0.00646616	ZNF184	0					0.0760917
chr1	61082723	61455524	372801	NFIA	0	+				0.131772	0.0147976	IL6R	1		-0.120784	0.014305	OXSM	1					0.0459476	0.249121	RSBN1L	0		-0.0871417	0.0667619	HIP1R	1					0.176428	0.0313468	AC096720.2	0		-0.366502	0.0118987	SCOC	1					0.0761293
chr1	57015352	57291065	275713	DAB1	0	-				0.131709	0.0307091	HSH2D	1		-0.121074	0.0405463	FRRS1	0					0.0460808	0.23864	VAMP2	0		-0.0870002	0.0576932	AC018809.1	0					0.176481	0.0485149	AC245128.3	0		-0.365975	0.0158539	RPL31P52	0					0.0761498
chr1	53226926	53238499	11573	MAGOH	0	-				0.131281	0.047921	FAM157B	0		-0.121336	0.013813	SRSF8	0					0.0460815	0.209777	KAT8	0		-0.0864405	0.0565278	ZNF639	0					0.176487	0.0482625	AC007923.2	0		-0.365086	0.00734511	ZNF14	0					0.0761548
chr1	53264169	53275663	11494	LRP8	0	-				0.130822	0.0344404	TLR4	0		-0.121405	0.013813	NDC1	0					0.0461507	0.253087	TDRD7	0		-0.0862452	0.0697266	SLAMF1	0					0.176521	0.0471338	C8orf34	0		-0.364914	0.00499924	GTF2E1	0					0.0762002
chr1	52216380	52346686	130306	ZFYVE9	0	+				0.130716	0.00866354	AC025262.2	0		-0.121573	0.036742	NAA38	0					0.0462024	0.143806	AKAP10	0		-0.0862194	0.0603472	APBB1	0					0.176524	0.0207879	AC027097.2	0		-0.364705	0.0044556	NOC3L	0					0.0762551
chr1	53892167	53906294	14127	DIO1	0	+				0.130679	0.0248827	LIMK2	1		-0.122368	0.0427958	ZNF239	0					0.0462081	0.176332	TMCO6	0		-0.0860468	0.102062	MPP6	0					0.176609	0.049988	AC093278.2	0		-0.364465	0.0238181	B3GALT2	0					0.0762638
chr1	52423275	52553100	129825	ZCCHC11	0	-				0.130591	0.0230237	GLT1D1	1		-0.122634	0.0342086	TBCEL	1					0.046212	0.20494	AC073896.2	0		-0.0860074	0.0835967	KIFC2	0					0.176639	0.0315596	RN7SKP36	0		-0.364357	0.00499924	TRAV13-1	0					0.0762945
chr1	55071273	55075499	4226	USP24	0	-				0.130495	0.023296	MTND2P12	0		-0.122782	0.0356625	NIPSNAP3B	0					0.0462233	0.248202	AC110792.3	0		-0.0860065	0.0379453	CUZD1	1					0.177083	0.0153792	AC004584.1	0		-0.364178	0.0174149	ENO1-AS1	0					0.0763327
chr1	54850876	54854166	3290	DHCR24	0	-				0.130462	0.0242841	USP10	0		-0.123008	0.00676696	PGM2L1	0					0.0462804	0.234555	EML1	0		-0.0858203	0.112486	DIAPH3	1					0.177121	0.0325723	CTCFL	0		-0.364141	0.00849071	HSPA13	1					0.0763635
chr1	54209946	54220930	10984	MRPL37	0	+				0.130345	0.0098941	SP110	0		-0.123391	0.0300142	JAZF1	0					0.0463162	0.188354	TMCO3	0		-0.0857388	0.0704419	MYBBP1A	0					0.177237	0.0204552	CTSK	1		-0.364009	0.00692819	CD79B	0					0.0763996
chr1	53014966	53051018	36052	SCP2	0	+				0.130302	0.0470157	AC007834.1	0		-0.124059	0.00866354	TBC1D12	0					0.0463444	0.209777	FGGY	1		-0.0856411	0.039402	EZR	0					0.177514	0.0152569	CLLU1	0		-0.363689	0.0154482	RF00019	0					0.0764118
chr1	54238989	54251860	12871	SSBP3	0	-				0.129902	0.0279436	EPHB1	0		-0.124194	0.0200392	LNP1	0					0.0463847	0.256057	MIR4434	0		-0.0852995	0.0103584	ZMYM4	0					0.1776	0.0402786	LINC02469	0		-0.363638	0.00958188	BTLA	0					0.0764592
chr1	59296795	59378837	82042	FGGY	0	+				0.129727	0.036742	HSPA1A	1		-0.124357	0.048079	AP001412.1	0					0.0463852	0.210711	GGTA1P	0		-0.0852852	0.196094	RNF11	0					0.177653	0.0322138	STX17-AS1	0		-0.363427	0.0048717	BDH2	0					0.0765169
chr1	54190551	54196404	5853	CYB5RL	0	-				0.129289	0.0354753	APOBR	0		-0.12447	0.0483522	MAF1	1					0.0463902	0.145116	CARS2	0		-0.0851381	0.118149	KRR1	0					0.177773	0.0365064	MSRB3	0		-0.363371	0.014717	NDUFB1	0					0.0765734
chr1	53087183	53142577	55394	SLC1A7	0	-				0.128955	0.00359294	KPNB1	0		-0.124955	0.02469	CD83	0					0.0463918	0.256774	FAS	1		-0.085089	0.149352	TCF7	1					0.177861	0.0382967	C2orf50	0		-0.362872	0.0216709	PSMA4	0					0.0765955
chr1	53946085	53958252	12167	LRRC42	0	+				0.128884	0.0107486	KIF1B	1		-0.126111	0.0333027	ZNF681	0					0.0464136	0.18525	LIPN	0		-0.0850756	0.0709054	FAM84B	0					0.177911	0.0297765	RBM15-AS1	0		-0.362684	0.0112663	FAM133DP	0					0.0766128
chr1	52056321	52086610	30289	BTF3L4	0	+				0.128791	0.0131327	IL1RAP	0		-0.126822	0.021046	FUT8-AS1	0					0.0464382	0.255826	AP005329.3	0		-0.0850039	0.0502776	POMGNT1	0					0.177924	0.0439585	AL157938.3	0		-0.361323	0.0120092	AF131215.7	0					0.0766414
chr1	52032103	52033816	1713	KTI12	0	-				0.128774	0.0131991	DOCK5	0		-0.127953	0.0235659	CD180	0					0.0464692	0.150633	ITPKC	0		-0.0849739	0.0471077	MYLK-AS1	0					0.178096	0.0498858	LINC01568	0		-0.361074	0.0354947	SCARNA5	0					0.0766825
chr1	53923533	53945610	22077	HSPB11	0	-				0.128669	0.0425219	AP5B1	0		-0.12924	0.013813	KIF18A	0					0.0464796	0.114218	AC021016.2	0		-0.0849445	0.0810598	MIR222HG	0					0.178192	0.0386684	AL033527.5	0		-0.360914	0.0133297	ASNSD1	0					0.0767438
chr1	52353519	52360548	7029	CC2D1B	0	-				0.128608	0.0389359	MRVI1-AS1	0		-0.129426	0.0391825	AC136944.1	0					0.0464872	0.243871	AC018634.1	0		-0.0848645	0.0504494	AC004890.2	0					0.178206	0.0323689	LINC01150	0		-0.360567	0.0118389	HMGB1	0					0.0767594
chr1	59990394	60073736	83342	C1orf87	0	-				0.128566	0.012181	SORL1	0		-0.130239	0.0344404	RPS5	1					0.0464994	0.24169	AC097634.1	0		-0.0847494	0.0350464	ANXA6	0					0.17838	0.0256719	AL022310.1	0		-0.360264	0.0159503	TRBV5-6	0					0.0767653
chr1	54609182	54623556	14374	FAM151A	0	-				0.128442	0.0372257	TREM1	1		-0.130407	0.0294522	AC073529.1	0					0.0465228	0.251126	AVPI1	0		-0.0844778	0.0749303	SACS	0					0.178442	0.0394114	FZD4	0		-0.360154	0.0363221	IGKV1-16	0					0.0767795
chr1	54054134	54096493	42359	TCEANC2	0	+				0.128309	0.0250557	REM2	0		-0.130592	0.0217085	PHLPP2	0					0.0465758	0.251126	SLC25A20	0		-0.0844488	0.0567395	MDFIC	1					0.178853	0.0453037	AC018765.1	0		-0.359906	0.0238452	RN7SL471P	0					0.0767899
chr1	53506242	53738106	231864	GLIS1	0	-				0.127937	0.012095	TREML2	0		-0.130827	0.0200809	NEURL2	0					0.0465844	0.173392	SMCR8	0		-0.0841943	0.0221359	DDHD2	0					0.178924	0.0121436	AC079915.1	0		-0.359882	0.0137384	MRPL47	0					0.076808
chr1	51102271	51147845	45574	C1orf185	0	+				0.127928	0.0127009	SLC37A3	0		-0.131198	0.0222246	SLC25A36	0					0.0466212	0.225861	FCHO1	1		-0.0841615	0.127023	THNSL1	0					0.179069	0.0480267	AC025822.2	0		-0.359735	0.00937937	AP000977.1	0					0.0769389
chr1	54784554	54787792	3238	TTC22	0	-				0.12783	0.022096	NRBF2	0		-0.1317	0.0425219	AL136038.5	0					0.0466411	0.232116	CLCN4	0		-0.0840273	0.0620893	CCDC66	0					0.179088	0.0290337	AC007998.4	0		-0.359703	0.0132798	AC093510.1	0					0.0770082
chr1	50969944	50974558	4614	CDKN2C	0	+				0.127615	0.012095	TBC1D30	0		-0.131779	0.0463469	BTLA	0					0.0466414	0.232052	FO681491.1	0		-0.0840157	0.0856983	PCED1B	1					0.179242	0.0312842	AC004584.3	0		-0.35964	0.00850036	SNRPE	0					0.0770199
chr1	59814786	59835350	20564	HOOK1	0	+				0.127552	0.0301319	AC092316.1	0		-0.131852	0.0266643	PPT2	1					0.0466465	0.247119	AC024909.2	0		-0.0839173	0.106093	PAWR	0					0.179328	0.0315596	AL591543.1	0		-0.359593	0.0158267	SCARNA9	0					0.0770699
chr1	54132968	54152922	19954	CDCP2	0	-				0.127479	0.0334591	FAM169B	0		-0.132247	0.0357983	KIAA1586	0					0.0467206	0.250012	RNU6-920P	0		-0.0838403	0.166295	YOD1	0					0.179708	0.0491551	RGS9	0		-0.358914	0.0409999	AC006213.5	0					0.0770733
chr1	52033499	52055191	21692	TXNDC12	0	-				0.126656	0.0137455	LINC02362	0		-0.133247	0.0193235	ABALON	0					0.0467451	0.228938	VNN1	0		-0.0837359	0.0808464	TMEM9B-AS1	0					0.179844	0.0391965	AL356235.1	0		-0.358552	0.00939597	LINC02397	0					0.0770795
chr1	52897437	52921718	24281	ECHDC2	0	-				0.126417	0.0258113	CSF3R	0		-0.133562	0.0150855	MIR3142HG	0					0.0468637	0.172993	AC067945.1	0		-0.0835919	0.0557478	AL356966.1	0					0.179867	0.0328418	IL17RA	0		-0.358458	0.0183369	LINC01374	0					0.0771406
chr1	54641808	54710262	68454	MROH7	0	+				0.126226	0.0499641	SLC22A1	0		-0.134176	0.0387927	DCAF12	0					0.0468696	0.246662	ZSCAN16	0		-0.0835599	0.122199	LEKR1	1					0.179962	0.0309915	AL356481.3	0		-0.358434	0.0190655	HMGB1P6	0					0.0771449
chr1	52842511	52894998	52487	ZYG11A	0	+				0.125661	0.0361301	RNU6-920P	0		-0.134224	0.019522	STMP1	0					0.0468878	0.247283	AIM2	0		-0.083532	0.0810598	ZNF10	1					0.180063	0.0400869	IFT81	1		-0.35833	0.0145448	AL358072.1	0					0.0771889
chr1	52372831	52404387	31556	ORC1	0	-				0.12557	0.0261685	AC010320.2	0		-0.13513	0.0338291	AP000254.1	0					0.04693	0.208434	EIF4EBP2	0		-0.0834616	0.0227708	GCLC	0					0.180064	0.0409184	AC078883.3	0		-0.358281	0.00830498	RPL4	1					0.0771992
chr1	51789191	51814071	24880	NRDC	0	-				0.125504	0.0311116	TMEM45B	0		-0.135457	0.00283688	BMS1P1	0					0.0470287	0.20128	PILRA	1		-0.0834199	0.0197443	TSR1	0					0.180526	0.0400549	MAGEA10	0		-0.35802	0.0215175	IGKJ3	0					0.0772886
chr1	69568398	70123488	555090	LRRC7	0	+				0.125387	0.0235376	LYN	0		-0.136645	0.0303937	TMEM56-RWDD3	0					0.0470549	0.239513	NUDT18	0		-0.083407	0.212537	MKRN1	0					0.180556	0.0476325	AL161756.3	0		-0.357092	0.0284131	SCARNA6	0					0.0773476
chr1	88983351	88992759	9408	RBMXL1	0	-				0.12527	0.0482714	KIAA0319	0		-0.136856	0.0455936	ZER1	0					0.0470567	0.249137	IFI30	1		-0.083405	0.0985146	ABCE1	0					0.180666	0.0194399	AC004817.4	0		-0.356946	0.00939597	MRPL51	0					0.0773526
chr1	91949384	91976421	27037	BRDT	0	+				0.12515	0.0405522	RN7SL284P	0		-0.136898	0.0157863	CLIC2	0					0.0470611	0.238237	HIPK2	0		-0.0832778	0.114426	LAMC1	0					0.180696	0.0478965	PLA2G15	1		-0.356804	0.013444	RBM11	1					0.0773865
chr1	91501138	91511823	10685	CDC7	0	+				0.125033	0.00611043	STAT3	0		-0.137041	0.0351736	AC137767.1	0					0.0470799	0.244637	YIPF3	1		-0.0832347	0.0808464	SUPT3H	1					0.180927	0.042571	ASAP3	1		-0.355991	0.010514	NDUFA5	0					0.0773883
chr1	88771455	88804894	33439	PKN2	0	+				0.124723	0.0217729	UBXN2B	0		-0.13812	0.0261709	MOSPD1	0					0.0471393	0.234304	AC090527.2	0		-0.083178	0.0375994	AGFG2	1					0.181091	0.0194125	AC005899.6	0		-0.355445	0.00550064	PHAX	0					0.0774465
chr1	84926685	84997112	70427	MCOLN2	0	-				0.124593	0.0333027	SLC22A4	0		-0.138826	0.0260173	LSR	1					0.047183	0.241952	CPTP	1		-0.0828918	0.128977	TRAV13-2	0					0.181149	0.0477964	AC005086.4	0		-0.355379	0.0407297	SNORA73A	0					0.0774479
chr1	92074533	92075411	878	SETSIP	0	-				0.124589	0.035697	AC107959.4	0		-0.138897	0.0334591	FLJ38576	0					0.0471852	0.117918	BRD8	0		-0.0826498	0.102626	KLC2	1					0.181272	0.0279444	PKD1L1	0		-0.355223	0.00664455	ZDBF2	0					0.0774504
chr1	94201895	94237633	35738	ARHGAP29	0	-				0.124442	0.0414692	GPR27	0		-0.138951	0.0296898	MAP10	0					0.0472404	0.156718	PRCP	0		-0.0826436	0.055839	FAM126A	0					0.181322	0.0147917	UBASH3B	0		-0.355052	0.00780094	DNAJB9	0					0.0774909
chr1	90915298	91021473	106175	ZNF644	0	-				0.124367	0.0369659	RN7SL505P	0		-0.138985	0.0453903	AC109347.1	0					0.047248	0.208382	VPS4B	0		-0.0826043	0.104957	TTN	1					0.181812	0.0423967	AL160191.1	0		-0.354956	0.0065586	THNSL1	0					0.077645
chr1	86385728	86396323	10595	ODF2L	0	-				0.124191	0.0325591	HSPA6	0		-0.13947	0.00574596	SQLE	0					0.0472867	0.247334	STK40	0		-0.0822267	0.128227	SLC39A10	0					0.181834	0.0355229	CEACAM1	0		-0.354211	0.0302289	ATP5ME	0					0.0777254
chr1	93345935	93361168	15233	DR1	0	+				0.124092	0.023644	APOL2	0		-0.139801	0.0487787	HIST1H3H	0					0.0472935	0.250012	AC007823.1	0		-0.0821988	0.0369383	RHBDD1	0					0.18215	0.0484512	LINC01776	0		-0.354111	0.00541593	BIRC3	0					0.0778281
chr1	91380233	91404856	24623	HFM1	0	-				0.123657	0.0499641	HCAR2	1		-0.139946	0.0416251	CREG1	0					0.0473075	0.219575	STARD3NL	0		-0.0819766	0.0433472	AC139769.1	0					0.182215	0.0143044	AL138976.2	0		-0.353217	0.0188835	MIR155HG	0					0.0778409
chr1	86863517	86903352	39835	SELENOF	0	-				0.123444	0.0224686	SULF2	0		-0.140089	0.0369659	AC090204.1	0					0.0473253	0.214525	DBNL	1		-0.0818158	0.0933012	MARCH3	0					0.182291	0.0411045	AC091806.1	0		-0.352273	0.00606739	PDIK1L	1					0.0778733
chr1	89833693	89933433	99740	LRRC8D	0	+				0.123163	0.021046	SLC22A15	0		-0.140309	0.0057012	MCRIP2	0					0.0473267	0.102295	ZDHHC3	0		-0.0816361	0.0284504	RBM19	1					0.182331	0.0447676	AC007920.2	0		-0.351829	0.0159486	SNORA5C	0					0.0781001
chr1	85321452	85404528	83076	DDAH1	0	-				0.123052	0.0126462	EXTL3	0		-0.140671	0.0378788	AL592494.3	0					0.0473303	0.119591	TLNRD1	0		-0.0816158	0.0565278	NEIL2	0					0.182354	0.0264694	AC130304.1	0		-0.351769	0.017691	TRBV14	0					0.0781123
chr1	89014102	89022866	8764	GBP3	0	-				0.123034	0.0366261	AL138955.1	0		-0.140693	0.0193235	C12orf29	0					0.0473675	0.0422417	OTUB1	1		-0.0814566	0.00919779	PDCD11	0					0.182378	0.0484512	AF111167.1	0		-0.351647	0.0044556	ZNF681	0					0.0782124
chr1	84999147	85133138	133991	WDR63	0	+				0.122551	0.0405522	CALD1	0		-0.1408	0.0410939	RHOBTB3	1					0.0473831	0.243969	MIR1255B2	0		-0.0812334	0.121159	AC091057.4	0					0.18244	0.0461687	TUBB4BP2	0		-0.351563	0.0075276	RPL38	0					0.0782208
chr1	92080305	92184725	104420	BTBD8	0	+				0.122437	0.00592145	SLA	0		-0.141119	0.0333027	JUND	1					0.0474679	0.246662	HSP90AB4P	0		-0.0810246	0.0922995	AC053527.1	0					0.182685	0.0317063	TBC1D3B	0		-0.351318	0.012187	AC074044.1	0					0.078301
chr1	88857315	88891589	34274	GTF2B	0	-				0.122383	0.0407974	RN7SL405P	0		-0.141847	0.0267345	USP3-AS1	0					0.047488	0.239263	C15orf39	0		-0.0808868	0.10055	AC090181.3	0					0.182791	0.0480401	USP6	0		-0.351238	0.0302093	MIR16-1	0					0.0783212
chr1	89995137	90035531	40394	ZNF326	0	+				0.12234	0.00902884	MSL1	0		-0.142103	0.0147274	AL139089.1	0					0.0474928	0.226702	AC113410.3	0		-0.0808715	0.129619	RPIA	0					0.183023	0.026537	AC068631.1	0		-0.351153	0.0394042	RPL41	0					0.078332
chr1	91682430	91861593	179163	TGFBR3	0	-				0.122321	0.0183784	ERGIC1	1		-0.14253	0.0430375	TPT1	0					0.0475197	0.247997	MTND2P12	0		-0.0808233	0.0213891	ENTPD5	0					0.183119	0.0452492	MLANA	0		-0.350875	0.00386621	P2RY10	0					0.0783491
chr1	93156040	93180261	24221	TMED5	0	-				0.122103	0.0183784	TSEN34	1		-0.142737	0.0284233	RBX1	0					0.0475316	0.248811	DGCR11	0		-0.0808152	0.0909222	SMYD5	1					0.183307	0.0385717	KLF17	0		-0.35065	0.00732781	ANP32E	1					0.078385
chr1	86126092	86156943	30851	COL24A1	0	-				0.122061	0.0334591	TNFSF10	0		-0.142742	0.0449107	CR1L	0					0.0475338	0.18855	SAP130	1		-0.0807697	0.0753935	METTL15	0					0.183411	0.0407136	AL022334.1	0		-0.350542	0.0130673	TRAV30	0					0.0783897
chr1	92218032	92245715	27683	C1orf146	0	+				0.121797	0.00904594	AL390066.1	0		-0.144473	0.0264861	RPL27A	0					0.0475338	0.132338	AC009061.2	0		-0.0805799	0.0812741	SLC4A7	0					0.183432	0.0310601	AC106822.1	0		-0.350023	0.00665949	RN7SL153P	0					0.0784235
chr1	93877473	93879164	1691	DNTTIP2	0	-				0.121701	0.0263723	TECPR2	0		-0.144951	0.0498257	AL596094.1	0					0.0475474	0.224598	MAN2B2	1		-0.0805004	0.0945171	RAB9B	0					0.183446	0.0325804	AC006017.1	0		-0.34992	0.00386621	CD83	0					0.0784582
chr1	86993009	87169204	176195	RP5	0	+				0.121629	0.0298026	AL096855.1	0		-0.145116	0.0340437	AC084346.2	0					0.0476037	0.243031	FAAP24	1		-0.0804475	0.0844294	LDAH	0					0.183492	0.0158539	FP475955.1	0		-0.349846	0.0121107	AL390728.6	0					0.0784621
chr1	92247062	92271652	24590	GLMN	0	-				0.121393	0.0287087	LILRA2	1		-0.145788	0.013813	RFESD	1					0.0476117	0.224862	HLA-F-AS1	0		-0.0804133	0.042673	CFAP97	0					0.183534	0.0459488	DEAF1	0		-0.349351	0.00315125	FCF1	0					0.0784688
chr1	92563642	92665955	102313	EVI5	0	-				0.121352	0.0235376	AL359762.3	0		-0.146465	0.0233586	VN1R81P	0					0.0476923	0.172662	PARP16	1		-0.0803825	0.101741	SLC26A11	0					0.183838	0.0427384	TRPV1	0		-0.349208	0.00606739	SBDS	0					0.078506
chr1	86956484	87092588	136104	HS2ST1	0	+				0.121216	0.0402013	CTBP2	1		-0.146745	0.0312383	RPLP0	1					0.0476969	0.225107	NFKBID	1		-0.080361	0.112502	CROCC	1					0.183922	0.0285353	AC105219.3	0		-0.349044	0.00550064	PA2G4P4	0					0.0785537
chr1	89524903	89597864	72961	LRRC8B	0	+				0.121149	0.0216058	HSDL2	0		-0.146759	0.013813	AC068870.2	0					0.0477375	0.239263	C11orf98	0		-0.0802904	0.0795546	STAM-AS1	0					0.183951	0.0352817	FGFRL1	0		-0.348923	0.00798856	FAM3C	0					0.0785777
chr1	93179919	93278477	98558	CCDC18	0	+				0.121048	0.0200392	AGO4	0		-0.149043	0.0356349	IGF2BP2	1					0.0477519	0.199058	MCMBP	1		-0.0802851	0.133109	AP001636.3	0					0.184002	0.0377643	AC012486.1	0		-0.348464	0.0305835	AC245060.4	0					0.0785965
chr1	93529710	93552579	22869	FNBP1L	0	+				0.120938	0.0397684	MIA	1		-0.14971	0.0325591	RPS10	1					0.0477677	0.247334	AC005342.2	0		-0.0801573	0.0888122	RPAP2	0					0.184068	0.0317461	NLRP2	1		-0.34828	0.0168141	SNORD116-16	0					0.0786199
chr1	89262698	89272804	10106	GBP5	0	-				0.120774	0.0346457	NADK	1		-0.150064	0.0147976	BNIP3L	0					0.0477689	0.232608	UBXN4	1		-0.0799514	0.023611	NOLC1	1					0.184138	0.0422903	AC092153.1	0		-0.34812	0.0066222	ADPRM	1					0.0786315
chr1	86468368	86500259	31891	CLCA1	0	+				0.120661	0.0296898	ADAR	1		-0.150209	0.00904594	MINPP1	0					0.0477866	0.198956	SPTLC2	0		-0.0798028	0.130784	IQCB1	0					0.184144	0.0254023	AC120036.5	0		-0.348099	0.0166	EEF1A1P5	0					0.0786883
chr1	92832109	92837469	5360	RPL5	0	+				0.120412	0.0109762	TRANK1	0		-0.150276	0.00619259	GFER	0					0.047852	0.188647	GOLGB1	0		-0.0797966	0.00891845	NBEAL1	1					0.184211	0.0457652	MIER2	1		-0.347977	0.00574053	ZNF239	0					0.078728
chr1	85257443	85259633	2190	C1orf52	0	-				0.119887	0.0168016	PITPNA	0		-0.150812	0.0230237	DCUN1D1	1					0.047869	0.242725	IFNAR1	0		-0.0796744	0.0218164	TDRD3	1					0.184224	0.0412873	AC104623.2	0		-0.347961	0.0119437	TRAT1	0					0.0787524
chr1	88961167	88992953	31786	KYAT3	0	-				0.119507	0.0392791	AC022211.1	0		-0.151644	0.0131991	PTRHD1	0					0.0478733	0.178762	PHACTR4	0		-0.0796406	0.1144	AL021707.8	0					0.184228	0.0315596	METTL21AP1	0		-0.347407	0.0106986	RPS13	1					0.0787938
chr1	100352491	100499460	146969	CDC14A	0	+				0.119172	0.0479533	RNF24	0		-0.151749	0.00273668	ARHGAP32	0					0.047949	0.235908	EXOC6	1		-0.079624	0.0267917	POLR1A	1					0.184412	0.0288078	SLC4A8	1		-0.347273	0.0156923	UQCRH	0					0.0789519
chr1	100874160	100894664	20504	EXTL2	0	-				0.11903	0.0193235	BST1	1		-0.151966	0.012095	CCDC152	0					0.047968	0.182445	ST8SIA6	0		-0.0794184	0.026944	SEPT11	0					0.184425	0.0368447	CBL	1		-0.347195	0.019617	CSKMT	0					0.0789539
chr1	100148853	100178215	29362	LRRC39	0	-				0.118935	0.0403725	LINC01033	0		-0.151993	0.0467082	TMEM256	0					0.0479997	0.0654776	TOR1AIP2	0		-0.079362	0.0169626	SURF6	0					0.18456	0.0376035	TINAGL1	0		-0.346213	0.00878134	ATAD1	1					0.0789641
chr1	100990063	101025772	35709	DPH5	0	-				0.118678	0.0341398	LINC02193	0		-0.152411	0.0235046	HMBS	1					0.0480206	0.189081	CYP27A1	0		-0.0792863	0.152444	IBA57	0					0.184752	0.0416965	AC022558.3	0		-0.345925	0.0293526	TOMM7	0					0.0789793
chr1	100719742	100738613	18871	VCAM1	0	+				0.11864	0.0245823	AL008718.3	0		-0.153234	0.0300142	SNX3	1					0.0480399	0.23702	AOAH	1		-0.0792377	0.0714512	SHQ1	0					0.184924	0.0445985	RGR	0		-0.345323	0.0133134	USP44	0					0.0790209
chr1	100266289	100266929	640	RTCA	0	+				0.118428	0.0157235	NCF2	0		-0.153252	0.00417418	IFRD2	0					0.048065	0.216445	PSD4	1		-0.079226	0.122317	ICOS	1					0.185055	0.0376281	AC009054.2	0		-0.345312	0.013391	RPL4P1	0					0.0790257
chr1	100210543	100249820	39277	DBT	0	-				0.118302	0.0425219	F5	0		-0.15346	0.0245823	AGBL3	0					0.0480711	0.231614	AC004543.1	0		-0.0791132	0.106426	SPIB	1					0.185055	0.0313281	AP005060.1	0		-0.345263	0.00964936	ZNF658B	0					0.0790257
chr1	100961828	100972658	10830	SLC30A7	0	+				0.118292	0.0164931	AP000640.1	0		-0.153664	0.0346457	ISPD	0					0.0480737	0.233335	AC131281.1	0		-0.0790526	0.0608289	XPO4	0					0.185576	0.0304408	AC106782.1	0		-0.345198	0.00716381	AC024940.5	0					0.0790457
chr1	100133215	100140812	7597	TRMT13	0	+				0.118103	0.0382615	MIR103A2	0		-0.153686	0.0282567	DPY19L1P1	0					0.0481042	0.10008	TMOD3	0		-0.0790236	0.0487513	LRRC27	1					0.185674	0.049801	PRSS8	0		-0.344488	0.00562906	NFYB	0					0.0790665
chr1	99969979	100022956	52977	SLC35A3	0	+				0.118057	0.0427958	AC011676.5	0		-0.154053	0.00383096	HSD17B8	0					0.0481049	0.239614	AC009948.4	0		-0.0789519	0.114389	MAP9	0					0.185704	0.0347486	CHMP4C	0		-0.344204	0.0142134	CCDC65	1					0.0791296
chr1	153561343	153566755	5412	S100A2	0	-				0.117958	0.0333027	IFRD1	1		-0.155823	0.0427092	POLE2	0					0.0482367	0.236875	AC091959.3	0		-0.0789288	0.10877	KPNA5	0					0.185708	0.0448418	AL590822.2	0		-0.343902	0.0394114	MIR15B	0					0.0791499
chr1	154211734	154220533	8799	C1orf43	0	-				0.117854	0.0150855	INKA2	0		-0.155903	0.0212008	UBXN6	1					0.0482745	0.175791	ASB7	0		-0.0788809	0.075452	BCL11B	0					0.185759	0.0133079	USP42	1		-0.341757	0.010412	RPS5	1					0.0791621
chr1	153614255	153616289	2034	S100A14	0	-				0.117404	0.04517	NCF1	1		-0.15702	0.0128389	HYAL3	0					0.0482862	0.143775	ZNF324	1		-0.0788536	0.0799354	TPD52	0					0.186013	0.0399344	PCLAF	0		-0.341235	0.00606739	HIST1H2BG	0					0.0792302
chr1	154963677	154966490	2813	SHC1	0	-				0.117361	0.017031	USF1P1	0		-0.157061	0.00948767	RNF14	0					0.0483509	0.149563	CCDC30	0		-0.0788381	0.0992833	RHOH	0					0.186042	0.0363063	AC123768.2	0		-0.341178	0.026754	LINC01781	0					0.0792581
chr1	151198554	151216000	17446	PIP5K1A	0	+				0.117246	0.0402013	GBP6	0		-0.157191	0.0183823	C17orf100	0					0.0484073	0.208187	AL133520.1	0		-0.0788369	0.139313	RAB40A	0					0.186136	0.0315596	AL031731.1	0		-0.341043	0.00664455	GNPDA2	0					0.0792617
chr1	151344792	151346872	2080	RFX5	0	-				0.117214	0.0297049	RALB	1		-0.158966	0.0396218	HINT1	1					0.0484239	0.118854	AC114980.1	0		-0.0787842	0.0361453	IKBKE	0					0.186328	0.0382299	NANOG	0		-0.340847	0.00776849	E2F5	0					0.0792774
chr1	153932861	153945269	12408	DENND4B	0	-				0.11686	0.0147488	KIF13A	0		-0.159078	0.0122558	RPL15	1					0.0484611	0.241967	TUBB4BP2	0		-0.078591	0.119323	CCSER1	1					0.186347	0.0360725	KCNJ14	1		-0.34055	0.0369703	MIR760	0					0.0792966
chr1	145719520	145739153	19633	CD160	0	+				0.116787	0.0424111	CCNJL	0		-0.159913	0.0107204	LNPK	1					0.0484618	0.200028	AC107068.1	0		-0.07854	0.0772827	AC109826.1	0					0.186446	0.0369714	LINC02431	0		-0.340152	0.0328418	AC051619.8	0					0.0793012
chr1	153665663	153670232	4569	ILF2	0	-				0.116319	0.0200809	RBM47	0		-0.161316	0.0122297	DZIP3	0					0.0484637	0.165239	DALRD3	0		-0.0783292	0.0453072	MTMR2	0					0.186449	0.0401179	GNAI1	0		-0.339698	0.0163924	FPGT	1					0.0793024
chr1	150549408	150558748	9340	ADAMTSL4	0	+				0.115637	0.0346163	NHSL2	0		-0.161869	0.0261701	FAU	1					0.0484936	0.236253	AC106782.2	0		-0.0782253	0.136359	S100A13	1					0.186518	0.0406801	AC104564.5	0		-0.339353	0.0303125	LPAR6	0					0.0793032
chr1	151540305	151583583	43278	TUFT1	0	+				0.115334	0.0185645	NUMB	0		-0.162602	0.0190866	RIOK3	0					0.0485656	0.186996	CNTNAP3	0		-0.0779907	0.0974457	AC005332.3	0					0.186549	0.0205746	C2	1		-0.339326	0.0144433	TCEA1P2	0					0.0793762
chr1	148844598	148868784	24186	PDE4DIP	0	+				0.114946	0.032617	HCG27	1		-0.163593	0.0378387	KBTBD8	0					0.0485749	0.18727	HPS6	0		-0.0779188	0.025799	PRPF19	0					0.186594	0.0362637	AL357140.2	0		-0.339179	0.00708039	TRMT112	1					0.079492
chr1	150698060	150720876	22816	HORMAD1	0	-				0.114927	0.0402013	FFAR2	1		-0.163612	0.0105262	NUDT4	0					0.0485768	0.205317	USF1	0		-0.0779089	0.0751962	SNHG14	0					0.186762	0.0409999	SLC8A1-AS1	0		-0.33878	0.00989203	LDHB	0					0.0794941
chr1	151315640	151327377	11737	PI4KB	0	-				0.114845	0.0232438	RPS2P44	0		-0.164225	0.0127009	TFDP1	0					0.0486366	0.239538	POLR2G	0		-0.0778452	0.0671078	TAF1A	0					0.187071	0.0472548	AP001528.3	0		-0.33838	0.00716381	C8orf59	0					0.0795798
chr1	150996549	151006857	10308	FAM63A	0	-				0.114838	0.0347789	AL360091.2	0		-0.165501	0.00930977	NHLRC4	0					0.0486783	0.238106	PIK3AP1	1		-0.0778426	0.0519617	GAR1	0					0.187254	0.0418528	LINC02172	0		-0.337936	0.00420797	DCAF13	1					0.0797526
chr1	153960454	153963262	2808	SLC39A1	0	-				0.114669	0.02469	ZNF438	0		-0.165543	0.00592145	AIDA	0					0.0487184	0.232116	CANT1	0		-0.0778425	0.0769737	DDX54	1					0.187275	0.0441155	AC022639.1	0		-0.337533	0.00939597	RPL13	0					0.0797824
chr1	151169986	151172315	2329	TMOD4	0	-				0.114664	0.0417836	AP000763.3	0		-0.165869	0.0486616	RILP	0					0.0487411	0.178547	PTTG1IP	0		-0.0778055	0.0946473	BMI1	0					0.1873	0.0125645	MCM8-AS1	0		-0.337172	0.0113396	TRAV5	0					0.0798666
chr1	145680912	145708148	27236	PDZK1	0	-				0.114372	0.0413991	CEACAM4	1		-0.16655	0.00676696	TMEM14C	0					0.0487439	0.21749	LINC02302	0		-0.0777831	0.0691802	SPAG16	0					0.187354	0.0320027	AC005703.5	0		-0.337168	0.0106812	SHLD3	0					0.0799129
chr1	151763480	151771321	7841	OAZ3	0	+				0.113715	0.02469	SLC6A6	0		-0.166562	0.0383655	SPON1	0					0.048773	0.238857	AL008718.3	0		-0.0777332	0.118854	RN7SL321P	0					0.187377	0.0498229	CXorf36	0		-0.337156	0.0368447	SNORA11	0					0.0799809
chr1	151404224	151459179	54955	POGZ	0	-				0.113713	0.0181992	NEDD9	0		-0.167227	0.012181	NFE2L3	0					0.0488147	0.18525	STYXL1	1		-0.0777079	0.0664119	AMIGO2	1					0.187604	0.0281814	AVIL	0		-0.337141	0.00669239	RN7SL521P	0					0.0800265
chr1	150627054	150629577	2523	ENSA	0	-				0.113706	0.0469289	E2F3-IT1	0		-0.167334	0.0105262	AL158211.5	0					0.0488684	0.217269	NFAM1	0		-0.077697	0.0737321	RRS1	0					0.187862	0.0391965	CLSTN1	1		-0.336792	0.0102693	TRAV2	0					0.08004
chr1	149899626	149900548	922	BOLA1	0	+				0.113279	0.021046	RNASET2	0		-0.167439	0.047921	BCL2L1	0					0.0488698	0.1042	ARPC1A	0		-0.077645	0.119547	C18orf54	1					0.187924	0.0482678	C20orf144	0		-0.336764	0.0299238	AC015936.1	0					0.0800541
chr1	153417944	153419355	1411	S100A7A	0	+				0.113191	0.0288957	AC018926.3	0		-0.168077	0.0413991	FECH	1					0.0488872	0.181941	AC090114.3	0		-0.0775928	0.108042	AC008752.3	0					0.187948	0.0221063	C18orf65	0		-0.336652	0.0354201	AL158211.1	0					0.0800795
chr1	153606975	153608322	1347	S100A16	0	-				0.113136	0.0216138	AC015871.3	0		-0.168736	0.023644	RPIA	0					0.0488995	0.202653	FAM32A	1		-0.077498	0.130844	ANO9	0					0.187952	0.0494435	MARVELD2	0		-0.336409	0.0158539	ESF1	0					0.0801532
chr1	149702328	149705721	3393	FAM231D	0	+				0.113087	0.0156259	PACSIN2	0		-0.170043	0.0456648	CDC34	1					0.0489211	0.236533	AC009948.3	0		-0.0774915	0.130811	IGF2BP2	1					0.188095	0.0279542	ATG10-IT1	0		-0.336209	0.0065586	PTPRO	0					0.0801597
chr1	151773479	151790479	17000	TDRKH	0	-				0.113085	0.012378	CPQ	1		-0.170777	0.0366261	TAL1	0					0.0489236	0.235433	AC021106.1	0		-0.0774357	0.131638	DCLRE1A	0					0.18815	0.0400519	AADACL2	0		-0.336079	0.0216604	AC139792.2	0					0.080219
chr1	151281618	151286705	5087	ZNF687	0	+				0.113061	0.0242841	ALPK1	0		-0.170974	0.0446613	AC022079.1	0					0.0489701	0.207769	AC097641.2	0		-0.0773236	0.0749303	AC118549.1	0					0.188268	0.0235697	AC068759.1	0		-0.335936	0.00716121	OSTC	0					0.0802399
chr1	149947291	150010675	63384	OTUD7B	0	-				0.112985	0.0242841	KCNE1	0		-0.171174	0.013813	RHAG	0					0.0489826	0.208434	BET1L	0		-0.0773081	0.116105	WDCP	0					0.188695	0.0215363	ANKRD6	1		-0.335908	0.0120252	ROMO1	0					0.0802586
chr1	153968237	153973072	4835	CREB3L4	0	+				0.112829	0.013813	BAZ1A	0		-0.172061	0.0315155	LRRC75A-AS1	0					0.0490053	0.191127	MAPRE1	0		-0.0772722	0.113345	DNAJB2	0					0.188709	0.0372379	SMAP2	0		-0.33568	0.0154608	AC096586.2	0					0.0802749
chr1	153628422	153631804	3382	S100A1	0	+				0.112789	0.0330605	AC012170.1	0		-0.174112	0.0312286	POMC	0					0.0490169	0.2189	AC015799.1	0		-0.0772481	0.0453072	ASAH2B	1					0.188894	0.0410112	LINC01198	0		-0.335443	0.0142134	NXT2	0					0.0803356
chr1	151050971	151070325	19354	CDC42SE1	0	-				0.112701	0.0208285	TLE3	0		-0.175097	0.00619259	C9orf40	0					0.0490574	0.218205	LINC01503	0		-0.0772255	0.184048	TSPAN5	1					0.188905	0.0265603	LINC02447	0		-0.334763	0.0412873	MIR4513	0					0.0803679
chr1	149884459	149886652	2193	HIST2H2BE	0	-				0.112509	0.02469	AC025682.1	0		-0.175237	0.0269371	ZG16B	0					0.0490622	0.230969	HMGN1P8	0		-0.0772104	0.109283	ZNF287	0					0.18903	0.0361583	STARD10	1		-0.334709	0.0034079	ZNF525	1					0.0803794
chr1	153789030	153812038	23008	GATAD2B	0	-				0.112218	0.0344404	PREX1	0		-0.175396	0.0319119	FKBP1B	0					0.0490629	0.237466	CD46	0		-0.0771055	0.0974457	SNX25	0					0.189047	0.0498229	GABRR2	0		-0.334543	0.00968494	CD2	0					0.0804235
chr1	154156366	154183181	26815	TPM3	0	-				0.112147	0.0469839	AL353662.1	0		-0.177858	0.0397684	SLC1A5	1					0.0491246	0.232052	IVNS1ABP	0		-0.0769199	0.0220102	MORC2	1					0.18912	0.0425091	SFN	0		-0.333507	0.0118987	ABCD2	0					0.0804581
chr1	153039828	153041931	2103	SPRR2D	0	-				0.112145	0.0378788	AC093495.1	0		-0.179376	0.0474402	DMTN	0					0.0491775	0.232766	AL023653.1	0		-0.0768839	0.138762	C17orf100	0					0.189237	0.0380477	AC003002.2	0		-0.333089	0.0130692	TRBV12-3	0					0.0804589
chr1	151710433	151729606	19173	RIIAD1	0	+				0.111707	0.0359805	RN7SL310P	0		-0.17971	0.0469839	FCER2	1					0.0491859	0.230846	IL10RB-DT	0		-0.0768326	0.0740923	CLUAP1	0					0.189272	0.0422207	LINC01016	0		-0.332884	0.0104932	LINC00920	0					0.0804652
chr1	151088158	151118671	30513	GABPB2	0	+				0.111483	0.0200809	GAB1	0		-0.180669	0.013813	MBNL3	0					0.0492221	0.226848	FHL3	0		-0.0767248	0.108363	AL031320.2	0					0.189291	0.0439087	PRDM15	0		-0.332725	0.00534204	AMACR	1					0.0804655
chr1	150926481	150963851	37370	SETDB1	0	+				0.111419	0.0456648	NQO2	0		-0.18099	0.0369363	KLC3	1					0.0492797	0.162186	C14orf119	0		-0.076543	0.0725845	CYP51A1	1					0.189336	0.0365064	AC013448.1	0		-0.331494	0.0198457	RPL30P13	0					0.0805301
chr1	151519370	151523561	4191	CGN	0	+				0.111336	0.0308424	FAM126B	1		-0.181111	0.0338291	CD52	0					0.0492807	0.225177	LINC01359	0		-0.0765282	0.0422417	HEMK1	0					0.189475	0.0240608	FAM47E	0		-0.331268	0.0080537	SEC61G	1					0.0805308
chr1	151176304	151190213	13909	VPS72	0	-				0.111324	0.02469	PHF21A	0		-0.181503	0.00802147	AC073389.1	0					0.0492953	0.201129	CAPN1	1		-0.0764908	0.0987165	GRAP	0					0.189628	0.0254105	AC109927.2	0		-0.331068	0.0113231	AP002360.1	0					0.0805312
chr1	154220967	154243278	22311	UBAP2L	0	+				0.111218	0.0468993	LRRC4	0		-0.182493	0.0481485	CA1	0					0.049319	0.227406	ELF4	0		-0.0764835	0.0874357	TBCK	0					0.189848	0.0409316	AC131888.1	0		-0.330915	0.0285205	KLRB1	0					0.0805354
chr1	153634049	153646306	12257	CHTOP	0	+				0.111129	0.0224686	CREBBP	0		-0.182689	0.0147976	CRAT	0					0.0493228	0.227574	REEP5	0		-0.0764371	0.0747487	TTC37	1					0.190218	0.0398461	BDNF-AS	0		-0.330647	0.00550064	ZNF772	1					0.0806013
chr1	146019552	146021735	2183	HFE2	0	-				0.110899	0.0303937	SVIL	0		-0.184028	0.0261136	TENT5C	0					0.0493253	0.230846	ZNF687	1		-0.0763852	0.0871455	ITGA4	1					0.19038	0.0466254	AP000477.1	0		-0.330436	0.0295974	RN7SL841P	0					0.0806162
chr1	150220461	150236099	15638	ANP32E	0	-				0.110793	0.0195236	PAK1	0		-0.184387	0.013813	ISCA1	0					0.0493657	0.144777	SURF1	0		-0.0763473	0.0945136	NUDT4	0					0.190579	0.0251504	CAD	0		-0.330059	0.0156631	RNU6-48P	0					0.0806185
chr1	151894830	151909637	14807	THEM4	0	-				0.110776	0.0313295	RTN3	1		-0.185722	0.0296898	MIR155HG	0					0.0493875	0.232116	FLJ40194	0		-0.0763417	0.112335	CD101	0					0.190686	0.017716	AC113414.1	0		-0.329874	0.00516844	ZNF92	0					0.0806246
chr1	150364708	150441623	76915	RPRD2	0	+				0.11051	0.00939641	RAF1	0		-0.186787	0.039989	LINC01013	0					0.0494313	0.146236	RC3H1	1		-0.0762254	0.125513	NOC3L	0					0.190805	0.0402334	HYMAI	0		-0.329468	0.00759644	VRK1	0					0.0806306
chr1	151759875	151763484	3609	MRPL9	0	-				0.109786	0.0137455	MBP	0		-0.186844	0.0170767	RALGAPA1P1	0					0.0494364	0.217902	TMSB4X	0		-0.0761877	0.14369	ARHGAP11A	0					0.191085	0.0375698	LRSAM1	0		-0.329428	0.0065586	CRTAM	0					0.0806545
chr1	151254703	151267479	12776	PSMD4	0	+				0.109583	0.0296898	RPGR	0		-0.191528	0.0430077	RPS21	0					0.0494416	0.225194	C5orf56	1		-0.0760721	0.0603912	WDR43	0					0.191121	0.0299238	ABAT	0		-0.329012	0.0216493	CKS2	0					0.0806681
chr1	145854746	145859836	5090	PIAS3	0	-				0.109121	0.0440667	AC013391.2	0		-0.191572	0.0147976	ARL4A	0					0.0495025	0.230973	CALM3	1		-0.0760586	0.0893947	WDR3	0					0.191175	0.0390878	NANOGP1	0		-0.328819	0.00716715	AC015982.1	0					0.0806806
chr1	153543621	153550136	6515	S100A4	0	-				0.108909	0.0430026	MRVI1	0		-0.192484	0.00902884	AL355472.1	0					0.0495608	0.192707	DOCK2	1		-0.0760508	0.0679324	PVT1	0					0.191219	0.0385649	AC004491.1	0		-0.32878	0.00343103	ARMCX5	0					0.0806925
chr1	154434653	154454583	19930	IL6R	0	+				0.108888	0.0369659	NPL	0		-0.192509	0.0366261	TRBV15	0					0.0495861	0.0998325	CALCOCO2	0		-0.0760004	0.0814935	KIF21A	0					0.191253	0.0384583	AL591485.1	0		-0.328671	0.0125645	AC107952.2	0					0.080696
chr1	150268200	150280916	12716	C1orf54	0	+				0.108845	0.031948	TPRKBP2	0		-0.192608	0.040706	RGMB-AS1	0					0.0495944	0.165731	SDHD	0		-0.0758639	0.12201	RAB3IP	0					0.191366	0.028036	ZNF319	0		-0.328376	0.0351434	FCER1A	0					0.0807017
chr1	149054138	149103561	49423	NBPF9	0	-				0.108709	0.0369659	ZNF516	0		-0.192624	0.0207467	AK1	0					0.0496105	0.208749	GBGT1	0		-0.0758614	0.0917616	AC093157.1	0					0.191402	0.0123719	LIPG	0		-0.328177	0.0254878	FSBP	0					0.0807061
chr1	150648437	150697144	48707	GOLPH3L	0	-				0.108676	0.0111472	RAB27A	0		-0.192968	0.0216058	RAB2B	0					0.0496457	0.221657	AC087430.1	0		-0.0758311	0.11742	AC006213.2	0					0.191418	0.039612	MTND4P30	0		-0.328074	0.0446491	VWDE	0					0.0807362
chr1	153990762	153991698	936	RPS27	0	+				0.107956	0.0300142	AL138895.1	0		-0.193793	0.0204914	RPS18	1					0.0496831	0.118854	UCK1	0		-0.0756149	0.138339	TCL1A	0					0.191443	0.0386055	AC090061.1	0		-0.328017	0.0217799	NDUFA1	0					0.0808286
chr1	154584809	154602626	17817	ADAR	0	-				0.107525	0.0456648	AC122718.1	0		-0.19493	0.0482809	IGLV3-19	0					0.0497121	0.207132	PAMR1	1		-0.0755673	0.0997382	ORC5	1					0.191611	0.0257525	BNIP3P28	0		-0.327815	0.0106237	RPL23AP7	0					0.080881
chr1	151008477	151033837	25360	PRUNE1	0	+				0.107515	0.00800237	DIP2B	0		-0.196053	0.0265419	AL139011.2	0					0.0497164	0.216287	HSPA1L	0		-0.0755644	0.135546	KHDRBS2	0					0.191645	0.0493687	CDC42BPB	0		-0.327799	0.0066222	LSM7	1					0.0808942
chr1	151037569	151046845	9276	BNIPL	0	+				0.107203	0.0402013	MEFV	0		-0.196704	0.0105262	AL591684.2	0					0.049729	0.208437	MYO5A	0		-0.0753892	0.122317	EGLN3	0					0.191767	0.0423415	AC002094.2	0		-0.327179	0.0075276	ZNF844	1					0.0810247
chr1	150067382	150145288	77906	VPS45	0	+				0.106874	0.0406219	OR2J3	0		-0.197562	0.0150855	AC108134.2	0					0.0497567	0.219141	VPS37C	0		-0.0752865	0.0161195	TUBGCP5	0					0.191787	0.0221063	AL137244.1	0		-0.327121	0.0369451	AC023632.1	0					0.0810626
chr1	145927258	145977811	50553	CH17	0	+				0.106776	0.0226627	DNAJC3	1		-0.199128	0.0296898	GLRX5	0					0.0497719	0.229569	FES	0		-0.0752249	0.112482	NAP1L1	0					0.192116	0.0234722	PDE1B	0		-0.32709	0.017182	HINT1	1					0.081079
chr1	154567835	154576597	8762	CHRNB2	0	+				0.106761	0.0244822	RALGAPA2	1		-0.200925	0.0131082	AC008622.2	0					0.0498072	0.231548	SEMA3C	0		-0.0750613	0.130275	SEC22B4P	0					0.192254	0.0457826	AC005725.1	0		-0.326881	0.0087579	ZNF354C	0					0.0811617
chr1	154469772	154486044	16272	SHE	0	-				0.106732	0.0170997	STS	0		-0.20517	0.00234531	USP12	0					0.0498113	0.235065	MIR4441	0		-0.074918	0.116376	DBF4	0					0.192268	0.0375924	NPAP1	0		-0.325684	0.00592266	TSPAN13	0					0.081163
chr1	146146521	146229026	82505	NOTCH2NL	0	-				0.10585	0.048079	MPZL3	1		-0.205657	0.0299351	BNIP3P41	0					0.0498548	0.11991	COL9A3	0		-0.0748887	0.0717678	AC009403.1	0					0.192552	0.0358286	AL451105.2	0		-0.325468	0.0379177	AC124312.5	0					0.0811773
chr1	153001751	153003496	1745	SPRR3	0	+				0.105752	0.0494059	SEPT14P19	0		-0.206013	0.0410939	CDC42BPG	0					0.0498933	0.229752	NAAA	0		-0.0748747	0.0222589	GATB	0					0.19262	0.0312758	BASP1-AS1	0		-0.325422	0.033283	LINC00892	0					0.0811866
chr1	147649817	147670048	20231	ACP6	0	-				0.105592	0.0405522	ACOX1	0		-0.206607	0.0273256	RHD	1					0.0499314	0.150721	RFC2	1		-0.0748017	0.0245032	MCM3	0					0.192646	0.0498229	AL162171.3	0		-0.324987	0.0123707	ZNF484	0					0.0812083
chr1	145911350	145912406	1056	PEX11B	0	-				0.105499	0.0127009	RC3H1-IT1	0		-0.206891	0.0410144	AC111000.4	0					0.049952	0.201933	WIPI1	0		-0.0747706	0.0567395	FASTKD1	0					0.192902	0.0154903	AL033397.1	0		-0.324982	0.01198	SNHG19	0					0.081246
chr1	150967067	150974826	7759	CERS2	0	-				0.104999	0.0410144	EGLN1	0		-0.20765	0.0300142	RPL41	0					0.0500009	0.219311	CYTOR	0		-0.0747033	0.0640424	ZNF121	1					0.192952	0.0453456	RNF213	0		-0.324871	0.0168201	ATP5PO	0					0.0812764
chr1	150282772	150286776	4004	CIART	0	+				0.104967	0.0499641	SNORA16B	0		-0.210023	0.0199433	ST6GALNAC4	0					0.0500047	0.214886	ST3GAL4	0		-0.0745739	0.0668689	SPTBN1	1					0.192988	0.0208381	WDR66	0		-0.324649	0.00886172	CCDC18	1					0.0812882
chr1	151847282	151851163	3881	THEM5	0	-				0.104925	0.0394957	SLCO4C1	0		-0.21041	0.0103354	AC018529.2	0					0.0500351	0.223705	PEG13	0		-0.0745283	0.209777	ODC1	0					0.193176	0.0489597	AC127035.1	0		-0.324361	0.0124475	KIAA1586	0					0.0813424
chr1	149810406	149812359	1953	HIST2H2BF	0	-				0.104696	0.0404257	AC092620.2	0		-0.210416	0.00866354	TSTA3	1					0.0500515	0.214886	CAMK2G	0		-0.074451	0.0540421	WARS2	0					0.193181	0.0336126	ETV6	0		-0.324294	0.00905708	TRAV9-2	0					0.0813467
chr1	146064699	146144804	80105	NBPF10	0	-				0.104386	0.0354753	CLDN10	1		-0.21144	0.0244363	ANKRD9	0					0.0500904	0.226047	GRAMD1A	1		-0.0744466	0.152732	COL19A1	1					0.193204	0.00974049	NBPF9	1		-0.323889	0.0447676	RF00592	0					0.081375
chr1	146938744	146996202	57458	NBPF12	0	+				0.104341	0.0406219	ARL11	0		-0.212883	0.0349271	AC135068.8	0					0.0500968	0.166555	AC104162.2	0		-0.0743985	0.0974474	ADK	0					0.193363	0.0265831	AL109806.1	0		-0.323737	0.00620311	IL23A	0					0.081444
chr1	148531385	148596011	64626	NBPF14	0	-				0.104268	0.0150855	LETM2	0		-0.215471	0.0157863	MXI1	1					0.050202	0.133309	ACP6	1		-0.0743982	0.152444	DCUN1D1	1					0.193512	0.0204828	TBC1D30	0		-0.323733	0.00895091	MIR4473	0					0.0814478
chr1	149842188	149842736	548	HIST2H2AA3	0	-				0.103689	0.0434129	RN7SL180P	0		-0.219256	0.0200392	LINC00892	0					0.0502309	0.258001	MYO1F	1		-0.0743257	0.124736	UBA5	0					0.194036	0.0456086	AL445524.1	0		-0.323542	0.0422034	SNORA66	0					0.0814853
chr1	153750854	153773728	22874	INTS3	0	+				0.103638	0.02469	AC093330.2	0		-0.220728	0.0281918	RPL35	0					0.0502393	0.130811	CEACAM8	1		-0.0742157	0.127981	AC073529.1	0					0.194269	0.0214547	AC087516.2	0		-0.32326	0.00486079	DNAJC10	0					0.0815257
chr1	154272668	154275839	3171	HAX1	0	+				0.103556	0.0438666	ST20	0		-0.221302	0.0381461	AHSP	0					0.0502652	0.209312	C17orf49	0		-0.0741954	0.108582	PWAR5	0					0.19435	0.0118389	AC007608.4	0		-0.323116	0.0120252	GIMAP7	0					0.0815406
chr1	154983359	154993111	9752	FLAD1	0	+				0.103483	0.0341799	AL133517.1	0		-0.221715	0.049859	RPL39	0					0.0502878	0.219141	AL157394.1	0		-0.0741891	0.101553	CD2AP	0					0.194384	0.043462	FLJ46284	0		-0.32292	0.0044556	FUNDC1	0					0.0815913
chr1	145925642	145927460	1818	RBM8A	0	-				0.103377	0.029829	AC005632.2	0		-0.222417	0.00403543	LINC01806	0					0.0503236	0.147644	RPN1	0		-0.0741872	0.0571802	HLTF	1					0.194423	0.0326415	AC090260.1	0		-0.322874	0.0133297	POT1	0					0.0815975
chr1	153776596	153780157	3561	SLC27A3	0	+				0.103011	0.0387927	GABARAPL1	0		-0.224408	0.02469	BPGM	0					0.0503254	0.160336	SLC35A2	0		-0.0741834	0.139781	C13orf46	0					0.194476	0.0353723	AC010503.4	0		-0.322712	0.0120092	ZNF32	0					0.0816185
chr1	145961449	145962955	1506	ANKRD34A	0	-				0.102848	0.0406985	ELL	0		-0.228545	0.0354753	LGALS2	0					0.0503344	0.230846	MIR3671	0		-0.0741099	0.0608289	SPIN2B	0					0.194487	0.0171633	AL355306.2	0		-0.322484	0.0105683	RPS19	1					0.0816229
chr1	153457744	153459874	2130	S100A7	0	-				0.102645	0.0405522	AC004846.2	0		-0.229227	0.0420745	SNCA	1					0.0503443	0.224469	ATG3	0		-0.0741047	0.06244	LARP4	1					0.194689	0.0257075	AL121950.1	0		-0.322174	0.00759644	CD3D	1					0.0816316
chr1	153547513	153549126	1613	S100A3	0	-				0.101986	0.0340437	LINC01762	0		-0.232659	0.0199667	GAS5	0					0.0503749	0.215594	TNFRSF1B	0		-0.0740697	0.121922	USP5	0					0.194887	0.0440307	AC005342.1	0		-0.322067	0.00499924	SBDSP1	0					0.0816453
chr1	152776372	152776728	356	LCE1F	0	+				0.101952	0.0383655	AC074198.1	0		-0.23376	0.0105262	SOX6	1					0.0503863	0.208681	NDE1	1		-0.0740007	0.0624527	ALDH16A1	1					0.194952	0.0460249	AL133553.1	0		-0.32197	0.00343103	AC068205.2	0					0.0816511
chr1	149782671	149791390	8719	FCGR1A	0	+				0.101816	0.0413991	DHRS13	0		-0.23405	0.0200392	RPL27	0					0.0504093	0.19786	TAF10	0		-0.073992	0.103952	PLPP5	0					0.195018	0.0187759	AC008758.2	0		-0.321723	0.00464616	ZNF146	1					0.0816824
chr1	154974683	154978684	4001	CKS1B	0	+				0.101771	0.0287087	C14orf178	0		-0.236319	0.0289404	PFDN5	1					0.0504217	0.229121	LINC02469	0		-0.0739664	0.0444822	MRTFB	0					0.195074	0.0402222	AL157884.1	0		-0.321503	0.015422	ERGIC2	0					0.0817187
chr1	154993588	154994142	554	LENEP	0	+				0.101736	0.0372782	FAAP24	1		-0.244437	0.0281886	Z93241.1	0					0.0504697	0.0697266	DCUN1D3	0		-0.0738948	0.0819728	KRIT1	1					0.195148	0.0457874	AC068491.4	0		-0.321397	0.00592187	YEATS4	0					0.0817392
chr1	151702415	151716798	14383	CELF3	0	-				0.101578	0.0264861	LBR	1		-0.244509	0.0126462	NUSAP1	0					0.0504848	0.204385	ARPC1B	1		-0.0738268	0.0239822	ZNF133	1					0.195899	0.0412124	AC018683.1	0		-0.321363	0.00592187	UFL1	0					0.0817743
chr1	154958740	154962036	3296	PYGO2	0	-				0.101336	0.0411619	RF01169	0		-0.245218	0.00902884	YOD1	0					0.0505175	0.137279	CHPF2	1		-0.0737892	0.00406558	DDB1	0					0.196015	0.049489	AC073578.4	0		-0.320598	0.0215046	HAVCR1	0					0.0817853
chr1	150508085	150513789	5704	ECM1	0	+				0.101294	0.00948767	NUP50	0		-0.245634	0.0346457	RPL9	0					0.0505407	0.139781	AP003086.1	0		-0.073761	0.0594778	CPOX	0					0.196097	0.0421196	AC012594.1	0		-0.320475	0.0216709	MIR3662	0					0.0817859
chr1	151131707	151146611	14904	SEMA6C	0	-				0.101266	0.0366384	RASSF2	0		-0.246979	0.00866354	SIAH2	1					0.0505505	0.224469	TACC3	0		-0.0736586	0.145438	FAM129C	1					0.196179	0.0449619	AL450344.1	0		-0.319294	0.00850036	UXT	0					0.0817876
chr1	145993839	145995763	1924	TXNIP	0	-				0.101242	0.0185645	TNFSF14	1		-0.247004	0.00548	RNF11	0					0.0505672	0.206934	SNX18	0		-0.073604	0.105603	FP565260.1	0					0.196332	0.0337206	EMP2	0		-0.319033	0.00534616	CCT2	0					0.081794
chr1	150149183	150159630	10447	PLEKHO1	0	+				0.10102	0.0327869	FAM53C	0		-0.248464	0.0192511	RPS15A	0					0.0506125	0.11742	WSB2	1		-0.0735831	0.0220102	AC090099.1	0					0.196396	0.0399366	AP000944.1	0		-0.31899	0.0332615	LINC01765	0					0.0818341
chr1	150263044	150264891	1847	CA14	0	+				0.100947	0.0403725	BLZF2P	0		-0.250801	0.0150855	TMCC2	0					0.0506504	0.214525	RNU6-196P	0		-0.0735646	0.0813595	FKBP14	0					0.196441	0.0366475	AL591163.1	0		-0.31876	0.00685224	CWF19L2	0					0.0818612
chr1	149926382	149927591	1209	SF3B4	0	-				0.100937	0.0447384	MINDY1	0		-0.258178	0.0279436	SLC6A8	0					0.050664	0.0901982	CHFR	1		-0.0735585	0.139078	THAP12P7	0					0.196488	0.0285205	CFAP69	0		-0.318418	0.0205746	RALGAPA1P1	0					0.0818931
chr1	152600662	152601086	424	LCE3C	0	+				0.100895	0.0211545	VPS37B	1		-0.26559	0.0122297	XK	0					0.0507121	0.197932	AC018442.1	0		-0.073551	0.00860541	CEP85	1					0.196579	0.0492073	SEC14L6	1		-0.31762	0.029063	RPS14	0					0.0819926
chr1	154321120	154325325	4205	AQP10	0	+				0.100568	0.0309855	PHLPP1	0		-0.271451	0.0359805	RPS3A	0					0.0507184	0.227733	AP005899.1	0		-0.0734253	0.105603	USP6NL	0					0.196719	0.029774	AC019080.1	0		-0.317541	0.0072628	ATG4C	1					0.0820507
chr1	153992690	154056866	64176	NUP210L	0	-				0.100485	0.0259207	GTF2IP12	0		-0.289961	0.00234531	CXXC4	0					0.0508005	0.220386	AL356512.1	0		-0.0733621	0.109283	AC124312.5	0					0.196792	0.0466672	LINC02020	0		-0.317534	0.0221676	XRCC4	0					0.0820695
chr1	153974682	153977394	2712	JTB	0	-				0.100086	0.0440573	SLC25A20	0		-0.290562	0.0272151	KRT1	0					0.0508246	0.215147	AL356481.3	0		-0.0732516	0.0897535	OPTN	0					0.196879	0.0382866	PMCHL1	0		-0.317324	0.0152464	SVIP	0					0.0820701
chr1	144421390	144461647	40257	NBPF15	0	-				0.099653	0.00802147	AREL1	0		-0.29092	0.00904594	GPR15	0					0.0508438	0.169059	RALBP1	0		-0.0732484	0.0190907	MTHFD1	1					0.196931	0.0412873	AL445363.1	0		-0.317281	0.0061382	MEF2C	0					0.0820933
chr1	153534714	153535991	1277	S100A6	0	-				0.0996217	0.0189461	KIAA0040	1		-0.294379	0.000706249	CISD2	0					0.0508636	0.224448	G6PD	0		-0.0731515	0.152754	GUF1	0					0.196958	0.0221063	AC009487.3	0		-0.317261	0.0273747	SNHG25	0					0.0821755
chr1	152811971	152813109	1138	LCE1B	0	+				0.0994748	0.0297049	SIPA1L1	0		-0.298939	0.0126462	TMEM56	1					0.0508977	0.225107	AL445363.3	0		-0.0729817	0.137357	AC141424.1	0					0.196988	0.0400121	AP001442.1	0		-0.316896	0.00907725	ZNF441	0					0.082176
chr1	153618799	153628180	9381	S100A13	0	-				0.0993055	0.0346457	ARID3A	1		-0.300284	0.00848464	AL669831.4	0					0.0509349	0.187931	MTF1	0		-0.0729641	0.104063	CAAP1	1					0.19728	0.0247273	C8orf49	0		-0.316744	0.00768976	RPL3	0					0.0821851
chr1	153390032	153390976	944	S100A8	0	-				0.0990936	0.0446719	AC120036.5	0		-0.300765	0.017031	DNAJC6	1					0.0509682	0.105603	NAIF1	0		-0.0729224	0.13527	VARS2	1					0.197308	0.0315911	AC092326.1	0		-0.31668	0.00849242	TIGD7	0					0.0822163
chr1	153330120	153348840	18720	PGLYRP4	0	-				0.0988956	0.0486616	RPS26P42	0		-0.301555	0.0296898	RPS7	0					0.0509822	0.222907	HSPE1P11	0		-0.0728486	0.0596553	VPS13A	0					0.197404	0.0287824	LINC01268	0		-0.316561	0.0174744	RPS3AP2	0					0.0822196
chr1	152106317	152114080	7763	TCHH	0	-				0.0987269	0.0304961	KIF27	0		-0.307843	0.00902884	OR2W3	0					0.0509856	0.220386	LINC01762	0		-0.0728021	0.0710375	POLA1	0					0.197649	0.0271992	Z98742.1	0		-0.316439	0.0130692	AC124312.4	0					0.0822213
chr1	152708160	152709491	1331	LCE4A	0	+				0.0985182	0.0498257	NLRP12	1		-0.312415	0.0243661	KNL1	0					0.0509979	0.190571	NUDT16	0		-0.0727333	0.035639	PEX10	1					0.197658	0.0365064	AC104772.1	0		-0.316351	0.0185637	KHDRBS2	0					0.0822827
chr1	145289900	145405567	115667	NBPF20	0	-				0.0983842	0.0447384	HK2	0		-0.363341	0.013813	ANKRD36BP2	0					0.0510004	0.169585	AC027544.2	0		-0.0726237	0.022249	PES1	1					0.197817	0.0186822	AC233723.2	0		-0.315814	0.0044556	MRPS23	1					0.0823047
chr1	151365672	151372683	7011	SELENBP1	0	-				0.0981806	0.041546	ENTPD1	1		-0.456125	0.0427092	AC069410.1	0					0.0510476	0.189201	AL020997.2	0		-0.072606	0.0525557	NMT2	0					0.197994	0.0422034	AC078880.3	0		-0.315704	0.0154482	COX16	0					0.0823228
chr1	147758484	147773354	14870	GJA5	0	-				0.0981586	0.0481228	MIR7848	0		-0.467946	0.00902884	STUM	0					0.0510536	0.219379	HBP1	1		-0.0724148	0.094281	TARBP1	0					0.198188	0.0315677	AC104071.1	0		-0.315643	0.0104364	NUDCD2	0					0.0823494
chr1	150810859	150876579	65720	ARNT	0	-				0.0980561	0.00696836	ZNF106	0		-0.480499	0.00619259	RAP1GAP	1					0.0510922	0.168374	SCYL1	1		-0.0724043	0.131642	AKAP7	0					0.198198	0.0396675	LIFR-AS1	0		-0.31562	0.00630812	ZBTB10	0					0.0823558
chr1	151612082	151699074	86992	SNX27	0	+				0.0979267	0.0235046	AL133445.2	0		-0.748307	0.00288215	POU3F2	0					0.0510945	0.220132	AL596087.2	0		-0.0723514	0.0997382	PRPF39	0					0.198229	0.0269176	TMEM236	0		-0.31548	0.0144527	NAP1L3	0					0.0823688
chr1	149905472	149917841	12369	SV2A	0	-				0.0976478	0.0392691	FCGR2B	0		-2.30858	0.0337636	HBB	0					0.0511169	0.0988761	LRRC61	1		-0.0723461	0.130663	CEP70	0					0.19834	0.00716381	AL158071.4	0		-0.315445	0.00865133	AC008115.3	0					0.0823889
chr1	147213359	147225873	12514	FMO5	0	-				0.0975935	0.0392567	RNF113B	0		-5.02851	0.0110991	AD000090.1	0					0.0511396	0.11742	GNS	0		-0.0723294	0.115833	IFIT1B	0					0.198345	0.0497934	AC019294.2	0		-0.315436	0.0129919	MYNN	0					0.0824347
chr1	145608048	145670184	62136	GPR89A	0	+				0.0971918	0.0333907	LINC01519	0					END					0.0511397	0.216445	AL022310.1	0		-0.0722352	0.112545	SPTB	1					0.198672	0.0448606	AC006480.2	0		-0.3154	0.0125471	PRKACB	1					0.0824484
chr1	153537157	153540694	3537	S100A5	0	-				0.0971701	0.049859	B3GNTL1	0										0.0511502	0.112284	AC097376.2	0		-0.0721854	0.0995598	AIDA	0					0.198734	0.0343174	CNTNAP1	0		-0.315227	0.0486301	SNORD70	0					0.0824566
chr1	154707952	154868319	160367	KCNN3	0	-				0.0970397	0.0387797	TBXAS1	0										0.0511661	0.169491	ATG4D	1		-0.0721587	0.115578	LINC01934	0					0.198865	0.0351178	AL136018.1	0		-0.315116	0.00608833	NOP58	0					0.082463
chr1	154947098	154956111	9013	PBXIP1	0	-				0.0965516	0.0431291	FGD4	0										0.0511964	0.139078	NUDT16P1	0		-0.0721138	0.138094	AC017099.1	0					0.199069	0.0211962	ALDH7A1	0		-0.314661	0.0215699	RN7SL569P	0					0.0824804
chr1	151982918	151992578	9660	S100A10	0	-				0.0964561	0.012095	AC104162.2	0										0.0512219	0.136974	AKAP13	0		-0.0720794	0.105842	IFRD2	0					0.199127	0.0236445	AL139424.2	0		-0.314604	0.00315125	SRPRB	0					0.0825703
chr1	151160585	151165948	5363	LYSMD1	0	-				0.0960982	0.0296338	AC012291.1	0										0.0512704	0.20711	DDX58	1		-0.0720208	0.07417	C8orf37	0					0.199432	0.0138046	AP000892.3	0		-0.314505	0.017541	ERH	1					0.082572
chr1	143955878	143971965	16087	FAM72C	0	-				0.0958748	0.0261924	SLCO3A1	0										0.0513577	0.169808	ACVR1B	1		-0.0720051	0.115147	AP001619.1	0					0.199625	0.0390434	AC099398.1	0		-0.314351	0.00384367	ZNF555	1					0.0825834
chr1	152796751	152798181	1430	LCE1D	0	+				0.0954822	0.0399298	KRT18P4	0										0.0513583	0.150513	ARF4	0		-0.0719883	0.136359	DNAJA4	0					0.199664	0.02987	LINC02193	0		-0.314247	0.00664988	RPL7A	0					0.0826019
chr1	148104583	148137802	33219	NBPF11	0	-				0.0953352	0.0213253	AL133520.1	0										0.0514445	0.0974413	HMOX2	0		-0.071953	0.14369	SCOC	1					0.199894	0.0296227	SCN1B	1		-0.312989	0.00550064	AL035563.1	0					0.0826339
chr1	151166042	151170297	4255	SCNM1	0	+				0.0945757	0.0257302	AC135050.3	0										0.0515028	0.226229	TNFRSF14	1		-0.0719454	0.050193	RIMKLB	0					0.199918	0.0482351	AC009269.4	0		-0.312867	0.0120092	EID1	0					0.0827229
chr1	150804041	150807434	3393	CTSK	0	-				0.0944307	0.0346457	BOD1L1	1										0.0515376	0.19677	SLC36A1	0		-0.0718254	0.167067	INPP4B	0					0.199929	0.0232575	OR4K17	0		-0.312758	0.0302289	CD52	0					0.0827404
chr1	152786214	152787702	1488	LCE1E	0	+				0.0944241	0.0399376	RAB31	0										0.0516016	0.15421	ZZEF1	0		-0.0718155	0.0736321	ZNF761	1					0.200435	0.025597	AC016722.1	0		-0.312589	0.016177	RBM12B	1					0.082745
chr1	149390623	149556361	165738	NBPF19	0	+				0.0943047	0.0261685	JARID2	0										0.051614	0.193892	BCAT1	0		-0.0716741	0.126063	TBC1D19	1					0.200466	0.0322138	ALOX15P1	0		-0.312277	0.0106237	ATP5IF1	0					0.0827628
chr1	153093135	153106184	13049	SPRR2E	0	-				0.0939981	0.0402013	CDCA4P4	0										0.0516999	0.10877	COMMD5	1		-0.0716465	0.0551538	YY2	0					0.200488	0.0273189	AC243967.3	0		-0.312169	0.0362986	NDUFV2P1	0					0.0828119
chr1	147928436	147966645	38209	GPR89B	0	+				0.0939673	0.042266	XPO6	1										0.0517982	0.178316	BAD	1		-0.0716374	0.130578	BCAS4	0					0.200569	0.0292594	AL033529.1	0		-0.312035	0.0191078	RF02277	0					0.0828179
chr1	152947154	152949258	2104	RP1	0	+				0.0932171	0.0418902	AC083973.1	0										0.0518338	0.211538	MIR548D2	0		-0.0716025	0.133792	GZMK	0					0.200591	0.0271709	AL358176.4	0		-0.311856	0.0132752	TAF13	0					0.0828416
chr1	145964703	145978570	13867	POLR3GL	0	+				0.0931954	0.0408043	AC090912.2	0										0.0518479	0.182445	AL442125.1	0		-0.0715856	0.0720284	ILF3-DT	0					0.200597	0.0331509	CASC9	0		-0.311668	0.0040484	ORC5	1					0.0828595
chr1	175391428	175406364	14936	TNR	0	-				0.0929399	0.0322654	NEK6	0										0.0518547	0.164143	MAEA	0		-0.0715135	0.0977569	TRMT11	0					0.200752	0.0217434	LINC02263	0		-0.311399	0.00218525	LSM4	1					0.0828716
chr1	174637378	174705750	68372	RABGAP1L	0	+				0.092805	0.0447384	AL359762.1	0										0.0519178	0.118126	LINC01004	0		-0.0714584	0.10756	WDR36	0					0.20079	0.0284941	AL627309.1	0		-0.311372	0.012837	RECQL	0					0.0828831
chr1	174448111	174449198	1087	GPR52	0	+				0.0925994	0.0482885	C8orf49	0										0.0520342	0.216712	EEPD1	1		-0.0709714	0.100954	EPB41L2	0					0.201012	0.0261538	ARHGEF11	0		-0.311351	0.00544389	MZF1-AS1	0					0.0828954
chr1	175000181	175006771	6590	CACYBP	0	+				0.0924853	0.0464935	AC133473.1	0										0.0520576	0.229542	CDKN2D	0		-0.0709104	0.0498736	PPAN	1					0.201097	0.0482074	AC087667.1	0		-0.311341	0.0364989	KCNH8	0					0.0828969
chr1	173183734	173205558	21824	TNFSF4	0	-				0.0924644	0.049859	WDFY4	1										0.0520585	0.20016	CPNE2	0		-0.0707884	0.116073	C5orf63	0					0.201189	0.0377643	AP005136.2	0		-0.311305	0.00958188	HSPE1	1					0.082912
chr1	173931214	174022297	91083	RC3H1	0	-				0.0924108	0.0498257	KIAA0319L	0										0.0521311	0.216151	NEDD8	0		-0.0707667	0.214525	MXI1	1					0.20133	0.0415003	RIPPLY3	0		-0.311149	0.010135	SMIM26	0					0.0829293
chr1	175156987	175192943	35956	KIAA0040	0	-				0.0924072	0.0307001	SLC25A44	0										0.0522407	0.20803	PPM1F	0		-0.0707642	0.150379	AC116366.3	0					0.201416	0.0300002	LINC01486	0		-0.311039	0.0149056	NDUFAF4P1	0					0.0829322
chr1	175944832	176184664	239832	RFWD2	0	-				0.0923305	0.0313519	DENND5A	0										0.0522966	0.179578	CORO1C	0		-0.0707512	0.153711	MICAL3	0					0.201437	0.0128702	AC092067.1	0		-0.310997	0.0087579	YAE1	0					0.0829552
chr1	173868394	173873643	5249	ZBTB37	0	+				0.0921522	0.0330972	CASS4	0										0.0523297	0.214886	MYOM1	0		-0.0707229	0.0267052	ST7L	0					0.201545	0.0347648	AP001347.1	0		-0.31092	0.00894238	LRRC40	0					0.083059
chr1	173799850	173824132	24282	CENPL	0	-				0.0916186	0.0467886	HCK	0										0.0523445	0.165731	ZFAND2A	1		-0.0706782	0.120673	HSPBP1	1					0.201568	0.0328292	CSAD	1		-0.310892	0.0148655	ZNF765	1					0.0830781
chr1	228414900	228416861	1961	TRIM17	0	-				0.09141	0.0406219	JDP2	0										0.0523488	0.226856	PJA2	1		-0.0706457	0.0613985	NUP35	1					0.201764	0.0172176	FAM114A1	0		-0.310592	0.0258909	TTC3P1	0					0.0831289
chr1	225810092	225838773	28681	EPHX1	0	+				0.0912572	0.0340437	AC027290.2	0										0.0523773	0.209951	CDKN2B	1		-0.0706393	0.112051	PPP3CC	0					0.201773	0.0343595	SEMA3A	0		-0.310462	0.0149415	MIR4482	0					0.0831323
chr1	224308183	224330179	21996	NVL	0	-				0.0911607	0.0222961	ZNFX1	0										0.0524389	0.13639	NFYC	0		-0.0706181	0.148206	TRBV7-9	0					0.20192	0.032689	LINC02054	0		-0.310307	0.017489	TOMM5	0					0.0831605
chr1	228140318	228148809	8491	GUK1	0	+				0.0907269	0.040531	CMTM1	0										0.0524832	0.212272	FPR3	1		-0.070608	0.126803	C2orf15	1					0.201926	0.0496817	LINC00838	0		-0.310197	0.00658307	SHLD2	0					0.0831845
chr1	231162112	231221556	59444	TRIM67	0	+				0.0906425	0.0242841	THOC5	0										0.0524876	0.173255	ETFBKMT	0		-0.070581	0.0841545	PURA	0					0.201969	0.0451569	SUFU	1		-0.310075	0.0145242	TRAV20	0					0.0831862
chr1	232397965	232561558	163593	SIPA1L2	0	-				0.0905198	0.0325591	AP003972.1	0										0.0525199	0.173875	STK3	1		-0.0705639	0.0879932	ZRANB3	0					0.202111	0.043088	AC130324.2	0		-0.309998	0.0326415	NDUFB3	1					0.0831945
chr1	228394825	228406187	11362	TRIM11	0	-				0.0904791	0.0447703	KLHL21	1										0.0525523	0.214156	ST3GAL6	0		-0.0705372	0.145499	CENPP	0					0.202279	0.0456086	NPFFR1	0		-0.309888	0.00484031	EXOSC8	0					0.0832009
chr1	227735436	227776969	41533	SNAP47	0	+				0.0899226	0.02469	RNASEL	0										0.0525727	0.174699	ERLIN1	1		-0.0705217	0.141657	CLHC1	1					0.202283	0.0260965	TMPRSS11B	0		-0.309732	0.00818508	ZNF572	0					0.0832559
chr1	224385666	224411484	25818	WDR26	0	-				0.0898798	0.0262122	IRF2	0										0.0525781	0.214143	ETV6	0		-0.0704225	0.135165	CSTF3	1					0.202308	0.0337585	KIAA1257	0		-0.309695	0.0402633	GZMA	0					0.0832616
chr1	226392258	226408075	15817	PARP1	0	-				0.089704	0.0376051	AC093520.1	0										0.0525796	0.183742	TRPT1	1		-0.0702458	0.143168	SFR1	0					0.202347	0.0384076	RPS6KA2	0		-0.309509	0.00541593	LAGE3	0					0.083269
chr1	226062714	226067269	4555	H3F3A	0	+				0.0895376	0.0103354	MAP3K5	0										0.0526108	0.216445	AC136475.2	0		-0.0701511	0.0643014	LYRM4	1					0.202373	0.0447889	TSPAN6	0		-0.309448	0.00830498	OTUD6B	0					0.0833317
chr1	230979116	230999803	20687	ARV1	0	+				0.0893365	0.023644	OSBPL2	0										0.0526315	0.0874529	MARCH5	0		-0.0701482	0.0767734	MTBP	0					0.202389	0.0106237	AC244033.2	0		-0.309402	0.0072628	DMAC1	0					0.0833386
chr1	231223763	231241170	17407	C1orf131	0	-				0.0893245	0.0279436	ARHGAP19	1										0.0526857	0.185412	DRC3	0		-0.0700927	0.151733	SPIN2A	0					0.202473	0.0193927	AL117692.1	0		-0.309335	0.00716381	SMARCAD1	1					0.0833667
chr1	226631690	226737458	105768	ITPKB	0	-				0.0890074	0.0168016	ANKRD13A	1										0.0527572	0.145527	UBE2L3	0		-0.0699839	0.153789	CASP1P2	0					0.202687	0.0430699	KSR1	0		-0.309097	0.00851433	EIF2S1	1					0.0834117
chr1	225777935	225789524	11589	SRP9	0	+				0.0887571	0.0316151	DHRSX	0										0.0527642	0.167193	LAMTOR1	1		-0.0699754	0.0290549	PRMT1	1					0.202885	0.0436625	HMGN1P14	0		-0.308926	0.0247356	TRIAP1	0					0.0834135
chr1	227731234	227735411	4177	JMJD4	0	-				0.0886955	0.0343159	CDH26	0										0.0527747	0.128977	ZNF217	0		-0.0699597	0.105526	ZNHIT6	0					0.20295	0.0230594	ASXL3	1		-0.308439	0.0282314	TRGV10	0					0.083431
chr1	231337104	231353132	16028	SPRTN	0	+				0.0881598	0.0168016	APTR	0										0.0528217	0.0410706	DDX19A	1		-0.0697737	0.0669765	AC107027.3	0					0.203115	0.0482625	DHRS2	0		-0.30795	0.0124352	HAT1	0					0.0834329
chr1	236348257	236484837	136580	EDARADD	0	+				0.0881007	0.0334591	ZBED1	0										0.0528389	0.207086	PRDM1	1		-0.0697264	0.145468	MRPL1	0					0.203199	0.0482625	AC114546.3	0		-0.307846	0.0152464	MRPL13	1					0.0834424
chr1	233649941	233671491	21550	KCNK1	0	+				0.0871791	0.0262563	MAP4K4	1										0.0528998	0.0945171	DHRS7B	0		-0.0696511	0.150429	LIX1-AS1	0					0.203212	0.0153647	LINC01203	0		-0.307642	0.0218394	MS4A1	0					0.083448
chr1	234604269	234609525	5256	IRF2BP2	0	-				0.0868683	0.0390234	LCP1	0										0.0529085	0.20494	LINC00882	0		-0.0696302	0.154211	HLCS-IT1	0					0.203383	0.0447956	SVIL2P	0		-0.307603	0.00984068	LYRM2	1					0.0835014
chr1	225117957	225144548	26591	DNAH14	0	+				0.0867357	0.0325591	AC016957.2	0										0.052977	0.160957	TMEM79	0		-0.0696292	0.0909222	IPO11	0					0.203394	0.0482625	PCDHB16	0		-0.307086	0.0210848	GAPT	0					0.0835258
chr1	236518000	236539063	21063	LGALS8	0	+				0.0864911	0.0242841	KIAA0556	1										0.0531167	0.145499	ZNF787	1		-0.0695962	0.130779	TMTC3	1					0.20344	0.0303927	EFCAB12	0		-0.307031	0.0145242	RPS3	1					0.0835386
chr1	233198967	233227269	28302	PCNX2	0	-				0.0863251	0.0216138	TACC1	0										0.0531446	0.10551	IL16	0		-0.0695491	0.119006	FAM98A	0					0.203548	0.0268483	AC010601.1	0		-0.306763	0.0040484	ALKBH8	0					0.0835439
chr1	226870616	226885568	14952	PSEN2	0	+				0.0862309	0.0296898	DLGAP1-AS2	0										0.0531524	0.172349	ELMO1	1		-0.0694277	0.0677893	BCKDHA	1					0.203603	0.0433423	AC108058.1	0		-0.306749	0.049531	TNFRSF17	0					0.0835526
chr1	235154930	235161258	6328	RBM34	0	-				0.0859216	0.0235206	TBC1D14	1										0.0531572	0.149787	TIMM17B	0		-0.0693329	0.0519617	ZNF664	1					0.203617	0.0472565	ITGA10	0		-0.306514	0.00579623	DPH5	1					0.0836536
chr1	231626815	231819244	192429	DISC1	0	+				0.0855495	0.0299351	DLGAP1-AS1	0										0.0531661	0.137357	TMEM165	1		-0.0691276	0.144821	AC120193.1	0					0.2039	0.0446216	MIR4440	0		-0.30646	0.0250187	CD69	0					0.0836774
chr1	226993627	227101120	107493	CDC42BPA	0	-				0.0853696	0.0406219	AC026401.3	0										0.0531935	0.167994	GLYAT	0		-0.0690895	0.155309	ANKRD36	1					0.204066	0.0391045	PLA2G4D	0		-0.306425	0.00989203	SLC25A36	0					0.083705
chr1	225921604	225923993	2389	PYCR2	0	-				0.0851813	0.0440667	C1RL	0										0.0533434	0.175932	ARHGAP25	1		-0.0690584	0.119457	PASK	1					0.20414	0.038022	DENND3	1		-0.306303	0.00658307	MSANTD4	0					0.0837105
chr1	226232713	226309254	76541	LIN9	0	-				0.0851517	0.0272151	SNX27	1										0.0533596	0.199254	IL18	0		-0.0689573	0.105603	APOL3	0					0.20419	0.0257953	AC002429.2	0		-0.306114	0.0305618	RPL26L1	1					0.0837381
chr1	230642811	230693981	51170	COG2	0	+				0.0847556	0.0464935	STAT5B	0										0.0533697	0.145617	C1orf43	1		-0.068875	0.13527	SHLD2	0					0.204286	0.0482625	AKR1C1	0		-0.306031	0.0223601	LIX1-AS1	0					0.0838019
chr1	226897536	226987545	90009	COQ8A	0	+				0.0847111	0.0252734	PSEN1	0										0.0534262	0.209894	AC104071.1	0		-0.0688681	0.107707	ZNF706	0					0.204433	0.023082	FAM186A	1		-0.305925	0.0397089	AL592437.2	0					0.0838192
chr1	230837120	230869316	32196	C1orf198	0	-				0.0846374	0.0427092	APBB1IP	0										0.053445	0.211689	AC009226.1	0		-0.0688113	0.183742	CD36	0					0.20454	0.0211054	AC138028.6	0		-0.305863	0.00490959	CDCA7L	0					0.0838235
chr1	229599194	229625970	26776	TAF5L	0	-				0.0843542	0.049859	ABHD4	0										0.0534661	0.209441	LGALSL	1		-0.0687176	0.0523935	AGAP4	1					0.204588	0.0497139	RF00554	0		-0.305608	0.00650915	RSL1D1	0					0.083826
chr1	235329029	235342559	13530	GGPS1	0	+				0.0841237	0.0380995	MAP2K6	0										0.0534748	0.204385	ACTB	1		-0.0686911	0.0648218	MAP4K5	0					0.20474	0.016594	AL136295.7	0		-0.305548	0.00572088	PAK1IP1	0					0.0838513
chr1	235975830	236065109	89279	NID1	0	-				0.0837525	0.0411342	CHRNA10	0										0.0535737	0.204428	MAPK3	0		-0.0686843	0.153504	PRH1-PRR4	0					0.204747	0.0210848	LINC02356	0		-0.30547	0.00878134	RPL18	1					0.0838543
chr1	235367360	235448968	81608	TBCE	0	+				0.0835775	0.0498257	PATL1	0										0.0536585	0.105096	MOB1A	0		-0.0686804	0.0901664	ZNF268	1					0.204899	0.0451596	NCMAP	0		-0.304825	0.0101906	GUF1	0					0.0838565
chr1	235464896	235504422	39526	B3GALNT2	0	-				0.0832254	0.044133	AP000347.1	0										0.0536892	0.167018	CHMP3	1		-0.0686543	0.0893947	GTF2H4	1					0.204906	0.0118389	AC068025.2	0		-0.30417	0.0061382	RAN	1					0.0838581
chr1	228106679	228109055	2376	MRPL55	0	-				0.0830626	0.0470157	AL357500.1	0										0.0537021	0.129278	PFKFB2	0		-0.0686463	0.156044	MAGOHB	0					0.20496	0.0499753	AC016831.5	0		-0.303969	0.0406091	TRBV24-1	0					0.083871
chr1	225519418	225652716	133298	ENAH	0	-				0.0830615	0.0261924	TBC1D1	0										0.0537454	0.0655712	EZH1	0		-0.0685863	0.0966311	ATP8B2	0					0.204978	0.0257525	GCM1	0		-0.303827	0.00732781	ABCE1	0					0.0838976
chr1	231241216	231275268	34052	GNPAT	0	+				0.08278	0.0427092	SPAG9	0										0.0537522	0.181941	AC008937.3	0		-0.0685381	0.0899709	KCNMB3	0					0.205229	0.038302	CSMD3	0		-0.303598	0.0114607	SERINC1	0					0.0839113
chr1	228277178	228284204	7026	OBSCN	0	+				0.0826745	0.0447384	PELI2	0										0.0538047	0.201504	AC015802.6	0		-0.0685175	0.0832029	GOLGA3	1					0.205314	0.0331666	ZCCHC24	1		-0.303208	0.0326415	AC009159.2	0					0.0839384
chr1	235550832	235595479	44647	GNG4	0	-				0.082628	0.0456684	AL357060.1	0										0.0538322	0.139078	AC004656.1	0		-0.0684878	0.10877	SEL1L3	1					0.205359	0.0338907	CASC6	0		-0.30312	0.013444	RALGPS2	0					0.0839595
chr1	225423921	225427897	3976	LBR	0	-				0.0824502	0.0413991	HCLS1	0										0.0538458	0.134471	BCL10	0		-0.0684872	0.152023	ARL6	0					0.205473	0.0231035	LINC01160	0		-0.303051	0.0210542	RNU1-16P	0					0.0839811
chr1	225871092	225877679	6587	TMEM63A	0	-				0.0820959	0.0319966	ERN1	0										0.0538604	0.103441	FLI1	0		-0.0684822	0.0624629	TTC28-AS1	0					0.205737	0.0422991	AC025809.2	0		-0.302977	0.00795484	RABL3	0					0.0840054
chr1	230933783	230978796	45013	TTC13	0	-				0.0819559	0.0268342	PXK	0										0.0538726	0.190397	AC117382.2	0		-0.0684664	0.0507561	MGA	0					0.205829	0.0412873	FHDC1	0		-0.302921	0.00716381	TMEM14A	0					0.0840198
chr1	229650847	229659126	8279	URB2	0	+				0.0804116	0.0279822	C16orf72	0										0.0538742	0.204226	PTENP1	0		-0.0684537	0.150967	CPNE5	1					0.205925	0.0384583	NEK2	0		-0.302806	0.00534204	GPATCH11	0					0.0840522
chr1	236236332	236281601	45269	ERO1B	0	-				0.0802984	0.0410939	ZNF487	1										0.0538936	0.168937	ELOVL5	0		-0.0684306	0.114614	NUS1	0					0.206031	0.0295478	POLQ	0		-0.302369	0.0065586	PUS3	0					0.0840613
chr1	226223618	226227054	3436	MIXL1	0	+				0.0802584	0.0487787	NSFL1C	0										0.053902	0.178547	CRIPT	0		-0.068284	0.139289	SPN	0					0.206151	0.014266	ITGB1BP2	0		-0.302263	0.0436994	SNORD93	0					0.0840631
chr1	234373701	234384046	10345	COA6	0	+				0.0801425	0.0355484	TLE4	0										0.0539553	0.20494	AC002429.2	0		-0.0681935	0.0898995	MPHOSPH9	1					0.206152	0.0233451	AC017002.1	0		-0.302077	0.00958188	ZC3H15	1					0.0840927
chr1	236550671	236604504	53833	HEATR1	0	-				0.0798324	0.0334591	MAEA	0										0.0539565	0.124722	NFAT5	1		-0.0679829	0.109767	AC010900.1	0					0.206156	0.0272008	AC024023.1	0		-0.302058	0.0141325	TRAV17	0					0.0841081
chr1	229321515	229340633	19118	CCSAP	0	-				0.0796047	0.0403047	SH3BP5L	0										0.0539671	0.197597	PLEKHM1	0		-0.0678524	0.108008	PITHD1	1					0.206339	0.0459517	NCDN	0		-0.302003	0.0158014	ANKRD49	0					0.0841205
chr1	229304857	229305504	647	SPHAR	0	+				0.0790495	0.0261709	MTG2	0										0.0540234	0.197178	JAK3	1		-0.0678472	0.118854	ORMDL3	0					0.206543	0.0431271	AC026124.1	0		-0.301969	0.0157388	TRAV21	0					0.0841309
chr1	227563580	227654768	91188	ZNF678	0	+				0.0788173	0.0401262	VAV1	1										0.0540363	0.124482	NIN	0		-0.0677202	0.149434	IFT57	0					0.206624	0.0199872	AC007384.1	0		-0.301887	0.0280872	MIR4677	0					0.0841329
chr1	231528655	231561229	32574	TSNAX	0	+				0.0777336	0.0447384	ANKS1A	0										0.0540548	0.0893947	TRIM24	0		-0.0676733	0.160771	VRK1	0					0.206627	0.0422207	SIRPB2	0		-0.301652	0.0072628	SLC9A9	0					0.0841339
chr1	228082660	228099212	16552	ARF1	0	+				0.0775268	0.0447384	CDK19	1										0.0540999	0.246662	RAB10	0		-0.0676344	0.0884517	SLC18B1	0					0.206674	0.0216493	TPH2	0		-0.301537	0.00572876	CYCS	0					0.0841588
chr1	233904933	234324516	419583	SLC35F3	0	+				0.0774973	0.0342818	TMEM43	0										0.0541029	0.0941164	PGM1	0		-0.06762	0.158125	YAE1	0					0.206834	0.0402334	AL031772.1	0		-0.301194	0.0151926	TRAJ48	0					0.0842152
chr1	225887785	225911382	23597	LEFTY1	0	-				0.0774264	0.0332147	NRDC	1										0.0541393	0.199613	AC007064.2	0		-0.067573	0.138339	AC091196.1	0					0.206915	0.0325347	LDLR	1		-0.301138	0.0126855	PIGK	1					0.0842696
chr1	228203506	228213660	10154	C1orf145	0	-				0.07706	0.0279436	DNAJB6	1										0.0541456	0.149503	OS9	0		-0.067554	0.113837	PRPF31	1					0.206983	0.0199872	AC063960.2	0		-0.301118	0.00850036	AP002360.3	0					0.08432
chr1	235219927	235328196	108269	ARID4B	0	-				0.07701	0.0427092	FAM120A	0										0.0541699	0.0955555	STRADA	0		-0.0674905	0.125982	KLF12	1					0.207075	0.0487814	GTSE1	0		-0.300463	0.0156993	AC134669.1	0					0.084321
chr1	229249636	229251810	2174	TMEM78	0	+				0.0760955	0.0410501	AL138962.1	0										0.0541699	0.160937	SORT1	0		-0.0674848	0.164506	RALGAPA1P1	0					0.207173	0.036103	SPATA17	0		-0.300104	0.0125645	LRRCC1	0					0.0843232
chr1	224175756	224192353	16597	DEGS1	0	+				0.0758381	0.0467082	NUB1	1										0.0541787	0.205221	RGL2	1		-0.0674823	0.0444822	NOP14	0					0.207242	0.0473383	RN7SKP97	0		-0.300078	0.0130673	RGPD8	1					0.0843329
chr1	224356858	224379452	22594	CNIH4	0	+				0.0757826	0.0328828	USP4	0										0.054179	0.19636	KRT8P46	0		-0.06747	0.0484734	SETDB2	0					0.207295	0.0382866	AC097467.3	0		-0.299683	0.0361741	AC136628.3	0					0.0843633
chr1	236168701	236208482	39781	GPR137B	0	+				0.0756251	0.041546	VAC14-AS1	0										0.0542166	0.097264	SRF	0		-0.0674503	0.104957	ZC3H12D	0					0.207429	0.0452416	AC093107.2	0		-0.299668	0.00664455	FBL	1					0.0843751
chr1	235746468	235752171	5703	LYST	0	-				0.0755734	0.0235046	PTPRE	1										0.0542171	0.191127	ARFIP1	0		-0.0673525	0.113103	DOLPP1	0					0.207458	0.0308217	AC073263.3	0		-0.299601	0.013181	FAM76B	0					0.0843929
chr1	247723099	247724043	944	OR14A2	0	-				0.0753729	0.0498257	MKNK1	0										0.0542767	0.207645	AC110769.1	0		-0.0673326	0.095334	ZNF790	1					0.207576	0.0306351	FILIP1	1		-0.299561	0.0337585	MIR3188	0					0.0844133
chr1	248323630	248324568	938	OR2M7	0	-				0.075051	0.0467082	ZNF33A	0										0.0542931	0.195109	DTX3L	0		-0.0672991	0.12797	HHAT	0					0.207611	0.0352266	AMT	0		-0.29952	0.00716381	CDC37L1	0					0.0844639
chr1	247101290	247104365	3075	ZNF669	0	-				0.0746957	0.0482993	UHRF1BP1L	0										0.0543084	0.0849787	AL359752.1	0		-0.0672629	0.0441607	UBE3D	0					0.207641	0.0299466	PAX3	0		-0.299286	0.0149972	AL135786.1	0					0.0844741
chr1	244851166	244864542	13376	HNRNPU	0	-				0.0745509	0.0308424	KAT6A	0										0.0543245	0.158308	SLC35F6	0		-0.0672085	0.113377	LRPPRC	0					0.207676	0.0199024	AL137845.1	0		-0.29924	0.0125645	TRBJ1-2	0					0.0844896
chr1	244835616	244843252	7636	COX20	0	+				0.0742407	0.0418902	AKAP13	0										0.0543925	0.133792	MAP3K8	0		-0.0672076	0.135154	URI1	0					0.207871	0.0362637	PABPC1L	0		-0.298991	0.00716381	AL118558.3	0					0.0845463
chr1	244352635	244389091	36456	C1orf100	0	+				0.073261	0.0186965	PPM1D	0										0.0545111	0.193442	CD59	1		-0.0671695	0.129211	AL512652.1	0					0.207873	0.0412873	NEDD4L	1		-0.298962	0.0275471	TRAV26-2	0					0.0845866
chr1	247965233	247966339	1106	OR2AK2	0	+				0.0727458	0.0140757	IQGAP1	0										0.0545464	0.18525	PFN1	0		-0.0671461	0.174445	FUBP1	1					0.208142	0.0241061	PPEF1	0		-0.298876	0.0452137	RN7SKP248	0					0.0846348
chr1	247418049	247448817	30768	NLRP3	0	+				0.0727281	0.0414692	SNRK	0										0.0545485	0.119547	LINC02555	0		-0.067145	0.0545949	BCS1L	0					0.208182	0.0451569	AL157414.1	0		-0.298646	0.00937937	SRP9	1					0.0846444
chr1	247518432	247575648	57216	GCSAML	0	+				0.0726627	0.0390662	NFYC	0										0.0545697	0.197854	CFAP45	0		-0.0671364	0.135165	CCT2	0					0.208266	0.0357339	ADAM32	0		-0.298361	0.00484031	FAM173A	0					0.0846509
chr1	248839154	248847385	8231	ZNF672	0	+				0.0720603	0.0389335	CCDC30	0										0.054579	0.101897	MED11	0		-0.0671355	0.0446771	GEMIN5	0					0.20838	0.0267792	AL358074.1	0		-0.298191	0.0181401	NDUFA4	0					0.084667
chr1	246566514	246633957	67443	CNST	0	+				0.072012	0.0381599	CPEB2-DT	0										0.0546006	0.17347	IMPA2	0		-0.0671168	0.108363	NTHL1	0					0.208433	0.0159503	AC095057.2	0		-0.297634	0.0152464	TRAJ12	0					0.0846681
chr1	246945675	247008093	62418	ZNF695	0	-				0.0718396	0.0209595	RNF185	1										0.0546574	0.145499	COQ2	0		-0.0670456	0.163986	IKZF3	0					0.208439	0.0139339	LINC01192	0		-0.297625	0.00613199	RNF6	0					0.0846966
chr1	245749342	246417409	668067	SMYD3	0	-				0.071289	0.02469	ZNF200	0										0.0546702	0.180987	DGCR2	0		-0.0669516	0.0717819	SUN1	1					0.208633	0.0210515	GHR	0		-0.297573	0.0436202	AL592291.1	0					0.0847011
chr1	247138145	247172002	33857	ZNF124	0	-				0.0709442	0.0387844	CELF2	0										0.0546775	0.123459	IRAK2	0		-0.0669026	0.159152	GOLGA6L5P	0					0.208681	0.0155011	PCDH11X	0		-0.297476	0.0406716	LINC01871	0					0.0847637
chr1	248857313	248859067	1754	ZNF692	0	-				0.0707601	0.0440667	RNF169	1										0.0547284	0.196355	LILRB5	1		-0.066887	0.171276	CEP290	1					0.208825	0.0275177	AC079610.1	0		-0.297337	0.0121275	PPIA	1					0.0848396
chr1	247530132	247533839	3707	OR2C3	0	-				0.0705118	0.0287686	ARSG	0										0.0547622	0.0922356	C19orf25	1		-0.0668495	0.0567591	GPATCH4	0					0.209032	0.0155808	AL713866.1	0		-0.297242	0.0213173	AC021097.2	0					0.0848465
chr1	244461411	244640360	178949	C1orf101	0	+				0.070431	0.0392791	YIPF1	1										0.0547722	0.0403954	SNAP29	0		-0.066786	0.132182	MAGEF1	0					0.20909	0.0303267	AL034347.1	0		-0.297013	0.0110859	ZNF137P	0					0.0848984
chr1	248906196	248919946	13750	PGBD2	0	+				0.0700623	0.0451596	DOCK8	0										0.0547841	0.139217	AP000708.1	0		-0.0666908	0.1322	NAA30	0					0.209144	0.0287124	G2E3-AS1	0		-0.29699	0.0299238	SNORD111B	0					0.0848986
chr1	245017242	245083860	66618	EFCAB2	0	+				0.068611	0.0337327	PRDM10	0										0.0547967	0.18855	C9orf16	0		-0.0666889	0.0768464	IARS	0					0.209269	0.0468126	ZHX3	0		-0.296921	0.0276848	RNU6-652P	0					0.0849227
chr1	248098649	248100922	2273	OR2L13	0	+				0.0667156	0.0431933	CASP9	1										0.0548142	0.146642	TBC1D1	0		-0.0666484	0.14096	KBTBD8	0					0.209348	0.0191437	AC004852.2	0		-0.296619	0.0113851	USP1	1					0.0849294
chr1	245511002	245709431	198429	KIF26B	0	+				0.0664653	0.0297049	ECH1	1										0.0548245	0.0571802	NRBP1	0		-0.0666372	0.112281	TMEM263	0					0.209531	0.0297106	AC244452.3	0		-0.296477	0.0155053	MIRLET7F1	0					0.0849397
chr1	246839098	246931363	92265	AHCTF1	0	-				0.0657845	0.0414552	ZFYVE1	0										0.0548299	0.199039	PHACTR1	0		-0.0666363	0.0611039	RUVBL1	0					0.20965	0.0202351	LINC01492	0		-0.296468	0.0160033	SH2D1A	0					0.084951
chr1	248038268	248039206	938	OR2L2	0	+				0.0638859	0.0430432	TMEM81	0										0.0548358	0.212168	FAM19A2	0		-0.0666324	0.191366	DCAF13	1					0.209829	0.0386105	VGLL3	0		-0.296451	0.0264694	PMAIP1	0					0.0850224
chr1	247298201	247329245	31044	ZNF496	0	-				0.0627876	0.039397	AC097376.2	0										0.0548545	0.169585	VAV3	0		-0.0666058	0.139787	AL133410.1	0					0.209876	0.0265831	AL132657.1	0		-0.296425	0.0395888	AP001437.1	0					0.0850239
chr1	248021948	248022886	938	OR2L5	0	+				0.0605758	0.0297178	CLIP1	1										0.054867	0.113504	CAB39	0		-0.0665696	0.14369	PNMA3	0					0.210062	0.0480935	AC087639.2	0		-0.296347	0.00780094	EIF3M	1					0.0850258
chr1	244653103	244705951	52848	DESI2	0	+				0.0600551	0.0408043	CXorf38	0										0.0548818	0.110763	LLPH	0		-0.0665115	0.0705203	GALT	0					0.210142	0.0445985	AC139491.5	0		-0.296314	0.0247614	ATP5MD	0					0.0850267
chr1	247933769	247934755	986	OR2AJ1	0	+				0.0590546	0.0334591	AATF	0										0.0549162	0.193146	AC091117.2	0		-0.0664983	0.0947778	SLC16A1	0					0.210155	0.0457244	JAK3	1		-0.296203	0.017405	IFT57	0					0.0850571
chr1	248060682	248061620	938	OR2L3	0	+				0.0533151	0.0463469	KDM5B	0										0.054922	0.0159646	C2CD3	1		-0.0664235	0.160184	RORA-AS1	0					0.210342	0.0348338	FLJ40194	0		-0.296112	0.0133003	RPS28	0					0.0850705
chr1	197504748	197583220	78472	DENND1B	0	-				0.0533128	0.0326473	NUP98	0										0.0549298	0.18855	CSNK1G2P1	0		-0.0664019	0.038285	PRIM2	0					0.21046	0.0495066	AC108751.4	0		-0.296111	0.0251397	SMIM30	0					0.0850735
chr1	196850241	196918972	68731	CFHR4	0	+				0.048508	0.041672	DDX19A	1										0.0549744	0.15502	AKT1	0		-0.0663316	0.13442	AC007431.3	0					0.210503	0.0273778	AC099344.3	0		-0.29586	0.0145186	AGBL3	0					0.0850753
chr1	192575773	192578955	3182	RGS1	0	+				0.0196319	0.0147976	CXCL10	0										0.0549815	0.169585	BBC3	0		-0.06632	0.094281	EPRS	0					0.210742	0.0493604	AL353588.1	0		-0.295654	0.0262325	TRAV23DV6	0					0.0851061
chr1	198639097	198693206	54109	PTPRC	0	+				0.0181233	0.04517	CDK14	0										0.054982	0.202299	AC090004.1	0		-0.0663062	0.123557	HSD17B8	0					0.210783	0.0380987	AC020928.1	0		-0.29565	0.0128629	AC068620.1	0					0.0851078
chr1	197902778	197907367	4589	C1orf53	0	+				0.00844776	0.012095	ADGRF1	0										0.0550313	0.135416	TNFAIP1	0		-0.0662325	0.0992422	TNFRSF10A	0					0.210832	0.0200993	AC012213.2	0		-0.29548	0.0202051	RF00019	0					0.0851193
chr1	198523341	198540674	17333	ATP6V1G3	0	-				-0.0231735	0.0247675	KLF15	0										0.0550418	0.222629	CASP1	0		-0.0662149	0.153789	RPL5P13	0					0.210864	0.0414045	RN7SL555P	0		-0.295298	0.011236	EEF1D	1					0.0851407
chr1	193059454	193091219	31765	TROVE2	0	+				-0.0313578	0.00527108	MIR3648-1	0										0.0550491	0.123436	HMGCR	0		-0.0661351	0.0451211	FAM20B	0					0.211044	0.0485957	AC093525.4	0		-0.295148	0.0252192	ATP5F1E	0					0.0851565
chr1	197917355	197918766	1411	LHX9	0	+				-0.0472705	0.0366261	SLC11A2	1										0.0551306	0.136316	ZNF764	0		-0.0661177	0.0844402	WDR92	1					0.211044	0.0323421	AC100830.1	0		-0.294937	0.00958188	TRIM60P18	0					0.0851581
chr1	198156998	198319522	162524	NEK7	0	+				-0.0483524	0.0464935	ZDHHC4	1										0.0551416	0.175791	FBXO38	0		-0.0660492	0.0771689	WDR46	1					0.211265	0.0396929	D21S2088E	0		-0.294864	0.0145069	COPS9	1					0.0851652
chr1	190265009	190475984	210975	BRINP3	0	-				-0.0497135	0.0456455	C8orf33	0										0.055299	0.230969	PICALM	1		-0.0660348	0.116448	HUS1B	0					0.211266	0.00849242	AC007998.3	0		-0.294822	0.0163792	GMFB	0					0.0852008
chr1	193015759	193029575	13816	UCHL5	0	-				-0.050343	0.0231284	RNASEH1	0										0.0553578	0.124482	AC131025.1	0		-0.0660341	0.0404316	GTPBP4	0					0.211308	0.0179393	AC026316.4	0		-0.294524	0.00868586	ZNF189	0					0.0852315
chr1	186373393	186375693	2300	TPR	0	-				-0.0514594	0.0447325	SEH1L	0										0.0553586	0.10008	PRDM10	0		-0.0660257	0.130784	ST3GAL5-AS1	0					0.211432	0.0459653	AC138470.1	0		-0.294446	0.0266713	DBI	1					0.085234
chr1	186296279	186306478	10199	PRG4	0	+				-0.0514685	0.0382615	TMEM18	0										0.0553591	0.174233	AGPAT2	0		-0.0660078	0.0595468	MBTPS2	0					0.211569	0.0488483	DOCK4	1		-0.294358	0.010412	JRKL	0					0.085254
chr1	193122180	193253325	131145	CDC73	0	+				-0.0534656	0.0481935	ZNF562	1										0.055362	0.130779	AP003733.4	0		-0.065988	0.132858	CD40	0					0.211692	0.0498974	AC096570.1	0		-0.294319	0.00560583	AC025164.1	0					0.0853303
chr1	196652045	196701566	49521	CFH	0	+				-0.0539794	0.0405522	STAG3L4	0										0.0553728	0.186638	AC116353.4	0		-0.0659818	0.14369	KLRA1P	0					0.211766	0.0443744	ADAMTS9-AS2	0		-0.294286	0.010412	TMEM204	0					0.0853711
chr1	197442170	197478455	36285	CRB1	0	+				-0.0550866	0.0311116	ANGEL1	0										0.0553927	0.168716	NFKBIZ	0		-0.0659812	0.148137	HNRNPA1L2	0					0.212026	0.0322597	OR2A3P	0		-0.294279	0.00733155	ZNF510	0					0.085388
chr1	197084132	197135144	51012	ASPM	0	-				-0.0561204	0.0463059	ZNF517	1										0.055397	0.223029	OSTM1	1		-0.065916	0.0955555	TWNK	1					0.212053	0.0179483	IQCK	0		-0.293982	0.0120092	AC020910.4	0					0.0854179
chr1	196943772	196959226	15454	CFHR2	0	+				-0.0563175	0.0157235	PPP3CB-AS1	0										0.0555565	0.219081	ABCC5	1		-0.0659073	0.137992	AKAP2	1					0.212084	0.043744	DLC1	0		-0.293855	0.0211208	TMEM126A	1					0.085427
chr1	196819781	196832189	12408	CFHR1	0	+				-0.0581201	0.0340437	ZNF251	1										0.0555628	0.180129	AURKAIP1	1		-0.0658987	0.183721	AKT3	0					0.212178	0.0211208	PER2	1		-0.293503	0.0061382	HNRNPCP1	0					0.0854531
chr1	186171387	186189665	18278	HMCN1	0	+				-0.0581246	0.0366261	ATG14	0										0.0556032	0.145116	AC009961.1	0		-0.0658532	0.151107	PCBP4	0					0.212346	0.0105374	LINC01762	0		-0.293313	0.0452224	AC072022.2	0					0.0854537
chr1	186400572	186401455	883	OCLM	0	+				-0.0605568	0.0296898	COQ6	0										0.0556323	0.119	ZYG11B	0		-0.0658229	0.0850814	DNAJC27	0					0.212366	0.0445565	G6PC	0		-0.293169	0.00786993	MRPL11	1					0.0854628
chr1	66533615	66679742	146127	SGIP1	0	+				-0.0626194	0.0338291	ZNF566	1										0.0556801	0.164162	GPR155	0		-0.065803	0.140232	AC005740.4	0					0.212381	0.0446822	MGLL	0		-0.293106	0.0143089	ARL14EP	0					0.0854711
chr1	68150268	68232280	82012	WLS	0	-				-0.0627207	0.0387927	TUBGCP5	0										0.0557327	0.150968	ATP6AP2	0		-0.065762	0.130811	RN7SKP173	0					0.212403	0.0423415	AC010761.2	0		-0.293042	0.00592266	PET117	0					0.0854737
chr1	74369221	74439539	70318	TNNI3K	0	+				-0.0629725	0.042266	SAAL1	1										0.0558223	0.0301026	AC010168.2	0		-0.0657305	0.105955	SNAPC3	0					0.212453	0.0347486	AC053503.6	0		-0.292766	0.0258909	PIGC	0					0.0854738
chr1	70231548	70252001	20453	SRSF11	0	+				-0.0629858	0.042266	MECR	0										0.0558307	0.130259	TMEM222	1		-0.0656972	0.125566	AP3M2	0					0.212499	0.0378924	AC002511.1	0		-0.292749	0.0266299	AP001636.1	0					0.0854886
chr1	62236979	62263424	26445	KANK4	0	-				-0.0630563	0.0216058	RPARP-AS1	0										0.0558344	0.0810598	PLEKHB2	1		-0.0656626	0.157896	OSGEPL1	0					0.212504	0.0328292	SLC39A14	0		-0.292572	0.0207384	C6orf48	1					0.085489
chr1	66924959	66986670	61711	MIER1	0	+				-0.0637481	0.0366261	SUMO3	0										0.0559048	0.0398531	ATG13	0		-0.0656128	0.114389	OLA1	1					0.212563	0.0475452	AL353648.1	0		-0.292456	0.00937937	FAM129C	1					0.0855109
chr1	78649832	78659428	9596	IFI44	0	+				-0.063764	0.0410939	ZNF124	1										0.0559336	0.181769	AC138207.4	0		-0.0655642	0.10877	SHPRH	0					0.2126	0.0179483	RNF217-AS1	0		-0.291942	0.0216709	FAU	1					0.0855309
chr1	84164912	84197812	32900	PRKACB	0	+				-0.063787	0.0470157	PALB2	0										0.0559484	0.146735	AC008105.3	0		-0.0655427	0.0909222	USP45	0					0.212648	0.0314057	LINC02006	0		-0.29182	0.0150417	PITPNA-AS1	0					0.0855479
chr1	71063337	71081011	17674	ZRANB2	0	-				-0.0644438	0.0256904	CEP85	1										0.0559739	0.122663	TPTEP2	0		-0.0653945	0.127751	MTX3	0					0.212655	0.0409184	AC008938.1	0		-0.291402	0.0327101	SNORD14A	0					0.08555
chr1	66837607	66862303	24696	WDR78	0	-				-0.064515	0.0343879	MIEF1	0										0.0559764	0.214886	VPS8	1		-0.0653759	0.121179	TASP1	0					0.212802	0.0300623	RPS6KA6	0		-0.291388	0.0158014	TCEAL1	0					0.0855583
chr1	75786231	75790113	3882	RABGGTB	0	+				-0.0646411	0.0405522	ELAC2	1										0.056038	0.168162	SSH2	0		-0.065338	0.0995598	ATAD5	0					0.212955	0.0256553	OTUD6A	0		-0.2912	0.0129984	LSM8	0					0.0855706
chr1	77888662	77935919	47257	NEXN	0	+				-0.0648438	0.032617	CCNJ	1										0.0560495	0.103098	ATXN7	0		-0.0653347	0.0928184	CCS	1					0.213276	0.0453979	TSPAN10	0		-0.291192	0.0235697	NPM1P37	0					0.0855754
chr1	77564888	77683419	118531	ZZZ3	0	-				-0.066096	0.0334591	ZNRD1ASP	0										0.0560607	0.132701	SEC61A2	0		-0.0653333	0.116955	XK	0					0.213316	0.0496914	AC002451.2	0		-0.291125	0.0286887	UQCRQ	1					0.0855974
chr1	77734357	77759689	25332	USP33	0	-				-0.0665421	0.00676696	HPS4	0										0.0561024	0.0782679	PTBP3	1		-0.0652873	0.161864	PGAP3	0					0.213317	0.0380987	LINC01238	0		-0.29111	0.00891706	SMC2	0					0.0856486
chr1	78303884	78539749	235865	PTGFR	0	+				-0.0671083	0.0395707	PRRC1	0										0.0561672	0.19636	LMO2	1		-0.0651834	0.145527	EXD3	0					0.213371	0.0328699	AC011405.1	0		-0.290908	0.0492602	LILRA4	0					0.085668
chr1	65420587	65436007	15420	LEPROT	0	+				-0.0676485	0.0481228	TCTN3	1										0.0561729	0.117155	ADCY10P1	0		-0.0651479	0.141023	TSPAN3	0					0.213374	0.0489032	SELENOP	0		-0.290789	0.00820209	ABRACL	0					0.0856892
chr1	61697509	61725133	27624	TM2D1	0	-				-0.0676492	0.0345246	POLR2H	1										0.0561799	0.0403954	CARS	0		-0.0651365	0.118854	AC103831.1	0					0.213379	0.0259295	AJ009632.2	0		-0.290777	0.00499924	LCMT2	0					0.0857112
chr1	70354805	70367911	13106	HHLA3	0	+				-0.0677191	0.047921	AC026471.1	0										0.0562558	0.180911	LINC00908	0		-0.0651299	0.109648	ZNF736	1					0.213486	0.0472548	LTBP4	1		-0.29069	0.0044556	AC008752.3	0					0.0857441
chr1	65254462	65392588	138126	DNAJC6	0	+				-0.0684032	0.0299351	GATB	0										0.0562808	0.199451	FAM174B	0		-0.065075	0.0427233	MTA2	0					0.213552	0.0130692	AC051619.5	0		-0.290597	0.00716715	CRBN	0					0.0857641
chr1	81306166	81991368	685202	ADGRL2	0	+				-0.0685228	0.0430077	PYM1	0										0.0563107	0.160336	HPCAL1	0		-0.0650699	0.129278	LYRM7	0					0.213779	0.0272009	Z98259.3	0		-0.29052	0.0140128	AC245014.3	0					0.0857807
chr1	65565546	65626234	60688	LEPR	0	+				-0.0686562	0.0369659	DENND4A	1										0.0563346	0.0814935	SNTB2	1		-0.0650258	0.127751	FRG1-DT	0					0.21379	0.0482351	LINC01902	0		-0.290503	0.00706554	AC104785.1	0					0.0858337
chr1	65793181	66373504	580323	PDE4B	0	+				-0.0688318	0.0369659	METTL17	0										0.0563473	0.125513	WWP2	1		-0.0650245	0.0172722	SCLY	1					0.21383	0.0152569	AC005832.1	0		-0.290179	0.0210637	CLEC2B	0					0.0858371
chr1	64214815	64267368	52553	UBE2U	0	+				-0.0694965	0.0434129	FAM20B	0										0.0564096	0.137992	SQSTM1	1		-0.0649789	0.0935808	RCL1	0					0.214006	0.0269681	AC010320.2	0		-0.290155	0.00606739	RIOK2	1					0.0858454
chr1	68486941	68497082	10141	DEPDC1	0	-				-0.0701925	0.0486616	USP45	0										0.0564496	0.098035	RSPH3	0		-0.0649549	0.146521	VPS50	0					0.214085	0.0391045	AC063976.2	0		-0.290131	0.0121436	TAF9B	0					0.0858468
chr1	77283079	77297856	14777	AK5	0	+				-0.0702127	0.0464935	FARSB	0										0.0565891	0.191757	LINC00167	0		-0.064927	0.135434	CLOCK	1					0.214093	0.0498603	AC090559.2	0		-0.290005	0.00849071	CD200R1	0					0.0858511
chr1	74707105	74733061	25956	CRYZ	0	-				-0.0703769	0.0333027	AC022400.7	0										0.0566335	0.130294	SDHB	1		-0.0649018	0.171623	SMARCAD1	1					0.214177	0.0409084	AC048344.1	0		-0.289737	0.0260267	ATP5MG	0					0.0858691
chr1	70852353	71047808	195455	PTGER3	0	-				-0.0704609	0.0281918	CARF	1										0.0566456	0.137751	TMEM219	0		-0.0649006	0.0404316	ZSCAN5A	1					0.21421	0.0202809	SMAD9	0		-0.289695	0.0244613	HIST1H4H	0					0.08589
chr1	84325680	84389957	64277	SAMD13	0	+				-0.0705053	0.03614	KCTD3	0										0.0566776	0.182784	RN7SL310P	0		-0.0648951	0.106753	ADAL	0					0.214226	0.0482214	AC008115.1	0		-0.289648	0.0138935	ZBTB33	0					0.0859072
chr1	63440773	63523194	82421	ITGB3BP	0	-				-0.0709404	0.0263723	RNF170	0										0.0567206	0.152023	RELB	1		-0.0648742	0.0661707	BTRC	1					0.214326	0.0418209	RDH16	0		-0.289616	0.00886172	POLK	0					0.0859077
chr1	84479259	84483330	4071	RPF1	0	+				-0.0710118	0.0296898	GPALPP1	0										0.0567479	0.13826	PSMC3IP	0		-0.064866	0.113103	CEP250	0					0.214386	0.0298362	IARS2P1	0		-0.289529	0.00560583	CENPX	0					0.0859172
chr1	77980184	78013355	33171	DNAJB4	0	+				-0.0710439	0.0498257	C12orf66	0										0.0567583	0.095334	USP22	0		-0.0648427	0.152444	MTERF1	1					0.214409	0.0212116	AL049875.1	0		-0.289508	0.0190723	AC011939.1	0					0.0859847
chr1	61908455	61991779	83324	PATJ	0	+				-0.0715	0.0292148	APOPT1	0										0.0567926	0.178547	TUFT1	1		-0.0647476	0.144683	MIR550A1	0					0.214449	0.0400419	FBXO16	0		-0.289506	0.0308764	AC034229.4	0					0.0860237
chr1	62542637	62561634	18997	DOCK7	0	-				-0.07164	0.0313295	RNF227	0										0.0567961	0.0565278	PEF1	0		-0.0647276	0.0394945	NR2C1	0					0.214548	0.0158798	AF121898.1	0		-0.289413	0.00600823	SMC3	0					0.086034
chr1	63774043	64181498	407455	ROR1	0	+				-0.0721644	0.0410939	RIMKLB	0										0.0568002	0.136106	KDM1B	0		-0.0647082	0.141957	CFH	1					0.214674	0.0261538	AL138916.2	0		-0.289409	0.0306373	AL133371.2	0					0.0860426
chr1	84811602	84866159	54557	LPAR3	0	-				-0.0726689	0.0470157	PTGES2	0										0.0568115	0.136695	IFNAR2	0		-0.0646964	0.0898995	ZFP14	1					0.21478	0.0284093	AC107079.1	0		-0.289393	0.0130692	EEF2	1					0.0860587
chr1	70261237	70354734	93497	ANKRD13C	0	-				-0.072884	0.0428348	BTRC	1										0.0568238	0.136974	RIPOR2	0		-0.0646751	0.143168	ARHGAP5	0					0.214919	0.0495671	AL023495.1	0		-0.289391	0.0186822	SRP14	0					0.0860738
chr1	74198264	74240683	42419	FPGT	0	+				-0.0731866	0.0494795	CYREN	0										0.0568677	0.178762	CD300LF	0		-0.0646731	0.0723758	PACRGL	1					0.214983	0.0189677	DVL3	1		-0.289245	0.00664455	EIF3H	0					0.0861033
chr1	67412867	67430372	17505	SERBP1	0	-				-0.0732387	0.0222961	DUS4L	0										0.0568713	0.129211	PABPC1P11	0		-0.0646513	0.121077	SART1	0					0.215091	0.0399239	LINC02473	0		-0.289098	0.010361	MIR573	0					0.0861058
chr1	74589327	74634855	45528	ERICH3	0	-				-0.0739694	0.0105262	SNHG20	0										0.0568725	0.171276	GAB1	0		-0.0646466	0.164399	SNX29P1	0					0.215144	0.029063	AC116158.2	0		-0.288975	0.0108028	PNRC2	1					0.0861099
chr1	74469878	74512614	42736	LRRC53	0	-				-0.0741528	0.0354753	CD84	0										0.0569056	0.117745	CSGALNACT2	0		-0.0645885	0.155592	ZDHHC21	0					0.215306	0.0406787	WASF3-AS1	0		-0.288859	0.0061382	TTC30B	0					0.0861112
chr1	84408230	84415008	6778	DNASE2B	0	+				-0.074286	0.0290898	NAXD	0										0.056931	0.0266236	TM9SF1	0		-0.06458	0.13382	DNAJC10	0					0.215476	0.0307659	CFAP157	0		-0.288784	0.016017	HSBP1	0					0.0861161
chr1	71402944	72100930	697986	NEGR1	0	-				-0.0743003	0.017031	SLC35B4	0										0.0569756	0.176333	GABARAP	0		-0.0645618	0.157896	STRAP	0					0.215555	0.0256883	TMEM120B	1		-0.288525	0.0330138	TRBV21-1	0					0.0861391
chr1	76074719	76634601	559882	ST6GALNAC3	0	+				-0.0743077	0.0199787	NIT2	0										0.0570695	0.117745	TMLHE	0		-0.0645188	0.0496702	BCOR	0					0.215562	0.0308764	FBXW12	0		-0.28834	0.0102075	MBLAC2	0					0.0861503
chr1	65148203	65232136	83933	AK4	0	+				-0.0743755	0.0464935	SCO1	0										0.0571115	0.107344	ILK	0		-0.0644058	0.165731	TRIM60P18	0					0.215568	0.0210848	AC021683.3	0		-0.288272	0.0216493	TAF7	0					0.0861634
chr1	67138907	67259167	120260	IL23R	0	+				-0.0743926	0.0106843	PNO1	0										0.0571712	0.155332	AGTRAP	1		-0.0643972	0.0487958	CARF	1					0.215653	0.0418358	AC067752.1	0		-0.288254	0.016974	RPLP0	1					0.0861858
chr1	77779624	77878421	98797	MIGA1	0	+				-0.0745103	0.0300142	LYRM9	0										0.0571755	0.158648	FUT1	0		-0.0643521	0.15502	GPR180	0					0.215671	0.0387629	AC012464.3	0		-0.288112	0.00780094	SACS	0					0.0862109
chr1	62784135	62865513	81378	ATG4C	0	+				-0.0749173	0.0287196	MBTPS2	0										0.0571793	0.144147	PSMD9	1		-0.0643368	0.0565278	ZNF567	1					0.215779	0.0418358	AL356258.1	0		-0.288029	0.0210186	KRCC1	0					0.0862269
chr1	64745095	64833232	88137	RAVER2	0	+				-0.0751668	0.0421855	C5orf24	1										0.0571812	0.167724	ATP2B1-AS1	0		-0.0643153	0.159616	RBBP8	0					0.215942	0.0351786	AF279873.3	0		-0.287951	0.0104966	AC025283.3	0					0.0862513
chr1	63370770	63437177	66407	ALG6	0	+				-0.0756481	0.0498257	ZKSCAN1	1										0.0573392	0.179578	NLRP3	1		-0.0643008	0.147462	ZC3H8	1					0.215969	0.0487814	AL953897.1	0		-0.287399	0.0315378	AC096734.2	0					0.0862753
chr1	77948405	77979092	30687	FUBP1	0	-				-0.0756576	0.0425667	AC012615.1	0										0.0573894	0.0541119	HERPUD1	0		-0.0642815	0.0501147	LANCL2	0					0.216097	0.0380477	RF00017	0		-0.287383	0.00381044	PIN4	0					0.0862973
chr1	62436297	62443320	7023	USP1	0	+				-0.0763462	0.0482809	PDHX	1										0.0574039	0.0996492	SRPRA	0		-0.0642353	0.11742	DUS3L	1					0.216181	0.0254105	ADPRHL1	0		-0.28722	0.0127731	ICOS	1					0.0863043
chr1	74084127	74198155	114028	LRRIQ3	0	-				-0.0764895	0.0449532	RPP30	1										0.0574259	0.171261	AC090519.1	0		-0.064191	0.14369	SH2D1A	0					0.216307	0.0302189	OR8B9P	0		-0.287119	0.0175617	TTC33	1					0.0863053
chr1	75724351	75763679	39328	ACADM	0	+				-0.0766195	0.0428571	TMEM14B	0										0.0574433	0.194915	YPEL5	0		-0.0641337	0.16503	AC019080.5	0					0.216638	0.0236719	AC092999.1	0		-0.287076	0.00759644	OSGEPL1	0					0.0863167
chr1	68045962	68051631	5669	DIRAS3	0	-				-0.0767267	0.0377094	FAM122B	0										0.0574726	0.152754	ZBTB18	0		-0.0641225	0.115683	ZNF141	0					0.216837	0.0252289	AC132219.2	0		-0.286881	0.0168201	PYURF	0					0.0863367
chr1	78889764	78917885	28121	ADGRL4	0	-				-0.0767817	0.0456185	SLC16A7	0										0.0575547	0.14369	DYNLRB1	0		-0.0640681	0.169491	EFCAB7	0					0.216863	0.0318862	CCDC144NL-AS1	0		-0.286674	0.00939709	MALAT1	0					0.086354
chr1	74733247	74764400	31153	TYW3	0	+				-0.0772531	0.0324167	C3orf18	0										0.0575714	0.186996	LINC01203	0		-0.0640268	0.149352	OXSM	1					0.216899	0.0159503	AC004988.1	0		-0.28647	0.0106119	MRPS33	0					0.0863775
chr1	67092165	67231852	139687	C1orf141	0	-				-0.0774305	0.0299351	HDHD5	0										0.0575897	0.115578	LMAN2	1		-0.0640256	0.143806	ZNF678	1					0.217153	0.0217488	MCOLN1	1		-0.28639	0.0126566	DZIP3	0					0.0863802
chr1	84649630	84690289	40659	SSX2IP	0	-				-0.0774328	0.0418328	MTBP	0										0.0576465	0.0926588	CEMIP2	0		-0.063921	0.0816153	GSTCD	0					0.217172	0.025167	AC019205.1	0		-0.286341	0.0104932	UBA5	0					0.0863963
chr1	78627985	78630187	2202	IFI44L	0	+				-0.0774406	0.0313295	MAP4K5	0										0.0577045	0.0749685	LINC02352	0		-0.0638633	0.165587	PLK4	0					0.217296	0.0418528	PYGM	0		-0.286278	0.00558217	EBAG9	0					0.0864071
chr1	67307873	67395835	87962	IL12RB2	0	+				-0.077497	0.0261685	USP14	0										0.0577076	0.179508	PRR14	0		-0.063844	0.103493	CHD3	0					0.217305	0.039162	AC004528.1	0		-0.28597	0.0286887	AC005332.7	0					0.0864745
chr1	77153536	77219429	65893	PIGK	0	-				-0.077796	0.0465997	AKT1S1	1										0.0577316	0.0953538	ATP6V0A1	0		-0.0638411	0.0582279	NSUN2	0					0.217312	0.0305148	BREA2	0		-0.285621	0.0163924	NAPSB	0					0.0864824
chr1	84498329	84506565	8236	GNG5	0	-				-0.0778274	0.012095	FAHD2A	1										0.0577379	0.175699	CDK7	0		-0.0637962	0.0594338	CKAP5	0					0.217376	0.0370821	AC022819.1	0		-0.28561	0.0118987	PLEKHF2	1					0.086489
chr1	98890245	99005032	114787	PLPPR5	0	-				-0.0779893	0.0472352	RTN4IP1	0										0.0577388	0.165731	ITCH-IT1	0		-0.0637626	0.0754628	ANAPC4	1					0.217429	0.0338668	NOTO	0		-0.285299	0.0066222	FBXO4	1					0.086491
chr1	95117439	95173878	56439	TMEM56	0	+				-0.0782238	0.0333027	NREP	0										0.0577584	0.178927	GTPBP1	0		-0.0637203	0.10877	PTCD1	1					0.217489	0.0245778	SLX4	0		-0.285247	0.00865133	PNPLA8	1					0.0865334
chr1	99298864	99309590	10726	PLPPR4	0	+				-0.0785	0.0150855	NOP16	1										0.0578017	0.178774	OR11G2	0		-0.0636729	0.15923	SLC35F2	0					0.217529	0.0234001	AF107885.2	0		-0.285164	0.0265006	PSMA2	0					0.0865858
chr1	94867331	94895052	27721	SLC44A3	0	+				-0.0786122	0.0326702	CDKN2AIPNL	0										0.057807	0.064863	NCOA6	0		-0.0636567	0.164162	BCL2	0					0.217777	0.0272877	CASC19	0		-0.285158	0.0364951	RNU6-975P	0					0.0865975
chr1	96721783	96823738	101955	PTBP2	0	+				-0.0786615	0.0366261	YIF1A	1										0.0578679	0.146521	CLP1	0		-0.0636506	0.0320408	HCG18	0					0.217793	0.0256719	AC015802.3	0		-0.284923	0.0145242	AC006504.8	0					0.0866249
chr1	94898052	94925801	27749	CNN3	0	-				-0.0786774	0.0405463	TNFRSF10A	0										0.0578694	0.142215	FADD	0		-0.0636408	0.174186	NAPSB	0					0.217796	0.044651	TSHR	0		-0.284789	0.00968494	PTRHD1	0					0.0866251
chr1	98662223	98691577	29354	SNX7	0	+				-0.0787763	0.0427958	CCS	1										0.0578987	0.180675	AC005244.1	0		-0.0636174	0.129619	TCERG1	0					0.217898	0.0265831	AC013439.1	0		-0.284699	0.0151389	TRAV22	0					0.0866447
chr2	100563258	100571632	8374	PDCL3	0	+				-0.0787787	0.0190839	TDRD3	1										0.0579202	0.0966681	KLHL24	1		-0.0635308	0.150554	ABCC13	0					0.217918	0.0272649	AC008543.1	0		-0.28439	0.0187566	ARRDC3	0					0.0866488
chr2	96837915	96844021	6106	ANKRD23	0	-				-0.0789664	0.00938204	TBL2	1										0.0579684	0.178316	VENTXP4	0		-0.063419	0.116105	NBAS	0					0.21799	0.0402786	SCN7A	0		-0.284165	0.00732781	FAM200A	1					0.086711
chr2	98369937	98398601	28664	CNGA3	0	+				-0.079621	0.0301319	ELAC1	0										0.0580168	0.0992422	CASP9	1		-0.0633989	0.138476	PHLPP2	0					0.218012	0.0362222	AC006116.8	0		-0.283764	0.00939597	PFDN6	1					0.0867172
chr2	102104569	102175817	71248	IL1R1	0	+				-0.0797337	0.0334365	YY2	0										0.0580968	0.201278	TNFRSF8	1		-0.0633629	0.069224	MCCC2	0					0.218131	0.0419502	PCDHA10	0		-0.283564	0.0125645	MRFAP1L1	0					0.0867308
chr2	101698081	101891987	193906	MAP4K4	0	+				-0.0798318	0.0414692	CR2	0										0.0581013	0.135165	TWF2	0		-0.0633532	0.139849	DYNC1I2	1					0.21827	0.0217799	AL596087.2	0		-0.283537	0.017182	AC012557.2	0					0.0867311
chr2	100398080	100417340	19260	CHST10	0	-				-0.0800673	0.0284233	SELENOW	1										0.0581401	0.137992	CASTOR3	0		-0.0633019	0.0321082	AARSD1	0					0.218329	0.0224048	LIMK1	1		-0.283404	0.032167	COX7A2	1					0.0867459
chr2	97669793	97703054	33261	LINC01125	0	+				-0.0806888	0.0327055	C8orf37	0										0.0581551	0.188354	REM2	0		-0.0632386	0.165239	CMC1	0					0.218363	0.0246847	LINC01267	0		-0.283184	0.00780094	CD180	0					0.0867764
chr2	101007617	101151384	143767	TBC1D8	0	-				-0.0808486	0.0424111	NSMCE4A	1										0.0581658	0.149016	C1orf162	0		-0.0631931	0.139313	EFNB1	0					0.218398	0.0327422	LINC01923	0		-0.283179	0.0108028	LIN7C	0					0.086781
chr2	99284257	99304742	20485	LYG1	0	-				-0.0808892	0.0406219	AC004812.2	0										0.0581818	0.191748	IGHEP2	0		-0.0631281	0.094281	IL27RA	0					0.218513	0.0386304	KIAA1024L	0		-0.283109	0.0150629	NDUFS4	0					0.0867916
chr2	100007169	100142575	135406	AFF3	0	-				-0.0808956	0.0333027	AP5S1	0										0.058293	0.178316	C18orf65	0		-0.0631023	0.0407155	UBTF	0					0.218589	0.0494956	AC020661.1	0		-0.283089	0.0235234	TRBV6-5	0					0.0867982
chr2	101002293	101018289	15996	RPL31	0	+				-0.080952	0.0337327	ZFP69	0										0.0583853	0.186901	ERF	1		-0.063074	0.167381	AL928654.3	0					0.218701	0.0261538	SCNN1G	0		-0.282909	0.0378096	RNU6-242P	0					0.0868095
chr2	100982254	100996055	13801	NPAS2	0	+				-0.0814756	0.0203894	ZNF606	1										0.0584234	0.169582	TTLL4	0		-0.0629647	0.0939913	ATP1A1-AS1	0					0.218751	0.0401385	LY6G5B	1		-0.282801	0.00717018	ASF1A	0					0.0868266
chr2	99154985	99162711	7726	LIPT1	0	+				-0.0816844	0.0410939	CCNB1IP1	0										0.0585127	0.199613	TPI1	0		-0.06283	0.0871487	ITFG2	0					0.218773	0.0459402	AC018410.2	0		-0.282292	0.0208517	SNORD11	0					0.086839
chr2	97734406	97739498	5092	ZAP70	0	+				-0.0817336	0.0242841	WDR11	1										0.0585357	0.0846879	RAB11FIP4	0		-0.0628298	0.128605	PANK3	1					0.218803	0.0340707	AC008686.1	0		-0.282271	0.00849242	TMEM44-AS1	0					0.0868608
chr2	98619106	98726696	107590	MGAT4A	0	-				-0.082262	0.0383365	VMA21	0										0.0586022	0.0705203	CREM	0		-0.0628191	0.153563	AC018445.4	0					0.218876	0.0370821	TSHZ3	0		-0.282172	0.00672388	CIP2A	0					0.0868702
chr2	99321534	99336333	14799	TXNDC9	0	-				-0.0824512	0.0483522	ATP6V1F	0										0.0586115	0.156044	TVP23CP1	0		-0.0628118	0.149434	SLC25A42	0					0.218923	0.0315079	MTCO3P11	0		-0.281981	0.0312918	HIST1H4J	0					0.0868704
chr2	102187314	102201582	14268	IL1RL2	0	+				-0.0826698	0.0308424	ZMYM1	0										0.058642	0.171276	AC096921.2	0		-0.0627377	0.130811	IGHJ4	0					0.218936	0.0329929	PRKG1	1		-0.281959	0.0130692	DNAJC15	0					0.0868753
chr2	98236633	98250423	13790	VWA3B	0	+				-0.0828115	0.0366261	ACP1	0										0.0586542	0.155309	GNB4	0		-0.0627016	0.168937	DNAAF5	1					0.219033	0.0172789	AC010148.1	0		-0.281958	0.0237884	AC068620.2	0					0.0868778
chr2	99244010	99255282	11272	LYG2	0	-				-0.0831308	0.0482885	SPIN4	0										0.0586829	0.188373	DNAJC25-GNG10	0		-0.0626762	0.190571	KIF20B	1					0.219244	0.0263518	AC012513.1	0		-0.281946	0.0132752	ENY2	0					0.0868874
chr2	97841815	97907246	65431	TMEM131	0	-				-0.0834073	0.0340383	DTD2	0										0.0587158	0.178547	RPL36AP15	0		-0.0626627	0.130811	ANAPC10	0					0.219246	0.0406091	PTGIS	0		-0.281911	0.00572088	EIF4B	1					0.0868935
chr2	98846731	98936259	89528	KIAA1211L	0	-				-0.083495	0.0382451	FSD1L	0										0.0587316	0.0407897	MLX	0		-0.0625873	0.0912986	ACACA	0					0.219328	0.010514	AL590652.1	0		-0.281772	0.00550064	LARP7	0					0.0868969
chr2	102419445	102423874	4429	IL18RAP	0	+				-0.0837321	0.0482885	AMIGO2	1										0.0587385	0.189014	TMEM50A	0		-0.0625822	0.171623	LIMD1-AS1	0					0.219396	0.029866	AC124319.4	0		-0.281767	0.0419301	RF00019	0					0.0869509
chr2	98520049	98587608	67559	INPP4A	0	+				-0.0837621	0.0459897	LZTS2	1										0.0587436	0.165843	KLLN	0		-0.0625813	0.0795101	MTA3	0					0.21941	0.0100907	AC018521.4	0		-0.281691	0.017716	ZNF322	1					0.0869744
chr2	96865667	96870757	5090	SEMA4C	0	-				-0.0841246	0.0470157	LSM4	1										0.0587733	0.151644	RGS14	1		-0.0625074	0.129211	SGCB	0					0.219431	0.0226744	AL772363.1	0		-0.28167	0.0141356	WDR74	0					0.0870506
chr2	98616206	98618515	2309	UNC50	0	+				-0.0841692	0.0172115	LNX2	0										0.0588471	0.146741	JARID2	0		-0.0624938	0.12413	AC006116.5	0					0.219447	0.0417284	SLC22A25	0		-0.281371	0.00850974	AASDHPPT	0					0.0870901
chr2	97083583	97094839	11256	FAHD2B	0	-				-0.0843396	0.0490154	MTX3	0										0.0588553	0.175791	AC099811.1	0		-0.0624662	0.0525557	URB2	1					0.219844	0.0427922	AP000265.1	0		-0.281239	0.0121194	TCTE3	0					0.0871002
chr2	99169445	99181050	11605	MITD1	0	-				-0.0844756	0.049859	AF129075.1	0										0.0588591	0.175699	MIR6124	0		-0.0623507	0.115393	TRPM7	0					0.220017	0.0160711	AL031985.3	0		-0.281216	0.0271042	LCN10	0					0.0871149
chr2	97113496	97250199	136703	ANKRD36	0	+				-0.0844923	0.0304961	TARBP2	1										0.0588759	0.0745759	BIN2	1		-0.0622389	0.181185	ZNF138	1					0.220063	0.0322597	AC020978.5	0		-0.281066	0.00572088	DDX50	0					0.0871378
chr2	101998995	102028417	29422	IL1R2	0	+				-0.0845139	0.0147274	TIMM10B	0										0.0589349	0.167522	ATP11A	0		-0.0621515	0.130811	TRIM59	1					0.220179	0.0472548	LINC01537	0		-0.280967	0.00759644	CEBPG	0					0.0871702
chr2	98602382	98608515	6133	COA5	0	-				-0.0848244	0.0482809	ALG10	0										0.0589366	0.150781	C17orf107	0		-0.0621502	0.0607038	UNC45A	0					0.220435	0.0330138	OR5M2P	0		-0.280931	0.0087579	HSF2	0					0.0872149
chr2	99424781	99438727	13946	REV1	0	-				-0.0850163	0.02469	GCLC	0										0.058951	0.169491	ZNF445	0		-0.0621289	0.0767412	RRN3P1	0					0.220456	0.0459653	PIF1	1		-0.280197	0.00664455	RPF1	1					0.0872461
chr2	102337258	102344951	7693	IL1RL1	0	+				-0.0850519	0.0413991	SNHG15	0										0.0589913	0.161614	AC008758.2	0		-0.062113	0.095751	ZMYM1	0					0.220499	0.0466881	FOXM1	0		-0.28016	0.0141502	AC090517.2	0					0.0872483
chr2	99141750	99151047	9297	C2orf15	0	+				-0.0854351	0.0138575	AL451074.2	0										0.059	0.181238	GADD45B	1		-0.0620932	0.0844402	RCC2	1					0.220573	0.0111745	LINC02225	0		-0.280059	0.0125645	PHOSPHO2	0					0.0872602
chr2	99018200	99141419	123219	TSGA10	0	-				-0.0855489	0.0441387	AASDH	1										0.0590152	0.187101	EIF2AK2	0		-0.0620703	0.0977569	VPS13C	1					0.221041	0.0262229	AL162431.2	0		-0.279946	0.00700001	LSM3	0					0.0872606
chr2	97492663	97589721	97058	ANKRD36B	0	-				-0.0856494	0.0409941	TMEM42	0										0.0590573	0.167522	RN7SKP253	0		-0.0620542	0.121366	FSD1L	0					0.221106	0.0498869	PPP1R8P1	0		-0.279925	0.00937937	BCAS2	0					0.0872626
chr2	102311529	102396886	85357	IL18R1	0	+				-0.0856647	0.0213179	TAF6L	0										0.0590785	0.0879126	FAM131A	1		-0.0620471	0.146741	SLC9A7	0					0.221116	0.0471162	AC096644.4	0		-0.279835	0.00708039	MTREX	0					0.0872932
chr2	100283542	100309505	25963	LONRF2	0	-				-0.0857577	0.0267345	CUL5	0										0.0591053	0.152844	PTP4A1	0		-0.0619975	0.135583	KIF22	0					0.221151	0.0141356	CCDC17	0		-0.279823	0.0118847	SCP2	1					0.0873039
chr2	101264975	101269315	4340	CNOT11	0	+				-0.085887	0.0403725	SNHG14	0										0.0591254	0.042673	PPP2R2D	0		-0.061992	0.153789	AQP3	0					0.221206	0.0284515	PIAS3	1		-0.279589	0.00664455	MORF4L2	0					0.0873106
chr2	99181186	99195089	13903	MRPL30	0	+				-0.085915	0.0413991	DUS1L	0										0.0592154	0.205684	POU3F3	0		-0.0619527	0.169582	AC139887.4	0					0.221349	0.0437211	PCDHA9	0		-0.279582	0.00716381	CISD1	0					0.0873276
chr2	111119378	111124112	4734	BCL2L11	0	+				-0.0859153	0.0369659	TBRG4	1										0.0592615	0.0303923	CLIP1	1		-0.0619139	0.150238	DET1	0					0.221495	0.0363847	AL133373.2	0		-0.279485	0.0189677	ZNF501	0					0.0873305
chr2	112542036	112547176	5140	POLR1B	0	+				-0.0859563	0.00234531	UROS	1										0.0592994	0.196365	E2F3-IT1	0		-0.0619015	0.178348	PRKACB	1					0.221517	0.0147491	GRAMD1B	0		-0.279119	0.0315596	AC009961.3	0					0.0873361
chr2	113215997	113278911	62914	PAX8	0	-				-0.0860807	0.0276996	ZFAND4	1										0.0593986	0.168268	IRF9	0		-0.0618655	0.0650872	SLC25A12	0					0.221702	0.0347399	EIF3EP2	0		-0.279096	0.0208628	TRAV12-3	0					0.0873958
chr2	112019413	112028663	9250	MERTK	0	+				-0.0861352	0.049859	ANAPC10	0										0.0594192	0.174445	AC040904.1	0		-0.0618581	0.163986	UBASH3A	0					0.221724	0.042217	AC090337.2	0		-0.278928	0.0105641	ZNF830	0					0.0874173
chr2	112832752	112836434	3682	IL1B	0	-				-0.0861869	0.017031	ZBED5-AS1	0										0.0594351	0.129211	AL021707.2	0		-0.0618267	0.155332	POLD2	1					0.221778	0.0396068	ZNF99	0		-0.27886	0.0222451	RN7SL230P	0					0.087425
chr2	112181883	112188199	6316	FBLN7	0	+				-0.0862377	0.0430375	FANCF	0										0.0595596	0.180129	HSPE1P18	0		-0.0618102	0.204385	ZNF84	1					0.221895	0.0143044	AC044802.1	0		-0.278807	0.014982	ZNF625-ZNF20	0					0.0874303
chr2	113627244	113640938	13694	RABL2A	0	+				-0.0862401	0.0313295	FAM135A	1										0.0596317	0.0996884	AP001992.1	0		-0.0615706	0.154668	TBC1D4	1					0.22197	0.0480935	OR5BA1P	0		-0.278705	0.0093962	NUP107	0					0.0874552
chr2	110805319	110995909	190590	ACOXL	0	+				-0.0864587	0.0313295	TARBP1	0										0.0596736	0.169808	PSMB8	1		-0.0615431	0.0992429	NOL8	0					0.222041	0.0401685	LHFPL3-AS2	0		-0.278626	0.016017	NFE2L3	0					0.0874621
chr2	110563331	110577185	13854	RGPD6	0	-				-0.0866102	0.0447384	DYNC1I2	1										0.0597222	0.0461937	ACTR1A	1		-0.0614664	0.116098	OTUD7B	1					0.222071	0.0249381	CSRP2	0		-0.278612	0.011393	MTLN	0					0.0875167
chr2	113890063	113931369	41306	ACTR3	0	+				-0.0870569	0.0340437	ZRANB3	0										0.0597468	0.131008	AC099804.1	0		-0.0614418	0.169059	SMC2	0					0.222156	0.0433713	INTS1	1		-0.278294	0.00672388	TSPAN3	0					0.0875179
chr2	113196280	113201330	5050	PSD4	0	+				-0.0871181	0.03614	ANKRD36	1										0.0597699	0.171276	RNF181	1		-0.0613411	0.188716	C12orf42	0					0.222169	0.0472548	RN7SL48P	0		-0.278197	0.0278947	GPR183	0					0.0875548
chr2	113062520	113065382	2862	IL36RN	0	+				-0.0872551	0.0402013	NUP54	0										0.0597959	0.108162	CUX1	1		-0.0613379	0.178547	FKTN	0					0.22221	0.0160414	PCAT19	0		-0.278024	0.016594	CD48	0					0.0875553
chr2	110211529	110245420	33891	LINC00116	0	-				-0.0873691	0.0413991	TPTE2P5	0										0.0598033	0.118149	RAB5C	0		-0.0612844	0.0676994	SAAL1	1					0.222227	0.0102185	LINC00882	0		-0.278022	0.00859192	CMPK1	0					0.087564
chr2	110446739	110473041	26302	LIMS4	0	-				-0.087628	0.0208433	AC107027.3	0										0.059806	0.06244	CWC25	0		-0.061261	0.0475275	DUS4L	0					0.222228	0.0205522	SMIM31	0		-0.277493	0.0270831	AP1S2	0					0.0875739
chr2	111766271	111856847	90576	ANAPC1	0	-				-0.0876964	0.0459897	ZNF485	1										0.059817	0.165767	MED25	1		-0.0612299	0.180129	TRBJ1-4	0					0.222254	0.0222213	RF00017	0		-0.277482	0.00550064	IRF8	0					0.0875808
chr2	113111116	113134013	22897	IL1RN	0	+				-0.0878635	0.0201877	IDNK	0										0.059826	0.0816275	CBX4	0		-0.0610998	0.179008	CAPN14	0					0.222317	0.0391246	PPP2R3B	0		-0.277415	0.013185	FKTN	0					0.0876168
chr2	112370092	112434488	64396	RGPD8	0	-				-0.0887528	0.0327179	GLCE	0										0.0598375	0.0343774	ZNF398	1		-0.0610408	0.0622128	PIGW	0					0.222381	0.0137852	AL034428.1	0		-0.277308	0.00608833	SNRNP25	0					0.0876548
chr2	110670562	110678041	7479	BUB1	0	-				-0.0891536	0.0470157	AC093227.1	0										0.0599013	0.187101	STXBP5	0		-0.06102	0.179464	TRBJ2-4	0					0.222382	0.0343909	AC092335.1	0		-0.27702	0.0253814	KCNQ5-IT1	0					0.0876854
chr2	112647447	112653355	5908	SLC20A1	0	+				-0.0891718	0.0380995	RNASEH1-AS1	0										0.0599037	0.102825	PPP1CA	1		-0.0610109	0.143775	AC097372.3	0					0.222466	0.0205617	OR5B2	0		-0.276898	0.0105683	NFYC-AS1	0					0.0877461
chr2	112275594	112340059	64465	ZC3H6	0	+				-0.0892678	0.0299351	ILF3-DT	0										0.0599722	0.10914	DLGAP1-AS1	0		-0.061001	0.156718	METAP1D	0					0.222759	0.0306373	RPL21P135	0		-0.276805	0.0211054	AL355472.1	0					0.087749
chr2	112584595	112589275	4680	CHCHD5	0	+				-0.0893068	0.0464935	MYB	0										0.0599722	0.094281	DNAJB12	0		-0.060946	0.0945171	NTPCR	0					0.222989	0.0390434	AC093281.2	0		-0.276757	0.00716381	GIN1	0					0.0877564
chr2	112055720	112081411	25691	TMEM87B	0	+				-0.0895292	0.0308424	CDK8	0										0.060017	0.178547	AL031282.1	0		-0.0609203	0.160706	MTCP1	0					0.223174	0.0491288	AL513220.1	0		-0.276748	0.0105683	AC126118.1	0					0.0877857
chr2	113741884	113756620	14736	SLC35F5	0	-				-0.0896514	0.0464935	FUOM	1										0.060037	0.16096	HLA-W	0		-0.0609174	0.209312	SNCA	1					0.223214	0.0425106	CRYBG2	0		-0.276654	0.0357051	RNU6-862P	0					0.0877953
chr2	112973203	112979280	6077	IL36G	0	+				-0.0898451	0.0103354	PIGW	0										0.0600468	0.130844	FBXO33	0		-0.0609121	0.0985146	IFT74	1					0.223238	0.0453838	AL031595.2	0		-0.276433	0.0366436	TXNDC17	0					0.0878281
chr2	112211525	112255111	43586	ZC3H8	0	-				-0.0898462	0.0282567	CDK6	0										0.0600469	0.184048	FYB1	0		-0.0608948	0.0974984	FARSB	0					0.223395	0.0472565	WFDC1	0		-0.276425	0.00592266	DIMT1	0					0.0878378
chr2	17754147	17764927	10780	GEN1	0	+				-0.0898943	0.0482809	ZNF639	0										0.060097	0.165239	MOSPD3	1		-0.0608893	0.0821716	CCDC91	0					0.223408	0.0365064	AC009054.1	0		-0.276412	0.00716381	GSPT2	0					0.0878656
chr2	17539126	17655528	116402	VSNL1	0	+				-0.09019	0.0427092	TMEM141	0										0.0600975	0.180129	AL136526.1	0		-0.0608557	0.150428	TOMM70	0					0.223518	0.0390113	AC011472.5	0		-0.276322	0.00499924	CCDC43	0					0.0879055
chr2	18584851	18589536	4685	NT5C1B	0	-				-0.0902971	0.042266	MDFIC	1										0.0601798	0.166232	RAB36	0		-0.0608526	0.150486	TARS	1					0.223564	0.0487949	AC134312.3	0		-0.276157	0.0111524	ZBTB1	1					0.0879182
chr2	17741679	17800242	58563	SMC6	0	-				-0.0905884	0.03614	TRAM2-AS1	0										0.060185	0.0752286	RAB35	1		-0.0608196	0.180586	LIN9	1					0.223589	0.0432201	LINC01307	0		-0.276152	0.0209585	LYPLAL1	0					0.0879188
chr2	17510584	17518439	7855	RAD51AP2	0	-				-0.091009	0.0105262	C1orf109	0										0.0602264	0.107481	LINC00216	0		-0.0608093	0.178547	GRWD1	1					0.223602	0.0258673	AL138720.1	0		-0.276032	0.0384583	RN7SL523P	0					0.0879291
chr2	17879383	17931231	51848	KCNS3	0	+				-0.0914575	0.0410939	HCG11	0										0.060241	0.121628	PPP3CA	0		-0.060777	0.12684	WDR4	0					0.223786	0.0346551	AC011379.1	0		-0.276016	0.00558217	SET	0					0.0879296
chr2	183117538	183128457	10919	NUP35	0	+				-0.0914792	0.0304961	MFSD3	0										0.0602514	0.164399	RAB5B	0		-0.0607289	0.168937	MYCT1	0					0.223815	0.026754	CNTN6	0		-0.275856	0.00849242	ZNF302	1					0.087935
chr2	188570038	188595059	25021	GULP1	0	+				-0.0917831	0.0498532	GNPNAT1	0										0.0602669	0.129278	TRIQK	0		-0.0607289	0.171276	PTGES3	0					0.223837	0.0412739	SMG7-AS1	0		-0.275532	0.0040484	EIF2AK3	1					0.0879386
chr2	187496884	187554492	57608	TFPI	0	-				-0.0921385	0.0212008	AL691432.2	0										0.0603444	0.217269	MED13L	1		-0.0606712	0.136538	TET1	0					0.223907	0.0324654	AC021945.1	0		-0.275472	0.0066222	ZNF253	1					0.0879613
chr2	187383244	187448252	65008	CALCRL	0	-				-0.0922707	0.042675	AC092612.1	0										0.0603715	0.156044	AC078789.1	0		-0.0606663	0.101671	PDS5A	0					0.223999	0.0353649	AC239804.1	0		-0.275335	0.013716	NME2	0					0.0879685
chr2	184598366	184939492	341126	ZNF804A	0	+				-0.0923586	0.0447384	HSF5	0										0.0604025	0.030926	SGPL1	0		-0.0606599	0.0963473	ATF7IP2	0					0.224018	0.0448418	AC108457.1	0		-0.275249	0.0259608	AP001636.3	0					0.0879833
chr2	188991674	188994308	2634	COL3A1	0	+				-0.0931539	0.0366261	IFI27L1	0										0.0605568	0.149434	CDCA4P4	0		-0.0606241	0.15002	DNAJC24	0					0.224045	0.0376585	RN7SL644P	0		-0.275225	0.00732908	RRP15	0					0.0879854
chr2	186506713	186509114	2401	ZC3H15	0	+				-0.0936571	0.012095	DHODH	0										0.0605653	0.109917	GMCL1	0		-0.0606168	0.181712	MRPS31	0					0.224307	0.0284093	GPR137C	0		-0.275053	0.0410112	BX323046.1	0					0.0879968
chr2	186668877	186676283	7406	ITGAV	0	+				-0.0937957	0.0369659	SPPL3	1										0.0605659	0.131596	GDE1	0		-0.060604	0.131315	DNM1L	0					0.224332	0.0293099	LINC00299	0		-0.275047	0.0185832	TRAJ10	0					0.0880189
chr2	185738895	185833290	94395	FSIP2	0	+				-0.0938807	0.0122297	GSTZ1	0										0.0606151	0.122032	ORMDL2	0		-0.060349	0.151408	RGS5	0					0.224433	0.0464871	AC108215.1	0		-0.275045	0.0179483	TRAJ22	0					0.088026
chr2	74455102	74457662	2560	INO80B	0	+				-0.0940352	0.0280196	ZNF449	0										0.0606311	0.158303	CD58	0		-0.0603475	0.153789	RNF123	0					0.224623	0.0417562	ANXA13	1		-0.274867	0.0152439	ASCC3	0					0.0880814
chr2	72916260	72934328	18068	EMX1	0	+				-0.0941911	0.0340437	UBE2E2	0										0.0606922	0.0411121	NR2C2	0		-0.0603061	0.144147	TRAF5	0					0.224628	0.0498603	EGFLAM-AS4	0		-0.274791	0.028036	AL050341.2	0					0.0881355
chr2	74198616	74215277	16661	MTHFD2	0	+				-0.0943444	0.0147976	APLF	0										0.0607009	0.0947778	CCNY	0		-0.0603037	0.143168	HNRNPA0	0					0.224754	0.0325804	AC245884.10	0		-0.274701	0.017182	HIST1H1D	0					0.0881518
chr2	74265232	74328235	63003	SLC4A5	0	-				-0.0943753	0.0481973	NOXA1	0										0.0607032	0.0231229	UFD1	0		-0.0602854	0.148317	CRYBG3	0					0.224911	0.036419	MGAT4EP	0		-0.274651	0.0120252	C18orf21	1					0.088196
chr2	74533728	74553961	20233	LOXL3	0	-				-0.0946396	0.0420824	GTF3A	0										0.0607969	0.173933	TMEM258	0		-0.0601887	0.120673	ZNF644	1					0.224984	0.0453838	RF00191	0		-0.274403	0.0210848	AC027271.1	0					0.088212
chr2	73892982	73903189	10207	ACTG2	0	+				-0.0948852	0.0308424	ADIRF-AS1	0										0.0608276	0.118854	POLR2F	0		-0.0601525	0.130784	SYNJ2BP	0					0.225042	0.0161328	LINC02204	0		-0.274367	0.0235779	BANK1	0					0.0882251
chr2	74377693	74391800	14107	DCTN1	0	-				-0.095321	0.0440573	GPX7	0										0.0608515	0.0574212	PHKG2	0		-0.0601282	0.162037	IFNLR1	1					0.225157	0.049801	MAOB	0		-0.274289	0.00384367	TMEM19	0					0.0882257
chr2	72134851	72147862	13011	CYP26B1	0	-				-0.0953804	0.0498257	CHPT1	0										0.0608649	0.173539	Z82243.1	0		-0.0600759	0.138236	L2HGDH	0					0.225164	0.0334947	ARHGEF26	1		-0.274272	0.0115761	CYB561D2	0					0.0882261
chr2	70450173	70553826	103653	TGFA	0	-				-0.0955141	0.0427958	AC005540.1	0										0.0609287	0.0621952	ACAA1	0		-0.0600585	0.118175	MRPS27	0					0.225224	0.0216493	KCNIP4-IT1	0		-0.274111	0.0450207	SNORD90	0					0.0882483
chr2	71466702	71686648	219946	DYSF	0	+				-0.0955925	0.0289404	HECTD2	1										0.0611074	0.0316853	TADA2B	1		-0.0600213	0.0797224	MIPEP	0					0.22523	0.0459653	CYP2D8P	0		-0.274037	0.0134995	ABHD10	0					0.0882718
chr2	71331766	71349141	17375	ZNF638	0	+				-0.0965083	0.0150855	LRRC8C-DT	0										0.0611171	0.178005	ITPK1	0		-0.0600015	0.206518	THUMPD2	0					0.225378	0.0272956	AP002512.3	0		-0.273603	0.0371597	AC055748.1	0					0.088374
chr2	69893959	69905218	11259	SNRNP27	0	+				-0.0970479	0.0298026	ZNF653	1										0.0612279	0.187127	AL627309.5	0		-0.059939	0.144495	ALG10B	0					0.22551	0.0257075	AL031123.2	0		-0.273393	0.0104932	THAP12	0					0.0883742
chr2	73829031	73849488	20457	STAMBP	0	+				-0.0971032	0.0157863	GSTCD	0										0.0612332	0.16387	AL449283.1	0		-0.0598829	0.109834	LINC00426	0					0.225587	0.047527	AKR1C2	0		-0.273203	0.00874513	RN7SL47P	0					0.0883776
chr2	70257726	70275666	17940	PCYOX1	0	+				-0.0982419	0.018548	MTHFD2L	0										0.0612697	0.179508	AL157756.1	0		-0.0598666	0.201955	FCRLA	0					0.225643	0.037126	AC007785.3	0		-0.273008	0.0087579	GNL3	0					0.0884038
chr2	69457997	69509280	51283	AAK1	0	-				-0.0983722	0.00619259	GRHPR	0										0.0613325	0.193055	SCLT1	0		-0.0598468	0.0694893	AARS	1					0.225927	0.0483341	AL356356.1	0		-0.272829	0.0130692	LYAR	0					0.0884098
chr2	68774940	68819742	44802	ARHGAP25	0	+				-0.0983977	0.0193235	RCL1	0										0.0613344	0.162963	BTG1	1		-0.0597956	0.184048	NIPAL2	0					0.225978	0.0189677	VSTM4	0		-0.272617	0.0106237	CD1C	0					0.0884182
chr2	70673311	70706443	33132	ADD2	0	-				-0.0986196	0.0292148	TFRC	0										0.0613627	0.156718	RAB33B	0		-0.0597729	0.180586	DNAAF2	0					0.226069	0.0494462	CPEB1-AS1	0		-0.272587	0.00968046	SMIM15	0					0.0884194
chr2	73729890	73737400	7510	TPRKB	0	-				-0.098926	0.038597	GPR174	0										0.0614326	0.101897	RBM23	0		-0.0597675	0.102295	ARV1	1					0.226088	0.0341394	AC087893.1	0		-0.272447	0.00716715	AC053513.1	0					0.0885087
chr2	74491584	74493311	1727	TTC31	0	+				-0.0991421	0.047444	CD48	0										0.0614473	0.161594	PACERR	0		-0.0597426	0.143168	ITPR1	0					0.22613	0.0403205	AC010907.2	0		-0.271985	0.00693577	ZNF432	1					0.0885105
chr2	74421730	74423990	2260	WDR54	0	+				-0.0992381	0.0296898	ABCB10	0										0.0614671	0.0393005	YKT6	1		-0.05973	0.0704309	PMS2P3	0					0.226268	0.0161675	DYNC1I1	0		-0.271963	0.0337147	RN7SL714P	0					0.0885173
chr2	72179309	72826019	646710	EXOC6B	0	-				-0.099462	0.0136917	PSMG3	1										0.0614749	0.12516	AC114763.1	0		-0.0597106	0.0527367	SF3B3	1					0.226298	0.0240766	ALOX12P1	0		-0.27191	0.017182	EAF2	0					0.0885284
chr2	70297011	70302056	5045	FAM136A	0	-				-0.0997798	0.0498257	GPR180	0										0.0614906	0.0689372	AL031283.1	0		-0.059554	0.181712	NCL	0					0.226323	0.0353723	LRP4-AS1	0		-0.27184	0.00673195	THAP9-AS1	0					0.0885425
chr2	71068619	71078641	10022	NAGK	0	+				-0.100061	0.0235206	FGFBP3	0										0.0614918	0.169585	ZBP1	0		-0.0595468	0.095661	ZBTB24	0					0.22641	0.0454651	AARD	0		-0.271724	0.0158014	IGBP1	0					0.0885562
chr2	71124206	71130214	6008	MCEE	0	-				-0.100463	0.046078	TMEM267	0										0.0615257	0.167193	MPZL2	1		-0.0594439	0.127452	STX18-AS1	0					0.226422	0.0422509	LINC01140	0		-0.271672	0.00952476	SRSF10	1					0.0885562
chr2	72998951	73071725	72774	SFXN5	0	-				-0.100549	0.0102247	YJU2	0										0.0615443	0.129211	LINC02458	0		-0.0594412	0.110416	TTC27	0					0.226566	0.0415003	AC034238.3	0		-0.271663	0.0273747	TRBV13	0					0.0885567
chr2	68643589	68658247	14658	PROKR1	0	+				-0.100579	0.0245823	YIF1B	1										0.0615502	0.165125	KIAA0825	1		-0.0594157	0.188377	AC093627.5	0					0.22657	0.0272008	AL954650.1	0		-0.27162	0.0393688	RF00003	0					0.0885589
chr2	70963622	70965119	1497	ATP6V1B1	0	+				-0.101151	0.0401603	FAHD1	0										0.0615591	0.181579	EVI2B	0		-0.0593735	0.166069	NUP107	0					0.226601	0.044756	FBLIM1	1		-0.271461	0.0296071	SETP20	0					0.0885618
chr2	69395750	69437628	41878	NFU1	0	-				-0.101239	0.013813	TSPAN17	1										0.0615874	0.144764	C20orf197	0		-0.0593255	0.181783	PPRC1	1					0.226646	0.0404818	AC083841.2	0		-0.271209	0.0177924	AC090425.2	0					0.0885645
chr2	70181919	70191002	9083	C2orf42	0	-				-0.101543	0.0427092	AC099568.2	0										0.0615951	0.16489	AGTPBP1	0		-0.0593197	0.178547	PER3	1					0.22668	0.028455	AL391425.1	0		-0.271122	0.00658307	ZNF416	0					0.0885678
chr2	74497582	74502984	5402	LBX2	0	-				-0.102018	0.036742	EXOSC8	0										0.0616043	0.188354	ARHGAP27	0		-0.0593077	0.163966	RAD17	0					0.226701	0.0350355	TRPM3	0		-0.270997	0.0158014	MPP6	0					0.0885783
chr2	74458472	74460443	1971	WBP1	0	+				-0.102094	0.0372257	PANK3	1										0.0616246	0.117471	EFCAB5	0		-0.0593073	0.139313	SLC27A4	0					0.226801	0.0205746	LGSN	0		-0.27093	0.0107502	DDT	0					0.0885835
chr2	74461069	74465385	4316	MOGS	0	-				-0.102204	0.0427092	WDR86-AS1	0										0.0616606	0.189504	TXNIP	1		-0.0592919	0.15237	ENGASE	0					0.226933	0.0384583	EMX2OS	0		-0.270856	0.0147805	ATG5	1					0.0886375
chr2	73385869	73573577	187708	ALMS1	0	+				-0.102219	0.0189461	SLC18B1	0										0.0616887	0.2189	BASP1	0		-0.0592747	0.0909222	ASXL1	0					0.226975	0.0445907	KCNAB3	0		-0.270765	0.00716381	HACL1	0					0.0886474
chr2	70978452	70985450	6998	ANKRD53	0	+				-0.102332	0.0427092	AC096733.2	0										0.0617048	0.0956258	MBOAT1	0		-0.0592728	0.0997382	NAXD	0					0.226982	0.0450207	ACBD7	0		-0.27072	0.0128314	N4BP2	0					0.0886686
chr2	70212317	70248610	36293	TIA1	0	-				-0.102953	0.0383655	ZNF813	1										0.0617227	0.132338	CIDEB	0		-0.0592695	0.114389	LONP1	1					0.227004	0.0284093	AP002518.1	0		-0.270631	0.0158014	TXNDC9	1					0.0886836
chr2	73234308	73244029	9721	CCT7	0	+				-0.102984	0.0211545	ALG10B	0										0.0617761	0.124009	GLA	0		-0.0592177	0.163762	PARP1	1					0.227262	0.0369324	AC069222.1	0		-0.270523	0.0157308	TRAJ9	0					0.0887117
chr2	73254690	73284431	29741	FBXO41	0	-				-0.10313	0.04517	FBXO4	1										0.0617802	0.0824918	TM2D3	0		-0.0591306	0.178547	CCDC18	1					0.227264	0.0148286	AL022069.2	0		-0.270521	0.0136109	MIF	0					0.0887322
chr2	69075603	69135169	59566	ANTXR1	0	+				-0.10317	0.0217729	RHBDD1	0										0.0617978	0.128977	NDUFA2	0		-0.0591105	0.171276	NUDT6	0					0.227384	0.0178458	AC092724.1	0		-0.270457	0.0131192	SIT1	0					0.0887692
chr2	74524028	74526216	2188	DQX1	0	-				-0.103203	0.037885	PLEKHG4	1										0.0618454	0.0714512	PGP	0		-0.0591005	0.14887	DCAF17	1					0.227488	0.0411045	AC011472.1	0		-0.270355	0.0342699	SNORD14E	0					0.0887696
chr2	74473790	74483234	9444	CCDC142	0	-				-0.103211	0.0409338	ZNF555	1										0.0619242	0.171276	CST7	0		-0.0590318	0.143775	AL391095.3	0					0.227577	0.0242033	AC245519.2	0		-0.270313	0.0200659	MZT1	0					0.0887768
chr2	74530046	74533192	3146	HTRA2	0	+				-0.104154	0.0467082	MTX2	1										0.0619376	0.0846183	KBTBD2	0		-0.0589904	0.188055	AC024060.1	0					0.227629	0.0152569	AC116407.4	0		-0.270153	0.0107502	RTRAF	0					0.0888179
chr2	69741974	69825781	83807	ANXA4	0	+				-0.104395	0.0333027	ZNF736	1										0.0619914	0.196094	AMPD2	0		-0.0589421	0.191127	FANCL	1					0.228026	0.00664455	TEX14	0		-0.270043	0.0332615	AC079416.3	0					0.0889084
chr2	73073382	73112783	39401	RAB11FIP5	0	-				-0.104732	0.0296099	LINC01311	0										0.0620147	0.0624527	KCMF1	1		-0.0589201	0.184123	EAF2	0					0.228105	0.0211069	TLR5	0		-0.269948	0.00815324	TFB2M	0					0.0889114
chr2	73773253	73779968	6715	DUSP11	0	-				-0.104751	0.0299351	LINC02361	0										0.0620279	0.161391	AC006017.1	0		-0.0588983	0.184048	AC026748.1	0					0.228182	0.0237884	AC019077.1	0		-0.269934	0.0087579	GOPC	0					0.0889265
chr2	69897688	69938259	40571	MXD1	0	+				-0.104755	0.0392567	H1FX	0										0.0620489	0.179642	LPCAT2	0		-0.0588619	0.155753	IBTK	0					0.228374	0.0179393	AC011297.1	0		-0.269897	0.0233322	ZNF443	0					0.0889294
chr2	71130632	71139425	8793	MPHOSPH10	0	+				-0.10528	0.0366261	DPP7	0										0.0620697	0.109839	CASC3	0		-0.0588515	0.157903	AC007256.1	0					0.228389	0.0251481	AC073065.1	0		-0.269755	0.016316	HLA-B	0					0.0889405
chr2	74654311	74674676	20365	SEMA4F	0	+				-0.105311	0.0407974	MOB1B	0										0.0620712	0.0632151	ZNF564	1		-0.0588241	0.173049	GNPNAT1	0					0.228455	0.0120523	AC005225.4	0		-0.269579	0.0258785	AC239868.1	0					0.0889502
chr2	74002713	74102176	99463	TET3	0	+				-0.105341	0.0498257	CNIH1	0										0.0620869	0.154345	AC016042.1	0		-0.0588133	0.0687046	MRPL45P2	0					0.228478	0.0448809	AC016734.2	0		-0.269542	0.0152233	COPS2	0					0.0889551
chr2	70281507	70293711	12204	SNRPG	0	-				-0.105606	0.0385978	SNHG1	0										0.062157	0.172349	SPOPL	0		-0.0587759	0.141957	NTAN1P2	0					0.228494	0.0459653	CACNA1A	1		-0.269292	0.00939597	ZFP62	1					0.0889813
chr2	70808813	70820547	11734	CLEC4F	0	-				-0.105668	0.0206115	YIPF6	0										0.0621709	0.180675	PSMB9	1		-0.058768	0.0557478	SLC12A2	0					0.228498	0.0221819	TPD52L1	0		-0.269098	0.0122181	EAPP	0					0.0890349
chr2	73290929	73293705	2776	EGR4	0	-				-0.105717	0.00288215	TMEM138	0										0.0621998	0.1195	SH3KBP1	0		-0.0587633	0.0258314	NVL	1					0.228558	0.0335716	AC007848.1	0		-0.268857	0.0212059	DPM1	0					0.0890471
chr2	70939318	70995336	56018	AC007040.11	0	-				-0.105945	0.0334591	PNP	0										0.0622133	0.100658	SEL1L	0		-0.0587476	0.130779	ZMYND11	0					0.228606	0.0387528	AC008522.1	0		-0.268728	0.0133003	MOCS2	0					0.0890879
chr2	74557892	74640327	82435	M1AP	0	-				-0.105948	0.0440667	ZNF280D	0										0.0622716	0.0315302	PAFAH1B2	1		-0.0587428	0.129278	PAOX	0					0.228761	0.0452492	TNFAIP8L3	0		-0.268659	0.0308672	AC091390.4	0					0.0891031
chr2	73214567	73221194	6627	SMYD5	0	+				-0.106327	0.0274934	RAD17	0										0.062272	0.0941164	POFUT2	0		-0.0586748	0.157903	CCNE2	1					0.228794	0.0400519	AL109659.1	0		-0.268545	0.0125993	TRMT13	1					0.0891363
chr2	68945297	68952880	7583	GKN2	0	-				-0.106551	0.0192959	RPA1	0										0.0622725	0.112284	LINC02450	0		-0.0586692	0.18228	ISCA1	0					0.228811	0.0456368	FLJ46906	0		-0.268542	0.0320485	AC009309.1	0					0.089154
chr2	135638641	135651774	13133	R3HDM1	0	+				-0.107196	0.0396478	CIP2A	0										0.0623039	0.167605	DAD1	0		-0.0586631	0.181769	AC106795.1	0					0.228836	0.0351904	AC022431.1	0		-0.268276	0.044756	AL161781.2	0					0.0891595
chr2	135741734	135754188	12454	UBXN4	0	+				-0.10733	0.0282567	TCF3	1										0.0623784	0.109648	MOSPD2	0		-0.0586401	0.0540421	LARS2	0					0.228899	0.0298208	LINC01482	0		-0.268272	0.00630812	NIFK	1					0.0892492
chr2	135924437	135986100	61663	DARS	0	-				-0.107486	0.0494795	AC104109.2	0										0.0624115	0.161103	RN7SL448P	0		-0.0585447	0.193841	TRAJ11	0					0.228919	0.0395061	TMEM17	0		-0.268242	0.0154903	COX4I1	0					0.0892717
chr2	136114349	136116243	1894	CXCR4	0	-				-0.107716	0.0189461	BYSL	0										0.0624362	0.0661513	DNAJC5	0		-0.0585227	0.191127	N4BP2	0					0.228973	0.0413125	SH3D21	0		-0.268176	0.0118389	FBXO45	0					0.0892855
chr2	136765545	137677717	912172	THSD7B	0	+				-0.107898	0.0403725	THUMPD2	0										0.0624413	0.069224	ARL3	0		-0.0585046	0.156855	RGCC	0					0.229016	0.0459653	DMPK	1		-0.267904	0.00759644	ZNF813	1					0.0893065
chr2	174808905	174846415	37510	CHN1	0	-				-0.10818	0.0434129	AL161421.1	0										0.0625278	0.158303	PSTPIP2	0		-0.058492	0.0517727	ZNF566	1					0.229107	0.0486888	AL159978.1	0		-0.267835	0.0141867	PEX2	0					0.0893557
chr2	178465770	178478499	12729	FKBP7	0	-				-0.10843	0.0112747	PELI3	1										0.0626145	0.0137181	NECAP1	0		-0.0584697	0.12902	EIF3B	1					0.22914	0.0211962	AC015813.3	0		-0.267713	0.0040484	MSH2	1					0.0893754
chr2	174747817	174787935	40118	CHRNA1	0	-				-0.108652	0.0282567	MSMO1	0										0.0626384	0.169602	HIST2H2AB	0		-0.0584632	0.180129	HIPK1-AS1	0					0.229204	0.0210769	RMI2	0		-0.267696	0.022608	GON7	0					0.0893769
chr2	175113994	175168382	54388	ATF2	0	-				-0.109048	0.0402013	CYB5A	0										0.0626412	0.169209	AP000688.2	0		-0.0584237	0.190397	GPRASP2	0					0.229269	0.0491115	SKAP1-AS1	0		-0.267455	0.00659984	MRPS35	0					0.089377
chr2	179445550	179637326	191776	ZNF385B	0	-				-0.109268	0.0334591	LIPE-AS1	0										0.0627409	0.145931	AC105053.1	0		-0.0584191	0.220173	KIAA1586	0					0.229362	0.0450207	AC010538.1	0		-0.267437	0.0145162	OXLD1	0					0.0893795
chr2	171687672	171748411	60739	DYNC1I2	0	+				-0.10942	0.0299351	SESN3	0										0.0627415	0.146741	AC012291.1	0		-0.0583772	0.138094	TDRKH	1					0.229365	0.0292047	SOX2-OT	0		-0.267327	0.0148286	BOLA3	0					0.0894014
chr2	174395792	174400103	4311	SCRN3	0	+				-0.109714	0.0374291	CFL2	0										0.0628058	0.129211	LCN2	0		-0.0582696	0.115636	EIF2B5	1					0.229496	0.0343085	HPN	1		-0.267133	0.023765	RPS9	1					0.0894017
chr2	175970764	176002263	31499	LNPK	0	-				-0.109752	0.0424111	AC092919.2	0										0.0628338	0.0751991	MCU	0		-0.0582256	0.182905	ZC3H7B	0					0.229547	0.0425397	AC008040.2	0		-0.267116	0.0247273	CSNK1G3	0					0.0894041
chr2	170816114	170822116	6002	GAD1	0	+				-0.109844	0.0447384	MRPL11	1										0.0628348	0.154317	TREX1	0		-0.0582034	0.178547	TMPO	0					0.229558	0.00907725	HNF1A-AS1	0		-0.267028	0.0285704	RPS27L	1					0.0894114
chr2	173075714	173266783	191069	AC013461.1	0	+				-0.109902	0.0467082	AC068338.2	0										0.0629327	0.0315302	ZXDC	0		-0.0580832	0.100954	PARG	1					0.229591	0.0463782	AC004160.2	0		-0.266981	0.0184949	ITPRID2	0					0.0894347
chr2	179151323	179264273	112950	SESTD1	0	-				-0.110424	0.0390662	MASTL	0										0.0629511	0.130844	SLA2	0		-0.058063	0.163762	NAB2	0					0.229605	0.0491288	RN7SL716P	0		-0.266901	0.0137499	RPL19	0					0.0895097
chr2	181457428	181509805	52377	ITGA4	0	+				-0.110512	0.0183784	TIGD6	0										0.0629853	0.0782679	AC037459.3	0		-0.0579696	0.0832029	NAT9	0					0.229615	0.0321212	LINC02275	0		-0.266857	0.0118535	HLA-DOA	0					0.0895237
chr2	169827458	170084131	256673	UBR3	0	+				-0.11064	0.0359805	ANKH	0										0.0629988	0.143806	RCBTB2	0		-0.0579545	0.180586	SUSD4	0					0.229737	0.0275148	AP001469.2	0		-0.266794	0.0298362	RPLP2	0					0.0895269
chr2	178835756	178884951	49195	CCDC141	0	-				-0.110979	0.0308424	CAMK2D	0										0.0630064	0.174445	ZBTB16	1		-0.0579478	0.032947	KIF3B	0					0.229753	0.020856	AC009227.1	0		-0.266669	0.0193268	RF00019	0					0.0895303
chr2	180980807	180990046	9239	UBE2E3	0	+				-0.111013	0.0297049	FUNDC2	0										0.0630111	0.171276	AC073508.2	0		-0.0579378	0.169491	PIGC	0					0.229778	0.0212596	HSD3B7	0		-0.266616	0.0172407	EMC2	0					0.0895445
chr2	173026626	173036795	10169	RAPGEF4	0	+				-0.111739	0.0425219	RAD23A	1										0.0630213	0.0670691	PPP1R11	0		-0.0579339	0.179136	ITGB3BP	1					0.229861	0.0437245	AL512378.1	0		-0.266557	0.0258673	TRAV18	0					0.0895571
chr2	178284927	178395785	110858	OSBPL6	0	+				-0.112333	0.0410939	SHLD2	0										0.0630774	0.117461	SPATA5L1	0		-0.0578939	0.240683	RALGPS2	0					0.229888	0.0344269	PTPN3	1		-0.266379	0.0102075	AC004908.2	0					0.0896336
chr2	182140036	182522577	382541	PDE1A	0	-				-0.112626	0.02469	DCK	0										0.0631114	0.112335	ARPC4	0		-0.0578337	0.170514	ANKS6	0					0.23003	0.0443014	MTCO3P23	0		-0.266361	0.00572088	PMS2P4	0					0.0896397
chr2	176130022	176132100	2078	HOXD8	0	+				-0.112857	0.0392691	TRIM60P18	0										0.0631559	0.17276	NEIL1	0		-0.0577687	0.155021	DGKE	0					0.230215	0.0208381	AP003393.1	0		-0.266281	0.0160152	SLC39A10	0					0.0896459
chr2	169811763	169824901	13138	METTL5	0	-				-0.113144	0.0463059	UQCR11	1										0.0633212	0.187893	HNRNPH2	0		-0.0577643	0.123966	MRPS31P5	0					0.23038	0.0423105	AL360268.2	0		-0.266259	0.0130692	CXorf57	0					0.0896522
chr2	174572324	174585589	13265	WIPF1	0	-				-0.114121	0.0372782	CD36	0										0.0634334	0.0975069	ZNFX1	0		-0.057751	0.163195	ZNF888	0					0.230433	0.0415003	MYO15A	0		-0.266198	0.0137852	SRSF3	1					0.0896777
chr2	172427418	172504534	77116	ITGA6	0	+				-0.114455	0.031923	PDK2	0										0.063464	0.167018	LINC02596	0		-0.0576664	0.14369	AC010522.1	0					0.230479	0.0234411	IGHEP2	0		-0.266112	0.0211962	RF00019	0					0.0896887
chr2	169799279	169812064	12785	SSB	0	+				-0.114769	0.031923	ABCC4	1										0.0635074	0.0990404	ZNF433	1		-0.057664	0.0431799	UPF3A	0					0.230676	0.0354068	AC084024.4	0		-0.266054	0.0390863	GZMK	0					0.0896928
chr2	171453124	171481167	28043	DCAF17	0	+				-0.115365	0.039989	AC091982.3	0										0.0635276	0.142104	RNU4-86P	0		-0.0576133	0.179228	EIF3J	0					0.23078	0.0449725	SSPN	0		-0.265964	0.00658307	ZCCHC9	0					0.0897215
chr2	177231714	177263567	31853	NFE2L2	0	-				-0.115717	0.0105262	AL513550.1	0										0.0635409	0.110932	NCSTN	0		-0.0575083	0.209532	SNX4	0					0.230822	0.022199	CFAP97D1	0		-0.265703	0.00759644	MIOS	0					0.0897519
chr2	178640077	178651516	11439	TTN	0	-				-0.116186	0.0297049	P2RY1	0										0.0636255	0.0744821	KRT18P31	0		-0.0574666	0.0753556	IFT27	0					0.230834	0.0231868	PCDHB13	0		-0.265697	0.00672388	GGCT	0					0.0897721
chr2	174082010	174217946	135936	OLA1	0	-				-0.116743	0.019522	SH3GLB2	0										0.0637855	0.114526	HPSE	0		-0.0573926	0.186054	AL157902.2	0					0.230846	0.0232336	ABCC2	1		-0.265524	0.0308992	GPR18	1					0.0899032
chr2	170993507	171231314	237807	TLK1	0	-				-0.116962	0.0183823	DET1	0										0.0637968	0.197178	RICTOR	1		-0.0573481	0.13826	PAIP2B	0					0.230882	0.0313639	CXXC4-AS1	0		-0.265477	0.0311194	AC012146.1	0					0.0899037
chr2	178495619	178503961	8342	PLEKHA3	0	+				-0.117885	0.0254654	LCMT2	0										0.0638256	0.165731	PPP2R3C	0		-0.0573178	0.162037	RARG	1					0.230913	0.0359779	CDH19	0		-0.265031	0.0104171	HBS1L	0					0.08992
chr2	177216526	177219687	3161	HNRNPA3	0	+				-0.118187	0.0296898	STK11	1										0.0638811	0.0336466	MAP4K4	1		-0.0573133	0.145365	MRPL3	0					0.230959	0.0457797	SMIM22	0		-0.265028	0.0120092	ARHGAP5	0					0.0899377
chr2	177420269	177559299	139030	AGPS	0	+				-0.118754	0.0235376	AL137077.2	0										0.0639162	0.161641	AL360091.2	0		-0.0573112	0.158173	RRS1-AS1	0					0.231075	0.0493215	AC092145.1	0		-0.264927	0.0066222	HCG11	0					0.089947
chr2	171339475	171434780	95305	METTL8	0	-				-0.118785	0.0186143	STAM-AS1	0										0.0639439	0.111922	AC007686.3	0		-0.0572632	0.16503	CDYL2	1					0.231104	0.0446906	RF00017	0		-0.26492	0.0178458	PSMD14	0					0.08995
chr2	173354872	173367720	12848	CDCA7	0	+				-0.118936	0.0369659	RGCC	0										0.0640502	0.0395327	SIAH1	0		-0.057244	0.14028	EEA1	0					0.231276	0.0458527	ALDOB	0		-0.26474	0.0152312	RAB11FIP2	0					0.089996
chr2	172556313	172570812	14499	PDK1	0	+				-0.119155	0.0499641	TIPARP-AS1	0										0.0640757	0.0974413	NPEPPS	0		-0.0572219	0.178547	PHF14	0					0.231296	0.0439898	MAPT-AS1	0		-0.264684	0.0435105	TRBV25-1	0					0.0899968
chr2	172084740	172086854	2114	DLX1	0	+				-0.119231	0.0405522	PTPRO	0										0.0640882	0.090074	NOXRED1	0		-0.0571636	0.0909222	ATXN10	0					0.231387	0.0344366	AC012485.3	0		-0.264418	0.0152233	COPS4	0					0.0900351
chr2	178453267	178461274	8007	DFNB59	0	+				-0.120136	0.00866354	AC018845.3	0										0.0641621	0.0941544	MANBA	0		-0.0571526	0.0829762	TMEM116	1					0.231405	0.0432818	PTPRVP	0		-0.26427	0.0137852	AC048341.2	0					0.0900852
chr2	178112455	178129656	17201	RBM45	0	+				-0.120784	0.014305	OXSM	1										0.0641679	0.165239	TTC26	0		-0.0571516	0.0751962	ZNF589	0					0.231455	0.0247273	AC087430.1	0		-0.264268	0.0130673	BCLAF1	0					0.0900884
chr2	173908530	173964219	55689	SP3	0	-				-0.121074	0.0405463	FRRS1	0										0.0641825	0.146236	PLEKHM1P1	0		-0.0571182	0.188004	AL138781.1	0					0.231662	0.0464579	ASMTL-AS1	0		-0.264234	0.00939597	RABGGTB	1					0.0901805
chr2	177675455	177905174	229719	PDE11A	0	-				-0.121336	0.013813	SRSF8	0										0.0642003	0.159055	AP005432.1	0		-0.0571019	0.17347	ZNF441	0					0.231689	0.0299466	THRB-IT1	0		-0.264233	0.0142119	UCHL3	1					0.0901962
chr2	176160891	176173085	12194	HOXD3	0	+				-0.121405	0.013813	NDC1	0										0.0642036	0.136856	ZNF524	1		-0.0570971	0.187931	CCDC112	0					0.231841	0.0376436	AC117395.1	0		-0.263952	0.00736001	MTFP1	1					0.0902425
chr2	179945621	180007113	61492	CWC22	0	-				-0.121573	0.036742	NAA38	0										0.064249	0.169585	AC027290.2	0		-0.0569622	0.0677102	RCC1L	1					0.231918	0.0281687	ENAM	0		-0.263685	0.017691	DNAJB14	0					0.090246
chr2	181985868	182131398	145530	PPP1R1C	0	+				-0.122368	0.0427958	ZNF239	0										0.0642535	0.0948869	SERTAD3	1		-0.0569373	0.146735	PTCD2	0					0.231997	0.0471111	AC006262.1	0		-0.263657	0.00979564	LSM6	0					0.0902638
chr2	174358173	174380680	22507	CIR1	0	-				-0.122634	0.0342086	TBCEL	1										0.0643133	0.163966	AP000763.3	0		-0.056911	0.162822	OR7E38P	0					0.232024	0.0332502	AC011753.2	0		-0.263613	0.0122181	SNHG7	0					0.0902674
chr2	169735552	169773385	37833	KLHL23	0	+				-0.122782	0.0356625	NIPSNAP3B	0										0.0643848	0.17091	DISC1	1		-0.0569088	0.042556	FUBP3	0					0.232035	0.035175	OR7A17	0		-0.263598	0.0202809	NPM1P25	0					0.0902675
chr2	178443343	178451059	7716	PRKRA	0	-				-0.123008	0.00676696	PGM2L1	0										0.0644112	0.157903	SH3GLB1	0		-0.0568837	0.122294	PDCD7	1					0.232074	0.0158014	AL031587.3	0		-0.263237	0.00947543	MRPL39	0					0.090298
chr2	175178067	175181710	3643	ATP5G3	0	-				-0.123391	0.0300142	JAZF1	0										0.064452	0.164506	LGSN	0		-0.0568767	0.171404	HTATSF1	0					0.232082	0.0390531	AC021491.4	0		-0.263188	0.0110859	EIF2S2	0					0.0903163
chr2	176269470	176337679	68209	MTX2	0	+				-0.124059	0.00866354	TBC1D12	0										0.0644543	0.0646759	PCIF1	0		-0.0568132	0.162703	TADA1	0					0.232121	0.0159829	AC010422.4	0		-0.263103	0.0168141	TMSB10	0					0.0903433
chr2	171523079	171554607	31528	CYBRD1	0	+				-0.124194	0.0200392	LNP1	0										0.0644619	0.098035	ZBED6CL	1		-0.0567936	0.0418033	TANGO6	0					0.232256	0.0418528	AUNIP	0		-0.263038	0.00834746	HINT2	0					0.0903511
chr2	170180149	170499808	319659	MYO3B	0	+				-0.124357	0.048079	AP001412.1	0										0.0645905	0.098035	DEDD2	1		-0.0567127	0.145617	DOCK9	1					0.232332	0.0436994	RNU2-58P	0		-0.263037	0.0208416	AC132192.2	0					0.0903542
chr2	172100557	172102900	2343	DLX2	0	-				-0.12447	0.0483522	MAF1	1										0.064592	0.130811	CDH23	0		-0.0566906	0.128273	ERMARD	0					0.232392	0.0452036	KIAA1614-AS1	0		-0.262882	0.00970334	ZNF678	1					0.0903633
chr2	176099802	176100760	958	HOXD12	0	+				-0.124955	0.02469	CD83	0										0.0646728	0.0707207	TMUB2	0		-0.0566727	0.204031	C12orf29	0					0.232447	0.0496237	FAM9B	0		-0.262882	0.00822249	PHF6	0					0.0903818
chr2	53670293	53860160	189867	GPR75-ASB3	0	-				-0.126111	0.0333027	ZNF681	0										0.0647434	0.141839	AC103691.1	0		-0.0566487	0.150428	IPO7	0					0.232482	0.0133503	C10orf82	1		-0.262664	0.0125645	TOP2B	1					0.090395
chr2	54973513	55049640	76127	RTN4	0	-				-0.126822	0.021046	FUT8-AS1	0										0.0647793	0.138503	RNPEP	0		-0.0565864	0.173933	ACVR2B	0					0.232598	0.0330731	AC009812.3	0		-0.262621	0.0453311	AC097460.3	0					0.0903975
chr2	54115504	54305026	189522	ACYP2	0	+				-0.127953	0.0235659	CD180	0										0.0647877	0.156718	FAM160B1	1		-0.0565719	0.128227	TENT5C	0					0.232725	0.024564	AC026979.1	0		-0.262619	0.0445475	RNU5E-3P	0					0.0904143
chr2	54330955	54360507	29552	C2orf73	0	+				-0.12924	0.013813	KIF18A	0										0.0648192	0.17276	DGLUCY	0		-0.0565534	0.121922	C2orf74	1					0.232881	0.00849242	AL135818.2	0		-0.26261	0.0123719	CMTR2	0					0.0904245
chr2	53532672	53765549	232877	ASB3	0	-				-0.129426	0.0391825	AC136944.1	0										0.0648522	0.164506	GMFG	1		-0.0565382	0.181941	EEF1AKMT1	0					0.232942	0.014343	LINC00960	0		-0.262518	0.0281071	TMX1	0					0.0904358
chr2	54457261	54629204	171943	SPTBN1	0	+				-0.130239	0.0344404	RPS5	1										0.0648984	0.106639	OSBPL11	0		-0.0565249	0.149551	ZNF232	0					0.233033	0.0327209	TFCP2L1	0		-0.262386	0.00939597	ASTE1	0					0.0904641
chr2	200889447	200893378	3931	NIF3L1	0	+				-0.130407	0.0294522	AC073529.1	0										0.0649021	0.160336	ITGA5	1		-0.0564831	0.0658455	SCAI	0					0.233147	0.0114607	FRRS1L	0		-0.262384	0.0123719	SNHG21	0					0.0904773
chr2	202912255	202963168	50913	CARF	0	+				-0.130592	0.0217085	PHLPP2	0										0.0649127	0.0914347	ERN1	0		-0.0564571	0.178547	SFMBT1	0					0.233207	0.0200318	PLXNA2	0		-0.262359	0.0137852	EIF2A	1					0.0904944
chr2	201288356	201309249	20893	ALS2CR12	0	-				-0.130827	0.0200809	NEURL2	0										0.0650676	0.0541314	ISY1	0		-0.056425	0.140377	TBC1D32	0					0.233245	0.0151005	AC009095.1	0		-0.26232	0.0138935	SNHG1	0					0.0905326
chr2	200662907	200677064	14157	AOX1	0	+				-0.131198	0.0222246	SLC25A36	0										0.0650708	0.114218	MLKL	0		-0.0564246	0.169854	METAP2	0					0.233246	0.0276906	PLEKHG2	1		-0.262202	0.0153792	BET1	0					0.090553
chr2	201129866	201163559	33693	CFLAR	0	+				-0.1317	0.0425219	AL136038.5	0										0.0650992	0.0384853	KDM2A	1		-0.0563992	0.167193	ADGRF3	0					0.233348	0.0405805	SRD5A3-AS1	0		-0.261942	0.0085044	ZNF816	1					0.090553
chr2	206176566	206213371	36805	GPR1	0	-				-0.131779	0.0463469	BTLA	0										0.0651136	0.0647683	ARFGAP3	0		-0.0563312	0.172658	ZSCAN20	0					0.233395	0.0441258	AL008718.2	0		-0.261648	0.0282916	RNU6-407P	0					0.090575
chr2	201257980	201276904	18924	CASP8	0	+				-0.131852	0.0266643	PPT2	1										0.0651335	0.071509	LRRFIP1	1		-0.0561901	0.074977	IPO5	1					0.233399	0.0405681	BCYRN1	0		-0.261561	0.0170942	CXorf21	0					0.0906343
chr2	206765357	206792509	27152	FASTKD2	0	+				-0.132247	0.0357983	KIAA1586	0										0.0651387	0.164367	HIGD2A	0		-0.0561785	0.202966	UBA2	1					0.233438	0.0465794	CNKSR3	0		-0.261553	0.0158267	AC068870.2	0					0.0906623
chr2	203442078	203495353	53275	RAPH1	0	-				-0.133247	0.0193235	ABALON	0										0.065235	0.094281	ESRRA	1		-0.0561491	0.181783	ULK3	0					0.23351	0.0412797	MGAM2	0		-0.261534	0.0044556	ALKBH3	0					0.0906714
chr2	202819726	202870788	51062	ICA1L	0	-				-0.133562	0.0150855	MIR3142HG	0										0.0653178	0.138503	BAZ1A	0		-0.0561272	0.153789	DGKA	0					0.233619	0.0330138	TOMM20L	0		-0.261424	0.0152464	KIFAP3	0					0.090685
chr2	201761675	201780951	19276	ALS2	0	-				-0.134176	0.0387927	DCAF12	0										0.0653252	0.0447478	AL356273.3	0		-0.0561237	0.160476	ARSK	1					0.23364	0.010514	NBPF2P	0		-0.261132	0.00883315	MTERF1	1					0.0907406
chr2	206123945	206159425	35480	NDUFS1	0	-				-0.134224	0.019522	STMP1	0										0.065444	0.103129	BORCS6	0		-0.0560945	0.123115	PIH1D1	1					0.233657	0.0406176	MSANTD1	0		-0.261079	0.0155781	PLRG1	0					0.0907604
chr2	207612980	207625927	12947	METTL21A	0	-				-0.13513	0.0338291	AP000254.1	0										0.0654593	0.116105	EPS15L1	1		-0.0560548	0.137992	LINC02175	0					0.233662	0.0484309	AC138907.10	0		-0.261056	0.0176749	VPS50	0					0.0907699
chr2	208165376	208183024	17648	C2orf80	0	-				-0.135457	0.00283688	BMS1P1	0										0.0655047	0.0475468	ANXA11	1		-0.0560319	0.103129	EML2	1					0.233706	0.0130103	CCDC13	0		-0.261031	0.0061382	PDCD5	1					0.0907797
chr2	199269508	199458745	189237	SATB2	0	-				-0.136645	0.0303937	TMEM56-RWDD3	0										0.0655229	0.124475	PRR13	1		-0.0559338	0.188716	CARNMT1	0					0.233759	0.0212816	TAF4	0		-0.260899	0.00650915	PEBP1	0					0.0908003
chr2	197453493	197474168	20675	COQ10B	0	+				-0.136856	0.0455936	ZER1	0										0.0655654	0.14035	SUMO1P1	0		-0.0559184	0.149787	GEMIN8	0					0.233832	0.0205522	GXYLT2	0		-0.260728	0.0137714	CBX3	0					0.0908044
chr2	197494148	197500208	6060	HSPD1	0	-				-0.136898	0.0157863	CLIC2	0										0.0656318	0.164639	JMJD1C	1		-0.0558997	0.169808	SPRYD7	0					0.233875	0.0168141	AL160271.1	0		-0.260726	0.00748124	STRAP	0					0.0908061
chr2	204545793	205620162	1074369	PARD3B	0	+				-0.137041	0.0351736	AC137767.1	0										0.0656553	0.161391	AC009879.1	0		-0.0558966	0.147975	IFT80	1					0.233989	0.0224473	AL356124.1	0		-0.260661	0.0384583	TRAV36DV7	0					0.0908412
chr2	203380308	203402734	22426	ABI2	0	+				-0.13812	0.0261709	MOSPD1	0										0.065711	0.054403	CCDC71	0		-0.0558953	0.149536	SFXN2	1					0.23409	0.0412807	ATP1B2	0		-0.26065	0.0060263	HSD17B8	0					0.0908512
chr2	202207031	202238462	31431	SUMO1	0	-				-0.138826	0.0260173	LSR	1										0.0657966	0.0650948	SLMAP	0		-0.0557838	0.245176	CCR7	0					0.234129	0.042717	AC090502.1	0		-0.260295	0.0323421	HOOK1	1					0.090879
chr2	200957422	200963258	5836	ORC2	0	-				-0.138897	0.0334591	FLJ38576	0										0.0658289	0.128802	PLOD1	1		-0.0557438	0.171276	ANKRD36C	1					0.234154	0.0327422	LINC00488	0		-0.26026	0.0226715	CIAO2A	0					0.0909265
chr2	199812512	199851143	38631	FTCDNL1	0	-				-0.138951	0.0296898	MAP10	0										0.0658437	0.136469	GOLGA5P1	0		-0.055704	0.108363	DDX31	0					0.234201	0.0110859	AC112719.2	0		-0.26016	0.00849242	PAIP1	0					0.0909321
chr2	200811546	200818818	7272	BZW1	0	+				-0.138985	0.0453903	AC109347.1	0										0.0658576	0.145527	OR2L3	1		-0.0556873	0.204226	NUDCD1	0					0.23432	0.0348338	AC046158.3	0		-0.260158	0.0251473	LINC01806	0					0.0909455
chr2	203867943	203872812	4869	CTLA4	0	+				-0.13947	0.00574596	SQLE	0										0.0658754	0.0887826	RAB37	0		-0.0556816	0.208681	SPPL2B	1					0.234389	0.0472769	KANK3	1		-0.260042	0.0265831	AC106872.5	0					0.0909646
chr2	201644875	201698057	53182	MPP4	0	-				-0.139801	0.0487787	HIST1H3H	0										0.065909	0.0661513	SNRK	0		-0.0556471	0.201278	TRAF1	0					0.234393	0.0158593	AC018557.2	0		-0.259977	0.0145335	DNAAF2	0					0.0909695
chr2	203706524	203734912	28388	CD28	0	+				-0.139946	0.0416251	CREG1	0										0.0659583	0.13131	USF1P1	0		-0.0555898	0.184048	RCN2	0					0.234394	0.0247273	AL159152.1	0		-0.259873	0.0178076	ZFAND1	0					0.0909855
chr2	202073628	202205203	131575	KIAA2012	0	+				-0.140089	0.0369659	AC090204.1	0										0.0659827	0.0441607	ATOX1	0		-0.0555826	0.187931	ZFP41	0					0.234456	0.0472548	OSGIN1	0		-0.259871	0.0226715	PDCD10	0					0.0909958
chr2	197515581	197550816	35235	MOB4	0	+				-0.140309	0.0057012	MCRIP2	0										0.06609	0.155592	EPPK1	1		-0.0555761	0.234905	HCFC2	0					0.234518	0.0131579	AC011511.5	0		-0.259865	0.00416058	SDHAP3	0					0.0910325
chr2	206594835	206617855	23020	ADAM23	0	+				-0.140671	0.0378788	AL592494.3	0										0.0661165	0.167381	OGFRL1	0		-0.0555715	0.178547	PSMG1	0					0.23452	0.00780094	RAP2C-AS1	0		-0.259865	0.0303396	RPL23AP42	0					0.0910396
chr2	200305986	200482263	176277	SPATS2L	0	+				-0.140693	0.0193235	C12orf29	0										0.0661177	0.110597	LINC01519	0		-0.0555696	0.0817626	AARS2	0					0.234583	0.0386305	AL031186.1	0		-0.259851	0.0232515	EFCAB7	0					0.0910593
chr2	197418796	197435079	16283	SF3B1	0	-				-0.1408	0.0410939	RHOBTB3	1										0.0662627	0.159811	RF00019	0		-0.0555263	0.0753935	INO80	0					0.234637	0.0454651	LINC02196	0		-0.259705	0.0391401	AC108134.2	0					0.0910694
chr2	208266357	208285800	19443	PIKFYVE	0	+				-0.141119	0.0333027	JUND	1										0.0663813	0.152023	RASGRP4	1		-0.0555173	0.169999	LARS	0					0.234649	0.0241061	LNX1-AS2	0		-0.259629	0.0150629	NACA	0					0.0910936
chr2	201395128	201451500	56372	TRAK2	0	-				-0.141847	0.0267345	USP3-AS1	0										0.0664383	0.0507561	ZNF586	1		-0.0554908	0.169585	GSDMB	0					0.234709	0.0282749	AL139384.2	0		-0.259595	0.0256883	HIST2H2AB	0					0.0911092
chr2	206159607	206162077	2470	EEF1B2	0	+				-0.142103	0.0147274	AL139089.1	0										0.06645	0.136476	TAP1	0		-0.0554856	0.176833	ADAM28	0					0.234755	0.0466156	AC022903.2	0		-0.259584	0.0191052	C3orf38	0					0.0911179
chr2	200526167	200570142	43975	SGO2	0	+				-0.14253	0.0430375	TPT1	0										0.0665267	0.16119	EAPP	0		-0.0554129	0.146741	LRRC8C	0					0.234963	0.00698099	LINC01907	0		-0.259561	0.0137499	ZNF721	0					0.0911393
chr2	200871267	200889303	18036	PPIL3	0	-				-0.142737	0.0284233	RBX1	0										0.0665538	0.155331	NMI	1		-0.0553785	0.188716	CLUHP3	0					0.235008	0.0337662	AC005225.3	0		-0.259506	0.00840193	SEC11C	1					0.0911653
chr2	203936780	203961577	24797	ICOS	0	+				-0.142742	0.0449107	CR1L	0										0.0666548	0.111922	PIM2	0		-0.0553325	0.113377	BBS9	0					0.235071	0.0302289	PLPP2	1		-0.259465	0.0152464	C12orf73	0					0.0912078
chr2	201183195	201229128	45933	CASP10	0	+				-0.144473	0.0264861	RPL27A	0										0.0666638	0.130554	OR52K1	0		-0.0552974	0.192023	FAM98B	0					0.235172	0.0352965	AC011466.4	0		-0.259352	0.00841847	WBP11	0					0.0912364
chr2	207900041	208025498	125457	PLEKHM3	0	-				-0.144951	0.0498257	AL596094.1	0										0.0666837	0.0945171	PRDM8	0		-0.0552658	0.195994	LINC00843	0					0.235183	0.0155207	AC098828.3	0		-0.25931	0.0127485	NME3	0					0.0912413
chr2	197810258	198146932	336674	PLCL1	0	+				-0.145116	0.0340437	AC084346.2	0										0.0666872	0.0914261	MPP7	0		-0.0552078	0.167018	CENPH	0					0.235303	0.0132798	LINC01180	0		-0.259291	0.0143044	NORAD	0					0.0912454
chr2	206738225	206765326	27101	MDH1B	0	-				-0.145788	0.013813	RFESD	1										0.0666933	0.118149	CHRNA10	0		-0.0551993	0.20252	ITPRIPL1	1					0.235428	0.0254105	AL162456.1	0		-0.259238	0.018765	AC241585.2	0					0.0912668
chr2	208248597	208266074	17477	IDH1	0	-				-0.146465	0.0233586	VN1R81P	0										0.0667026	0.144147	UBC	1		-0.0551597	0.149536	CDK6	0					0.23544	0.044072	AC005899.7	0		-0.259205	0.010771	LSM5	0					0.0912868
chr2	201387858	201478113	90255	STRADB	0	+				-0.146745	0.0312383	RPLP0	1										0.0669422	0.1521	RNF144B	0		-0.0551051	0.191127	ORC3	0					0.235531	0.0322138	FO681491.1	0		-0.259204	0.0158266	MRPL15	0					0.0912883
chr2	207711648	207714824	3176	CCNYL1	0	+				-0.146759	0.013813	AC068870.2	0										0.0669688	0.0354583	AP1G1	0		-0.0550875	0.0895198	RSAD1	0					0.235626	0.0435062	AC037487.1	0		-0.259155	0.0150629	CASP8AP2	1					0.0913298
chr2	201017127	201071653	54526	FAM126B	0	-				-0.149043	0.0356349	IGF2BP2	1										0.0670139	0.0656585	CD53	0		-0.0550157	0.17556	PHF6	0					0.235636	0.0154482	FKRP	1		-0.259138	0.0357933	RN7SL385P	0					0.0913308
chr2	207529923	207570321	40398	CREB1	0	+				-0.14971	0.0325591	RPS10	1										0.0671637	0.094281	ZFAND3	1		-0.0549776	0.127751	RGS1	1					0.235637	0.0342249	PAQR9-AS1	0		-0.259117	0.0263465	EEF1A1P19	0					0.0913489
chr2	206644227	206649011	4784	AC010731.4	0	+				-0.150064	0.0147976	BNIP3L	0										0.0671808	0.17347	CPEB2	1		-0.0549617	0.205264	PSAT1	0					0.235639	0.0357051	LINC02137	0		-0.259054	0.0239237	HNRNPH2	0					0.09135
chr2	205683291	205795058	111767	NRP2	0	+				-0.150209	0.00904594	MINPP1	0										0.067316	0.0860689	NUDT5	0		-0.0549217	0.130636	ZFP69	0					0.235768	0.0248426	AC080013.6	0		-0.259013	0.0135427	MED7	0					0.0913531
chr2	201790461	201893543	103082	CDK15	0	+				-0.150276	0.00619259	GFER	0										0.067318	0.0338636	IST1	0		-0.0548949	0.208681	CCDC134	0					0.235811	0.0161983	AL157786.1	0		-0.258954	0.0262494	CHAC2	0					0.0913718
chr2	203167310	203217464	50154	NBEAL1	0	+				-0.150812	0.0230237	DCUN1D1	1										0.0673671	0.0785192	ARF1	1		-0.054848	0.159545	DYRK4	0					0.235848	0.0202377	NCCRP1	0		-0.258844	0.0195925	RF00019	0					0.0914032
chr2	199955603	199964125	8522	MAIP1	0	+				-0.151644	0.0131991	PTRHD1	0										0.0674885	0.0273169	RAB8A	1		-0.0548088	0.202906	AC099568.2	0					0.235952	0.049531	AC068389.2	0		-0.258786	0.0340178	AC007569.1	0					0.0914151
chr2	206062906	206086303	23397	INO80D	0	-				-0.151749	0.00273668	ARHGAP32	0										0.0675534	0.111922	EEF1DP7	0		-0.054785	0.196967	TRMT13	1					0.236054	0.0205746	AC017002.5	0		-0.258721	0.0132798	SEPT7	0					0.0914265
chr2	207081016	207165571	84555	KLF7	0	-				-0.151966	0.012095	CCDC152	0										0.0675644	0.108312	ATF6	0		-0.0547809	0.20161	PYCR3	0					0.236095	0.0224873	AC130466.1	0		-0.258451	0.0232109	ATP5PB	0					0.0914369
chr2	200488958	200510068	21110	KCTD18	0	-				-0.151993	0.0467082	TMEM256	0										0.0675716	0.156561	EREG	0		-0.0547387	0.208681	RPSAP6	0					0.236139	0.0323859	AC008115.4	0		-0.258418	0.0196271	RPL15	1					0.0914873
chr2	203239035	203285732	46697	CYP20A1	0	+				-0.152411	0.0235046	HMBS	1										0.0675751	0.0539136	SERINC3	0		-0.0547357	0.190397	ZNF260	1					0.236148	0.0336222	STXBP1	0		-0.25837	0.021952	BX649601.1	0					0.0914876
chr2	197644247	197676045	31798	RFTN2	0	-				-0.153234	0.0300142	SNX3	1										0.0675923	0.121366	RELT	1		-0.0546737	0.0874529	DCAF1	0					0.236195	0.0396713	AC004494.1	0		-0.258358	0.0237595	C17orf100	0					0.0914994
chr2	200853098	200858166	5068	CLK1	0	-				-0.153252	0.00417418	IFRD2	0										0.0676005	0.0768464	PSMB8-AS1	0		-0.0546015	0.206518	NBPF20	1					0.236324	0.0280345	BVES	0		-0.25822	0.0331871	RNU6-126P	0					0.0915037
chr2	197500379	197503382	3003	HSPE1	0	+				-0.15346	0.0245823	AGBL3	0										0.0676135	0.120405	PARD6A	1		-0.0545737	0.0745824	PLEKHA8	0					0.236346	0.0123719	AL049776.1	0		-0.258158	0.0147837	CDKN2AIP	0					0.0915277
chr2	201535004	201619178	84174	ALS2CR11	0	-				-0.153664	0.0346457	ISPD	0										0.0677248	0.116105	ZBTB47	0		-0.0545724	0.128691	DNA2	1					0.236349	0.0468191	CDC27	0		-0.258096	0.0319211	RPL36AL	0					0.0915365
chr2	208359714	208494029	134315	PTH2R	0	+				-0.153686	0.0282567	DPY19L1P1	0										0.0678546	0.0787311	SRGAP2B	0		-0.0545599	0.145299	GCDH	1					0.236398	0.0274082	AL138889.1	0		-0.258095	0.0152569	PSMB1	0					0.091543
chr2	201071433	201085513	14080	NDUFB3	0	+				-0.154053	0.00383096	HSD17B8	0										0.0679079	0.0171279	VRK3	1		-0.0545427	0.130779	NEIL3	0					0.23644	0.0383855	AC027607.1	0		-0.257695	0.0132798	ZHX1	1					0.0915824
chr2	202377434	202567751	190317	BMPR2	0	+				-0.155823	0.0427092	POLE2	0										0.068048	0.159055	CST3	0		-0.0545418	0.128856	EHBP1	1					0.236548	0.0317442	AL034349.1	0		-0.257627	0.0150274	AC243960.1	0					0.0915877
chr2	241264542	241272813	8271	HDLBP	0	-				-0.155903	0.0212008	UBXN6	1										0.0680607	0.047256	TOP3A	0		-0.0545278	0.180987	PPOX	0					0.236593	0.0225572	RGS12	0		-0.256874	0.0146216	AC024060.1	0					0.0916022
chr2	238183723	238203708	19985	ILKAP	0	-				-0.15702	0.0128389	HYAL3	0										0.0681302	0.152567	CCL3	0		-0.0545088	0.180031	TBC1D12	0					0.236619	0.0415003	ZNF114	1		-0.256812	0.0121275	UBA6	0					0.0916051
chr2	240771129	240786364	15235	KIF1A	0	-				-0.157061	0.00948767	RNF14	0										0.0681396	0.01138	RUNDC1	0		-0.0544932	0.0565278	GFM1	1					0.236643	0.0112849	AP001381.1	0		-0.256695	0.0241006	MRPL35	1					0.091623
chr2	240605431	240631259	25828	GPR35	0	+				-0.157191	0.0183823	C17orf100	0										0.068165	0.116917	FABP2	0		-0.0544758	0.149434	FAM120C	0					0.236734	0.0353649	AP005264.7	0		-0.25662	0.0308992	SS18L2	0					0.0916259
chr2	237973095	238035922	62827	UBE2F	0	+				-0.158966	0.0396218	HINT1	1										0.0682219	0.0421732	FAM120A	0		-0.0544644	0.201377	GCFC2	1					0.236761	0.0267792	AC090833.1	0		-0.256605	0.00572088	BCCIP	0					0.091639
chr2	241495019	241508362	13343	STK25	0	-				-0.159078	0.0122558	RPL15	1										0.06827	0.0137181	SYAP1	0		-0.0544454	0.149352	PRKG2	0					0.23681	0.0338427	PAPSS2	0		-0.256603	0.0202809	THEMIS	0					0.0916402
chr2	240575502	240578724	3222	RNPEPL1	0	+				-0.159913	0.0107204	LNPK	1										0.0683177	0.127751	RPS2P44	0		-0.0544433	0.0995598	UBA6-AS1	0					0.237102	0.0126855	IDH2-DT	0		-0.256547	0.035943	AC068790.6	0					0.0916545
chr2	241676120	241686712	10592	DTYMK	0	-				-0.161316	0.0122297	DZIP3	0										0.0684556	0.100333	KCTD21	0		-0.0543958	0.070949	ACTR5	0					0.237203	0.0411045	MFSD6L	0		-0.256499	0.00850036	YIPF5	0					0.0916841
chr2	241637612	241672628	35016	ATG4B	0	+				-0.161869	0.0261701	FAU	1										0.0685457	0.136761	NLRC4	0		-0.0543913	0.154362	DEPDC1	1					0.237446	0.0149786	DNAAF1	0		-0.256411	0.02999	ZNF260	1					0.0916842
chr2	237540865	237553991	13126	MLPH	0	+				-0.162602	0.0190866	RIOK3	0										0.068579	0.151644	RARA	0		-0.0543604	0.241752	GNPDA2	0					0.237479	0.0461126	ANKRD45	0		-0.256234	0.0352118	SCARNA18B	0					0.0917216
chr2	241814017	241815000	983	NEU4	0	+				-0.163593	0.0378387	KBTBD8	0										0.0686905	0.0350359	LPP-AS2	0		-0.054347	0.164976	GPI	1					0.237518	0.0480935	ONECUT3	0		-0.256134	0.0187361	AC073389.1	0					0.0917476
chr2	241315944	241335210	19266	2024-09-02	0	+				-0.163612	0.0105262	NUDT4	0										0.0686985	0.101441	PPP1R35	0		-0.0543087	0.0797224	NSUN6	0					0.237561	0.0369451	SYT15	1		-0.256045	0.0133094	ATP8A1	0					0.0917737
chr2	241106099	241149504	43405	PASK	0	-				-0.164225	0.0127009	TFDP1	0										0.0687257	0.0737321	STX10	1		-0.0543053	0.163104	DPY19L4	1					0.237628	0.0365575	LINC02338	0		-0.256042	0.0109176	ARL6IP4	1					0.091777
chr2	241096140	241102293	6153	MTERF4	0	-				-0.165501	0.00930977	NHLRC4	0										0.0687285	0.1542	LILRA6	1		-0.0542995	0.20494	GNL3	0					0.237887	0.0351277	AC011474.1	0		-0.255948	0.0040484	ZNF75A	0					0.0917868
chr2	241149592	241167172	17580	PPP1R7	0	+				-0.165543	0.00592145	AIDA	0										0.0687507	0.0262956	RBM22	0		-0.0542953	0.0971732	ZNF783	0					0.23789	0.0213045	AC090578.1	0		-0.255863	0.0129066	DHX15	0					0.0918065
chr2	240586739	240599104	12365	CAPN10	0	+				-0.165869	0.0486616	RILP	0										0.06879	0.112051	PSMD6-AS1	0		-0.0542835	0.187101	NOL11	0					0.238059	0.0376594	PDZD9	0		-0.255832	0.0256719	CD36	0					0.0918081
chr2	240525685	240561091	35406	ANKMY1	0	-				-0.16655	0.00676696	TMEM14C	0										0.0689167	0.0142036	PHF13	0		-0.0542825	0.168937	RPAP1	0					0.238144	0.0061382	AC078842.1	0		-0.255823	0.0104932	COX18	0					0.0918374
chr2	241463336	241466036	2700	FARP2	0	+				-0.166562	0.0383655	SPON1	0										0.0689278	0.128625	OGA	0		-0.0542629	0.18525	FMO4	0					0.238264	0.0280769	RFX2	1		-0.255673	0.0161983	TRAPPC2L	0					0.0918443
chr2	241037336	241050041	12705	SNED1	0	+				-0.167227	0.012181	NFE2L3	0										0.0689645	0.122105	QSOX1	0		-0.0542499	0.197398	ARMH1	0					0.238264	0.014717	LINC02340	0		-0.255672	0.0182576	MRPL1	0					0.0918443
chr2	237574738	237590780	16042	RAB17	0	-				-0.167334	0.0105262	AL158211.5	0										0.0689871	0.0751962	HERC3	1		-0.054236	0.166136	CNTROB	0					0.238453	0.0485579	AC012593.1	0		-0.255484	0.0342777	MIR580	0					0.0918529
chr2	241188509	241196168	7659	ANO7	0	+				-0.167439	0.047921	BCL2L1	0										0.0690008	0.139275	AL162615.1	0		-0.0542278	0.193442	MLLT3	1					0.238522	0.0252467	NKAIN3-IT1	0		-0.255472	0.0134586	MAGEH1	0					0.0918696
chr2	238082101	238091523	9422	SCLY	0	+				-0.168077	0.0413991	FECH	1										0.0690523	0.120727	ZNF354A	1		-0.0542265	0.20525	TCTE3	0					0.238672	0.045606	AC138035.1	0		-0.255371	0.0168141	ARHGAP12	0					0.0918815
chr2	238127395	238128842	1447	ESPNL	0	+				-0.168736	0.023644	RPIA	0										0.0690978	0.159616	ABCA1	0		-0.0542219	0.149787	ZNF551	1					0.238803	0.0260965	OR7E94P	0		-0.255358	0.0154482	ALKBH7	1					0.0918958
chr2	239892450	240011660	119210	NDUFA10	0	-				-0.170043	0.0456648	CDC34	1										0.0691148	0.0649882	OSER1-DT	0		-0.0541949	0.194608	PTCD3	1					0.238936	0.0447889	AC025887.2	0		-0.255315	0.0284131	AC069234.5	0					0.0919005
chr2	240452811	240466330	13519	GPC1	0	+				-0.170777	0.0366261	TAL1	0										0.0692161	0.10077	KRT18P4	0		-0.054169	0.195433	NT5C3AP1	0					0.239134	0.0375761	SOX9-AS1	0		-0.255	0.0152569	ARL6	0					0.0919065
chr2	239048168	239400949	352781	HDAC4	0	-				-0.170974	0.0446613	AC022079.1	0										0.0692595	0.137437	AC025766.1	0		-0.054131	0.135165	LAS1L	0					0.239206	0.0446356	AC004982.2	0		-0.254853	0.0177615	AKAP7	0					0.0919194
chr2	237386454	237388077	1623	COL6A3	0	-				-0.171174	0.013813	RHAG	0										0.0693052	0.114386	FKBP1A	0		-0.0540912	0.208434	RPP40	1					0.23929	0.0411196	ZDHHC14	0		-0.254758	0.0130673	CSDE1	0					0.09192
chr2	238239170	238240024	854	HES6	0	-				-0.172061	0.0315155	LRRC75A-AS1	0										0.0694384	0.0534742	BIN3	0		-0.0540796	0.212168	ZNF572	0					0.239566	0.0161079	AC022146.2	0		-0.25472	0.033505	NDUFA6	0					0.0919578
chr2	240130826	240136303	5477	COPS9	0	-				-0.174112	0.0312286	POMC	0										0.0694435	0.0807395	C9orf66	0		-0.0540687	0.167724	IRAK1BP1	0					0.23957	0.0157637	LINC01922	0		-0.254419	0.0219312	NDUFAF4	0					0.0919591
chr2	237692333	237749300	56967	LRRFIP1	0	+				-0.175097	0.00619259	C9orf40	0										0.0695413	0.0863207	AC092070.2	0		-0.054068	0.200405	AC108062.1	0					0.239586	0.0328418	RBMY2FP	0		-0.254343	0.0377643	AL606834.1	0					0.0919638
chr2	241584427	241617490	33063	THAP4	0	-				-0.175237	0.0269371	ZG16B	0										0.069567	0.045566	DOCK8	0		-0.0540627	0.207169	AL080250.1	0					0.239631	0.0203323	EFCAB10	1		-0.254312	0.00658307	NXT1	0					0.0919864
chr2	240895643	240896852	1209	C2orf54	0	-				-0.175396	0.0319119	FKBP1B	0										0.0695701	0.141169	AC016831.4	0		-0.0540538	0.205358	RN7SL16P	0					0.239643	0.0280248	AC004543.1	0		-0.254241	0.0340707	TMCO1	0					0.0920027
chr2	240691845	240698483	6638	AQP12A	0	+				-0.177858	0.0397684	SLC1A5	1										0.0696995	0.112459	Z98200.1	0		-0.0540271	0.177515	BIN1	1					0.239777	0.028551	AC079316.2	0		-0.254223	0.0123719	MRPS31	0					0.0920108
chr2	241742433	241750277	7844	D2HGDH	0	+				-0.179376	0.0474402	DMTN	0										0.0697069	0.0661707	CASP8	1		-0.054023	0.146828	MSTO1	0					0.239832	0.0176749	AC019117.1	0		-0.254184	0.0361957	LAMTOR3	0					0.0920156
chr2	237859623	237911956	52333	RAMP1	0	+				-0.17971	0.0469839	FCER2	1										0.0697253	0.052181	ERCC1	1		-0.0539571	0.229644	CXorf57	0					0.239921	0.0250931	CLSTN3	0		-0.254184	0.00851476	HLA-DMB	0					0.0920183
chr2	238164333	238168875	4542	ERFE	0	+				-0.180669	0.013813	MBNL3	0										0.069736	0.0789947	AC104109.4	0		-0.0539491	0.113103	ABCF1	1					0.240053	0.0182005	LRRC19	0		-0.254137	0.0118389	HSPA8	0					0.0920403
chr2	237799178	237834437	35259	RBM44	0	+				-0.18099	0.0369363	KLC3	1										0.0697985	0.128691	NPC2	0		-0.0539239	0.0470299	ATG14	0					0.240087	0.0357897	AL391845.2	0		-0.254012	0.0209677	ZBTB6	0					0.0920529
chr2	240139026	240144562	5536	OTOS	0	-				-0.181111	0.0338291	CD52	0										0.0698441	0.064858	RPL29P14	0		-0.0539099	0.180769	RPUSD2	0					0.240228	0.0158759	AC009118.1	0		-0.253897	0.0181335	GABPA	0					0.0920618
chr2	238427004	238446617	19613	ASB1	0	+				-0.181503	0.00802147	AC073389.1	0										0.0698868	0.151107	MAP1LC3B2	0		-0.0538574	0.117463	GNL1	1					0.240347	0.0151739	LINC02216	0		-0.253893	0.0221819	CCDC82	0					0.0920955
chr2	241851233	241852886	1653	PDCD1	0	-				-0.182493	0.0481485	CA1	0										0.0699346	0.0135166	KCTD2	0		-0.0538547	0.164162	AC241952.1	0					0.240648	0.04971	SLC3A1	1		-0.253761	0.0126855	SMC4	1					0.0921571
chr2	238275863	238290102	14239	PER2	0	-				-0.182689	0.0147976	CRAT	0										0.0699357	0.0689372	RNF114	0		-0.0538453	0.19321	NUP54	0					0.240961	0.00822249	LINC01299	0		-0.253672	0.0382916	SNHG22	0					0.0921612
chr2	241687085	241721805	34720	ING5	0	+				-0.184028	0.0261136	TENT5C	0										0.0699596	0.0461937	B4GALNT2	0		-0.0537502	0.188055	PUM3	0					0.240982	0.0276982	C18orf15	0		-0.253374	0.0147837	ICE1	0					0.0921652
chr2	240906330	240993311	86981	CROCC2	0	+				-0.184387	0.013813	ISCA1	0										0.0700205	0.035744	C2orf68	1		-0.053737	0.167605	ARMCX5-GPRASP2	0					0.241236	0.0307194	IQCN	0		-0.253362	0.00875992	SMARCE1P1	0					0.0921929
chr2	144389317	144520006	130689	ZEB2	0	-				-0.185722	0.0296898	MIR155HG	0										0.0700361	0.124956	HIST1H2BK	0		-0.0537313	0.181073	CARD11	1					0.241401	0.0206078	AC092723.1	0		-0.253075	0.0252339	AC012173.1	0					0.0922073
chr2	148470377	148514333	43956	MBD5	0	+				-0.186787	0.039989	LINC01013	0										0.0701125	0.0448054	TMEM115	0		-0.0537181	0.196347	ACSL6	1					0.241493	0.0250215	AC010319.1	0		-0.253056	0.0178458	TAS2R19	0					0.092209
chr2	147844517	147930824	86307	ACVR2A	0	+				-0.186844	0.0170767	RALGAPA1P1	0										0.0701673	0.146741	AC007000.3	0		-0.0537133	0.19636	PELP1	0					0.24153	0.0225572	AP000356.1	0		-0.2527	0.0275997	TWF1	0					0.0922103
chr2	148645420	148761809	116389	EPC2	0	+				-0.191528	0.0430077	RPS21	0										0.0702182	0.132182	FCHO2	0		-0.0536872	0.190862	ATG4C	1					0.24158	0.0295412	LINC00857	0		-0.252587	0.00992436	UTP15	0					0.0922317
chr2	144141882	144235737	93855	GTDC1	0	-				-0.191572	0.0147976	ARL4A	0										0.0702713	0.0316805	NDRG1	0		-0.0536431	0.202653	RAD9B	1					0.241588	0.049194	OR10G4	0		-0.252422	0.00608833	KLHL20	0					0.0922565
chr2	147958301	148020724	62423	ORC4	0	-				-0.192484	0.00902884	AL355472.1	0										0.0702954	0.069224	USP3	1		-0.0536295	0.208434	HSPH1	0					0.241675	0.0317231	AL133325.3	0		-0.252341	0.0105683	MTRF1L	0					0.092261
chr2	85213623	85302494	88871	TCF7L1	0	+				-0.192509	0.0366261	TRBV15	0										0.0703101	0.0624527	INPP5A	1		-0.0536058	0.158608	LSG1	0					0.241858	0.0333543	RF00017	0		-0.252159	0.0137499	AC062017.1	0					0.0922998
chr2	85839144	85887549	48405	ST3GAL5	0	-				-0.192608	0.040706	RGMB-AS1	0										0.0703368	0.130811	PSME1	0		-0.0535672	0.207132	UCP3	1					0.24187	0.0181533	LINC00922	0		-0.252054	0.00630812	ZNF141	0					0.0923059
chr2	85399146	85418432	19286	CAPG	0	-				-0.192624	0.0207467	AK1	0										0.0703845	0.145116	PREX1	0		-0.0535615	0.142588	NUP205	0					0.242137	0.0318191	AP003041.1	0		-0.252002	0.0115761	ZNF271P	0					0.0923082
chr2	84971964	85035125	63161	KCMF1	0	+				-0.192968	0.0216058	RAB2B	0										0.0704059	0.138094	ITGA1	0		-0.0535438	0.050193	ARFIP2	0					0.242219	0.0406723	Z97192.2	0		-0.251895	0.0125645	B3GNT10	0					0.0923221
chr2	88170353	88186626	16273	THNSL2	0	+				-0.193793	0.0204914	RPS18	1										0.0705514	0.130636	CSGALNACT1	0		-0.0535429	0.201933	RAD1	1					0.24232	0.0450021	CR788268.1	0		-0.251862	0.039971	SNORA22B	0					0.0923305
chr2	85694358	85698744	4386	GNLY	0	+				-0.19493	0.0482809	IGLV3-19	0										0.070664	0.11251	TRIM21	0		-0.0535245	0.19173	LINC00926	0					0.242654	0.0461227	LINC01900	0		-0.25177	0.0191823	PIBF1	1					0.0923347
chr2	85595748	85596820	1072	RNF181	0	+				-0.196053	0.0265419	AL139011.2	0										0.0707351	0.1322	MIR744	0		-0.0535131	0.217697	FRRS1	0					0.242949	0.0244472	RSU1P2	0		-0.25174	0.0308217	ATP5PF	0					0.0923421
chr2	86143936	86195403	51467	IMMT	0	-				-0.196704	0.0105262	AL591684.2	0										0.070749	0.146236	TSPO	0		-0.0534742	0.203991	AP003557.1	0					0.24297	0.0395842	AL023755.1	0		-0.251628	0.00732781	PWP1	0					0.0923477
chr2	86785920	86790825	4905	CD8A	0	-				-0.197562	0.0150855	AC108134.2	0										0.0707632	0.0475275	AC090241.3	0		-0.0534533	0.0433472	USP37	0					0.243187	0.0447065	ADCY2	0		-0.251502	0.0306105	MAD2L1	0					0.0923531
chr2	85354806	85371104	16298	ELMOD3	0	+				-0.199128	0.0296898	GLRX5	0										0.0708698	0.0313629	KPNA1	0		-0.0534466	0.17347	UXS1	1					0.243209	0.0278035	RSPH10B	1		-0.251476	0.0267465	CXCR5	0					0.0923989
chr2	87002559	87021852	19293	PLGLB1	0	-				-0.200925	0.0131082	AC008622.2	0										0.0708828	0.101141	AC097637.2	0		-0.0534352	0.214143	AC064850.1	0					0.243224	0.0285024	AC027228.2	0		-0.251464	0.0102622	SNRPF	0					0.0924126
chr2	86441995	86455143	13148	KDM3A	0	+				-0.20517	0.00234531	USP12	0										0.070895	0.0519617	FBXL20	0		-0.0534048	0.200491	H2AFY2	1					0.243381	0.0183173	AFAP1	1		-0.251424	0.00484031	ACTL6A	0					0.092456
chr2	85658290	85668741	10451	SFTPB	0	-				-0.205657	0.0299351	BNIP3P41	0										0.0709814	0.111463	PGM2	0		-0.0533682	0.19636	SEMA6A-AS1	0					0.243417	0.043086	ESCO2	0		-0.251233	0.00716381	NDUFAF2	0					0.0924654
chr2	88123020	88128049	5029	FABP1	0	-				-0.206013	0.0410939	CDC42BPG	0										0.0710288	0.116073	GNAI2	0		-0.0532784	0.149503	ZNF548	1					0.243612	0.04443	AP001324.3	0		-0.251166	0.00780094	TRAPPC6A	1					0.0924738
chr2	86026328	86106155	79827	POLR1A	0	-				-0.206607	0.0273256	RHD	1										0.0710509	0.100115	CCNG2	0		-0.0532571	0.185776	ZNF561-AS1	0					0.243704	0.0210542	AC005840.2	0		-0.251119	0.00786993	LTV1	0					0.0924932
chr2	85599927	85601758	1831	TMEM150A	0	-				-0.206891	0.0410144	AC111000.4	0										0.0710549	0.0360729	APPL2	0		-0.0532233	0.23814	CASD1	0					0.243779	0.0174434	AC083855.2	0		-0.251042	0.0497573	AC026304.1	0					0.0925004
chr2	85610220	85612032	1812	C2orf68	0	-				-0.20765	0.0300142	RPL41	0										0.0711069	0.115833	AC010201.2	0		-0.0531943	0.197187	AC027279.1	0					0.243947	0.0305148	MIR2052HG	0		-0.250939	0.0235258	CNIH1	0					0.092508
chr2	86199463	86213738	14275	MRPL35	0	+				-0.210023	0.0199433	ST6GALNAC4	0										0.0711856	0.0204107	EFNA4	0		-0.0531855	0.214916	SHMT2	0					0.244126	0.0242142	PRKCD	0		-0.25071	0.00849136	EPRS	0					0.09251
chr2	86505668	86721122	215454	RNF103	0	-				-0.21041	0.0103354	AC018529.2	0										0.0712948	0.0980609	GTF2IP1	0		-0.0531343	0.180416	EME2	0					0.244179	0.0498862	AL157396.1	0		-0.250702	0.00664455	TOMM70	0					0.0925252
chr2	88557854	88595857	38003	EIF2AK3	0	-				-0.210416	0.00866354	TSTA3	1										0.0713356	0.129519	TAX1BP3	0		-0.0531077	0.167194	POMT1	0					0.244222	0.047527	RND1	1		-0.250449	0.0153792	DNAJC19	0					0.0925462
chr2	84837790	84881150	43360	TRABD2A	0	-				-0.21144	0.0244363	ANKRD9	0										0.0713704	0.0421732	ARNTL	0		-0.053097	0.160336	CRELD1	0					0.244246	0.0473226	LINC00547	0		-0.250344	0.0177615	SFR1	0					0.0925625
chr2	88067825	88110854	43029	SMYD1	0	+				-0.212883	0.0349271	AC135068.8	0										0.0713714	0.0395327	UIMC1	1		-0.0530961	0.177515	MCUB	0					0.244312	0.047568	FAM184B	0		-0.250335	0.0145242	CCNC	0					0.0926193
chr2	86106224	86123733	17509	PTCD3	0	+				-0.215471	0.0157863	MXI1	1										0.0714368	0.0270266	DICER1-AS1	0		-0.0530871	0.121159	INTS14	0					0.244324	0.0254087	LINC02577	0		-0.250329	0.0365064	SNORA59B	0					0.092695
chr2	86216308	86337626	121318	REEP1	0	-				-0.219256	0.0200392	LINC00892	0										0.071598	0.102455	CTDSP2	0		-0.0530821	0.193605	CDC16	0					0.244402	0.0384583	AC010834.3	0		-0.250256	0.0065586	AC103706.1	0					0.0926982
chr2	85349432	85354506	5074	RETSAT	0	-				-0.220728	0.0281918	RPL35	0										0.0716251	0.0516123	NCOA2	0		-0.0529635	0.198723	DPH6	0					0.244417	0.0209747	AC007785.1	0		-0.250249	0.00623275	NKAPD1	0					0.0927701
chr2	85616143	85649253	33110	USP39	0	+				-0.221302	0.0381461	AHSP	0										0.0716666	0.0571802	WIPF1	1		-0.0529515	0.212837	LNP1	0					0.244501	0.0413156	MTND5P14	0		-0.250227	0.0151889	A1BG	1					0.0927727
chr2	85577593	85582031	4438	VAMP8	0	+				-0.221715	0.049859	RPL39	0										0.0716833	0.102177	AC099811.5	0		-0.0529512	0.201129	AC106872.5	0					0.244613	0.0400681	RN7SL32P	0		-0.250025	0.0209747	AL158211.5	0					0.0927757
chr2	84517819	84819589	301770	DNAH6	0	+				-0.222417	0.00403543	LINC01806	0										0.071863	0.129971	LRRC37A15P	0		-0.0529406	0.211874	TRAJ51	0					0.244621	0.0417798	AL161910.1	0		-0.24977	0.0469511	BEX2	0					0.0927855
chr2	86504528	86563374	58846	CHMP3	0	-				-0.224408	0.02469	BPGM	0										0.071909	0.108363	ADAM9	0		-0.0529343	0.185412	BRIP1	0					0.24464	0.0417659	AL157893.1	0		-0.249694	0.0301713	CASP3	0					0.0928408
chr2	85324385	85327985	3600	TGOLN2	0	-				-0.228545	0.0354753	LGALS2	0										0.0719092	0.113345	AC120036.5	0		-0.0529336	0.113073	ZNRD1ASP	0					0.244705	0.0248367	ATP8B3	1		-0.249581	0.00932697	SEC62	0					0.0929056
chr2	86917615	87013981	96366	RGPD1	0	+				-0.229227	0.0420745	SNCA	1										0.0719232	0.0571802	RERE	1		-0.0529136	0.095334	UTP20	0					0.24477	0.0455549	AC073530.2	0		-0.249563	0.0282519	TRAJ31	0					0.0929083
chr2	85418931	85437027	18096	SH2D6	0	+				-0.232659	0.0199667	GAS5	0										0.0719397	0.103629	GNAQ	0		-0.0528588	0.209777	CCNC	0					0.244785	0.0420784	AC125604.1	0		-0.24954	0.0391892	SNORA75	0					0.0929192
chr2	85539642	85543608	3966	MAT2A	0	+				-0.23376	0.0105262	SOX6	1										0.0720459	0.0254671	RNF41	0		-0.0528515	0.191607	HOOK1	1					0.244937	0.0185062	ZFP92	0		-0.249358	0.0366625	TRAV4	0					0.0929203
chr2	128179786	128189947	10161	UGGT1	0	+				-0.23405	0.0200392	RPL27	0										0.0721539	0.0222589	AC012291.2	0		-0.0528356	0.0933138	NELFCD	0					0.24518	0.0317231	AC005537.1	0		-0.249347	0.00702504	POLR2B	1					0.0929527
chr2	75493151	75561298	68147	EVA1A	0	-				-0.236319	0.0289404	PFDN5	1										0.072241	0.134639	FBXO6	1		-0.05283	0.167724	MTHFD2L	0					0.245185	0.0287783	ADCY4	0		-0.249314	0.0116968	SNX29P2	0					0.0929867
chr2	131118891	131147797	28906	PLEKHB2	0	+				-0.244437	0.0281886	Z93241.1	0										0.0722443	0.140491	MCTP1	1		-0.052794	0.207645	SUDS3P1	0					0.245383	0.0332764	PIK3R6	0		-0.249244	0.0226744	GCNT4	0					0.0930152
chr2	110123336	110204992	81656	NPHP1	0	-				-0.244509	0.0126462	NUSAP1	0										0.0722493	0.139313	SYF2	0		-0.0527614	0.165731	AC092683.1	0					0.245531	0.0325723	AL355001.1	0		-0.249242	0.0159503	JUN	0					0.0930363
chr2	134947730	134954838	7108	CCNT2	0	+				-0.245218	0.00902884	YOD1	0										0.0722539	0.141023	AC007000.1	0		-0.0527076	0.216445	AC068338.2	0					0.245573	0.0280106	AC025857.2	0		-0.24918	0.0145186	SARNP	0					0.0930424
chr2	134964491	135047445	82954	MAP3K19	0	-				-0.245634	0.0346457	RPL9	0										0.0722949	0.0785675	PPP4R1L	0		-0.0527043	0.193146	AC108134.2	0					0.245909	0.00958188	SLC41A1	0		-0.249128	0.0314897	SLC30A1	0					0.0930449
chr2	143091362	143238352	146990	ARHGAP15	0	+				-0.246979	0.00866354	SIAH2	1										0.072309	0.106264	AMD1	1		-0.0527036	0.181117	N4BP3	0					0.245939	0.012908	OR6C4	0		-0.249106	0.0167735	ODR4	0					0.0930686
chr2	151838834	151973928	135094	CACNB4	0	-				-0.247004	0.00548	RNF11	0										0.0723105	0.0766	AC104211.2	0		-0.0526985	0.190397	SNED1	1					0.245971	0.0421773	NPHP4	0		-0.249044	0.0237285	RNU6-360P	0					0.0930718
chr2	47403130	47513234	110104	MSH2	0	+				-0.248464	0.0192511	RPS15A	0										0.0723402	0.118824	ST3GAL2	1		-0.052635	0.112404	DDI2	0					0.246263	0.0468277	VN1R2	0		-0.249043	0.0349477	DNLZ	0					0.0930834
chr2	63840954	63856433	15479	UGP2	0	+				-0.250801	0.0150855	TMCC2	0										0.0723663	0.0641824	ZNF106	0		-0.0525957	0.191209	LINC00649	0					0.246268	0.0464362	LINC00514	0		-0.248913	0.026788	LGALS1	0					0.0931054
chr2	50916848	51032101	115253	NRXN1	0	-				-0.258178	0.0279436	SLC6A8	0										0.0724463	0.136695	COLQ	0		-0.0524931	0.205684	SLC9A9	0					0.246431	0.0473354	AC092337.1	0		-0.248912	0.0318128	AL110118.2	0					0.0931146
chr2	119960824	119977083	16259	PTPN4	0	+				-0.26559	0.0122297	XK	0										0.0724501	0.108858	PRKAR1A	0		-0.0523493	0.205788	TRAJ8	0					0.246487	0.0361741	AC104389.4	0		-0.248888	0.0144204	AP1AR	0					0.0931199
chr2	61522626	61534512	11886	XPO1	0	-				-0.271451	0.0359805	RPS3A	0										0.0724661	0.11409	AC074198.1	0		-0.0522781	0.209098	P2RX5	0					0.246527	0.0401174	LINC01702	0		-0.248726	0.0192032	RPL8	1					0.0931392
chr2	68180947	68251148	70201	PPP3R1	0	-				-0.289961	0.00234531	CXXC4	0										0.0725354	0.144944	AC233968.1	0		-0.0522668	0.216561	ZNF501	0					0.246618	0.0491519	AL731537.1	0		-0.248715	0.0106237	PPIL4	0					0.0931479
chr2	121460015	121505093	45078	CLASP1	0	-				-0.290562	0.0272151	KRT1	0										0.0725856	0.0946473	APC	0		-0.0522636	0.208434	KCNN4	1					0.246641	0.00958188	CGA	0		-0.248636	0.0125645	CARNMT1	0					0.0932199
chr2	66435558	66572454	136896	MEIS1	0	+				-0.29092	0.00904594	GPR15	0										0.0726153	0.0342199	CPSF7	0		-0.0522582	0.208434	AL356020.1	0					0.246687	0.0483517	KCNK3	0		-0.248634	0.0159503	AL139089.1	0					0.0932204
chr2	126898915	126902095	3180	AC114783.1	0	+				-0.294379	0.000706249	CISD2	0										0.0726858	0.137894	AL138955.1	0		-0.0522419	0.210054	ZNF765	1					0.247219	0.0461687	INMT	0		-0.248616	0.00613199	SYPL1	1					0.0932697
chr2	120252805	120293665	40860	RALB	0	+				-0.298939	0.0126462	TMEM56	1										0.0726898	0.105603	KATNBL1	0		-0.0521338	0.0723706	RINT1	1					0.24722	0.0348698	GINS1	0		-0.248579	0.00541593	RTCB	0					0.093296
chr2	127419693	127423119	3426	PROC	0	+				-0.300284	0.00848464	AL669831.4	0										0.0727752	0.143168	AC002511.1	0		-0.0521079	0.0821716	SUPV3L1	1					0.247328	0.0277125	AC068620.3	0		-0.248424	0.0124352	CWC15	0					0.0933317
chr2	127559691	127637728	78037	MYO7B	0	+				-0.300765	0.017031	DNAJC6	1										0.0727917	0.0144534	MTMR14	0		-0.0520197	0.221981	TRAV17	0					0.247514	0.0375761	AC136621.1	0		-0.248373	0.0155631	ZNF671	1					0.0933481
chr2	80303269	80304440	1171	LRRTM1	0	-				-0.301555	0.0296898	RPS7	0										0.0728042	0.0978161	AL357060.1	0		-0.0520035	0.20598	PGM3	0					0.247609	0.0394275	LRP11	0		-0.248368	0.0309889	HIST1H3A	0					0.0933649
chr2	148947297	148962079	14782	KIF5C	0	+				-0.307843	0.00902884	OR2W3	0										0.072859	0.0773999	TUSC2	0		-0.0520004	0.208159	AC026271.3	0					0.247692	0.0066222	AC008073.3	0		-0.248321	0.00630812	MRPL57	0					0.093372
chr2	55519690	55545079	25389	CFAP36	0	+				-0.312415	0.0243661	KNL1	0										0.0728964	0.0615201	PPFIA1	1		-0.0519979	0.179578	COX11	0					0.247701	0.0341153	AC036222.1	0		-0.248289	0.0360223	MANEA-DT	0					0.0933991
chr2	105357712	105399667	41955	FHL2	0	-				-0.363341	0.013813	ANKRD36BP2	0										0.0728971	0.0405045	H2AFY	1		-0.051987	0.137894	CUL4A	0					0.24791	0.0356973	RN7SL204P	0		-0.24827	0.0168082	ZNF594	0					0.0934299
chr2	96497646	96508109	10463	NEURL3	0	-				-0.456125	0.0427092	AC069410.1	0										0.0730781	0.0571802	NEK6	0		-0.0519581	0.207769	CXCR5	0					0.247919	0.046309	IYD	0		-0.248199	0.0269735	MRPL42	0					0.0934457
chr2	55232678	55235755	3077	RPS27A	0	+				-0.467946	0.00902884	STUM	0										0.0731059	0.149016	TMEM59	1		-0.051871	0.171623	FDXR	0					0.248	0.0499622	AL513321.2	0		-0.248152	0.0144365	TRIM23	0					0.093464
chr2	108534456	108673029	138573	LIMS1	0	+				-0.480499	0.00619259	RAP1GAP	1										0.0731208	0.00288385	UNC119B	0		-0.0518619	0.15421	HLCS	0					0.248139	0.00984068	AC024884.2	0		-0.247718	0.0268948	RNU6-97P	0					0.0934769
chr2	105816558	105893176	76618	NCK2	0	+				-0.748307	0.00288215	POU3F2	0										0.0731324	0.0639546	AC126474.2	0		-0.05186	0.174977	STAP1	0					0.248157	0.0158593	AC018716.2	0		-0.247691	0.0139754	UFSP1	0					0.0934848
chr2	55288178	55328425	40247	CCDC88A	0	-				-2.30858	0.0337636	HBB	0										0.0731893	0.0571802	GYG1	1		-0.051839	0.0369991	ZMYM6	0					0.24834	0.0390262	AL021707.7	0		-0.247687	0.0125993	CAMLG	1					0.0935008
chr2	142885395	142964752	79357	KYNU	0	+				-5.02851	0.0110991	AD000090.1	0										0.0732025	0.0722721	CCDC69	0		-0.0517961	0.18525	IRF3	1					0.248358	0.0384033	AL136115.1	0		-0.247639	0.016177	TSNAX	1					0.0935094
chr2	48529925	48679603	149678	STON1	0	+							END										0.073314	0.0895528	LIMD2	0		-0.0517822	0.0981362	RRP1	0					0.24836	0.0491224	ZNF385C	0		-0.247541	0.00664455	TTC37	1					0.0935199
chr2	120792409	120992653	200244	GLI2	0	+																	0.0733173	0.0417361	MTG2	0		-0.0517465	0.214886	AC068205.2	0					0.248449	0.00669136	AP002340.1	0		-0.247482	0.00651404	ZNF736	1					0.0935406
chr2	64453969	64456465	2496	LGALSL	0	+																	0.0734814	0.113394	CHIC2	1		-0.0517385	0.141957	TRIM58	0					0.248515	0.0259936	DMGDH	0		-0.247475	0.00658307	NOL11	0					0.0935517
chr2	58161623	58241325	79702	FANCL	0	-																	0.0735116	0.0879126	NBR1	0		-0.0517364	0.19317	SLC5A6	0					0.248543	0.0252498	AC017104.3	0		-0.247393	0.0183366	MAGOH	1					0.0935533
chr2	133121969	133517513	395544	NCKAP5	0	-																	0.0735622	0.129519	RPPH1	0		-0.0517256	0.209894	MAK16	0					0.248583	0.0309889	AC107993.1	0		-0.246919	0.0112128	TRMT12	0					0.093582
chr2	151485336	151734487	249151	NEB	0	-																	0.0735888	0.0537004	GPSM2	0		-0.0516628	0.0217938	RPUSD4	0					0.248658	0.033874	RASL10A	0		-0.246903	0.0216709	FUBP1	1					0.0936283
chr2	130342910	130346364	3454	IMP4	0	+																	0.0735951	0.0691716	PCNX1	0		-0.0516543	0.224599	RIC3	0					0.248717	0.0158539	PGM5P4-AS1	0		-0.246903	0.0235258	TRAJ11	0					0.0936368
chr2	152676399	152717373	40974	PRPF40A	0	-																	0.0736092	0.115833	PSAP	0		-0.0516317	0.167549	DCUN1D4	0					0.248826	0.0342241	CACNA1G	0		-0.246852	0.0251329	TTC32	0					0.0936418
chr2	119366977	119372407	5430	DBI	0	+																	0.0736829	0.147975	PARP9	0		-0.0516273	0.157594	FARS2	1					0.248946	0.0420974	AGAP3	1		-0.246627	0.0304139	AC110597.3	0					0.0936591
chr2	119223831	119265652	41821	STEAP3	0	+																	0.0736898	0.0453965	COPE	0		-0.0515859	0.116098	LINC01215	0					0.249152	0.0349744	AC004817.3	0		-0.246548	0.0269681	RNU6-60P	0					0.0937033
chr2	48314637	48373328	58691	FOXN2	0	+																	0.0737035	0.0707207	TTC38	0		-0.0515376	0.163762	AC246787.2	0					0.249216	0.0366475	ERBB3	0		-0.246473	0.0471162	TRAV25	0					0.0937181
chr2	48720040	48755569	35529	LHCGR	0	-																	0.0737425	0.130275	AC099524.1	0		-0.0514669	0.0967775	LRRC47	0					0.249223	0.0236067	FAM41C	0		-0.246353	0.0412739	AC015911.4	0					0.0937328
chr2	154409011	154450793	41782	GALNT13	0	+																	0.0737661	0.0286552	ABHD16A	0		-0.0514574	0.223607	MATR3	0					0.249252	0.0317063	CCDC38	0		-0.246252	0.044567	NPM1P9	0					0.0937372
chr2	44318763	44361546	42783	PREPL	0	-																	0.0738392	0.0909222	AL360091.1	0		-0.0513964	0.163762	RIOX2	0					0.249302	0.0214547	AC018362.2	0		-0.246054	0.0269681	SELENOH	0					0.0937417
chr2	96253800	96260595	6795	TMEM127	0	-																	0.0740173	0.121159	DPEP2	1		-0.0513962	0.0827416	HAUS2	0					0.249345	0.0277702	RTEL1P1	0		-0.245941	0.045606	AC092587.1	0					0.0937943
chr2	61065933	61124280	58347	KIAA1841	0	+																	0.0740817	0.0475275	ATG7	0		-0.0513707	0.199053	KMO	0					0.249518	0.0407959	C4BPB	0		-0.245701	0.00550064	USP16	0					0.0938123
chr2	75696252	75710941	14689	GCFC2	0	-																	0.0740929	0.0583697	SLC39A1	1		-0.0513565	0.17276	ENTPD6	0					0.249599	0.0236446	AC122713.2	0		-0.245689	0.0302289	RN7SL43P	0					0.0938389
chr2	61145130	61163142	18012	C2orf74	0	+																	0.0741651	0.0308306	GSK3B	0		-0.051338	0.193132	SLC38A6	1					0.249679	0.0133256	AC012454.1	0		-0.245634	0.0438497	HLA-DOB	0					0.0938481
chr2	115064672	115739829	675157	DPP10	0	+																	0.0741754	0.142588	CARD16	0		-0.0512675	0.147557	GTPBP6	0					0.249692	0.0331497	LINC01102	0		-0.245625	0.013788	TRUB1	0					0.0938559
chr2	63588973	63607091	18118	MDH1	0	+																	0.0741771	0.0485495	GNAI3	0		-0.0512634	0.163762	MYO9A	0					0.249702	0.0444628	RPH3AL	0		-0.245584	0.0100053	VPS35	0					0.0938609
chr2	47160637	47176511	15874	CALM2	0	-																	0.0742063	0.0251084	ASB8	1		-0.0512607	0.230263	RWDD2B	0					0.249717	0.0264051	OSTN-AS1	0		-0.245476	0.0265831	AC069499.1	0					0.0938654
chr2	108293679	108308693	15014	SULT1C2	0	+																	0.0742165	0.112545	HIST2H2BE	1		-0.0512301	0.225899	SARM1	0					0.249774	0.0297893	AC117834.1	0		-0.245427	0.0317063	C18orf32	0					0.0938774
chr2	121727347	121730943	3596	NIFK	0	-																	0.0742274	0.132701	AL355001.2	0		-0.0512173	0.126353	KDM1A	1					0.249837	0.0281912	WDR90	0		-0.245422	0.0152569	MAGOHB	0					0.0939356
chr2	109901542	109906454	4912	LIMS3	0	+																	0.0743	0.144942	MAST3	0		-0.0512112	0.18855	THOC1	0					0.249859	0.0255769	RN7SL558P	0		-0.245357	0.02543	PSMD10	0					0.093941
chr2	75646794	75690759	43965	MRPL19	0	+																	0.074309	0.094281	STK38L	0		-0.0512076	0.191127	LANCL1	0					0.24994	0.0195026	SLC25A34	0		-0.245279	0.0242079	VN1R81P	0					0.0939454
chr2	109565830	109614093	48263	2024-09-10	0	-																	0.0744019	0.152023	CYTIP	0		-0.051206	0.114389	SESN3	0					0.250069	0.02987	GALNT15	0		-0.245245	0.0100907	MUT	0					0.0939551
chr2	48669797	48733148	63351	GTF2A1L	0	+																	0.0744045	0.0544021	PPP1R15B	0		-0.0511875	0.204226	APPL1	0					0.250093	0.0465776	AC130454.1	0		-0.245164	0.0174434	TBC1D4	1					0.0939724
chr2	62135845	62146926	11081	COMMD1	0	+																	0.0745257	0.0395327	TRIM38	0		-0.0511848	0.136695	PRMT7	1					0.250155	0.038302	AL451074.6	0		-0.245095	0.0133594	DNTTIP2	1					0.0939907
chr2	68134090	68157482	23392	WDR92	0	-																	0.0746541	0.0550668	GRK6	1		-0.051177	0.164049	OGFOD1	0					0.250203	0.0152834	AC020908.3	0		-0.245007	0.0081515	FAM43A	0					0.0940095
chr2	95851166	95991793	140627	ANKRD36C	0	-																	0.0747484	0.0841545	SLCO3A1	0		-0.0511415	0.0681679	FTSJ3	0					0.250242	0.0448401	AC010653.3	0		-0.244609	0.0145123	SNX2	0					0.0940112
chr2	106843874	106886013	42139	ST6GAL2	0	-																	0.0747636	0.120788	OR6C4	0		-0.0511294	0.215395	ZNF582	1					0.250254	0.0366436	ARHGEF10	0		-0.244491	0.0142119	RF00019	0					0.0940116
chr2	95148303	95159337	11034	ZNF514	0	-																	0.0748942	0.0899884	TBCC	0		-0.0510716	0.178005	CNKSR2	0					0.250275	0.0401685	AL590426.1	0		-0.244348	0.0044556	UTP14C	0					0.094032
chr2	95165817	95182171	16354	ZNF2	0	+																	0.0749421	0.102676	GALK1	0		-0.0510168	0.219974	TPRG1	0					0.25029	0.0268143	AL592295.4	0		-0.244248	0.0178559	SSR4	0					0.0940357
chr2	109794685	109803539	8854	RGPD5	0	+																	0.0749466	0.0203959	TRPC4AP	0		-0.0509499	0.178894	KIAA0408	0					0.25048	0.0353823	AC007656.2	0		-0.24422	0.0139754	NAA30	0					0.0940483
chr2	119615624	119662251	46627	CFAP221	0	+																	0.0749549	0.0241125	GIT2	1		-0.0509407	0.17276	TCOF1	0					0.250869	0.0338316	AC068790.9	0		-0.244204	0.0233417	MAP10	0					0.094067
chr2	119679191	119681195	2004	TMEM177	0	+																	0.0749914	0.0677102	PLEK	0		-0.0508808	0.206009	ZNF682	1					0.250896	0.0425397	PRSS27	0		-0.244192	0.00484031	AC139530.1	0					0.0940812
chr2	47789322	47809185	19863	FBXO11	0	-																	0.0751963	0.0598211	PTPN12	0		-0.0508339	0.231386	TRAV13-1	0					0.25099	0.0314282	AC004969.1	0		-0.244166	0.00550064	ZNF485	1					0.094083
chr2	62955615	62993976	38361	EHBP1	0	+																	0.0752068	0.0922756	PIGB	0		-0.0508305	0.212562	PRIM1	0					0.251023	0.0418434	ASAP1-IT2	0		-0.243985	0.042055	PSMA6	0					0.094084
chr2	130756291	130762613	6322	AMER3	0	+																	0.0752179	0.0683176	CSNK1D	0		-0.0508065	0.187585	ZBTB9	1					0.251411	0.039432	AC009967.1	0		-0.243663	0.010135	AL158152.1	0					0.094085
chr2	149367701	149449090	81389	LYPD6	0	+																	0.0752221	0.0910497	TMEM187	0		-0.0508056	0.222283	AC090517.2	0					0.251455	0.0242622	ATP6V0D2	0		-0.243588	0.0237285	NHLRC4	0					0.0940873
chr2	55866907	55917780	50873	EFEMP1	0	-																	0.0753407	0.140504	UBE2L6	0		-0.0507757	0.172658	INCENP	0					0.251546	0.0456678	AC009716.2	0		-0.243576	0.0102693	TMEM208	1					0.094107
chr2	106063294	106078155	14861	C2orf40	0	+																	0.0753695	0.0982668	PABPC1P3	0		-0.0507648	0.237134	SLC15A2	0					0.251547	0.0127731	TTC7B	0		-0.243521	0.0166	IQCB1	0					0.0941117
chr2	54330955	54360507	29552	C2orf73	0	+																	0.0754521	0.0753556	DAP	0		-0.050721	0.230659	AP003717.1	0					0.2517	0.0281814	AL360181.2	0		-0.243469	0.0343659	TRBV7-9	0					0.0941369
chr2	110085023	110116022	30999	MALL	0	-																	0.0754599	0.0287126	TPRG1L	1		-0.050716	0.233207	ESYT1	0					0.252054	0.0256675	MIR5689HG	0		-0.243382	0.0287005	DNAJA1	0					0.0941415
chr2	127649939	127651755	1816	GPR17	0	+																	0.0754608	0.0433447	PIK3CG	1		-0.0506284	0.179318	UBE2K	0					0.252356	0.0238609	LYPD5	1		-0.243247	0.00939597	PRIM1	0					0.0941522
chr2	127048027	127107288	59261	BIN1	0	-																	0.0756088	0.0495649	AC008467.1	0		-0.0506152	0.205094	OPA1	0					0.252535	0.0400121	LINC02591	0		-0.243201	0.0192992	MIR5581	0					0.0941755
chr2	131527880	131533666	5786	CCDC74A	0	+																	0.0757452	0.0471077	TM9SF2	0		-0.0505869	0.217269	EXOSC8	0					0.25259	0.0240728	AC005863.1	0		-0.243195	0.00716381	CDC5L	0					0.0942042
chr2	119429901	119437599	7698	TMEM37	0	+																	0.0758652	0.0353362	GRB2	0		-0.0505866	0.109283	GART	0					0.252656	0.0448221	LINC01924	0		-0.243164	0.0194399	RNF139	1					0.0942138
chr2	61177418	61187551	10133	AHSA2	0	+																	0.0759923	0.113504	ANAPC13	0		-0.050569	0.174639	VILL	0					0.252663	0.0205522	EMCN	0		-0.243087	0.0130692	ZC3H8	1					0.0942492
chr2	95207711	95259144	51433	AC092835.2	0	+																	0.0760057	0.109686	TCP11L2	0		-0.0505659	0.18855	ZNF614	1					0.252667	0.0357798	PTPRD-AS1	0		-0.242919	0.00606739	HNRNPR	1					0.0942538
chr2	64551475	64592035	40560	AFTPH	0	+																	0.0760608	0.0332082	NPTN	0		-0.0505273	0.204385	ASS1P2	0					0.252719	0.0421992	CD300LD	0		-0.242766	0.032854	CCR6	0					0.094269
chr2	119461983	119525301	63318	SCTR	0	-																	0.0762605	0.0995598	GLIPR1	0		-0.0505205	0.239538	STXBP4	0					0.253101	0.0373892	ASLP1	0		-0.242757	0.0291715	NDUFA13	1					0.0942938
chr2	130917431	131047251	129820	ARHGEF4	0	+																	0.076296	0.00531876	RABIF	0		-0.0504949	0.232143	AC118344.1	0					0.253143	0.00499924	STMND1	0		-0.242742	0.0193268	LCORL	1					0.0943052
chr2	127186410	127220078	33668	CYP27C1	0	-																	0.0764414	0.111183	TAGLN2	0		-0.0504819	0.217269	POLR3DP1	0					0.253151	0.0353723	AL391056.1	0		-0.242571	0.0130982	AC053527.1	0					0.0943161
chr2	130570886	130577341	6455	TISP43	0	+																	0.0764491	0.111244	LINC01191	0		-0.0504292	0.20495	TEDC1	0					0.253167	0.0386906	NPHP3-AS1	0		-0.242545	0.0322597	CCR5	0					0.0943432
chr2	130729070	130730336	1266	GPR148	0	+																	0.0764703	0.0650921	SYK	0		-0.0504235	0.22887	ANO8	0					0.253207	0.0489342	MIR34AHG	0		-0.242427	0.0136779	FASTKD2	1					0.094368
chr2	68042656	68063025	20369	C1D	0	-																	0.0765736	0.0418318	AKIRIN1	0		-0.0504121	0.228389	FAM24B	1					0.253329	0.0168201	AC000068.3	0		-0.242313	0.013181	NDUFB11	0					0.0944018
chr2	140231772	140358068	126296	LRP1B	0	-																	0.0766006	0.123966	RN7SL288P	0		-0.050384	0.169792	MTFR1	0					0.253377	0.0278441	TBC1D3P5	0		-0.242206	0.0065586	SNORD33	0					0.0944197
chr2	151409886	151475388	65502	RIF1	0	+																	0.0766076	0.126353	MAB21L3	0		-0.050344	0.230846	KLKB1	0					0.253425	0.0181335	AL645924.2	0		-0.242169	0.0313468	RAB3IP	0					0.0944491
chr2	130154277	130172492	18215	SMPD4	0	-																	0.076615	0.0985146	CNIH4	1		-0.0503376	0.234304	PHLDB3	1					0.253601	0.0234566	AC018511.5	0		-0.241947	0.0498869	IGHV4-59	0					0.094482
chr2	55263648	55267787	4139	MTIF2	0	-																	0.0766594	0.094281	DOK1	0		-0.0502962	0.149373	FBXW4	0					0.253669	0.0396875	AC078906.1	0		-0.241943	0.0250931	LYSMD3	0					0.0945214
chr2	102736908	102797900	60992	TMEM182	0	+																	0.0766871	0.022487	SERTAD2	0		-0.050277	0.115632	COG2	1					0.253682	0.0473656	KCNJ3	0		-0.241909	0.017691	MRPL33	0					0.094529
chr2	63121402	63477934	356532	WDPCP	0	-																	0.0767115	0.118829	AC023509.1	0		-0.0502726	0.211995	ZCCHC18	0					0.253919	0.0487581	TMPRSS13	1		-0.241844	0.00550064	UTP18	0					0.0945723
chr2	150474875	150487729	12854	RND3	0	-																	0.0767279	0.105603	MYLIP	0		-0.0502008	0.153789	AC004967.2	0					0.25394	0.0281912	NANOS1	1		-0.24182	0.013369	DEK	0					0.0945901
chr2	76748558	77522368	773810	LRRTM4	0	-																	0.0768228	0.0549729	ADAM19	0		-0.050172	0.188716	GLS	0					0.253965	0.0474361	SAG	0		-0.241809	0.0087579	EIF3J	0					0.0946
chr2	44201186	44218537	17351	PPM1B	0	+																	0.0769695	0.0996884	ANKRD13D	1		-0.0501676	0.19636	B3GAT3	0					0.254011	0.0418143	C1orf127	1		-0.241649	0.0308992	IDI1	0					0.0946032
chr2	65313703	65334773	21070	SPRED2	0	-																	0.0770105	0.131642	CATIP-AS1	0		-0.0501384	0.252197	CD27	0					0.254069	0.0409184	AL137783.1	0		-0.241641	0.0114607	ZNF256	1					0.0946213
chr2	130141017	130145033	4016	CCDC74B	0	-																	0.077072	0.132636	FLOT2	0		-0.0500995	0.204519	RRAGB	0					0.254139	0.0431619	AC232323.2	0		-0.24163	0.0172407	CWC22	1					0.0946302
chr2	127726652	127811187	84535	WDR33	0	-																	0.0773535	0.0544021	BORCS8	1		-0.050084	0.233207	SERPINI1	0					0.254219	0.0431463	AC073218.2	0		-0.241518	0.04443	SMIM11A	0					0.0946318
chr2	134120182	134454621	334439	MGAT5	0	+																	0.0774428	0.0702041	RYBP	0		-0.0500779	0.226848	AC124312.4	0					0.25426	0.0178959	FOXP1-AS1	0		-0.241432	0.0106986	ZNF518B	1					0.0946495
chr2	96325331	96327196	1865	ITPRIPL1	0	+																	0.0775463	0.129603	CTBP2	1		-0.0500237	0.171276	SLC10A7	0					0.254262	0.00658307	AL513329.1	0		-0.241407	0.0254105	TMEM123	0					0.0947168
chr2	95402723	95413096	10373	FAHD2A	0	+																	0.0775572	0.132804	ASF1B	1		-0.0500004	0.194927	AP000904.1	0					0.254548	0.0391675	EPPIN	0		-0.241165	0.00604782	PPIL1	0					0.0947241
chr2	149038718	149215256	176538	LYPD6B	0	+																	0.0777182	0.113394	AC018926.1	0		-0.05	0.249947	SNURF	0					0.25471	0.0133094	CHAF1B	0		-0.24102	0.026754	SOD1	0					0.0947313
chr2	44303806	44320798	16992	SLC3A1	0	+																	0.0778195	0.125767	PADI4	1		-0.0499501	0.208681	LMF1	0					0.254765	0.0401685	DYSF	1		-0.240943	0.00516151	NAA20	0					0.0947449
chr2	108449231	108470062	20831	GCC2	0	+																	0.0778407	0.00847909	DUSP22	0		-0.0498802	0.231749	FDX2	1					0.254874	0.0182647	AL354740.1	0		-0.240859	0.0200318	KCNQ5	1					0.0947632
chr2	55027207	55112621	85414	RTN4	0	-																	0.0780643	0.0394945	SNX20	0		-0.0498612	0.234304	STIL	0					0.25489	0.0272877	PTCHD1	0		-0.240759	0.00650915	GRSF1	0					0.0947732
chr2	127505040	127526886	21846	IWS1	0	-																	0.0781283	0.0218871	AREL1	0		-0.0498288	0.248202	MTX2	1					0.2551	0.0436537	EXOC3L4	0		-0.240677	0.016316	PYROXD1	0					0.0947832
chr2	54115403	54143314	27911	ACYP2	0	+																	0.0781652	0.0571802	TNFAIP8L2	0		-0.0498186	0.181941	SERGEF	1					0.255272	0.0359346	RN7SL279P	0		-0.240501	0.00732781	NUP54	0					0.0947963
chr2	65087871	65130104	42233	RAB1A	0	-																	0.0781749	0.0191709	ZFYVE1	0		-0.0498085	0.206737	GEMIN6	0					0.255291	0.0490422	HMGB1P33	0		-0.240451	0.005173	ZNF197	0					0.094805
chr2	96537345	96552634	15289	ARID5A	0	+																	0.0782038	0.0410958	TMEM179B	0		-0.0497879	0.190397	LNPK	1					0.255358	0.0323267	AC008662.1	0		-0.24042	0.0452947	MIR6780B	0					0.0948235
chr2	128010351	128027313	16962	SAP130	0	-																	0.0782151	0.0895198	AC106801.1	0		-0.0497704	0.179249	AC091057.6	0					0.255393	0.0121194	AC125618.1	0		-0.240331	0.00544389	MRPL24	0					0.0948242
chr2	47784181	47798733	14552	MSH6	0	+																	0.0782631	0.0501632	AC005070.3	0		-0.0497694	0.224426	AHNAK	0					0.255435	0.047464	MTND5P26	0		-0.240262	0.00541593	RBAK	1					0.0948443
chr2	127638428	127675286	36858	LIMS2	0	-																	0.0783026	0.0922356	MSR1	0		-0.0497584	0.232116	DYNLL2	0					0.255518	0.0113796	EVA1C	0		-0.24015	0.0190405	BRMS1L	0					0.0948682
chr2	117915478	118014133	98655	CCDC93	0	-																	0.0783455	0.022487	AL031281.2	0		-0.0497268	0.171276	UBE2Q2	0					0.255616	0.0353649	ANGPT4	0		-0.240139	0.0159116	C6orf120	0					0.094896
chr2	79185231	80648779	1463548	CTNNA2	0	+																	0.0783487	0.0188658	EDEM2	0		-0.0497025	0.191127	WDR60	1					0.255676	0.0435105	RBM20	0		-0.240042	0.0235258	BBS10	0					0.0949308
chr2	57907651	58159867	252216	VRK2	0	+																	0.0783619	0.0744394	POR	1		-0.0497019	0.224469	TTC3	0					0.255778	0.0210848	AL157932.1	0		-0.240033	0.0367218	TRAJ19	0					0.0949868
chr2	130074030	130129222	55192	POTEF	0	-																	0.078372	0.0885252	RNASET2	0		-0.0496735	0.236391	LINC01473	0					0.255888	0.0388351	RF00019	0		-0.240023	0.0420974	FCRLA	0					0.095004
chr2	79085030	79086847	1817	REG1B	0	-																	0.0784312	0.113073	SMPDL3A	0		-0.0496235	0.209312	CCDC88A	1					0.255987	0.0104932	AC244517.1	0		-0.240007	0.00818416	PRPF31	1					0.0950315
chr2	61009848	61017193	7345	PUS10	0	-																	0.0784936	0.0916576	KIF1B	1		-0.049571	0.22463	AKAP3	0					0.25631	0.0461558	AC006213.6	0		-0.239993	0.0295412	RPL29	0					0.0950876
chr2	96364480	96373583	9103	NCAPH	0	+																	0.078527	0.124272	SLC45A4	1		-0.0495596	0.18546	ZNF605	0					0.256337	0.010135	AC016042.1	0		-0.239984	0.0065586	NCBP2	0					0.0951237
chr2	46905466	46914118	8652	MCFD2	0	-																	0.0786001	0.0727298	TNFAIP3	0		-0.0494894	0.21661	L3MBTL3	0					0.256341	0.0225104	AC053503.4	0		-0.239971	0.0332615	TRAJ37	0					0.0951775
chr2	106093508	106194299	100791	UXS1	0	-																	0.0786721	0.0335069	APLP2	0		-0.049488	0.247382	CATSPER2	0					0.256391	0.0232044	KIAA0319	0		-0.239665	0.0166772	ZNF780B	1					0.0951782
chr2	96021946	96035974	14028	GPAT2	0	-																	0.0787237	0.037391	KAT6A	0		-0.0494804	0.130779	PIP4K2B	0					0.256493	0.0363214	RHBG	0		-0.239606	0.0130673	SSR2	0					0.0951797
chr2	121737103	121765218	28115	TSN	0	+																	0.0787861	0.00722986	SAP30L	0		-0.0494347	0.212168	EBF1	0					0.256507	0.0271711	AP001198.1	0		-0.239562	0.0188202	NDUFA12	0					0.095181
chr2	134838618	134902034	63416	ACMSD	0	+																	0.0788103	0.142588	KLF2	1		-0.0494267	0.237595	TRAK2	1					0.256947	0.0345575	MTND5P2	0		-0.239487	0.049489	AC048344.4	0					0.0952237
chr2	96612232	96638324	26092	KANSL3	0	-																	0.0788403	0.142917	SNAP23	0		-0.0493974	0.212436	ELP4	0					0.256971	0.0239338	AL031768.1	0		-0.239472	0.0265831	ELMOD2	1					0.0952353
chr2	46615018	46617037	2019	PIGF	0	-																	0.0788694	0.0994767	AC018529.3	0		-0.0493958	0.207001	CLYBL	1					0.256998	0.00939597	AC005858.3	0		-0.23935	0.0104826	CCT7	1					0.0952411
chr2	119302225	119366742	64517	C2orf76	0	-																	0.0789936	0.0558197	MNT	0		-0.0493809	0.163104	HTT	0					0.257027	0.0446346	LBX2-AS1	0		-0.239346	0.00991464	ZCCHC17	0					0.0952416
chr2	117822147	117828965	6818	DDX18	0	+																	0.0790116	0.0239407	COA1	1		-0.0493723	0.122472	NCAPD3	0					0.257074	0.0422714	FAM241B	0		-0.239328	0.0125645	PHB	0					0.0952644
chr2	47345158	47386900	41742	EPCAM	0	+																	0.0790223	0.118126	CALD1	0		-0.0493676	0.235511	RAD54B	1					0.257121	0.0211069	LINC00941	0		-0.239203	0.012908	GPN3	1					0.0952708
chr2	130370089	130374866	4777	PTPN18	0	+																	0.0790275	0.0197443	HSPBAP1	0		-0.0493568	0.220173	TTC12	1					0.257283	0.0241061	AC022031.2	0		-0.239198	0.00979564	ERCC6L2	0					0.0952836
chr2	55175649	55232158	56509	CLHC1	0	-																	0.0790362	0.11409	DCP2	0		-0.0493404	0.181712	TULP4	0					0.257395	0.0334519	CORIN	0		-0.239016	0.0238132	SNX4	0					0.0952983
chr2	127298730	127388465	89735	MAP3K2	0	-																	0.0790545	0.136359	AC007342.3	0		-0.0493331	0.230846	GNA12	1					0.257405	0.0129693	KIFC3	0		-0.238997	0.0232635	SUB1	1					0.0953005
chr2	46543400	46576656	33256	RHOQ	0	+																	0.0790567	0.109293	ST8SIA4	1		-0.0493297	0.207709	RPAIN	0					0.257468	0.0491302	AC073210.1	0		-0.238952	0.0087579	ZNF367	0					0.0953092
chr2	96193076	96208825	15749	STARD7	0	-																	0.0790697	0.0346399	DUSP18	1		-0.0493134	0.109293	LRRC28	0					0.257553	0.0348159	SHCBP1	0		-0.23895	0.0188442	YTHDC1	0					0.0953135
chr2	79025686	79028505	2819	REG3G	0	+																	0.0791436	0.0821716	CARD19	0		-0.0493101	0.186996	NUP88	0					0.257761	0.0414418	INTS9-AS1	0		-0.238873	0.00849242	AC064850.1	0					0.0953569
chr2	47086991	47151295	64304	C2orf61	0	-																	0.0791925	0.0754628	EFCAB2	1		-0.0493065	0.225756	CCDC171	0					0.257913	0.0138935	AC010530.1	0		-0.238862	0.0437385	KIF20B	1					0.0953614
chr2	65056465	65087004	30539	CEP68	0	+																	0.0791954	0.0624917	MAPKAPK2	0		-0.0492937	0.105842	RBFA	0					0.258091	0.0461841	ALG1L2	0		-0.238793	0.0154482	SSR3	1					0.0953677
chr2	118942290	118970339	28049	MARCO	0	+																	0.0792286	0.0571802	RNF122	0		-0.049285	0.244265	MIR17HG	0					0.25813	0.0389221	ARNTL2	0		-0.238781	0.00992436	RNMT	0					0.0953778
chr2	95274453	95291306	16853	PROM2	0	+																	0.079279	0.0360729	RBPJ	1		-0.0492849	0.180416	MFHAS1	0					0.25818	0.048337	AC046158.4	0		-0.238755	0.0138935	ZNF326	1					0.0953898
chr2	53532672	53765549	232877	ASB3	0	-																	0.0793066	0.0799354	NT5C2	1		-0.0492827	0.206694	CDH1	1					0.258302	0.042572	AC127459.2	0		-0.238488	0.0167329	THAP2	0					0.0953911
chr2	130539095	130549883	10788	AC013269.5	0	-																	0.0793279	0.0740923	PRDM5	0		-0.0492617	0.169585	ZSCAN23	0					0.258662	0.0372379	AL137182.1	0		-0.238327	0.00315125	AKR7A2	1					0.0953911
chr2	61187463	61241614	54151	USP34	0	-																	0.0793902	0.111645	RAMAC	0		-0.0492382	0.217684	TAF4B	0					0.258689	0.0320557	AC098650.1	0		-0.23821	0.0171883	AC125437.1	0					0.0954058
chr2	149569672	149587778	18106	MMADHC	0	-																	0.0794052	0.125374	F5	0		-0.0492271	0.242618	AP000866.6	0					0.258841	0.0211962	AFDN	0		-0.238102	0.00760166	GEMIN6	0					0.0954209
chr2	62215518	62224549	9031	B3GNT2	0	+																	0.0794087	0.0113863	RNF185	1		-0.0491931	0.191659	TRMT2A	0					0.258948	0.0484512	AP002001.1	0		-0.238091	0.0100957	UBA2	1					0.0954278
chr2	135052299	135059066	6767	RAB3GAP1	0	+																	0.0794301	0.0131528	SPG21	1		-0.049161	0.110675	ZNF16	1					0.259028	0.0497934	AC006144.1	0		-0.238044	0.0222753	ZNF670	0					0.0954652
chr2	120013119	120104399	91280	EPB41L5	0	+																	0.0795408	0.120728	AC132872.3	0		-0.0491565	0.214325	SAV1	0					0.259065	0.0422207	AC239803.1	0		-0.238035	0.0178458	RARS	0					0.0954978
chr2	44361964	44772592	410628	CAMKMT	0	+																	0.0795679	0.129619	SKAP2	0		-0.0491346	0.244637	C12orf73	0					0.25909	0.0437276	AC084017.1	0		-0.238029	0.0415396	RNU6-701P	0					0.095505
chr2	127847841	127857949	10108	POLR2D	0	-																	0.0795758	0.00882992	AC078883.1	0		-0.0490403	0.212026	UBE2D2	0					0.259404	0.038105	LRRN1	0		-0.238018	0.0147837	ATP5PD	0					0.0955266
chr2	137964020	138014253	50233	HNMT	0	+																	0.0796285	0.118126	AC011297.1	0		-0.0489806	0.143594	PPME1	1					0.259415	0.0183366	MS4A10	0		-0.237868	0.00978061	COMMD2	0					0.0955304
chr2	45651345	45843034	191689	PRKCE	0	+																	0.0796575	0.00749767	NUP98	0		-0.0489784	0.172658	PCYOX1L	0					0.259757	0.0361269	LYPD4	1		-0.237838	0.0258909	CTSS	0					0.0955323
chr2	61017730	61019080	1350	PEX13	0	+																	0.0798454	0.0236337	CDC42SE1	1		-0.0489628	0.20495	ST6GAL1	1					0.259968	0.0272008	RN7SL740P	0		-0.237813	0.00907725	EEF1AKMT1	0					0.0955361
chr2	79157003	79159753	2750	REG3A	0	-																	0.0798573	0.0789947	LINC-PINT	0		-0.048961	0.232116	IFT172	0					0.259992	0.0300221	CASP14	0		-0.237752	0.0412267	HIST2H3D	0					0.0955516
chr2	46511867	46542557	30690	ATP6V1E2	0	-																	0.0798869	0.0313677	TMBIM6	1		-0.0489503	0.193442	CEP76	0					0.260028	0.0154482	AC024257.1	0		-0.237698	0.0418528	LINC01891	0					0.09557
chr2	108791716	108846780	55064	CCDC138	0	+																	0.0799001	0.114869	PDZD8	0		-0.0489353	0.184298	ZGPAT	0					0.260107	0.0241061	AC005520.1	0		-0.237678	0.0211208	WDHD1	0					0.0955734
chr2	60451781	60550914	99133	BCL11A	0	-																	0.0799061	0.0773999	AC008040.5	0		-0.0489246	0.193442	CD79B	0					0.260125	0.044567	THAP12P9	0		-0.237648	0.0187759	RF00334	0					0.0955774
chr2	53670293	53860160	189867	GPR75	0	-																	0.0800044	0.0349701	TMEM43	0		-0.0488956	0.155657	H1F0	0					0.260206	0.0390434	AL591767.1	0		-0.237618	0.0109176	CAND1	0					0.0955785
chr2	63892901	63975602	82701	VPS54	0	-																	0.0800236	0.113073	KLF17	0		-0.0488883	0.249121	TC2N	0					0.260247	0.0464997	AL391516.1	0		-0.237562	0.013369	C2orf49	0					0.0955854
chr2	132416574	132646559	229985	GPR39	0	+																	0.0801033	0.00997607	ZNF20	1		-0.0488537	0.149635	CENPL	1					0.260331	0.0473354	AC114488.2	0		-0.237451	0.00706554	DNAJC21	0					0.0955993
chr2	96642837	96704885	62048	FER1L5	0	+																	0.0801346	0.122105	RN7SL415P	0		-0.0488349	0.227574	ANK3	1					0.260379	0.0471701	SEMA5A	0		-0.237419	0.0148551	AP5M1	0					0.0956305
chr2	131047876	131093428	45552	FAM168B	0	-																	0.0801686	0.0284504	GMPR2	0		-0.0488161	0.206314	BPNT1	0					0.260386	0.0218876	DSC3	0		-0.237401	0.0123657	STXBP4	0					0.0956344
chr2	46296608	46361090	64482	EPAS1	0	+																	0.080173	0.0136691	LYRM1	0		-0.0488138	0.243871	MAP3K4	1					0.260436	0.046888	MRPL37P1	0		-0.237396	0.0211962	GCHFR	0					0.0957175
chr2	75051036	75199057	148021	TACR1	0	-																	0.0802327	0.0975069	PGD	1		-0.0488064	0.167802	AL662795.2	0					0.260439	0.0452416	FAM215A	0		-0.237337	0.00534204	SAV1	0					0.0957332
chr2	105264414	105330034	65620	TGFBRAP1	0	-																	0.0802958	0.0822564	CKLF-CMTM1	0		-0.0487976	0.181073	DHFR2	0					0.26049	0.0498607	MPP4	1		-0.237336	0.0111185	WDR36	0					0.0957377
chr2	54457261	54629204	171943	SPTBN1	0	+																	0.0803283	0.0678917	AHCTF1	1		-0.048789	0.234304	FBXO45	0					0.260511	0.0383394	IL1R1	1		-0.237222	0.0141315	ARPP19	0					0.0957779
chr2	129979664	129982738	3074	RAB6C	0	+																	0.0803455	0.11324	KIAA1257	0		-0.0487513	0.21694	CDK5RAP2	0					0.260637	0.0479919	CR392000.2	0		-0.237182	0.0104364	SSB	1					0.0957818
chr2	46916157	47074048	157891	TTC7A	0	+																	0.0805085	0.127635	PEAK3	0		-0.0487109	0.178547	C1orf35	0					0.260649	0.044871	AC138965.1	0		-0.237156	0.0291588	PI4K2B	0					0.0958164
chr2	151260985	151261778	793	RBM43	0	-																	0.0805198	0.0505016	BLOC1S3	1		-0.048695	0.223029	ZNF316	1					0.260663	0.0449466	AC096773.1	0		-0.237094	0.016316	BTG3	0					0.0958192
chr2	152619578	152649823	30245	FMNL2	0	+																	0.0805204	0.0431129	SFT2D1	0		-0.0486895	0.106692	RMND1	0					0.260754	0.0348338	AC010531.5	0		-0.237025	0.011777	AC008124.1	0					0.0958266
chr2	151803103	151828468	25365	ARL5A	0	-																	0.0805585	0.0123763	DHTKD1	0		-0.0486508	0.208187	ZNF442	1					0.260848	0.0214626	AC084083.1	0		-0.236948	0.0169174	FRG1	0					0.0958467
chr2	107986523	108010861	24338	SLC5A7	0	+																	0.0805666	0.0689372	MTMR3	1		-0.0486193	0.197849	TSPAN17	1					0.260903	0.0392632	TF	0		-0.236928	0.0268265	AC013489.1	0					0.0958605
chr2	130338496	130342324	3828	CCDC115	0	-																	0.0805677	0.013672	CCDC125	0		-0.0486127	0.239069	WDR34	0					0.26098	0.0453242	AC069503.1	0		-0.236892	0.0223065	GOLT1B	0					0.0958664
chr2	127288673	127290275	1602	ERCC3	0	-																	0.0805941	0.0277776	MTMR10	0		-0.0485695	0.218024	DNAJB4	1					0.261148	0.0429208	AL590490.1	0		-0.236888	0.0124314	MAPKAPK5-AS1	0					0.095916
chr2	60781975	60802085	20110	PAPOLG	0	+																	0.0806496	0.0229832	ZNF674	0		-0.0485303	0.244637	GAS2L3	0					0.261323	0.0429154	AL162231.2	0		-0.23688	0.0479298	CD72	0					0.095949
chr2	151282039	151289894	7855	NMI	0	-																	0.0807445	0.0590547	NPTN-IT1	0		-0.0485256	0.160771	TBCCD1	1					0.261333	0.0399239	BEST3	0		-0.236769	0.00989272	THUMPD1	0					0.0959868
chr2	68315921	68319887	3966	CNRIP1	0	-																	0.0807974	0.0985146	AC026316.4	0		-0.048507	0.212063	AC092535.1	0					0.26163	0.0257115	RF00019	0		-0.236699	0.0274851	MMADHC	1					0.0960062
chr2	48441129	48454728	13599	PPP1R21	0	+																	0.0808493	0.0301153	RAB43	0		-0.048504	0.244637	P2RY11	0					0.261783	0.0462282	RF00017	0		-0.236668	0.0115393	NEMF	0					0.0960515
chr2	108894471	108989269	94798	EDAR	0	-																	0.0809587	0.106929	AC007336.1	0		-0.048497	0.249738	SSBP4	1					0.261918	0.0301713	FAM3D-AS1	0		-0.236657	0.0130692	PRPF39	0					0.0960536
chr3	25719276	25783381	64105	NGLY1	0	-																	0.0809645	0.0199396	NCOA1	0		-0.048485	0.240851	ZFAND1	0					0.262005	0.0407653	UCHL1-AS1	0		-0.236499	0.0100907	HMGN1	0					0.0960672
chr3	23917131	23920820	3689	RPL15	0	+																	0.0811473	0.0950977	SGK1	0		-0.0484743	0.136003	ELP1	0					0.262132	0.0469801	RN7SKP224	0		-0.236394	0.0133094	SIKE1	0					0.0960993
chr3	24152410	24494962	342552	THRB	0	-																	0.0811735	0.0279376	MAPK1	0		-0.0483392	0.240727	FLJ38576	0					0.262287	0.0313468	CREG2	0		-0.236337	0.014266	THAP5	1					0.0961072
chr3	25783073	25791680	8607	OXSM	0	+																	0.081242	0.0373709	SEPHS2	0		-0.0483312	0.180586	SLC25A15	0					0.262306	0.0390099	RELN	1		-0.236329	0.0160017	COA3	0					0.0961238
chr3	25615473	25664907	49434	TOP2B	0	-																	0.081296	0.0131102	SDHAF2	0		-0.0483255	0.241375	USP3-AS1	0					0.262561	0.0303719	TRPM4	1		-0.236304	0.0221076	USP51	0					0.0961538
chr3	25174332	25596455	422123	RARB	0	+																	0.0813248	0.0688815	TMEM33	0		-0.0483045	0.223676	PGBD1	0					0.262631	0.0316966	DIABLO	1		-0.236291	0.0170425	SMC5	0					0.096189
chr3	62398350	62875338	476988	CADPS	0	-																	0.0813801	0.094281	NOTCH2	0		-0.0482861	0.211874	AGMAT	0					0.262711	0.0282771	AL512306.2	0		-0.23622	0.0066222	ZNF304	1					0.0962171
chr3	58637142	58657766	20624	FAM3D	0	-																	0.0813816	0.0785601	RPGRIP1	0		-0.0482754	0.230846	CAMK2D	0					0.262712	0.0467592	ZNF90P3	0		-0.236062	0.0357047	CCT8P1	0					0.0962468
chr3	62319043	62336213	17170	C3orf14	0	+																	0.0815307	0.0401634	ZNF429	0		-0.0482701	0.249137	ZNF253	1					0.263136	0.0196521	OR51L1	0		-0.235839	0.00896828	ZSCAN26	0					0.0962681
chr3	58913570	59049991	136421	C3orf67	0	-																	0.0815844	0.0808464	AP001362.2	0		-0.0482598	0.130811	CCDC6	0					0.263232	0.0264303	OR4K13	0		-0.235718	0.0102683	DARS	1					0.0962901
chr3	63652698	63679020	26322	SNTN	0	+																	0.0816185	0.126803	CLEC6A	0		-0.0481538	0.2301	SEPT1	0					0.263429	0.0438321	PLAT	0		-0.235668	0.0302637	MRPL54	1					0.0962967
chr3	62369681	62374324	4643	FEZF2	0	-																	0.0817423	0.0577489	PLD1	0		-0.0481406	0.125522	ZNF546	1					0.263442	0.0497882	TMPRSS5	1		-0.23561	0.00716381	AC093323.1	0					0.0963231
chr3	63443333	63616920	173587	SYNPR	0	+																	0.0817957	0.0433472	ARMC7	0		-0.0481394	0.244637	CETN3	0					0.26345	0.02987	CLMP	0		-0.235571	0.0153362	SHMT2	0					0.0963321
chr3	61561911	62293329	731418	PTPRG	0	+																	0.0819328	0.06244	PLCG2	0		-0.0481329	0.193442	CCNB1IP1	0					0.263539	0.0418209	AC116562.4	0		-0.235548	0.00716381	BRIX1	0					0.0963553
chr3	187120948	187139484	18536	RPL39L	0	-																	0.0819928	0.00685004	RILPL2	0		-0.0481039	0.244076	BCAT2	1					0.26361	0.0352817	AL353997.2	0		-0.235431	0.0152439	WDCP	0					0.0963614
chr3	183272020	183428101	156081	MCF2L2	0	-																	0.0821413	0.0966093	ECE1	1		-0.0480969	0.214886	YLPM1	0					0.26375	0.0319784	CDK4P1	0		-0.235417	0.00486079	NHP2	1					0.0963852
chr3	186048252	186108675	60423	ETV5	0	-																	0.0821832	0.0802709	RNF113B	0		-0.0480935	0.242725	DDHD1	0					0.263867	0.0377358	AL161670.1	0		-0.235394	0.0179121	YIPF4	0					0.0964277
chr3	184314502	184335353	20851	EIF4G1	0	+																	0.0821993	0.120727	AC005840.2	0		-0.0479945	0.14369	TRIM35	0					0.264107	0.0128629	AC105446.1	0		-0.235323	0.0383352	LSM1	0					0.096507
chr3	185285393	185291749	6356	MAP3K13	0	+																	0.0823342	0.0952549	AL356273.2	0		-0.0479869	0.20494	INTS13	0					0.264186	0.035952	OPCML-IT1	0		-0.235258	0.00384367	YY2	0					0.0965294
chr3	186789903	186791850	1947	RFC4	0	-																	0.0824189	0.117463	S100A6	1		-0.0479867	0.16096	RALGAPA1	0					0.264246	0.00732781	AP005899.1	0		-0.235257	0.0149065	ZNF277	1					0.0965345
chr3	184174855	184179122	4267	AP2M1	0	+																	0.0824726	0.032077	SPRY3	0		-0.0479616	0.202906	ZNF365	1					0.264279	0.0202351	CPEB1	0		-0.235122	0.0265997	NBEA	1					0.0965397
chr3	184242469	184249520	7051	ALG3	0	-																	0.0824905	0.10089	WDR83OS	1		-0.0478956	0.231749	HAUS7	0					0.264688	0.0251765	LINC01091	0		-0.235114	0.00858638	FAF1	0					0.0965657
chr3	183833768	183884727	50959	PARL	0	-																	0.0825323	0.111552	DNAJC19P5	0		-0.0478937	0.241952	KLHDC4	0					0.264694	0.0438747	LINC01993	0		-0.23511	0.047527	AC005532.2	0					0.096572
chr3	186635969	186651276	15307	FETUB	0	+																	0.0825376	0.0175109	DNAJB6	1		-0.0478419	0.251244	PRXL2B	0					0.264983	0.0483751	CYP2C19	1		-0.234977	0.0065586	MOAP1	0					0.0965758
chr3	184812171	185052612	240441	VPS8	0	+																	0.0825608	0.106229	AC006942.1	0		-0.0477774	0.229909	GPATCH2	0					0.265001	0.0452492	LINC01254	0		-0.234966	0.0103451	NAP1L1	0					0.0965868
chr3	182898607	182914096	15489	ATP11B	0	+																	0.0826829	0.0878504	RNF13	0		-0.0477617	0.24169	STAMBPL1	1					0.26539	0.0320027	AC004801.7	0		-0.234958	0.0286872	WDR75	0					0.0966028
chr3	183635619	183650538	14919	KLHL24	0	+																	0.0826944	0.0879932	AL161785.1	0		-0.0477597	0.162457	BMS1	0					0.265506	0.0308217	NYAP2	0		-0.234958	0.0318254	CALM2	1					0.0966532
chr3	186930534	187074204	143670	ST6GAL1	0	+																	0.0826977	0.0335783	FAM13A-AS1	0		-0.047759	0.139313	NAT10	1					0.265539	0.0151224	DYNAP	1		-0.234803	0.0153792	CD96	0					0.0966557
chr3	184135365	184137379	2014	EIF2B5	0	+																	0.0827215	0.0702451	SLC12A9	1		-0.047757	0.238782	CD28	1					0.265573	0.0269735	AC002375.1	0		-0.234754	0.00928086	NARS	1					0.096667
chr3	185490997	185498987	7990	TMEM41A	0	-																	0.0827597	0.130844	CLEC4D	0		-0.0477516	0.189816	MAP7D3	0					0.265582	0.048666	SIGLEC17P	0		-0.234736	0.0141315	GTPBP10	0					0.0966671
chr3	183265302	183271041	5739	B3GNT5	0	+																	0.0827831	0.0852765	PITPNA	0		-0.0476797	0.195441	SNHG4	0					0.265704	0.034425	LINC00562	0		-0.234493	0.0153469	TOMM20	0					0.0966759
chr3	185613355	185626307	12952	SENP2	0	+																	0.0828068	0.0691534	LPGAT1	0		-0.0476725	0.231305	CHIC1	0					0.265874	0.0223141	SOX13	0		-0.23448	0.025593	AC245014.1	0					0.0966877
chr3	185917328	185922107	4779	TRA2B	0	-																	0.0828395	0.0799354	AF230666.2	0		-0.0476648	0.198806	ZBTB5	0					0.26596	0.0361529	RNU6-1100P	0		-0.234326	0.0459488	GPR171	1					0.0966884
chr3	184100373	184106693	6320	HTR3E	0	+																	0.0829023	0.042985	AC016957.2	0		-0.0476342	0.167724	GLRX5	0					0.266013	0.0480401	AC009078.3	0		-0.234209	0.0040484	IER3IP1	0					0.0966913
chr3	182945034	182985953	40919	DCUN1D1	0	-																	0.0829031	0.0607137	TOR4A	0		-0.0476119	0.224829	S1PR1	0					0.266015	0.03395	C1R	0		-0.234199	0.0169174	PSMC3	0					0.0966953
chr3	183020170	183099550	79380	MCCC1	0	-																	0.0830242	0.0221359	DEGS1	1		-0.0475899	0.205788	CCDC14	0					0.266031	0.0179483	CA14	1		-0.234123	0.0161079	ZNF10	1					0.0966967
chr3	187234084	187291977	57893	MASP1	0	-																	0.0830244	0.0694893	MIEN1	0		-0.0475579	0.23735	NPM1P25	0					0.266112	0.0313639	AC136618.1	0		-0.234049	0.028036	TMEM167A	0					0.0966984
chr3	184305847	184307902	2055	PSMD2	0	+																	0.0830324	0.109686	CR786580.1	0		-0.047536	0.141023	MAPK9	1					0.266189	0.0489728	IGLON5	0		-0.234028	0.0459653	DCAF13P3	0					0.0967124
chr3	184335926	184345033	9107	FAM131A	0	+																	0.0830498	0.042673	PPTC7	0		-0.0475044	0.179471	RAD50	1					0.266384	0.0208416	CFTR	0		-0.23387	0.0269735	RHOQP1	0					0.09672
chr3	184372269	184378140	5871	THPO	0	-																	0.0831092	0.0749171	MFSD14B	0		-0.047502	0.25315	POLH	1					0.266411	0.00849242	AC016229.2	0		-0.233807	0.0403785	AC002470.1	0					0.0967409
chr3	185508557	185517081	8524	LIPH	0	-																	0.0831131	0.0773999	AC012368.1	0		-0.0474998	0.248865	MAIP1	1					0.266416	0.0191486	AC090197.1	0		-0.233773	0.0461227	C6orf52	0					0.0967492
chr3	186783577	186789897	6320	EIF4A2	0	+																	0.0831227	0.0521262	AC026401.3	0		-0.0474505	0.215182	PRIMPOL	0					0.266462	0.0369324	TNFRSF19	0		-0.23333	0.042717	ANXA1	0					0.0967513
chr3	187731780	187737944	6164	BCL6	0	-																	0.0831687	0.0103571	RTF1	0		-0.0474399	0.183304	ZNF692	1					0.266486	0.0131579	TCF3P1	0		-0.233166	0.010514	AP000866.5	0					0.0967577
chr3	184346188	184361602	15414	CLCN2	0	-																	0.0832604	0.0737321	C9orf153	0		-0.0474256	0.251297	PTPN4	1					0.266571	0.0399366	ATP7B	0		-0.233152	0.010514	CROT	0					0.0967965
chr3	183123925	183162015	38090	LAMP3	0	-																	0.0833264	0.075452	RPSAP36	0		-0.0473895	0.239538	SDHAP3	0					0.266633	0.0448413	AC122707.1	0		-0.233061	0.0152464	XPA	0					0.0968087
chr3	184380207	184389829	9622	CHRD	0	+																	0.0834203	0.0190856	PSEN1	0		-0.0473657	0.256774	LPIN1	0					0.266645	0.0179124	AC079363.1	0		-0.23304	0.0103933	CNOT7	0					0.0968097
chr3	184363361	184368591	5230	POLR2H	0	+																	0.0834852	0.0671814	AC006238.1	0		-0.0473137	0.226628	LRBA	0					0.26669	0.033201	BCL9	0		-0.233003	0.0171588	OPA1	0					0.0968351
chr3	183983753	184017863	34110	ABCC5	0	-																	0.0834858	0.0286552	PSME3	0		-0.0473111	0.221981	ZNF829	1					0.266691	0.0495354	AC011462.4	0		-0.232997	0.0348338	RN7SL127P	0					0.0968362
chr3	183775991	183793486	17495	YEATS2	0	+																	0.0834886	0.0922756	SEC14L1	0		-0.0472793	0.0539203	PPP3CB-AS1	0					0.266746	0.00499924	ZPBP2	0		-0.232917	0.00904839	SH3YL1	0					0.0968447
chr3	186558417	186564345	5928	TBCCD1	0	-																	0.0835264	0.0577789	TRAFD1	1		-0.0472793	0.239263	BCKDHB	0					0.266853	0.0392135	AL591428.1	0		-0.232901	0.0117497	UTP23	0					0.0968502
chr3	184156775	184166509	9734	DVL3	0	+																	0.0835594	0.0571802	CPEB4	1		-0.0472592	0.242187	NAA16	0					0.267074	0.0183712	LMCD1	0		-0.2329	0.0253319	HLA-DRA	0					0.0968613
chr3	184276604	184291930	15326	ECE2	0	+																	0.0835759	0.042985	AC097376.1	0		-0.047247	0.258001	UROD	0					0.267078	0.0353823	AL645944.2	0		-0.232899	0.0111278	TMEM161B	0					0.0968828
chr3	186267685	186280714	13029	DGKG	0	-																	0.0836328	0.031291	RCOR1	0		-0.0472134	0.201039	UBE3A	0					0.267091	0.0464871	AC026316.3	0		-0.23288	0.0123719	PHF10	0					0.0968998
chr3	185643975	185825012	181037	IGF2BP2	0	-																	0.083941	0.068837	MOB3A	1		-0.0472049	0.246902	ZNF813	1					0.26716	0.0341996	UBE2R2-AS1	0		-0.232876	0.0203323	MRPS31P4	0					0.0969091
chr3	185247945	185254031	6086	EHHADH	0	-																	0.0839928	0.0898575	SEMA4A	0		-0.0471965	0.245844	DYNC2LI1	0					0.267204	0.0232309	OR5A2	0		-0.232852	0.0396675	TRAJ13	0					0.0969107
chr3	183817062	183825594	8532	MAP6D1	0	-																	0.0840582	0.0420351	NARF	0		-0.0471946	0.115578	ZNF624	0					0.26726	0.0217231	ALPK2	0		-0.23282	0.0125422	NUP37	0					0.0969248
chr3	186613066	186621300	8234	AHSG	0	+																	0.08407	0.0421732	NRDC	1		-0.0471934	0.252291	CNTRL	0					0.267364	0.0473689	RN7SL317P	0		-0.232775	0.0427012	AC009754.1	0					0.096937
chr3	184233416	184242283	8867	VWA5B2	0	+																	0.0840904	0.135416	SLC11A1	0		-0.0471887	0.235908	PPM1K	1					0.267435	0.00851433	VSIG10	1		-0.232647	0.00694695	WDR3	0					0.0969741
chr3	186567403	186585800	18397	DNAJB11	0	+																	0.0840927	0.0624527	SERPINB1	0		-0.0471448	0.23611	NUP37	0					0.267488	0.0447488	GLDC	0		-0.23263	0.0315897	CEP290	1					0.0969757
chr3	184186174	184194005	7831	ABCF3	0	+																	0.0841612	0.14369	C4orf3	0		-0.0471095	0.237134	ZNF367	0					0.267582	0.0417562	AC083806.2	0		-0.232304	0.0207609	GLO1	0					0.0969919
chr3	186538441	186546702	8261	CRYGS	0	-																	0.084162	0.0109935	MAP3K5	0		-0.047072	0.201695	AL121983.2	0					0.26762	0.0458884	AC106886.3	0		-0.232297	0.0213612	CD28	1					0.0969941
chr3	149968118	149970904	2786	PFN2	0	-																	0.0841772	0.107481	AC103996.2	0		-0.0470483	0.156718	TMEM245	1					0.267636	0.0402334	NOX4	0		-0.232255	0.0153792	MIB1	0					0.0970034
chr3	149162417	149179621	17204	CP	0	-																	0.0842401	0.0722721	ZNF746	1		-0.0470364	0.231749	DCP1B	0					0.267693	0.03645	MARVELD3	0		-0.232053	0.00939597	POP5	0					0.0970298
chr3	148991568	148996892	5324	GYG1	0	+																	0.0842532	0.0379833	CHP1	0		-0.047019	0.229752	POU2F2	1					0.267764	0.0498603	AC092378.1	0		-0.232027	0.0225685	RWDD3	0					0.0970612
chr3	160366055	160399223	33168	IFT80	0	-																	0.0842672	0.0807998	PFKFB3	0		-0.0469507	0.2189	MTR	0					0.267969	0.0234292	AC005736.1	0		-0.23194	0.0137227	MRPS9	0					0.0970628
chr3	150742488	150763431	20943	SIAH2	0	-																	0.0842754	0.00265776	FAM177A1	0		-0.0469241	0.256869	FBXO4	1					0.268147	0.0426738	LINC01002	0		-0.231884	0.0190655	MBIP	0					0.0970743
chr3	150698818	150703971	5153	ERICH6	0	-																	0.0843912	0.116616	RN7SL473P	0		-0.0468848	0.204226	CCDC22	0					0.268157	0.00732781	AC022893.2	0		-0.231831	0.0226715	TIMM10	0					0.0970948
chr3	158571163	158605192	34029	MLF1	0	+																	0.0843995	0.0468785	CSF2RA	0		-0.0468587	0.235065	NKRF	0					0.268453	0.0112849	LINC01320	0		-0.231811	0.0264303	TAF9	0					0.0970962
chr3	156681166	156706750	25584	TIPARP	0	+																	0.0844155	0.0992422	AC244197.3	0		-0.046751	0.246106	FASTKD3	0					0.268494	0.0254105	FBXO27	1		-0.231804	0.00925675	AC008038.1	0					0.0971097
chr3	157470502	157533614	63112	VEPH1	0	-																	0.0844449	0.0724189	FAM89B	1		-0.0467444	0.230504	ALKBH3	0					0.268499	0.0363804	AC073236.1	0		-0.231803	0.0155781	ZNF226	1					0.0971367
chr3	160399650	160411964	12314	SMC4	0	+																	0.0846775	0.0401531	ELF2	0		-0.0467103	0.207077	AC109992.2	0					0.268635	0.0152574	LEMD1-AS1	0		-0.231748	0.0152569	RBM34	1					0.0971441
chr3	150926567	150972999	46432	CLRN1	0	-																	0.0846871	0.094281	CBL	1		-0.0466853	0.122199	ELK4	0					0.268735	0.0324551	SLC6A1	0		-0.231607	0.018581	PPWD1	0					0.0971515
chr3	158110402	158354908	244506	RSRC1	0	+																	0.0846891	0.0501937	HCLS1	0		-0.0466668	0.236253	ETS1	0					0.268785	0.0403785	LINC01761	0		-0.231429	0.0189177	SLC25A46	0					0.0971569
chr3	156291908	156536747	244839	KCNAB1	0	+																	0.0847014	0.10877	CLIC1	1		-0.0466433	0.120277	LUZP1	1					0.268797	0.0217434	RF00017	0		-0.23137	0.0182718	CBLL1	1					0.0971748
chr3	152300194	152459327	159133	MBNL1	0	+																	0.0847074	0.0326132	B3GALT4	0		-0.0465821	0.125566	DNAJC11	1					0.26895	0.0403785	AP001122.1	0		-0.231227	0.0334496	TIPARP-AS1	0					0.0972087
chr3	151190916	151337062	146146	MED12L	0	+																	0.0847147	0.0211575	TADA3	0		-0.0465392	0.21464	PMS1	0					0.268973	0.0353723	CYP4B1	0		-0.231006	0.023535	CCDC112	0					0.0972144
chr3	154277635	154319284	41649	DHX36	0	-																	0.0848677	0.113103	NHS	0		-0.046532	0.226449	AC012313.4	0					0.269026	0.0190682	CACNG8	0		-0.230906	0.0314292	GZMM	1					0.0972224
chr3	154121440	154257825	136385	ARHGEF26	0	+																	0.0848991	0.137992	WLS	1		-0.0465256	0.204385	LINC02397	0					0.269054	0.00388114	AC006547.1	0		-0.230886	0.0109279	SPATA5	0					0.0972249
chr3	158732357	158804371	72014	MFSD1	0	+																	0.0850842	0.0975069	IGFBP7	1		-0.0465097	0.248202	GFER	0					0.269131	0.037203	REXO1	1		-0.230844	0.0269325	MIR3181	0					0.0972318
chr3	156543141	156554845	11704	SSR3	0	-																	0.0851075	0.0852765	RN7SL681P	0		-0.0464915	0.205238	GOT1	0					0.269292	0.0360808	AC055717.1	0		-0.230762	0.0281071	UCHL5	1					0.0972711
chr3	149034923	149050240	15317	HLTF	0	-																	0.0851401	0.0357203	LINC00528	0		-0.0464484	0.258978	ZSCAN12	0					0.269399	0.024048	ERVW-1	0		-0.230726	0.0101942	TARS	1					0.0972772
chr3	158099885	158105718	5833	SHOX2	0	-																	0.0852208	0.00286715	STK35	0		-0.0464451	0.147773	HMGCS1	0					0.269504	0.020777	COL8A1	0		-0.230715	0.0136661	CENPC	0					0.0972837
chr3	155375580	155676416	300836	PLCH1	0	-																	0.0852377	0.0391738	FRMD8	1		-0.0464103	0.141023	GORASP2	0					0.26951	0.0387819	LINC00507	0		-0.230538	0.0162564	MLLT3	1					0.0973058
chr3	149657244	149658041	797	WWTR1	0	-																	0.0852787	0.12797	FAM41C	0		-0.0464012	0.138614	DDX47	0					0.269513	0.00716381	AL096855.1	0		-0.230404	0.0186822	BMI1	0					0.0973092
chr3	149321277	149333482	12205	TM4SF18	0	-																	0.0852917	0.0821716	AP000919.1	0		-0.0463955	0.218025	SUPT5H	1					0.269548	0.0148286	AC009446.1	0		-0.230363	0.0147917	C16orf91	0					0.0973144
chr3	151197832	151203192	5360	GPR171	0	-																	0.0853832	0.111244	HMGB3P9	0		-0.0463949	0.146521	IARS2	0					0.269709	0.0128702	AL138749.1	0		-0.230251	0.0333206	AC000123.2	0					0.0973262
chr3	160438651	160449725	11074	TRIM59	0	-																	0.0854007	0.118683	BX640514.2	0		-0.0463847	0.187489	CLEC17A	0					0.269796	0.0400121	LINC01558	0		-0.229822	0.013444	SRP72	1					0.0973297
chr3	150544292	150546501	2209	SERP1	0	-																	0.0854209	0.0816874	TOR1B	0		-0.0463744	0.179136	ZNF195	0					0.269817	0.028036	AC048380.2	0		-0.229822	0.017182	NEDD1	0					0.0973449
chr3	156826359	156925256	98897	LEKR1	0	+																	0.0854571	0.0565278	AL627171.1	0		-0.0463608	0.252616	PRH1	0					0.270029	0.0080537	AC106795.2	0		-0.22981	0.00978061	JMJD4	1					0.0973636
chr3	150602875	150627831	24956	SELENOT	0	+																	0.085496	0.0611789	QKI	1		-0.0463436	0.239614	COX10	1					0.270065	0.0393941	ETNK2	0		-0.229799	0.01821	SATB1	0					0.0973643
chr3	155083944	155116708	32764	MME	0	+																	0.085594	0.0503654	ANTXR2	0		-0.0463133	0.256774	CIP2A	0					0.270258	0.0165502	LINC01879	0		-0.229797	0.0111308	CBWD2	0					0.0973673
chr3	159988954	159996019	7065	IL12A	0	+																	0.0856667	0.000824866	POLR2C	0		-0.046308	0.247967	AL136115.2	0					0.270358	0.0377643	AC103739.3	0		-0.229634	0.00592187	SNAPC5	1					0.0973997
chr3	150546794	150584242	37448	EIF2A	0	+																	0.085786	0.0591649	AC127024.4	0		-0.0462933	0.193605	PHTF2	0					0.270637	0.0357094	AC055733.4	0		-0.229607	0.0066222	IMPDH2	0					0.0974033
chr3	151214030	151278369	64339	P2RY14	0	-																	0.0858123	0.0587568	PDE4B	1		-0.0462838	0.162153	MECR	0					0.270643	0.023416	ENOX1-AS1	0		-0.229542	0.0144365	HDDC2	0					0.0974219
chr3	160504958	160521796	16838	KPNA4	0	-																	0.0859175	0.0429139	NEU1	0		-0.0462794	0.239614	RTL10	0					0.270862	0.010897	SEMA6A-AS2	0		-0.229413	0.0151739	CCT8	0					0.0974369
chr3	158644597	158692569	47972	GFM1	0	+																	0.0859276	0.0552692	CCDC153	1		-0.0462768	0.118854	UROS	1					0.271028	0.0281912	RNU1-87P	0		-0.22941	0.0115884	EXOSC9	0					0.0974475
chr3	149474699	149487687	12988	TM4SF4	0	+																	0.0859485	0.0725875	CHST2	0		-0.0461765	0.256983	SASS6	0					0.271034	0.0396651	TBC1D27P	0		-0.229394	0.0087579	CSTF2T	0					0.097462
chr3	155827958	155853491	25533	SLC33A1	0	-																	0.0859839	0.0384504	BCKDK	0		-0.0461204	0.244637	PCAT1	0					0.271111	0.0214547	AC136624.1	0		-0.229383	0.0347646	VN1R83P	0					0.0974764
chr3	155762617	155806351	43734	C3orf33	0	-																	0.0860066	0.0237628	TLE4	0		-0.04612	0.222941	C19orf48	1					0.271111	0.0487428	RF00017	0		-0.229295	0.012908	EID2	0					0.0974778
chr3	159852939	159897349	44410	SCHIP1	0	+																	0.0861333	0.0342418	ATXN7	0		-0.0461	0.245347	AC073575.2	0					0.271124	0.039162	AC020912.1	0		-0.229264	0.0230456	RFESD	1					0.0975098
chr3	157146508	157160760	14252	CCNL1	0	-																	0.0861417	0.097264	NAP1L4P1	0		-0.0460759	0.237629	ZHX1	1					0.271262	0.0345707	AL596257.1	0		-0.229213	0.00732781	FH	0					0.0975174
chr3	157543390	157677749	134359	PQLC2L	0	+																	0.086176	0.05742	UBE2F-SCLY	0		-0.0460667	0.214151	CMSS1	0					0.271269	0.0422509	AL162511.1	0		-0.229067	0.00572088	CXorf56	0					0.0975311
chr3	158645822	158669593	23771	LXN	0	-																	0.0862026	0.00388145	ZNF200	0		-0.0460425	0.214886	ZNF197	0					0.271295	0.00732136	AL109936.2	0		-0.229014	0.0196319	BZW1	1					0.0975355
chr3	150410969	150458861	47892	TSC22D2	0	+																	0.0863309	0.155657	FAM157C	0		-0.04604	0.20494	LRIG2	0					0.271385	0.0207384	AC091198.1	0		-0.228945	0.0237285	DCUN1D5	0					0.0975657
chr3	149129638	149172361	42723	HPS3	0	+																	0.0863634	0.100404	DICER1	0		-0.0460278	0.179588	RFX5	1					0.271409	0.0407959	AC113133.1	0		-0.228912	0.0153792	PTAR1	0					0.0975756
chr3	151814073	151824860	10787	AADAC	0	+																	0.0864191	0.104957	GMIP	1		-0.0460268	0.254744	EXOSC5	1					0.271434	0.0234105	ANXA8	1		-0.228888	0.00572088	COIL	0					0.0975759
chr3	158704651	158732442	27791	RARRES1	0	-																	0.0864233	0.0280767	MAPKAPK3	0		-0.0459285	0.199488	NOP9	0					0.27147	0.0308764	SLC7A9	1		-0.22879	0.0100907	TMEM141	0					0.0976252
chr3	159069328	159263747	194419	IQCJ	0	+																	0.0864314	0.0218871	MON1B	0		-0.0458723	0.18525	AL359220.1	0					0.271559	0.0302289	SALRNA3	0		-0.228735	0.0234001	DUT	0					0.0976347
chr3	149369023	149375712	6689	TM4SF1	0	-																	0.0865049	0.116057	AC020703.1	0		-0.0458538	0.244552	GLMN	1					0.271583	0.0393062	MLIP-AS1	0		-0.22863	0.0078765	HIBADH	0					0.0976458
chr3	151425384	151443150	17766	IGSF10	0	-																	0.0865271	0.0375854	PPIF	1		-0.0458128	0.256774	TSPYL1	0					0.271588	0.0191543	AL031432.1	0		-0.228581	0.0118389	NRIP1	1					0.0976504
chr4	8182075	8216174	34099	SH3TC1	0	+																	0.0865509	0.0671078	ITGA6-AS1	0		-0.0457827	0.174699	CPSF3	0					0.271599	0.0425397	LINC00837	0		-0.228537	0.00850974	DNAJC24	0					0.0976536
chr4	8366961	8428486	61525	ACOX3	0	-																	0.0865773	0.0495649	SEMA4B	0		-0.0457415	0.211557	NOL10	0					0.271626	0.0152312	FKBP5	1		-0.228533	0.014498	GMNN	0					0.0976627
chr4	9272364	9272914	550	USP17L23	0	+																	0.0867411	0.0326132	HEXB	0		-0.0457359	0.222018	TYW5	0					0.271696	0.0311375	AC093677.2	0		-0.228418	0.0215732	DCLRE1A	0					0.0976666
chr4	10531413	10656561	125148	CLNK	0	-																	0.0867431	0.0178089	DFFBP1	0		-0.0457077	0.243871	UBE2E2	0					0.271706	0.0472548	AC134407.1	0		-0.228381	0.0168659	TMPO	0					0.0976832
chr4	6026199	6200555	174356	JAKMIP1	0	-																	0.0867856	0.118854	MIR618	0		-0.0457018	0.160056	LILRA4	0					0.27171	0.0308992	AC067750.1	0		-0.228222	0.0130673	SRSF8	0					0.0976854
chr4	7758714	7872313	113599	AFAP1	0	-																	0.0867878	0.0573898	KLF7	1		-0.045691	0.154836	DROSHA	1					0.271723	0.027783	AC083864.2	0		-0.228186	0.0287783	MGAT4A	1					0.0976941
chr4	6289075	6300917	11842	WFS1	0	+																	0.0868302	0.0180772	APTR	0		-0.0456676	0.213322	ZNF519	0					0.271751	0.0175617	PROSER2-AS1	0		-0.228043	0.0126601	RBM41	0					0.0976942
chr4	6999183	7010777	11594	TBC1D14	0	+																	0.0869115	0.121865	CACNA1E	0		-0.0456592	0.238642	PPIP5K1	0					0.27186	0.0435105	SYT5	1		-0.227786	0.0498607	MIR3192	0					0.0976978
chr4	6640091	6642729	2638	MRFAP1	0	+																	0.0869757	0.0934908	BIK	0		-0.0456234	0.249544	MTDH	1					0.271961	0.0402082	AP001267.2	0		-0.227736	0.0111392	HAX1	1					0.0977388
chr4	9339403	9340995	1592	USP17L5	0	+																	0.087017	0.0340518	AC099343.3	0		-0.0455911	0.223047	KBTBD6	0					0.27198	0.03645	PALMD	0		-0.227599	0.0326415	BRWD1-AS2	0					0.0977654
chr4	6575189	6621354	46165	MAN2B2	0	+																	0.0870225	0.083551	TMEM154	0		-0.045568	0.171623	TEX10	0					0.271986	0.0215732	CDH3	1		-0.22759	0.0208628	TSTD1	0					0.0977755
chr4	9325165	9326757	1592	USP17L24	0	+																	0.0870582	0.0270272	ZSWIM6	0		-0.0455467	0.206292	HSPA9	0					0.272025	0.0363063	OR5H1	0		-0.227479	0.0322597	BIRC2	0					0.0977842
chr4	7043535	7055314	11779	TADA2B	0	+																	0.0871416	0.0221039	KIAA0556	1		-0.0455145	0.146521	RPL7L1	1					0.272165	0.00733155	AC104162.1	0		-0.227447	0.0040484	MRPL30	1					0.0978216
chr4	9170409	9176730	6321	FAM90A26	0	+																	0.0871449	0.0736321	CIR1	1		-0.0455082	0.238237	AC103706.1	0					0.272236	0.0453432	AC010857.1	0		-0.227324	0.0120092	HTATSF1	0					0.0978236
chr4	10088287	10116339	28052	WDR1	0	-																	0.0872273	0.025386	SRPK2	1		-0.0454932	0.209838	TRAT1	0					0.272393	0.0446064	AC063960.1	0		-0.227224	0.0238968	AC091982.3	0					0.0978548
chr4	6323056	6472446	149390	PPP2R2C	0	-																	0.0872895	0.00898821	TRIM27	0		-0.0454438	0.209777	DNMT1	1					0.27242	0.0384583	AC008440.2	0		-0.226963	0.0185546	CEP44	0					0.097879
chr4	7192538	7742827	550289	SORCS2	0	+																	0.0875698	0.0906023	AC026401.2	0		-0.0454002	0.252943	UFL1	0					0.272484	0.0333493	AC111200.1	0		-0.226939	0.0118389	TMEM161B-AS1	0					0.097901
chr4	8440962	8449877	8915	TRMT44	0	+																	0.0876071	0.123557	TMEM272	0		-0.0453807	0.246651	CEP83	0					0.272531	0.0234105	DIRC1	0		-0.226908	0.026632	UQCC2	1					0.0979103
chr4	9215405	9216997	1592	USP17L11	0	+																	0.0876616	0.0487643	AL132780.5	0		-0.0452401	0.254911	TBCD	0					0.272629	0.0497311	AJM1	0		-0.22679	0.00907725	R3HCC1L	1					0.0979257
chr4	9980592	10054936	74344	SLC2A9	0	-																	0.0878327	0.0198177	TIRAP	0		-0.0452355	0.216151	CSPP1	0					0.27271	0.00907725	AC092316.1	0		-0.226758	0.00780094	SMARCE1	0					0.0979561
chr4	9262872	9264464	1592	USP17L21	0	+																	0.0879804	0.0946943	AC013439.1	0		-0.0451641	0.207191	RING1	0					0.272734	0.0142111	AL161668.4	0		-0.226611	0.0360513	AC007342.3	0					0.0979833
chr4	7966359	8158783	192424	ABLIM2	0	-																	0.0879974	0.0263607	PCBP1-AS1	0		-0.0451539	0.248395	AC147651.3	0					0.272767	0.0400288	AC006960.3	0		-0.226598	0.00630812	SNHG15	0					0.0979962
chr4	9344148	9345740	1592	USP17L27	0	+																	0.0881027	0.101134	ARHGEF40	0		-0.0451142	0.248202	DHX36	1					0.272838	0.0311305	MUC19	0		-0.226483	0.0428249	AP000254.1	0					0.0980177
chr4	9267619	9269211	1592	USP17L22	0	+																	0.0881336	0.013293	CPEB2-DT	0		-0.0450628	0.156044	ZNF124	1					0.272876	0.0498869	AOX2P	0		-0.226479	0.0258514	ZCCHC7	0					0.0980402
chr4	9334658	9336250	1592	USP17L26	0	+																	0.0882237	0.100293	AL590560.2	0		-0.0450413	0.234304	ATP5S	0					0.272939	0.0313281	AC016576.1	0		-0.22645	0.0258745	SYF2	0					0.0980527
chr4	8592660	8619751	27091	CPZ	0	+																	0.0882253	0.036313	SAMD8	1		-0.0450073	0.204385	KCTD3	0					0.27295	0.0493323	LINC00348	0		-0.226391	0.0105461	APRT	0					0.0980615
chr4	9258124	9259716	1592	USP17L20	0	+																	0.0882535	0.100486	AMACR	1		-0.0449053	0.180634	TIMM44	1					0.272973	0.0208517	AL353572.2	0		-0.226371	0.0085032	FIP1L1	1					0.0980656
chr4	9224896	9226488	1592	USP17L13	0	+																	0.0882717	0.0422182	AL133445.2	0		-0.0448964	0.252197	LDLRAP1	0					0.272984	0.0209747	AC092957.1	0		-0.226263	0.0141894	CAAP1	1					0.0980972
chr4	9329911	9331503	1592	USP17L25	0	+																	0.0883035	0.0863207	COP1	0		-0.0448593	0.243871	ZNF451	0					0.273159	0.0145282	IL12A-AS1	0		-0.226241	0.0087579	MTX3	0					0.0981038
chr4	9363129	9364721	1592	USP17L30	0	+																	0.0883353	0.0651063	CHMP1B	0		-0.0448442	0.233207	LINC00565	0					0.273208	0.028583	AC123595.1	0		-0.22619	0.0282519	PRDX1	0					0.0981066
chr4	9248630	9250222	1592	USP17L18	0	+																	0.0883402	0.0585127	TMBIM4	0		-0.0448148	0.236391	RCE1	1					0.273411	0.0188251	LINC00908	0		-0.226095	0.0196777	AC012640.2	0					0.0981228
chr4	9243879	9245471	1592	USP17L17	0	+																	0.0883504	0.0467849	USP32	0		-0.0448073	0.227918	SNHG15	0					0.273412	0.034351	AL359232.1	0		-0.226048	0.0143032	PSMC6	0					0.0981862
chr4	9234385	9235974	1589	USP17L15	0	+																	0.0884025	0.0362136	BRI3	0		-0.0448051	0.249121	LINC00205	0					0.273468	0.0226715	KPTN	1		-0.226043	0.0152439	ADH5	0					0.0981986
chr4	9348893	9350485	1592	USP17L28	0	+																	0.0884653	0.0712843	DUSP6	1		-0.0448028	0.246747	LBH	0					0.273472	0.0338765	LINC02558	0		-0.226023	0.0106137	ZNHIT6	0					0.0982032
chr4	9253378	9254970	1592	USP17L19	0	+																	0.0887081	0.0570494	AP006621.5	0		-0.0447801	0.238718	KIF14	0					0.273487	0.0352266	SLC15A1	0		-0.225986	0.00573144	DDX18	1					0.0982131
chr4	9353638	9355230	1592	USP17L29	0	+																	0.0887099	0.032077	AC087741.3	0		-0.0447402	0.201129	TRIT1	0					0.273579	0.0445565	NECTIN1	0		-0.225954	0.0189374	USP47	0					0.0982216
chr4	9210657	9212249	1592	USP17L10	0	+																	0.0888473	0.0267052	RHOA	0		-0.0447196	0.247334	AC090607.2	0					0.273701	0.0213657	AP002993.1	0		-0.225931	0.0299238	ARL6IP1	0					0.0982649
chr4	10446102	10457405	11303	ZNF518B	0	-																	0.0888518	0.0545367	AC007546.1	0		-0.0446983	0.223047	TARBP2	1					0.273863	0.0285353	FOXD2-AS1	0		-0.225904	0.00716381	ZNF557	1					0.0982914
chr4	6782642	6824684	42042	KIAA0232	0	+																	0.0888979	0.0821716	AC104564.5	0		-0.0446861	0.253904	GALNT12	0					0.273878	0.026754	KLK7	1		-0.225713	0.00849242	BAG5	0					0.0983027
chr4	54243575	54263762	20187	PDGFRA	0	+																	0.0889451	0.0458046	HACD4	0		-0.0446676	0.231651	C12orf66	0					0.274009	0.0396929	TMEM78	1		-0.225608	0.0154482	ANAPC16	0					0.0983033
chr4	55463698	55546546	82848	CLOCK	0	-																	0.0889497	0.0302801	VCPKMT	0		-0.0446219	0.236533	LRRC8C-DT	0					0.274178	0.0447889	GRTP1	0		-0.225561	0.0391675	AC084346.2	0					0.0983044
chr4	56977742	57031158	53416	POLR2B	0	+																	0.0890691	0.0391738	PGK1	0		-0.0446154	0.220386	AC027097.1	0					0.274205	0.043086	TMC3	0		-0.225506	0.0161983	AL137077.2	0					0.0983271
chr4	56435741	56461361	25620	PAICS	0	+																	0.0892265	0.0780836	LINC00671	0		-0.0445931	0.234304	PLEKHA1	1					0.274225	0.0311375	ARHGEF26-AS1	0		-0.225488	0.0155808	ZBTB14	0					0.0983407
chr4	55346412	55370310	23898	SRD5A3	0	+																	0.0892281	0.0754628	STAT5B	0		-0.0445895	0.191127	AFG1L	0					0.274243	0.0257115	SLC6A12	0		-0.225446	0.0456368	AC087623.2	0					0.0983419
chr4	55948871	55960925	12054	CEP135	0	+																	0.0893054	0.0394945	PRELID1	1		-0.0444821	0.255706	LTBP4	1					0.274301	0.0392487	ADIPOQ	0		-0.225437	0.03645	NIPSNAP3A	0					0.0983651
chr4	53352598	53366066	13468	SCFD2	0	-																	0.0895825	0.0994767	IRAK3	0		-0.0444541	0.205008	POLG2	0					0.274315	0.0273189	LPIN3	0		-0.225375	0.0406053	TAS2R20	0					0.0983652
chr4	56348928	56387500	38572	AASDH	0	-																	0.0896519	0.0767865	AP000919.4	0		-0.0444264	0.171433	KLHL42	0					0.274326	0.0287783	AC245052.7	0		-0.225322	0.0218394	RBM26-AS1	0					0.0983714
chr4	53573704	53652513	78809	LNX1	0	-																	0.0897192	0.0846651	SLC40A1	0		-0.0444045	0.239614	PLEKHA8P1	0					0.274362	0.0398766	RASSF8-AS1	0		-0.225276	0.00534616	MPHOSPH10	1					0.0983931
chr4	56647998	56656516	8518	HOPX	0	-																	0.0897795	0.025799	POLB	0		-0.0443964	0.163762	ZNF569	1					0.274393	0.0223065	AL731559.1	0		-0.225244	0.0219818	SNRPB2	0					0.0984124
chr4	55395957	55425657	29700	TMEM165	0	+																	0.0897905	0.0410911	PTPRJ	0		-0.044271	0.24182	PDSS2	1					0.274548	0.0120092	TCF7L2	1		-0.225192	0.0162564	DBF4	0					0.0984265
chr4	54009979	54064298	54319	CHIC2	0	-																	0.0897925	0.0209601	RSRP1	1		-0.0442378	0.0879126	IDH3A	0					0.274632	0.0281071	AL590483.3	0		-0.225176	0.013746	COPS8	0					0.0984589
chr4	53377671	53428221	50550	FIP1L1	0	+																	0.0898016	0.094281	AC239798.4	0		-0.0441548	0.248202	ZFP82	1					0.274651	0.0272877	DAPK1-IT1	0		-0.22511	0.00748124	LZIC	1					0.0984898
chr4	56316663	56327703	11040	KIAA1211	0	+																	0.0898116	0.036459	NIM1K	0		-0.0441239	0.214678	ZW10	0					0.274795	0.033505	Z82195.2	0		-0.225098	0.0285791	AL360182.1	0					0.0984937
chr4	55853675	55905034	51359	EXOC1	0	+																	0.0898208	0.0179555	ARF5	0		-0.0440665	0.243276	AC159540.2	0					0.274795	0.0304273	AC126773.4	0		-0.225042	0.0191823	GPR180	0					0.0985062
chr4	55595234	55636259	41025	NMU	0	-																	0.0900926	0.00951702	PCYT1A	0		-0.044057	0.211146	CXXC1	0					0.274937	0.0296227	RAPGEFL1	0		-0.225009	0.0164274	LDAH	0					0.0985068
chr4	52743517	52751399	7882	ERVMER34	0	-																	0.0901214	0.0545949	HLA-E	0		-0.0440315	0.230284	IQCG	0					0.275142	0.00560583	MYOM1	0		-0.224973	0.0138777	ZNF550	1					0.0985082
chr4	56474134	56491565	17431	SRP72	0	+																	0.0901453	0.0866594	RF01225	0		-0.0440035	0.246747	AC026412.1	0					0.275156	0.0498858	LINC02078	0		-0.22495	0.0191823	RACK1	0					0.0985135
chr4	54657918	54739011	81093	KIT	0	+																	0.0901541	0.0330959	VAPA	0		-0.0439865	0.201933	ZNF549	1					0.275338	0.0148174	AC125613.1	0		-0.224779	0.0237148	GTF2B	1					0.0985151
chr4	54100173	54102227	2054	GSX2	0	+																	0.0902068	0.0473766	MAML1	0		-0.0439397	0.193497	PSTK	1					0.275533	0.00613199	AC016747.3	0		-0.22476	0.00949662	NDUFB9	1					0.0985187
chr4	57032038	57110385	78347	IGFBP7	0	-																	0.0902191	0.0170955	TESMIN	1		-0.0439389	0.247334	SYT11	0					0.275949	0.0226766	LINC01499	0		-0.224739	0.0323233	AL031848.2	0					0.098527
chr4	56809872	56821694	11822	SPINK2	0	-																	0.0902378	0.0626271	SNRK-AS1	0		-0.0439371	0.246662	AL031963.1	0					0.276338	0.0472548	MAS1	0		-0.224671	0.0216844	ESCO1	0					0.0985453
chr4	140400512	140427610	27098	CLGN	0	-																	0.0903533	0.0846651	RAB32	0		-0.0438692	0.216762	NEK1	0					0.276347	0.0242622	AC105345.1	0		-0.224554	0.0306346	AC022400.3	0					0.0985814
chr4	140376421	140381126	4705	SCOC	0	+																	0.0906122	0.0396809	IQGAP1	0		-0.0438124	0.209894	COBLL1	0					0.276388	0.0361583	CRAT37	0		-0.224484	0.00886172	AC120053.1	0					0.0985853
chr4	139716753	140154184	437431	MAML3	0	-																	0.0907065	0.00593871	MTFMT	0		-0.043755	0.247148	CCDC51	0					0.276457	0.0406661	AL355877.1	0		-0.224483	0.013369	UMPS	0					0.0986204
chr4	140442262	140498353	56091	MGAT4D	0	-																	0.0907645	0.132338	GBP2	0		-0.043753	0.247278	TNIP3	0					0.2765	0.0234105	LINC02179	0		-0.224297	0.0215046	LMBRD2	0					0.0986279
chr4	140911144	140997036	85892	RNF150	0	-																	0.0908749	0.000868673	CIDECP	0		-0.0437355	0.206583	CD19	0					0.276553	0.0254269	LINC01269	0		-0.224158	0.0252498	PSMC2	1					0.0986609
chr4	139533231	139606699	73468	SETD7	0	-																	0.0909009	0.00261139	TOR1A	0		-0.043709	0.255476	P2RY12	0					0.276649	0.0168141	LINC00654	0		-0.223979	0.0452492	AC007620.3	0					0.0986646
chr4	140524436	140540271	15835	ELMOD2	0	+																	0.0909384	0.0975986	H2AFZ	0		-0.0437022	0.205313	IMP4	1					0.27666	0.0209433	CLEC3A	0		-0.223937	0.0147837	AL137058.2	0					0.0986648
chr4	141220930	141229698	8768	ZNF330	0	+																	0.0910181	0.0882227	AL353662.1	0		-0.0436988	0.236305	ANKIB1	1					0.276743	0.0222213	CYP26C1	0		-0.223932	0.0133079	NDUFAF1	0					0.098669
chr4	139665768	139704253	38485	MGST2	0	+																	0.0910601	0.0550398	ABHD2	0		-0.043681	0.202199	CCDC58	0					0.276775	0.0293345	AC016933.1	0		-0.22393	0.00840193	MRPL46	0					0.098671
chr4	17487105	17512087	24982	QDPR	0	-																	0.0910679	0.0433472	DCAF4L1	0		-0.0436241	0.250439	SLC52A2	1					0.276896	0.0340619	DDTL	0		-0.223837	0.0161983	ATP1B1P1	0					0.098702
chr4	26272607	26424426	151819	RBPJ	0	+																	0.0910987	0.118149	LRP10	0		-0.0435711	0.20494	MYO19	0					0.277	0.0205522	LY86-AS1	0		-0.223821	0.0284585	BBS12	0					0.0987217
chr4	13459863	13474322	14459	RAB28	0	-																	0.0913025	0.109686	HIST2H2AA4	0		-0.0435365	0.18525	CYP20A1	1					0.277023	0.0259936	AC091078.1	0		-0.223811	0.0211962	PANK3	1					0.0987255
chr4	20700458	20713461	13003	PACRGL	0	+																	0.0913957	0.0650948	AL357078.1	0		-0.0435334	0.235323	UTP14A	0					0.277095	0.0425397	AP003969.2	0		-0.223734	0.0402786	TMIGD2	1					0.0988243
chr4	15969092	15985790	16698	PROM1	0	-																	0.0915085	0.0639546	ZFYVE16	0		-0.0434954	0.130275	AEBP2	0					0.277102	0.0445565	AL356056.1	0		-0.223689	0.01198	ZNF84	1					0.0988273
chr4	25656469	25666231	9762	SLC34A2	0	+																	0.091526	0.0465662	LBR	1		-0.0434813	0.241967	HNRNPAB	1					0.277402	0.0251481	MTND4P14	0		-0.223631	0.0265831	SNX6	0					0.0988334
chr4	25757534	25767772	10238	SEL1L3	0	-																	0.0915385	0.0326132	MAP3K3	0		-0.0434237	0.187585	NOP56	0					0.277504	0.0217488	AL627309.5	0		-0.223578	0.0123657	ILF2	1					0.0988405
chr4	15636590	15644678	8088	FBXL5	0	-																	0.0915838	0.0216388	DLGAP1-AS2	0		-0.0433878	0.198554	SPON1	0					0.277656	0.0250295	HSPB1	1		-0.223507	0.0202809	HMGN3	0					0.0988435
chr4	13569506	13581048	11542	BOD1L1	0	-																	0.0915955	0.0575336	ACSL4	0		-0.043382	0.155386	METTL2B	0					0.277714	0.0418953	ANKRD40CL	0		-0.223496	0.0134039	TXLNG	0					0.0988789
chr4	15681757	15687050	5293	FAM200B	0	+																	0.091599	0.0453809	PAK1	0		-0.0433549	0.196967	DPH7	0					0.277727	0.0146217	LECT2	1		-0.223471	0.0200318	RF00019	0					0.0989328
chr4	20729206	21948745	1219539	KCNIP4	0	-																	0.0917031	0.0186115	OSBPL2	0		-0.0433235	0.223676	INTS7	0					0.277812	0.0485149	DENND2A	0		-0.223424	0.0138935	FASTKD3	0					0.0989536
chr4	15715328	15738313	22985	BST1	0	+																	0.0918119	0.0146094	CARD8	1		-0.0432499	0.25338	FYCO1	0					0.277982	0.0264938	AL023574.1	0		-0.223415	0.0086517	ATL2	0					0.098957
chr4	15469903	15481290	11387	CC2D2A	0	+																	0.0918631	0.0315664	RAB27A	0		-0.0432433	0.137357	MIGA1	1					0.278045	0.0130692	BX571846.1	0		-0.223382	0.0153792	KIF2A	0					0.0989649
chr4	16585972	16898660	312688	LDB2	0	-																	0.0919491	0.113377	GPR141BP	0		-0.0432423	0.251574	EIF2AK3	1					0.278165	0.0224473	AL034548.1	0		-0.223289	0.0104932	DNAJC8	0					0.0989672
chr4	15003936	15070151	66215	CPEB2	0	+																	0.0919759	0.084204	NARF-IT1	0		-0.0431918	0.231848	DDX24	0					0.278225	0.0386684	BEST2	1		-0.223254	0.0261538	HSPA14	0					0.0989719
chr4	26576437	26620667	44230	TBC1D19	0	+																	0.091979	0.10877	RBP7	0		-0.0431769	0.22887	EIF1AX	0					0.278465	0.0334379	AC098934.2	0		-0.22325	0.0157022	PJA1	0					0.0989823
chr4	20254920	20486215	231295	SLIT2	0	+																	0.0920565	0.0412362	SIPA1L1	0		-0.0431576	0.225756	INO80E	0					0.278593	0.0222213	LINC01515	0		-0.223177	0.0185062	THOC7	0					0.0990037
chr4	30724527	31142954	418427	PCDH7	0	+																	0.0920607	0.00769948	RFFL	0		-0.0431456	0.257547	NAA15	0					0.278864	0.0284093	BX005214.2	0		-0.223168	0.0482952	FANCL	1					0.0990084
chr4	15816596	15840490	23894	CD38	0	+																	0.0920647	0.0157067	SH3BP5L	0		-0.0431197	0.173478	PMPCA	0					0.279043	0.0498607	RN7SL356P	0		-0.223085	0.0172515	MAK16	0					0.0990283
chr4	25377320	25388854	11534	ANAPC4	0	+																	0.0921063	0.0161195	AJ003147.3	0		-0.043064	0.252913	ACP1	0					0.279058	0.0060459	AC103855.2	0		-0.223074	0.0263518	POLR3GL	1					0.09904
chr4	22420038	22515997	95959	ADGRA3	0	-																	0.092205	0.0403236	AL391825.1	0		-0.0429791	0.219346	ULK2	0					0.279262	0.0405805	ENAH	1		-0.223042	0.00592266	MTIF2	1					0.0990444
chr4	17880595	18020734	140139	LCORL	0	-																	0.0922935	0.11251	AL683842.1	0		-0.0429502	0.0468932	METTL6	0					0.279314	0.0354915	AP1B1P1	0		-0.223	0.00958188	ARL1	0					0.0990454
chr4	11399758	11429564	29806	HS3ST1	0	-																	0.0923523	0.013716	RNF169	1		-0.0428558	0.180209	TCF12	0					0.279352	0.0498229	LDLRAD1	0		-0.222973	0.0154867	ANKRA2	0					0.0990477
chr4	25333261	25370026	36765	ZCCHC4	0	+																	0.0923705	0.000645654	KDM5B	0		-0.0428207	0.195917	NOM1	0					0.279411	0.0101906	LINC01234	0		-0.222902	0.023116	CAMK2D	0					0.0990693
chr4	15339818	15442362	102544	C1QTNF7	0	+																	0.0923732	0.035639	CNEP1R1	0		-0.0427619	0.249947	AAMP	0					0.279442	0.0431227	H2BFM	0		-0.222887	0.00608833	AC006141.1	0					0.0991014
chr4	25158945	25160398	1453	SEPSECS	0	-																	0.0924378	0.0916576	ARHGAP9	0		-0.0427615	0.196967	AC111000.4	0					0.27951	0.0413621	ABCA3	0		-0.222833	0.0130692	MATR3	0					0.0991059
chr4	27008473	27019600	11127	STIM2	0	+																	0.0924715	0.00171934	WBP1L	0		-0.0427371	0.25338	MIR548AJ2	0					0.279512	0.0269681	AC068413.1	0		-0.222832	0.0195925	SEC61B	0					0.0991091
chr4	25914204	25929812	15608	SMIM20	0	+																	0.0927993	0.109283	AL391988.1	0		-0.0427323	0.258208	AL049780.3	0					0.279531	0.0303558	SLC9A9-AS2	0		-0.22279	0.0126855	RPP25L	0					0.0991178
chr4	17823699	17837161	13462	NCAPG	0	+																	0.0929042	0.0435134	MTX1	0		-0.0425954	0.169491	DDX39A	1					0.279652	0.0339345	MIR8075	0		-0.222759	0.0203691	WBP4	0					0.099135
chr4	24807665	24912894	105229	CCDC149	0	-																	0.0930657	0.10551	AC018450.1	0		-0.0425949	0.241126	PATJ	1					0.279652	0.034537	MTRNR2L4	0		-0.222749	0.00984375	HSPA4	0					0.0991392
chr4	23882679	23890035	7356	PPARGC1A	0	-																	0.0931422	0.045999	ZNF33A	0		-0.0425921	0.189014	OSBPL10	0					0.279719	0.0301542	LINC02028	0		-0.222652	0.00859192	NUP43	0					0.0991562
chr4	24789912	24799683	9771	SOD3	0	+																	0.0932438	0.0844402	CLEC4A	0		-0.0425786	0.239007	FAM136A	1					0.279734	0.00865133	LINC00556	0		-0.222596	0.010361	BOLA1	1					0.0991781
chr4	17583602	17606884	23282	LAP3	0	+																	0.093272	0.0804177	EVA1B	0		-0.0425266	0.234905	USP14	0					0.279774	0.0394114	AC004917.1	0		-0.222593	0.0228807	PARK7	1					0.0991834
chr4	24999767	25030665	30898	LGI2	0	-																	0.0934692	0.0218871	ARPC2	0		-0.0424926	0.0540421	AL356488.2	0					0.279903	0.0230789	NPSR1-AS1	0		-0.22257	0.0140128	GPATCH2	0					0.0991938
chr4	88467856	88506022	38166	HERC5	0	+																	0.093561	0.0728671	CCDC71L	1		-0.0424783	0.229186	AL590764.1	0					0.279999	0.0366452	AP000705.2	0		-0.222547	0.0117497	CRNKL1	1					0.099208
chr4	88261871	88284578	22707	PPM1K	0	-																	0.0935687	0.0470299	FAM49B	0		-0.0423546	0.254744	CAND1	0					0.280113	0.0237292	FBXL2	0		-0.222544	0.0213045	CHM	0					0.0992295
chr4	94451942	94456164	4222	PDLIM5	0	+																	0.0935746	0.0849787	CSF2RB	0		-0.0423406	0.253904	FBXO21	1					0.280129	0.0303396	MYCBPAP	0		-0.222533	0.0435789	RNASE6	0					0.0992306
chr4	95051679	95154817	103138	BMPR1B	0	+																	0.0936304	0.0424323	CHST11	0		-0.0423377	0.16387	SAMM50	0					0.280191	0.0282314	CCDC73	1		-0.222528	0.00733155	TTC4	0					0.0992449
chr4	97184093	97972354	788261	STPG2	0	-																	0.0936614	0.042673	SPATA2L	0		-0.0421957	0.244637	AC005332.5	0					0.280216	0.0494898	SHANK1	1		-0.222502	0.0286887	RF00019	0					0.099266
chr4	88523810	88649847	126037	HERC3	0	+																	0.0938817	0.0772827	KIAA1551	0		-0.0421488	0.230846	C12orf4	0					0.280303	0.0235743	CTSV	0		-0.222474	0.0417616	CAPZA2	1					0.0992686
chr4	89879532	89954629	75097	MMRN1	0	+																	0.0939172	0.042985	ZNF763	1		-0.0420987	0.246773	DENND4A	1					0.280353	0.0187566	SLC22A13	0		-0.222401	0.0258909	CHCHD1	0					0.0992879
chr4	88695915	88698235	2320	NAP1L5	0	-																	0.0941112	0.0737321	AL390860.1	0		-0.0420979	0.178005	JPT2	0					0.280466	0.0258909	LINC00664	0		-0.222397	0.0152464	LARP1B	0					0.0993086
chr4	89726258	89836213	109955	SNCA	0	-																	0.0943171	0.0975069	TLR5	0		-0.0420863	0.211541	SYNE3	0					0.28058	0.0397257	AC005224.3	0		-0.222349	0.0250111	AC124016.2	0					0.0993248
chr4	90649511	90911313	261802	CCSER1	0	+																	0.0943241	0.00171934	PLEKHM3	1		-0.0420828	0.245195	MAFK	1					0.280608	0.0355762	AC012673.1	0		-0.222204	0.0130673	DDX1	0					0.0993318
chr4	88727429	89057160	329731	FAM13A	0	-																	0.0943654	0.120727	PLB1	0		-0.0420705	0.202781	AC131212.3	0					0.28061	0.039162	AL359237.1	0		-0.22218	0.0325347	SNHG3	0					0.0993576
chr4	98379159	98396909	17750	RAP1GDS1	0	+																	0.0944552	0.0846183	CACNB4	1		-0.0419839	0.0809458	SLC11A2	1					0.280689	0.0214799	AC025580.2	0		-0.222114	0.0244613	MORC3	0					0.099378
chr4	88379064	88390878	11814	HERC6	0	+																	0.0944888	0.0130565	NUP50	0		-0.0418718	0.108554	MRPS28	0					0.280861	0.0191823	TPTE2P6	0		-0.2221	0.017946	PCNA	0					0.0993866
chr4	95840019	95841474	1455	PDHA2	0	+																	0.0945395	0.069224	AC016586.1	0		-0.0418617	0.207001	AC098820.1	0					0.280884	0.0232015	AC093155.3	0		-0.221992	0.0154903	NDUFAB1	0					0.0993922
chr4	92303622	93774556	1470934	GRID2	0	+																	0.0947009	0.0391738	POLR2J	0		-0.0418018	0.250133	HLA-L	0					0.280898	0.0154482	TM4SF20	0		-0.221989	0.0241061	DCK	0					0.0994742
chr4	95216043	95549206	333163	UNC5C	0	-																	0.0949076	0.107835	AL162253.1	0		-0.0417488	0.199613	TUBE1	0					0.281104	0.0375761	AC004158.1	0		-0.221981	0.0172176	DDX3X	0					0.0994795
chr4	88131844	88158671	26827	ABCG2	0	-																	0.0949795	0.136547	S100A4	1		-0.041729	0.224987	MIR155HG	0					0.281218	0.0457652	FER1L4	0		-0.22195	0.0423779	AC002467.1	0					0.0994879
chr4	98472210	98657692	185482	TSPAN5	0	-																	0.0949838	0.0476201	AC104964.3	0		-0.0417227	0.157403	SLC25A17	0					0.281219	0.0268857	RN7SL371P	0		-0.22193	0.0178959	NUS1	0					0.0994927
chr4	88056066	88075705	19639	PKD2	0	+																	0.0949864	0.0740923	ACPP	0		-0.0416881	0.253904	ATR	0					0.281231	0.00550064	AC008434.1	0		-0.221906	0.00753554	MRPS10	0					0.099498
chr4	89111500	89114899	3399	TIGD2	0	+																	0.095079	0.0898995	LINC01136	0		-0.0415938	0.249947	UNC45B	0					0.281349	0.0436537	CHRM2	0		-0.221902	0.010514	MRPS22	0					0.0995283
chr4	88521573	88521789	216	PIGY	0	-																	0.0951252	0.0821716	PRAF2	0		-0.0414924	0.230846	METTL17	0					0.281415	0.0391964	AC092902.3	0		-0.221757	0.013746	ZSCAN16	0					0.0995379
chr4	94208047	94291292	83245	SMARCAD1	0	+																	0.0952117	0.0595006	AC010207.1	0		-0.0414082	0.208681	EXOC6B	1					0.281616	0.0330138	PAK3	0		-0.221751	0.00664455	AC006333.2	0					0.0995709
chr5	41925301	41941568	16267	FBXO4	0	+																	0.0953212	0.0286552	FAM49A	0		-0.0413876	0.178547	RALA	0					0.281651	0.0294158	AC073320.1	0		-0.221648	0.0294117	AC015727.1	0					0.0995793
chr5	41730841	41794583	63742	OXCT1	0	-																	0.0953717	0.0947778	DDX60L	0		-0.0413125	0.175791	G2E3	0					0.28167	0.0383948	SCN3B	0		-0.221584	0.0177295	YWHABP2	0					0.0996018
chr5	32689070	32783028	93958	NPR3	0	+																	0.0953972	0.0516212	S1PR4	1		-0.0412988	0.251733	PTPDC1	0					0.281709	0.0344269	AC005394.1	0		-0.221523	0.00716381	PSMB5	0					0.0996135
chr5	36608178	36629588	21410	SLC1A3	0	+																	0.0954169	0.0664424	UBR2	1		-0.0412315	0.199613	DDX10	0					0.281792	0.0353723	AC078788.1	0		-0.221495	0.0115393	EIF3I	0					0.0996584
chr5	34839164	34899456	60292	TTC23L	0	+																	0.0954727	0.0312799	CACUL1	0		-0.0412222	0.169999	AL359915.2	0					0.281849	0.0210435	DNAH6	1		-0.221278	0.0285205	AC090181.2	0					0.0996597
chr5	34656432	34807857	151425	RAI14	0	+																	0.0956805	0.0677102	IGF1R	0		-0.0410743	0.183111	RBM6	0					0.281885	0.0151889	AL358777.1	0		-0.221202	0.00859192	SEC14L1P1	0					0.0996639
chr5	39393258	39462300	69042	DAB2	0	-																	0.0957018	0.0447478	NR4A2	0		-0.0410413	0.212437	PSMD3	0					0.282114	0.0245778	MIR3663HG	0		-0.2211	0.0117497	ALG5	0					0.0996658
chr5	35856891	35875722	18831	IL7R	0	+																	0.0957332	0.0922995	OSGIN2	0		-0.0409532	0.230846	BAP1	0					0.28237	0.0138905	AP001525.1	0		-0.221099	0.00949662	NDUFAF5	0					0.0996678
chr5	33527181	33891941	364760	ADAMTS12	0	-																	0.0958636	0.023661	ZBED1	0		-0.0407957	0.224469	NOL9	0					0.282396	0.0394114	AC087283.1	0		-0.221029	0.016017	RN7SL16P	0					0.0996739
chr5	33440739	33453346	12607	TARS	0	+																	0.0958892	0.075599	MLANA	0		-0.0407665	0.243276	OTUD4	0					0.282494	0.045843	GGT5	0		-0.22097	0.00759644	TSN	1					0.0996961
chr5	34998250	35047935	49685	AGXT2	0	-																	0.0958897	0.0356422	ARID5A	1		-0.0407267	0.220493	NFE2L1	0					0.282519	0.0495671	GRHL2	0		-0.220847	0.0376281	ZNF669	1					0.0997031
chr5	34019453	34043213	23760	C1QTNF3	0	-																	0.0960399	0.00803405	TACC1	0		-0.0406945	0.168374	TIMM23B	1					0.282522	0.0461126	ITGA3	0		-0.220822	0.0185062	NOSIP	1					0.0997046
chr5	40832103	40835212	3109	RPL37	0	-																	0.0961772	0.0433472	AL133517.1	0		-0.0404738	0.175458	UTP25	0					0.282549	0.029097	AC006387.1	0		-0.220761	0.0115884	COA5	1					0.0997187
chr5	37379285	37697907	318622	WDR70	0	+																	0.0961854	0.0723284	SLC43A2	0		-0.0403826	0.192424	AP002495.1	0					0.282699	0.0392307	AC100827.4	0		-0.220757	0.0419502	MIR569	0					0.0997244
chr5	35617844	35791056	173212	SPEF2	0	+																	0.0961931	0.0412296	HK2	0		-0.040314	0.179578	MFSD4B	0					0.282758	0.0379792	ZNF843	0		-0.220737	0.0194446	NME1	0					0.0997274
chr5	38845858	38886657	40799	OSMR	0	+																	0.0962062	0.0728086	BACH1	0		-0.0402841	0.235065	SPTA1	0					0.282788	0.0256085	FARP1	1		-0.220726	0.0384583	TBCEL	1					0.0997274
chr5	35084509	35195242	110733	PRLR	0	-																	0.096233	0.0604466	AL117335.1	0		-0.0402512	0.249839	LTBP3	1					0.282807	0.0273189	AL034399.2	0		-0.220704	0.0261384	PHF14	0					0.0997316
chr5	36194988	36207263	12275	NADK2	0	-																	0.0963154	0.0329946	GTF2IP12	0		-0.0400944	0.214321	ANAPC1	1					0.282941	0.00939597	BRDT	1		-0.220615	0.013746	RN7SL1	0					0.0997434
chr5	38448256	38464051	15795	EGFLAM	0	+																	0.0963176	0.0467849	SMIM3	0		-0.040027	0.20188	ZNF202	0					0.282973	0.0407085	ENPP6	0		-0.220576	0.00939597	PPM1K	1					0.0997523
chr5	35955381	35991433	36052	UGT3A1	0	-																	0.0963505	0.0219755	HIST2H2BC	0		-0.039891	0.189416	ACLY	0					0.283175	0.020856	AC091170.1	0		-0.220537	0.0276249	OXR1	0					0.0997836
chr5	37815651	37839686	24035	GDNF	0	-																	0.0964265	0.0706657	AC084018.2	0		-0.0398692	0.224448	METTL16	0					0.283221	0.0252289	AC009087.1	0		-0.220535	0.0135906	ATP5F1A	0					0.0997898
chr5	32531633	32601323	69690	SUB1	0	+																	0.0964407	0.0652891	HSPE1P28	0		-0.0398301	0.232986	NAPEPLD	1					0.283295	0.041349	INHBA-AS1	0		-0.220501	0.0061382	PDHX	1					0.0997908
chr5	40568105	40755948	187843	TTC33	0	-																	0.0966314	0.0768464	SAT1	0		-0.0398238	0.255047	AC079781.5	0					0.283339	0.0405374	LINC01733	0		-0.220499	0.0191486	DIS3	0					0.099792
chr5	32229608	32312969	83361	MTMR12	0	-																	0.0967075	0.10877	LINC02207	0		-0.0397674	0.194063	HKR1	1					0.283421	0.0353716	AC078880.4	0		-0.220498	0.0221048	MED18	0					0.0998043
[truncated: 15,995 more rows]
[truncated: 59 more columns]

## Sheet: two-proportion z-test
iPD visit 1
Category	Upregulated	Downregulated		Total
Observed Count (O)	198	101		299	0.000507916	1.35283	0.176111
Total Count (N)	1034	455		1489	0.022537
[truncated: 119 more rows]

## Sheet: Summary Table
		Summary Table two-proportion z-test
[truncated: 10 more rows]
