# Supplementary material for: A blood-based DNA damage signature in patients with Parkinson’s disease is associated with disease progression
Source: Nat Aging. 2025 Sep 5;5(9):1844–61. doi: 10.1038/s43587-025-00926-x (PMC12443628; doi:10.1038/s43587-025-00926-x)
Supplement: Supplementary file 8 — LEG analysis shared pathways visit 1 – Hallmark. [file 43587_2025_926_MOESM8_ESM.xlsx]

## Sheet: TableS6.1 OXPHOS LEG
	visit 1						Venn diagram analysis		total elements		Gene Ontology - Biological Processes
	HALLMARK_OXIDATIVE_PHOSPHORYLATION LEG								170
	iPD	GBA	LRRK2	Prodromal
	ISCA1	ATP5F1D	ATP5F1D	UQCRB			Groups	total	common elements		Term	Overlap	P-value	Adjusted P-value	Old P-value	Old Adjusted P-value	Odds Ratio	Combined Score	Genes
	CYB5A	GPI	PDHX	COX6C			GBA LRRK2 iPD prodromal	28	MGST3		Aerobic Electron Transport Chain (GO:0019646)	11/68	6.14778e-06	0.00394207	0	0	2.26073e+16	1.0521e+16	COX7B;NDUFB7;NDUFS8;NDUFA4;NDUFB2;NDUFB1;UQCR11;COX7A2;COX6C;COX7C;NDUFV1
	MRPL11	ISCA1	DLAT	COX7B					NDUFV1		Mitochondrial ATP Synthesis Coupled Electron Transport (GO:0042775)	11/70	8.66389e-07	0.00394207	0	0	2.18388e+16	1.00885e+16	COX7B;NDUFB7;NDUFS8;NDUFA4;NDUFB2;NDUFB1;UQCR11;COX7A2;COX6C;COX7C;NDUFV1
	UQCR11	UQCR11	MGST3	BDH2					NDUFS8		Cellular Respiration (GO:0045333)	11/85	8.44368e-05	0.0256125	0	0	1.73989e+16	7.64129e+16	COX7B;NDUFB7;NDUFS8;NDUFA4;NDUFB2;NDUFB1;UQCR11;COX7A2;COX6C;COX7C;NDUFV1
	MTX2	ATP6V0C	NDUFS1	CYCS					NDUFB1		Proton Motive Force-Driven ATP Synthesis (GO:0015986)	9/60	0.0693531	15.7778	0	0	1850247678018570	6884275780770810	NDUFB7;NDUFS8;ATP5MC2;NDUFB2;NDUFB1;ATP5MC3;NDUFV1;ATP5MG;ATP5MC1
	PDHX	NDUFA3	NDUFA4	PDP1					SLC25A3		Mitochondrial Electron Transport. NADH To Ubiquinone (GO:0006120)	6/34	5553.85	1.0108e+06	0	0	1.9426e+16	5034538439327450	NDUFB7;NDUFS8;NDUFA4;NDUFB2;NDUFB1;NDUFV1
	ATP6V1F	ATP5MC2	TOMM70	IDH1					ATP5MC2		Mitochondrial Electron Transport. Cytochrome C To Oxygen (GO:0006123)	5/16	15932.6	2.41644e+06	0	0	3944861660079050	9807973433838050	COX7B;NDUFA4;COX7A2;COX6C;COX7C
	TIMM9	ATP5MG	COX5A	PDHX					DLAT		Energy Derivation By Oxidation Of Organic Compounds (GO:0015980)	6/43	249634	3.24525e+06	0	0	1.46941e+16	3.58736e+16	COX7B;NDUFA4;UQCR11;COX7A2;COX6C;COX7C
	MRPL34	NDUFS8	SDHA	NDUFA9					UQCR11		Proton Motive Force-Driven Mitochondrial ATP Synthesis (GO:0042776)	6/53	93124.2	1.05929e+07	0	0	1.15619e+16	2.67046e+16	NDUFB7;NDUFS8;NDUFB2;NDUFB1;NDUFV1;ATP5MG
	GPX4	SLC25A3	SLC25A3	GRPEL1					COX7C		Oxidative Phosphorylation (GO:0006119)	6/63	273027	2.76061e+06	0	0	9528708133971290	2.09836e+16	NDUFB7;NDUFS8;NDUFB2;NDUFB1;NDUFV1;ATP5MG
	ACADSB	ATP5MC1	UQCR11	MRPL11					MTX2		Aerobic Respiration (GO:0009060)	5/59	1.75255e+07	1.59482e+08	0	0	8018518518518510	1.43208e+16	NDUFB7;NDUFS8;NDUFB2;NDUFB1;NDUFV1
	SLC25A6	TIMM9	TIMM9	MGST3					MRPL11		ATP Biosynthetic Process (GO:0006754)	4/25	3.80815e+06	3.15038e+09	0	0	1.58341e+16	2.70503e+16	ATP5MC2;ATP5MC3;ATP5MG;ATP5MC1
	NDUFS8	PDHX	NDUFA9	FH					BCKDHA		NADH Dehydrogenase Complex Assembly (GO:0010257)	4/53	8.58161e+07	6.00713e+09	0	0	6776530612244890	9465778920566170	NDUFB7;NDUFS8;NDUFB2;NDUFB1
	NDUFA4	NDUFS7	OPA1	NDUFB1					COX6C		Mitochondrial Respiratory Chain Complex I Assembly (GO:0032981)	4/53	8.58161e+07	6.00713e+09	0	0	6776530612244890	9465778920566170	NDUFB7;NDUFS8;NDUFB2;NDUFB1
	MDH2	IMMT	COX7B	TOMM70					ECI1		Mitochondrial Respiratory Chain Complex Assembly (GO:0033108)	4/90	7.22699e+09	4.69754e+09	0	0	3853875968992240	4562098133633830	NDUFB7;NDUFS8;NDUFB2;NDUFB1
	MRPL35	CS	HSPA9	MRPS22					COX7A2		acetyl-CoA Biosynthetic Process (GO:0006085)	2/12	1.23665e+11	7.50233e+11	0	0	1.53554e+16	1.38167e+16	PDHX;DLAT
	COX10	SURF1	BCKDHA	NDUFS4					COX11		Mitochondrial Membrane Organization (GO:0007006)	2/32	9.13416e+11	0.005195055681625214	0	0	5113333333333330	3.57847e+16	OPA1;MTX2
	ECI1	TIMM13	NDUFB7	NDUFA5					NDUFB7		Inner Mitochondrial Membrane Organization (GO:0007007)	2/34	0.0010313326933724038	0.0055206632409934555	0	0	4793269230769230	3296284964283430	OPA1;MTX2
	ATP5MC1	PMPCA	NDUFS7	TIMM17A					ATP5MG		Mitochondrion Organization (GO:0007005)	3/162	0.0014727022252333834	0.0074453279164576605	0	0	1495320754716980	9750472725551910	OPA1;MTX2;COX7A2
	ABCB7	SLC25A12	ETFDH	NDUFS1					MTRF1		Pyruvate Metabolic Process (GO:0006090)	2/50	0.002221087354345103	0.01063783943396865	0	0	3192948717948710	1.95081e+16	PDHX;DLAT
	MRPL15	COX5A	ACAA2	HSPA9					MRPL15		acetyl-CoA Biosynthetic Process From Pyruvate (GO:0006086)	1/5	0.006981040634233312	0.03176373488576157	0	0	1.84889e+16	9178914803082980	PDHX
	ATP6V0C	ATP6AP1	ATP6V1H	MRPS11					NDUFA4		Mitochondrial Translation (GO:0032543)	2/98	0.00826832098774267	0.03462800275308816	0	0	1.59263e+16	7637167960516740	MTRF1;MRPL11
	MRPS15	MRPL11	COX7A2	PDHB					NNT		Regulation Of Translational Termination (GO:0006449)	1/6	0.008371605061186147	0.03462800275308816	0	0	1479037037037030	707410051609059	MTRF1
	TIMM13	ATP6V1F	MRPL11	ATP6V1D					ATP5MC1		ATP Synthesis Coupled Electron Transport (GO:0042773)	1/7	0.009760292455613027	0.03861680928090371	0	0	1.23247e+16	5705633183132490	NDUFV1
	ATP5F1C	NDUFB7	COX15	UQCRH					COX7B		Translational Termination (GO:0006415)	1/8	0.011147105113416074	0.04226610688836928	0	0	1.05635e+16	4749953903533840	MTRF1
	ATP5MG	NDUFV1	DLD	BCKDHA					PDHX		Mitochondrial Respirasome Assembly (GO:0097250)	1/10	0.01391511556314784	0.048318670400649896	0	0	821522633744856	3.51183e+16	COX7A2
	MRPS30	ACO2	COX7C	ETFDH					NDUFB2		Phosphate Ion Transmembrane Transport (GO:0035435)	1/10	0.01391511556314784	0.048318670400649896	0	0	821522633744856	3.51183e+16	SLC25A3
	ATP5MC2	CYB5A	SURF1	ECI1					ATP5MC3		Mitochondrial Genome Maintenance (GO:0000002)	1/11	0.015296318080509241	0.048318670400649896	0	0	7393333333333330	3.09052e+16	OPA1
	COX7A2	NNT	SUCLG1	UQCRFS1					OPA1		Mitochondrial Electron Transport. Ubiquinol To Cytochrome C (GO:0006122)	1/12	0.01667565529767051	0.048318670400649896	0	0	6720875420875420	2751395602176080	UQCR11
	LRPPRC	ALDH6A1	ECI1	UQCRC2			GBA LRRK2 iPD	17	ATP5F1D		NADPH Regeneration (GO:0006740)	1/12	0.01667565529767051	0.048318670400649896	0	0	6720875420875420	2751395602176080	NNT
	ATP5F1D	RETSAT	FH	ATP5F1A					GPX4		Axonal Transport Of Mitochondrion (GO:0019896)	1/12	0.01667565529767051	0.048318670400649896	0	0	6720875420875420	2751395602176080	OPA1
	MGST3	COX15	MTRF1	NDUFA4					SUPV3L1		Mitochondrial Fission (GO:0000266)	1/13	0.01805312960024282	0.048318670400649896	0	0	6160493827160490	2.47309e+16	OPA1
	GRPEL1	RHOT2	COX6C	NDUFB3					PMPCA		Outer Mitochondrial Membrane Organization (GO:0007008)	1/13	0.01805312960024282	0.048318670400649896	0	0	6160493827160490	2.47309e+16	MTX2
	FDX1	ATP5MC3	PDHA1	DLAT					ATP6V1F		Protein Insertion Into Mitochondrial Outer Membrane (GO:0045040)	1/13	0.01805312960024282	0.048318670400649896	0	0	6160493827160490	2.47309e+16	MTX2
	BDH2	OGDH	COX4I1	ATP5PD					COX5A		GTP Metabolic Process (GO:0046039)	1/13	0.01805312960024282	0.048318670400649896	0	0	6160493827160490	2.47309e+16	OPA1
	BCKDHA	BCKDHA	LRPPRC	NDUFA1					MDH2		Mitochondrion Transport Along Microtubule (GO:0047497)	1/14	0.01942874337764288	0.05051473278187149	0	0	5.68632e+16	2.24098e+16	OPA1
	TIMM8B	SLC25A5	PMPCA	NDUFAB1					ISCA1		Negative Regulation Of Endoplasmic Reticulum Stress-Induced Intrinsic Apoptotic Signaling Pathway (GO:1902236)	1/15	0.020802499021418883	0.05088059410111924	0	0	527989417989418	2.04474e+16	OPA1
	COX7B	MDH2	GLUD1	GLUD1					TIMM13		Branched-Chain Amino Acid Metabolic Process (GO:0009081)	1/15	0.020802499021418883	0.05088059410111924	0	0	527989417989418	2.04474e+16	BCKDHA
	TOMM22	GPX4	NDUFB2	ATP5PO					RHOT2		Negative Regulation Of Release Of Cytochrome C From Mitochondria (GO:0090201)	1/16	0.0221743989287616	0.05088059410111924	0	0	4927654320987650	1876853284304670	OPA1
	NDUFB2	NDUFB2	UQCRC1	OPA1					TIMM9		Regulation Of Oxidative Phosphorylation (GO:0002082)	1/17	0.0235444454896736	0.05088059410111924	0	0	4619444444444440	1731767519855360	COX7A2
	COX7C	COX7A2	GRPEL1	NDUFB5					NDUFV2		Branched-Chain Amino Acid Catabolic Process (GO:0009083)	1/17	0.0235444454896736	0.05088059410111924	0	0	4619444444444440	1731767519855360	BCKDHA
	COX4I1	IDH3G	PDP1	COX7C					NDUFS7		Regulation Of Aerobic Respiration (GO:1903715)	1/17	0.0235444454896736	0.05088059410111924	0	0	4619444444444440	1731767519855360	COX7A2
	COX7A2L	NDUFB1	CYCS	CYC1					IMMT		Mitochondrial Fusion (GO:0008053)	1/18	0.0249126411012733	0.05088059410111924	0	0	4.34749e+16	1.60526e+16	OPA1
	NDUFAB1	COX7B	ABCB7	VDAC2					SLC25A12		Icosanoid Biosynthetic Process (GO:0046456)	1/18	0.0249126411012733	0.05088059410111924	0	0	4.34749e+16	1.60526e+16	MGST3
	MRPS12	SUPV3L1	ATP5MC3	SUCLA2					SURF1		NADP Metabolic Process (GO:0006739)	1/19	0.02627898816211653	0.05088059410111924	0	0	4105761316872420	1.49408e+16	NNT
	DLAT	NDUFA4	NDUFB8	NDUFB2					SLC25A5		Regulation Of Protein-Containing Complex Disassembly (GO:0043244)	1/19	0.02627898816211653	0.05088059410111924	0	0	4105761316872420	1.49408e+16	MTRF1
	NDUFB7	COX11	ATP5MG	UQCRQ			LRRK2 iPD prodromal	48	FH		Leukotriene Biosynthetic Process (GO:0019370)	1/19	0.02627898816211653	0.05088059410111924	0	0	4105761316872420	1.49408e+16	MGST3
	PHB2	MRPS11	SLC25A5	TIMM10					ABCB7		Phosphate Ion Transport (GO:0006817)	1/19	0.02627898816211653	0.05088059410111924	0	0	4105761316872420	1.49408e+16	SLC25A3
	FH	MRPL15	ATP5MC1	COX4I1					ETFA		Intracellular Monoatomic Ion Homeostasis (GO:0006873)	1/20	0.02764348904824574	0.051337908232456375	0	0	3889473684210520	1.39569e+16	COX11
	SUCLA2	ATP5F1B	NDUFB1	ATP5ME					VDAC1		Leukotriene Metabolic Process (GO:0006691)	1/20	0.02764348904824574	0.051337908232456375	0	0	3889473684210520	1.39569e+16	MGST3
	COX11	PDHA1	UQCRC2	ETFA					HSD17B10		Organelle Fission (GO:0048285)	1/22	0.030366961903249945	0.0552678706639149	0	0	3518694885361550	1.22957e+16	OPA1
	MTRR	NDUFV2	NDUFA5	ABCB7					GLUD1		Regulation Of Endoplasmic Reticulum Stress-Induced Intrinsic Apoptotic Signaling Pathway (GO:1902235)	1/24	0.03308307875727454	0.0590305915080781	0	0	3212399355877610	1.09502e+16	OPA1
	MDH1	MTX2	NDUFAB1	ATP5PB					CYCS		Negative Regulation Of Response To Endoplasmic Reticulum Stress (GO:1903573)	1/25	0.034438384647221466	0.06026717313263757	0	0	3078395061728390	1.03698e+16	OPA1
	UQCRQ	COX7C	PDK4	ATP5F1E					NDUFS4		Organelle Fusion (GO:0048284)	1/26	0.03579185869121641	0.06145394605473007	0	0	2.95511e+16	9840622903757160	OPA1
	NDUFS3	DLAT	ECHS1	MRPL15					UQCRQ		Protein Insertion Into Mitochondrial Membrane (GO:0051204)	1/28	0.03849332073945392	0.06486837383870939	0	0	2.73594e+16	8911695599563500	MTX2
	ATP5MC3	OPA1	ATP5F1C	MRPL35					NDUFB8		Purine Ribonucleoside Triphosphate Metabolic Process (GO:0009205)	1/32	0.04387436712450461	0.07259213469690763	0	0	2382437275985660	7448511512541230	OPA1
	UQCR10	ECI1	ATP5MC2	COX7A2					TIMM17A		Positive Regulation Of Ion Transmembrane Transporter Activity (GO:0032414)	1/33	0.04521508467621202	0.07347451259884454	0	0	2.30787e+16	714591560763258	NDUFA4
	NDUFB1	IDH3A	BDH2	MRPS12					ATP5F1E		Amino Acid Catabolic Process (GO:0009063)	1/38	0.05189152613184633	0.0820872465928352	0	0	1.9955e+16	5903872524246400	BCKDHA
	PDP1	SDHA	TIMM17A	VDAC3					UQCRFS1		Negative Regulation Of Mitochondrion Organization (GO:0010823)	1/39	0.053221401637112926	0.0820872465928352	0	0	1.94288e+16	5.69905e+16	OPA1
	NDUFA9	MGST3	NDUFS8	NDUFC1					NDUFA6		Axonal Transport (GO:0098930)	1/39	0.053221401637112926	0.0820872465928352	0	0	1.94288e+16	5.69905e+16	OPA1
	NDUFC1	ETFB	ATP5F1E	ACADM					NDUFAB1		Regulation Of Release Of Cytochrome C From Mitochondria (GO:0090199)	1/41	0.055875758601201204	0.08474490054515516	0	0	1.84556e+16	5323735047365510	OPA1
	CYC1	MTRF1	UQCRQ	NDUFA6					MRPS12		Proton Transmembrane Transport (GO:1902600)	1/49	0.06642160851252993	0.09748978023613264	0	0	1.53735e+16	4168870773487510	NNT
	ATP5MF	COX6C	HADHA	ATP6V1C1					TOMM22		Fatty Acid Beta-Oxidation (GO:0006635)	1/49	0.06642160851252993	0.09748978023613264	0	0	1.53735e+16	4168870773487510	ECI1
	OPA1		ETFB	ATP5PF					BDH2		Fatty Acid Oxidation (GO:0019395)	1/52	0.07034694254402857	0.1016122503413746	0	0	1.4467e+16	3839987522113660	ECI1
	COX6C		ETFA	COX15					MRPS15		Mitochondrial Transport (GO:0006839)	1/53	0.07165184698641218	0.10187996993380481	0	0	1.4188e+16	3739875501073140	MTX2
	CS		SLC25A12	ATP5MC1					COX17		Protein-Containing Complex Assembly (GO:0065003)	2/328	0.07666501806845724	0.10733102529584013	0	0	4635677206229350	1.19059e+16	OPA1;COX7A2
	RHOT2		ATP6V1F	COX10					ATP5PB		Protein Targeting To Mitochondrion (GO:0006626)	1/59	0.0794442623905929	0.10953678602339326	0	0	1271647509578540	3220701145480830	MTX2
	SURF1		IDH3A	NDUFB8					PDP1		Fatty Acid Catabolic Process (GO:0009062)	1/61	0.08202768970411416	0.1097723494569763	0	0	1.22914e+16	3.0737e+16	ECI1
	SLC25A5		MTRR	FDX1					MRPS30		Negative Regulation Of Intrinsic Apoptotic Signaling Pathway (GO:2001243)	1/61	0.08202768970411416	0.1097723494569763	0	0	1.22914e+16	3.0737e+16	OPA1
	NDUFV1		AFG3L2	DLD					CYC1		Inorganic Anion Transmembrane Transport (GO:0098661)	1/63	0.08460412524523665	0.11157935358429762	0	0	1.18937e+16	2937465085617290	SLC25A3
	UQCRFS1		UQCR10	ATP5MG					COX10		Monoatomic Cation Homeostasis (GO:0055080)	1/77	0.10244492922242393	0.13317840798915112	0	0	9695906432748530	2.20914e+16	COX11
	NDUFV2		NDUFV2	ECHS1					GRPEL1		Negative Regulation Of Apoptotic Signaling Pathway (GO:2001234)	1/82	0.10873501329274957	0.1393645945019748	0	0	9095107453132140	2.01806e+16	OPA1
	MRPS22		TIMM8B	LDHB					SUCLA2		Purine Ribonucleotide Metabolic Process (GO:0009150)	1/84	0.11123912658821304	0.14059389610454703	0	0	8875055778670230	1.94903e+16	OPA1
	HSPA9		MTX2	MDH1					TIMM8B		Organelle Organization (GO:0006996)	2/418	0.11549658098913479	0.14397519000015435	0	0	3.61612e+16	7805456112002940	OPA1;MTX2
	SLC25A12		MRPS11	ATP5MC2					NDUFC1		Protein Complex Oligomerization (GO:0051259)	1/100	0.1310292553948657	0.15918179998259507	0	0	7434717545828650	1.51098e+16	OPA1
	NDUFS6		ATP5PD	PDHA1					UQCR10		Visual Perception (GO:0007601)	1/101	0.13225192593700327	0.15918179998259507	0	0	7.36	1.48896e+16	OPA1
	ALDH6A1		IDH1	COX17					FDX1		Sensory Perception Of Light Stimulus (GO:0050953)	1/102	0.13347293752000114	0.15918179998259507	0	0	7286762009534280	1.46745e+16	OPA1
	ATP5PO		SLC25A11	NDUFB7					NDUFA9		Mitochondrial Gene Expression (GO:0140053)	1/103	0.13469229229296506	0.15918179998259507	0	0	7214960058097310	1.44643e+16	MRPL11
	NDUFB5		MRPL15	MRPS30					TOMM70		Peptide Biosynthetic Process (GO:0043043)	1/158	0.19926760376197492	0.23247887105563741	0	0	4674451521585270	75403886713943	MRPL11
	IMMT		ISCA1	HCCS					NDUFA5		Membrane Organization (GO:0061024)	1/167	0.20938197046824428	0.24118682674190162	0	0	44190093708166	6909541333521650	OPA1
	SUPV3L1		COX17	SUCLG1					UQCRH		Macromolecule Biosynthetic Process (GO:0009059)	1/183	0.2270596691472227	0.2582803736549658	0	0	4.02727e+16	5970597235576230	MRPL11
	COX5A		MRPS12	TOMM22					NDUFB5		Intracellular Monoatomic Cation Homeostasis (GO:0030003)	1/190	0.23467324260730288	0.26364524786746374	0	0	3876739173035460	5.61957e+16	COX11
	NDUFB8		TIMM13	ATP6V1G1					MRPS22		Regulation Of Translation (GO:0006417)	1/202	0.24755714413636234	0.27472805020010943	0	0	3.64308e+16	5086155646862780	MTRF1
	UQCRH		MDH1	MTRR					ATP5PO		Translation (GO:0006412)	1/234	0.2808999703287457	0.3079746662640465	0	0	3137656970274990	3984060804998080	MRPL11
	TOMM70		ACADM	TIMM8B					MDH1		Monoatomic Cation Transmembrane Transport (GO:0098655)	1/281	0.3273018636435786	0.3493590847874759	0	0	2604761904761900	2.90919e+16	NNT
	SLC25A4		NDUFS4	ATP5F1C					MTRR		Central Nervous System Development (GO:0007417)	1/283	0.32921094850098304	0.3493590847874759	0	0	2586025742054110	2.87322e+16	COX7B
	NDUFA6		VDAC2	ETFB					HSPA9		Inorganic Cation Transmembrane Transport (GO:0098662)	1/284	0.3301635306782739	0.3493590847874759	0	0	2.57676e+16	2.85548e+16	NNT
	ETFA		IDH3B	MPC1					LRPPRC		Gene Expression (GO:0010467)	1/296	0.3414932558512611	0.35719409520074435	0	0	2.47043e+16	2.6543e+16	MRPL11
	PMPCA		ATP5F1A	UQCRC1					ATP5F1C		Negative Regulation Of Programmed Cell Death (GO:0043069)	1/381	0.4166176263590837	0.43082049998496164	0	0	1.90955e+16	1.67198e+16	OPA1
	ATP1B1		ATP5PF	MTX2					MRPL35		Nervous System Development (GO:0007399)	1/433	0.45842614790737907	0.468727859096309	0	0	1.67524e+16	1306613655409060	COX7B
	TIMM17A		COX11	HSD17B10					MPC1		Negative Regulation Of Apoptotic Process (GO:0043066)	1/482	0.495168327932751	0.5006701982431149	0	0	1.50081e+16	1.05485e+16	OPA1
	IDH3G		UQCRFS1	OAT					COX4I1		Regulation Of Apoptotic Process (GO:0042981)	1/705	0.6341400880574224	0.6341400880574224	0	0	1.01368e+16	0.461715724539523	OPA1
	NDUFA5		MRPS22	ATP6V1H					OAT
	VDAC1		PDHB	ACAA2					ATP5F1A
	COX17		MRPL35	NDUFC2			GBA LRRK2 prodromal	6	PDHA1
	NDUFS4		CYC1	COX6A1					MRPS11
	HSD17B10		NDUFV1	NDUFV1					COX15
	NDUFS7		NDUFC1	NDUFS8					ETFB
	CYB5R3		UQCRH	SLC25A11					SDHA
	GLUD1		ATP5PB	SDHB					IDH3A
	OXA1L		VDAC1	SDHD			GBA iPD	6	CYB5A
	ATP5F1A		NDUFB5	HADHA					ATP6V0C
	MTRF1		NDUFA3	ATP5MC3					ALDH6A1
	ATP5PB		NNT	AFG3L2					CS
	MPC1		IMMT	SLC25A3					IDH3G
	OAT		ATP5PO	COX5B					ACO2
	CYCS		NDUFS3	NDUFB6			LRRK2 iPD	3	COX7A2L
	SLC25A3		MRPS30	UQCR10					NDUFS3
	NNT		RHOT2	MRPS15					ATP1B1
	ATP5F1E		MRPS15	SDHA			GBA LRRK2	2	ATP5F1B
	FXN		HCCS	MTRF1					NDUFA3
	ACO2		SDHB	COX11			LRRK2 prodromal	29	ATP6V1H
			COX6A1	LRPPRC					ECHS1
			RHOT1	VDAC1					ATP6V1D
			MPC1	IDH3A					VDAC3
			COX10	IDH3B					NDUFB6
			SUCLA2	NNT					SLC25A11
			TOMM22	UQCR11					NDUFS1
			ATP6V1G1						UQCRC1
			ATP5F1B						PDHB
			NDUFA2						DLD
			COX7A2L						SDHB
			FDX1						ACADM
			VDAC3						ACAA2
			GPX4						NDUFA1
			NDUFB6						IDH3B
			SUPV3L1						ATP5PD
			NDUFA7						ATP6V1G1
			MDH2						HADHA
			HADHB						IDH1
			NDUFA8						ETFDH
			ATP6V1D						VDAC2
			CASP7						ATP5PF
			NDUFA6						UQCRC2
			OAT						HCCS
			ATP6V1C1						ATP6V1C1
			COX6B1						COX5B
			HSD17B10						SUCLG1
			ACAA1						COX6A1
			COX5B						AFG3L2
			SLC25A20				iPD	10	NDUFS6
			NDUFA1						ATP5MF
			ATP1B1						PHB2
									MRPL34
									SLC25A6
									ACADSB
									FXN
									SLC25A4
									CYB5R3
									OXA1L
							GBA	4	GPI
									RETSAT
									ATP6AP1
									OGDH
							LRRK2	10	NDUFA8
									CASP7
									NDUFA2
									ACAA1
									RHOT1
									SLC25A20
									COX6B1
									PDK4
									HADHB
									NDUFA7
							prodromal	7	LDHB
									UQCRB
									ATP5ME
									SDHD
									TIMM10
									NDUFC2
									NDUFB3

## Sheet: TableS6.2 MYC LEG
							Venn diagram analysis				Gene Ontology - Biological Processes
	visit 1
	HALLMARK_MYC_TARGETS_V2 LEG						Groups	total	common elements		Term	Overlap	P-value	Adjusted P-value	Old P-value	Old Adjusted P-value	Odds Ratio	Combined Score	Genes
	iPD	GBA	LRRK2	Prodromal			GBA LRRK2 iPD prodromal	9	TFB2M		Ribonucleoprotein Complex Biogenesis (GO:0022613)	3/118	1.6387e+11	0.0013437312396113255	0	0	8641739130434780	9522353325362210	WDR74;WDR43;RRP9
	NOP16	RCL1	WDR74	NPM1					SUPV3L1		Ribosome Biogenesis (GO:0042254)	3/155	3.70588e+11	0.0015194117749794361	0	0	6525986842105260	6658467034909600	WDR74;WDR43;RRP9
	BYSL	MYBBP1A	WDR43	MPHOSPH10					MCM5		Positive Regulation Of RNA Metabolic Process (GO:0051254)	2/33	9.43556e+10	0.002579053591160497	0	0	183963133640553	1.70505e+16	SUPV3L1;WDR43
	RCL1	TCOF1	RRP9	HSPE1					RRP9		DNA Duplex Unwinding (GO:0032508)	2/41	1.46264e+12	0.002998417434376269	0	0	1.46168e+16	1.29068e+16	SUPV3L1;MCM5
	TBRG4	FARSA	DDX18	DDX18					PLK4		Ribosomal Large Subunit Biogenesis (GO:0042273)	2/54	2.54477e+12	0.004173415878074633	0	0	1.09555e+16	9067097843462690	PPAN;WDR74
	TFB2M	LAS1L	GNL3	MCM5					WDR43		Ribosomal Small Subunit Biogenesis (GO:0042274)	2/84	6.15596e+11	0.00809297262415549	0	0	6936933797909400	5128419080553610	WDR43;RRP9
	MYBBP1A	MYC	NOLC1	GNL3					PPAN		rRNA Metabolic Process (GO:0016072)	2/91	7.2196e+11	0.00809297262415549	0	0	638908507223114	4.62157e+16	WDR74;RRP9
	PA2G4	PPRC1	FARSA	TFB2M					PRMT3		ncRNA Processing (GO:0034470)	2/100	8.70867e+10	0.00809297262415549	0	0	5799708454810490	4.08649e+16	WDR74;RRP9
	MRTO4	MCM5	NIP7	WDR43					WDR74		rRNA Processing (GO:0006364)	2/101	8.88253e+11	0.00809297262415549	0	0	5740836940836940	4.03366e+16	WDR74;RRP9
	MYC	NOLC1	MPHOSPH10	CBX3			GBA LRRK2 iPD	2	FARSA		RNA Metabolic Process (GO:0016070)	2/111	0.0010713148294175772	0.008784781601224133	0	0	5.21153e+16	3.5641e+16	SUPV3L1;WDR74
	PRMT3	PUS1	PRMT3	PHB					TCOF1		Mitochondrial RNA 3'-End Processing (GO:0000965)	1/5	0.00224816055240216	0.015362430441414759	0	0	62459375	3808549663430720	SUPV3L1
	GNL3	RRP9	AIMP2	WDR74			GBA iPD prodromal	2	UTP20		Negative Regulation Of Vitamin Metabolic Process (GO:0046137)	1/5	0.00224816055240216	0.015362430441414759	0	0	62459375	3808549663430720	PRMT3
	WDR43	NOP2	UNG	PRMT3					TBRG4		Multi-Ciliated Epithelial Cell Differentiation (GO:1903251)	1/7	0.003146171972763632	0.019503777341924673	0	0	4163541666666660	2.39885e+16	PLK4
	PES1	MAP3K6	LAS1L	NIP7			LRRK2 iPD prodromal	13	MRTO4		Positive Regulation Of Centriole Replication (GO:0046601)	1/8	0.003594908666217628	0.019503777341924673	0	0	3.56857e+16	2.00848e+16	PLK4
	NDUFAF4	CDK4	TFB2M	NDUFAF4					HSPD1		Mitochondrial RNA Processing (GO:0000963)	1/9	0.0040434660343014565	0.019503777341924673	0	0	312234375	1.72062e+16	SUPV3L1
	UTP20	PLK4	MCM5	HSPD1					NIP7		Mitochondrion Morphogenesis (GO:0070584)	1/9	0.0040434660343014565	0.019503777341924673	0	0	312234375	1.72062e+16	SUPV3L1
	WDR74	TBRG4	CBX3	RRP9					IMP4		Positive Regulation Of rRNA Processing (GO:2000234)	1/9	0.0040434660343014565	0.019503777341924673	0	0	312234375	1.72062e+16	WDR43
	PUS1	PPAN	GRWD1	MRTO4					AIMP2		Double-Strand Break Repair Via Break-Induced Replication (GO:0000727)	1/11	0.0049400429229450454	0.021039101277871904	0	0	2497625	1.32633e+16	MCM5
	NOP56	SUPV3L1	NPM1	TBRG4					GNL3		Cell Part Morphogenesis (GO:0032990)	1/11	0.0049400429229450454	0.021039101277871904	0	0	2497625	1.32633e+16	SUPV3L1
	DCTPP1	NOC4L	PLK4	DCTPP1					DDX18		Regulation Of DNA-templated DNA Replication Initiation (GO:0030174)	1/12	0.0053880625223818295	0.021039101277871904	0	0	2.27045e+16	1.18599e+16	MCM5
	EXOSC5	SRM	MRTO4	PES1					NDUFAF4		Mitochondrial Transcription (GO:0006390)	1/12	0.0053880625223818295	0.021039101277871904	0	0	2.27045e+16	1.18599e+16	TFB2M
	PLK4	WDR43	NDUFAF4	UTP20					NOP56		Regulation Of rRNA Processing (GO:2000232)	1/15	0.006731046493869444	0.024808354765140966	0	0	1.78366e+16	892013120036697	WDR43
	IMP4	PRMT3	HSPD1	IMP4					MPHOSPH10		DNA Metabolic Process (GO:0006259)	2/288	0.0069584409707102715	0.024808354765140966	0	0	1.96853e+16	9779270291154040	SUPV3L1;MCM5
	CDK4	TFB2M	TCOF1	PPAN					PES1		Regulation Of DNA-templated DNA Replication (GO:0090329)	1/17	0.0076254739654265415	0.025011554606599054	0	0	1560546875	7609633551596090	MCM5
	FARSA	WDR74	NOP56	UNG					UNG		rRNA Modification (GO:0000154)	1/17	0.0076254739654265415	0.025011554606599054	0	0	1560546875	7609633551596090	TFB2M
	DDX18	UTP20	IMP4	GRWD1					NPM1		Regulation Of Centriole Replication (GO:0046599)	1/19	0.008519185800335128	0.026077091727149816	0	0	1.38701e+16	6609723846479390	PLK4
	PPAN		PPAN	DUSP2			GBA LRRK2 prodromal	2	NOLC1		Mitochondrial RNA Metabolic Process (GO:0000959)	1/20	0.008965773496317424	0.026077091727149816	0	0	1.31395e+16	619439581424405	TFB2M
	UNG		PES1	PLK4					LAS1L		DNA Unwinding Involved In DNA Replication (GO:0006268)	1/20	0.008965773496317424	0.026077091727149816	0	0	1.31395e+16	619439581424405	MCM5
	RRP9		SUPV3L1	RABEPK			GBA iPD	6	CDK4		DNA Replication Initiation (GO:0006270)	1/21	0.009412182450531985	0.026077091727149816	0	0	12481875	5823731356633180	MCM5
	SUPV3L1			EXOSC5					NOP2		Ribosomal Large Subunit Assembly (GO:0000027)	1/22	0.009858412726117614	0.026077091727149816	0	0	1.18869e+16	549107257058779	PPAN
	MCM5			LAS1L					MYC		rRNA Methylation (GO:0031167)	1/22	0.009858412726117614	0.026077091727149816	0	0	1.18869e+16	549107257058779	TFB2M
	AIMP2			NOP16					RCL1		Protein Alkylation (GO:0008213)	1/23	0.010304464378507131	0.026405189969924525	0	0	1.1346e+16	5191007405544710	PRMT3
	MPHOSPH10			NOLC1					MYBBP1A		Negative Regulation Of Lipid Biosynthetic Process (GO:0051055)	1/25	0.011196032048171519	0.027820443271214076	0	0	1.03995e+16	4671649710127910	PRMT3
	NOP2			AIMP2					PUS1		DNA Geometric Change (GO:0032392)	1/30	0.013421829479327331	0.030571944925134476	0	0	8604310344827580	3.70921e+16	SUPV3L1
	NIP7			SUPV3L1			iPD prodromal	3	EXOSC5		Maturation Of SSU-rRNA From Tricistronic rRNA Transcript (SSU-rRNA, 5.8S rRNA, LSU-rRNA) (GO:0000462)	1/30	0.013421829479327331	0.030571944925134476	0	0	8604310344827580	3.70921e+16	WDR43
	TCOF1			NOP56					DCTPP1		Nucleic Acid Metabolic Process (GO:0090304)	1/30	0.013421829479327331	0.030571944925134476	0	0	8604310344827580	3.70921e+16	WDR74
	HSPD1								NOP16		Regulation Of Transcription By RNA Polymerase I (GO:0006356)	1/32	0.014310901015618847	0.031716050899479604	0	0	8048387096774190	3417935690237750	WDR43
	NPM1						LRRK2 prodromal	2	CBX3		Positive Regulation Of Transcription By RNA Polymerase I (GO:0045943)	1/34	0.01519926045554118	0.03279840414090465	0	0	7559848484848480	3164936999007960	WDR43
	SLC29A2								GRWD1		Protein Methylation (GO:0006479)	1/35	0.015643173290839224	0.03289077461150811	0	0	7337132352941170	3050574683216410	PRMT3
							iPD	3	BYSL		RNA 3'-End Processing (GO:0031123)	1/38	0.016973844995694702	0.033947689991389404	0	0	6741216216216210	2.74777e+16	SUPV3L1
									PA2G4		Maturation Of SSU-rRNA (GO:0030490)	1/38	0.016973844995694702	0.033947689991389404	0	0	6741216216216210	2.74777e+16	WDR43
									SLC29A2		DNA Recombination (GO:0006310)	1/42	0.018745587009027256	0.03577093888357307	0	0	6.08232e+16	2.41881e+16	SUPV3L1
							GBA	4	SRM		mRNA Catabolic Process (GO:0006402)	1/43	0.01918807882344009	0.03577093888357307	0	0	5937202380952380	2.34725e+16	SUPV3L1
									PPRC1		Regulation Of DNA-templated Transcription Elongation (GO:0032784)	1/44	0.01963039328976571	0.03577093888357307	0	0	5798837209302320	2.27934e+16	WDR43
									NOC4L		Nucleobase-Containing Compound Catabolic Process (GO:0034655)	1/44	0.01963039328976571	0.03577093888357307	0	0	5798837209302320	2.27934e+16	SUPV3L1
									MAP3K6		Ribosome Assembly (GO:0042255)	1/50	0.022280559123686802	0.03971751843787647	0	0	5087244897959180	1.93521e+16	PPAN
							prodromal	4	HSPE1		Negative Regulation Of Protein Modification By Small Protein Conjugation Or Removal (GO:1903321)	1/54	0.024043797089670676	0.0410748200281874	0	0	4702358490566030	1.75298e+16	PRMT3
									PHB		Negative Regulation Of Protein Ubiquitination (GO:0031397)	1/54	0.024043797089670676	0.0410748200281874	0	0	4702358490566030	1.75298e+16	PRMT3
									RABEPK		Regulation Of Stem Cell Population Maintenance (GO:2000036)	1/56	0.024924355773343985	0.04159756721812652	0	0	4530909090909090	1.67277e+16	WDR43
									DUSP2		RNA Catabolic Process (GO:0006401)	1/57	0.025364370254955197	0.04159756721812652	0	0	4.44978e+16	1635030358762890	SUPV3L1
											DNA-templated Transcription Initiation (GO:0006352)	1/59	0.026243869801358222	0.042196025955124984	0	0	4295905172413790	1.56385e+16	TFB2M
											Positive Regulation Of Organelle Assembly (GO:1902117)	1/61	0.027122663879516524	0.042642779522791226	0	0	4152291666666660	1.49789e+16	PLK4
											RNA Methylation (GO:0001510)	1/62	0.027561796520828474	0.042642779522791226	0	0	4084016393442620	146670287413221	TFB2M
											DNA-templated DNA Replication (GO:0006261)	1/69	0.030630795282474307	0.04651342987338691	0	0	3.66232e+16	1.27659e+16	MCM5
											DNA Replication (GO:0006260)	1/73	0.03238064093072697	0.04827659193308385	0	0	3458159722222220	1.18622e+16	MCM5
											Regulation Of Transcription Elongation By RNA Polymerase II (GO:0034243)	1/77	0.03412767845192772	0.04997267201889416	0	0	3.27549e+16	1.10635e+16	WDR43
											Positive Regulation Of Cytoskeleton Organization (GO:0051495)	1/79	0.03500014539170605	0.05035108635298064	0	0	3.19119e+16	1.06981e+16	PLK4
											Positive Regulation Of Growth (GO:0045927)	1/81	0.035871911777379605	0.05071546147836427	0	0	311109375	1.03531e+16	SUPV3L1
											Macromolecule Catabolic Process (GO:0009057)	1/85	0.037613344828341375	0.05227617416820327	0	0	2.96235e+16	9717686109400610	SUPV3L1
											Mitochondrial Gene Expression (GO:0140053)	1/103	0.0454152453059134	0.06206750191808165	0	0	2.43738e+16	753614545189536	TFB2M
											Positive Regulation Of Cell Growth (GO:0030307)	1/106	0.046710081786484385	0.0627906017457659	0	0	2.36738e+16	725317052519737	SUPV3L1
											Double-Strand Break Repair Via Homologous Recombination (GO:0000724)	1/111	0.04886467363223559	0.06462747157811803	0	0	2.2592e+16	6819862035965040	MCM5
											Regulation Of Protein Ubiquitination (GO:0031396)	1/113	0.049725297661304714	0.06472181600360297	0	0	2.21864e+16	6658669547384000	PRMT3
											Positive Regulation Of Cell Cycle Process (GO:0090068)	1/118	0.051873830207626925	0.06646334495352199	0	0	2.12329e+16	6282691289613850	PLK4
											Negative Regulation Of Cellular Biosynthetic Process (GO:0031327)	1/137	0.059998929586478865	0.07569095732448103	0	0	1.82491e+16	5134248529605200	PRMT3
											Positive Regulation Of Cellular Catabolic Process (GO:0031331)	1/146	0.06382601298955222	0.07929898583550428	0	0	1.71086e+16	4.7076e+16	SUPV3L1
											protein-RNA Complex Assembly (GO:0022618)	1/150	0.06552248867267771	0.08019170255462048	0	0	1.6646e+16	4536630030344950	PPAN
											Mitochondrion Organization (GO:0007005)	1/162	0.07059553218035913	0.08512990645278601	0	0	1.5396e+16	4.08114e+16	SUPV3L1
											DNA-templated Transcription (GO:0006351)	1/199	0.08608367125596131	0.1023023339563598	0	0	1.24956e+16	3.06446e+16	TFB2M
											Regulation Of Cell Growth (GO:0001558)	1/227	0.09765147857392317	0.11325493103028093	0	0	1.0932e+16	2.54316e+16	SUPV3L1
											Cilium Organization (GO:0044782)	1/228	0.0980621963798774	0.11325493103028093	0	0	1.08833e+16	2527259840546600	PLK4
											Cilium Assembly (GO:0060271)	1/243	0.1042030549491331	0.11867570146984602	0	0	1.02009e+16	2.30685e+16	PLK4
											Plasma Membrane Bounded Cell Projection Assembly (GO:0120031)	1/275	0.11717949674142404	0.1316262840109147	0	0	8994981751824810	1928567586983660	PLK4
											Organelle Assembly (GO:0070925)	1/322	0.13593576338413693	0.15063152158782742	0	0	7659657320872270	1.52854e+16	PLK4
											Negative Regulation Of Programmed Cell Death (GO:0043069)	1/381	0.15897897086517868	0.17381700814592868	0	0	6450986842105260	1.18633e+16	SUPV3L1
											Phosphorylation (GO:0016310)	1/429	0.17732128522952953	0.19132033406343976	0	0	5713492990654200	9883154587568120	PLK4
											Negative Regulation Of Apoptotic Process (GO:0043066)	1/482	0.19716041866808842	0.2099630432569253	0	0	5.07017e+16	8232619558724810	SUPV3L1
											Protein Phosphorylation (GO:0006468)	1/500	0.20380083047636524	0.21425215511617884	0	0	4882765531062120	776658585335562	PLK4
											Positive Regulation Of Cellular Process (GO:0048522)	1/594	0.23769178167675792	0.24671805186701454	0	0	4088954468802690	5874929962604700	SUPV3L1
											Regulation Of Apoptotic Process (GO:0042981)	1/705	0.2760562900514851	0.281513344502726	0	0	3424538352272720	4407896199652100	SUPV3L1
											Protein Modification Process (GO:0036211)	1/711	0.2780802549356196	0.281513344502726	0	0	3.39454e+16	434448969607712	PLK4
											Positive Regulation Of DNA-templated Transcription (GO:0045893)	1/1243	0.43875939592127616	0.43875939592127616	0	0	1.88698e+16	1.5545e+16	WDR43
