# Supplementary material for: A blood-based DNA damage signature in patients with Parkinson’s disease is associated with disease progression
Source: Nat Aging. 2025 Sep 5;5(9):1844–61. doi: 10.1038/s43587-025-00926-x (PMC12443628; doi:10.1038/s43587-025-00926-x)
Supplement: Supplementary file 9 — LEG analysis shared pathways visit 1 – Reactome. [file 43587_2025_926_MOESM9_ESM.xlsx]

## Sheet: suppl table 7
		Reactome pathways
		REGULATION_OF_EXPRESSION_OF_SLITS_AND_ROBOS	NONSENSE_MEDIATED_DECAY_NMD_	INFLUENZA_INFECTION	RRNA_PROCESSING	EUKARYOTIC_TRANSLATION_ELONGATION	RESPONSE_OF_EIF2AK4_GCN2_TO_AMINO_ACID_DEFICIENCY	SELENOAMINO_ACID_METABOLISM	EUKARYOTIC_TRANSLATION_INITIATION	METABOLISM_OF_RNA	SRP_DEPENDENT_COTRANSLATIONAL_PROTEIN_TARGETING_TO_MEMBRANE	TRANSLATION	RESPIRATORY_ELECTRON_TRANSPORT_ATP_SYNTHESIS_BY_CHEMIOSMOTIC_COUPLING_AND_HEAT_PRODUCTION_BY_UNCOUPLING_PROTEINS_	THE_CITRIC_ACID_TCA_CYCLE_AND_RESPIRATORY_ELECTRON_TRANSPORT
		RPS17	RPL27	RPS17	RPS17	RPL27	RPL27	RPL27	RPL27	RPS17	RPL27	RPS17	NDUFV1	NDUFV1
		RPL39	RPL37A	RPL39	RPS3A	RPL37A	RPL37A	RPL37A	RPL37A	NUP155	RPL37A	FAU	NDUFS8	NDUFS8			Pathways identified by LEG	total	shared LEG contributing to the pathways
		FAU	RPS17	XPO1	RPS28	RPS17	RPS17	RPS17	RPS17	HNRNPH1	RPS17	EEF2	COX11	NDUFB1			EUKARYOTIC_TRANSLATION_ELONGATION	27	RPL27
		RPL35A	RPL18	NUP54	RPL39	RPL18	RPL18	RARS1	RPL18	MRM2	RPS28	RPL35A	NDUFB7	COX18			EUKARYOTIC_TRANSLATION_INITIATION		RPL37A
		RPS27L	RPL32	NUP155	WDR43	RPL32	RPL32	RPL18	RPL32	WDR61	RPL18	AARS2	NDUFB1	NDUFB11			INFLUENZA_INFECTION		RPS17
		RPL36	RPL39	FAU	FAU	RPL39	RPL39	RPL32	EIF3H	TRMT61B	RPL32	RPS27L	COX18	NDUFB10			METABOLISM_OF_RNA		RPL18
		RPS3	RPL37	RPL35A	MRM2	RPL37	RPL37	RPL39	RPL39	RPL36	RPL39	RPL13A	ATP5MG	ATP5MC2			NONSENSE_MEDIATED_DECAY_NMD		RPL32
		RPS5	RPL35	NUP43	RPL35A	RPL35	RPL35	RPL37	RPL37	RPS5	RPL37	RPL36	NDUFB11	DLAT			RRNA_PROCESSING		RPL39
		RPL30	RPS10	RPS27L	RPS27L	RPS10	RPS10	RPL35	RPL35	PUF60	RPL35	RPL41	NDUFB10	NDUFA10			SELENOAMINO_ACID_METABOLISM		RPL37
		RPL27	RPS19	RPL36	RPL13A	RPS19	RPS19	RPS10	RPS10	RPL29	RPS10	RPS5	NDUFV2	UQCR11			SRP_DEPENDENT_COTRANSLATIONAL_PROTEIN_TARGETING_TO_MEMBRANE		RPL35
		RPL37A	RPL27A	RPS3	RPL36	RPL27A	RPL27A	RPS19	RPS19	RPL35	RPS19	PTCD3	ATP5MC2	COX7C			REGULATION_OF_EXPRESSION_OF_SLITS_AND_ROBOS		RPS10
		RPL18	FAU	RPS5	RPS3	FAU	FAU	RPL27A	RPL27A	RPS10	RPL27A	RPL7A	NDUFA10	COX6C			RESPONSE_OF_EIF2AK4_GCN2_TO_AMINO_ACID_DEFICIENCY		RPL27A
		RPL32	RPS29	RPL30	RPL41	RPS29	RPS29	FAU	FAU	SNRPA1	FAU	RPL37A	UQCR11	COX14			TRANSLATION		RPS19
		RPL37	RPL9	RPLP2	RPS5	RPL9	RPL9	RPS29	EIF2B2	NUP93	RPS29	RARS1	NDUFA4	GSTZ1					FAU
		RPL35	RPS13	RPL27	RPL30	RPS13	RPS13	RPL9	RPS29	EXOSC2	RPL9	FARSB	COX7C	COX11					RPS13
		RPS10	RPSA	RPL37A	RPL7A	RPSA	RPSA	RPS13	RPL9	RPS15A	RPS13	MRPL20	NDUFA11	NDUFB7					RPL9
		RPL27A	RPL35A	RPL18	RPL27	RPL35A	RPL35A	RPSA	RPS13	RPL15	RPSA	RPL29	ATP5MC1	ATP5MG					RPS29
		RPS19	RPS27L	RPL32	RPL37A	RPS27L	RPS27L	RPL35A	RPSA	CSTF3	SEC61G	RPL35	COX7B	NDUFV2					RPSA
		RPS13	RPL36	RPL37	RPL18	RPL36	RPL36	SEPSECS	RPL35A	RPS28	RPL35A	RPS10	NDUFB2	NDUFA4					RPL35A
		RPL9	RPS3	RPL35	RPL32	RPS3	RPS3	RPS27L	EIF3K	XPO1	RPS27L	RPL11	COX6C	NNT					RPS27L
		RPS29	RPS15A	RPS10	EXOSC8	RPS15A	RPS15A	RPL36	RPS27L	SRSF11	SSR4	EIF2B2	NDUFAF5	NDUFA11					RPL36
		RPSA	RPL23A	RPL27A	RPL37	RPL23A	RPL23A	RPS3	RPL36	NUP37	SRP72	RPS29	COX14	ATP5MC1					RPS3
		RPS15A	RPS21	RPS19	RPL35	RPS21	RPS21	RPS15A	RPS3	LSM4	RPL36	GFM1	ATP5MC3	COX7B					RPS15A
		RPL23A	RPS5	RPL9	WDR36	RPS5	RPS5	RPL23A	RPS15A	RPS3	RPS3	EIF3K		PDHX					RPL23A
		RPS21	RPL30	RPS13	RRP9	RPL30	RPL30	RPS21	RPL23A	NSUN6	RPS15A	MRPL52		NDUFB2					RPS21
		RPL15	RPL15	RPS29	RPS10	RPL15	RPL15	RPS5	RPS21	RPL18	RPL23A	EEF1D		NDUFAF5					RPS5
		RPS27	RPS27	RPSA	TSR1	RPS27	RPS27	RPL30	RPS5	RPL32	RPS21	RPS15A		ATP5MC3					RPL30
				KPNA3	RPL27A			RPL15	RPL30	SNU13	RPS5	RPL23A							RPL15
				POLR2D	RPL11			RPS27	RPL15	RRP9	RPL30	RPL15							RPS27
				RPS15A	RPS19				RPS27	RPS19	RPL15	MRPL55					METABOLISM_OF_RNA RRNA_PROCESSING SRP_DEPENDENT_COTRANSLATIONAL_PROTEIN_TARGETING_TO_MEMBRANE TRANSLATION	1	RPS28
				RPL23A	RPL9					RPL27A	RPS27	RPS3A					INFLUENZA_INFECTION METABOLISM_OF_RNA TRANSLATION	1	RPLP2
				RPS21	RPS13					RPS13		MRPL23					INFLUENZA_INFECTION METABOLISM_OF_RNA	5	XPO1
				IPO5	RPS29					RPL9		MTIF2							NUP54
				RPL15	RPSA					RPSA		RPS28							NUP155
				RPS27	WDR12					WDR12		RPL39							NUP43
					NOP58					OSGEP		SEC61G							POLR2D
					HEATR1					RPS21		EEF1B2					METABOLISM_OF_RNA RRNA_PROCESSING	6	EXOSC8
					RPS15A					NUP54		MRPL11							RRP9
					RPL23A					FAU		SRP72							TSR1
					RPS21					RPL35A		RPS3							MRM2
					RPL13					DDX39A		MRPS12							WDR12
					RPL15					RPS27L		RPS14							HEATR1
					RPS27					RPL37A		RPL30					RRNA_PROCESSING TRANSLATION	5	RPS3A
										TSR1		MRPL30							RPL11
										RPS29		RPLP2							RPL13A
										RPL23A		RPL27							RPL41
										RPL39		MRPS27							RPL7A
										NUP43		RPL18					SELENOAMINO_ACID_METABOLISM TRANSLATION	1	RARS1
										WDR3		RPL32					EUKARYOTIC_TRANSLATION_INITIATION8 TRANSLATION	3	EIF3H
										RPS14		EIF3H							EIF2B2
										RPL30		RPL37							EIF3K
										RPLP2		MRPL15					METABOLISM_OF_RNA TRANSLATION	2	RPL29
										RPL27		RPS19							RPS14
										EXOSC8		RPL27A					SRP_DEPENDENT_COTRANSLATIONAL_PROTEIN_TARGETING_TO_MEMBRANE TRANSLATION	3	SEC61G
										RPL37		RPS13							SSR4
										SEH1L		RPL9							SRP72
										CNOT2		RPSA					INFLUENZA_INFECTION	2	KPNA3
										HEATR1		MRPL53							IPO5
										POLR2D		SSR4					RRNA_PROCESSING	4	WDR36
										LSM7		MRPL22							WDR43
										SNRPD2		RPS21							NOP58
										RPS27		DARS2							RPL13
												RPS27					SELENOAMINO_ACID_METABOLISM	1	SEPSECS
																	METABOLISM_OF_RNA	20	CSTF3
																			SNU13
																			SEH1L
																			SRSF11
																			HNRNPH1
																			SNRPA1
																			CNOT2
																			NUP37
																			NUP93
																			WDR61
																			DDX39A
																			LSM4
																			TRMT61B
																			WDR3
																			OSGEP
																			EXOSC2
																			LSM7
																			NSUN6
																			SNRPD2
																			PUF60
																	TRANSLATION	20	MRPL55
																			MRPL23
																			MRPS27
																			MTIF2
																			FARSB
																			MRPL20
																			MRPL15
																			EEF2
																			MRPL53
																			AARS2
																			GFM1
																			EEF1B2
																			MRPL52
																			MRPL11
																			EEF1D
																			MRPL22
																			MRPS12
																			PTCD3
																			MRPL30
																			DARS2
