# Supplementary material for: A blood-based DNA damage signature in patients with Parkinson’s disease is associated with disease progression
Source: Nat Aging. 2025 Sep 5;5(9):1844–61. doi: 10.1038/s43587-025-00926-x (PMC12443628; doi:10.1038/s43587-025-00926-x)
Supplement: Supplementary file 10 — LEG analysis GSE 99039 and GSE 68719 datasets. [file 43587_2025_926_MOESM10_ESM.xlsx]

## Sheet: GSE99039 LEG analysis
	pathway	padj	leadingEdge
	HALLMARK_P53_PATHWAY	2.27576e-05	TRAFD1, RNF19B, CTSD, NINJ1, ABHD4, TGFB1, CEBPA, PPP1R15A, MAPKAPK3, PLXNB2, NOTCH1, MKNK2, VDR, S100A4, RHBDF2, CD82, TP53, CDK5R1, SPHK1, SLC3A2, DEF6, ACVR1B, FAS, ZBTB16, RAB40C, PTPRE, EPHX1, FOS, TXNIP, ABCC5, H1-2, BAIAP2, F2R, SAT1, JUN, KIF13B, CCNK, HMOX1, VWA5A, SP1, ZFP36L1, RAD9A, DDIT3, GM2A, MXD1, NDRG1, APAF1, DDIT4, WRAP73, IRAG2, BTG1, CCND3, PLK3, IRAK1, KLF4, DCXR, CASP1, SER…
	HALLMARK_UV_RESPONSE_UP	0.0032387	MGAT1, GPX3, ALDOA, RHOB, PRKCD, ARRB2, DGAT1, CLTB, HLA-F, PRKACA, IRF1, SULT1A1, TUBA4A, MARK2, JUNB, TMBIM6, PPIF, ICAM1, SQSTM1, YKT6, CDKN1C, ALAS1, NFKBIA, EPHX1, BID, ACAA1, FOS, TST, NXF1, HMOX1, H2AX, RAB27A, NUP58, SLC6A12, BTG1, CCND3, KLHDC3, DLG4, RXRB, FURIN, SIGMAR1, CNP, STK25, LYN, CEBPG, ABCB1, WIZ
	Gene Ontology Analysis
	Term	padj
	Transcription By RNA Polymerase II (GO:0006366)	1.58667e-10
	DNA-templated Transcription (GO:0006351)	2.26857e-07
	DNA Damage Response (GO:0006974)	7.52226e-07
	Apoptotic Process (GO:0006915)	7.52226e-07
	Positive Regulation Of DNA-templated Transcription (GO:0045893)	1.19584e-05
	Negative Regulation Of Cellular Process (GO:0048523)	1.66144e-05
	Positive Regulation Of Apoptotic Process (GO:0043065)	3.06781e-05
	RNA Biosynthetic Process (GO:0032774)	3.37859e-05
	Integrated Stress Response Signaling (GO:0140467)	3.37859e-05
	Cellular Response To Hypoxia (GO:0071456)	3.99459e-05
	Positive Regulation Of Nucleic Acid-Templated Transcription (GO:1903508)	7.65537e-05
	Nucleotide-Excision Repair (GO:0006289)	8.6139e-05
	Positive Regulation Of Transcription By RNA Polymerase II (GO:0045944)	9.52502e-05
	DNA-templated Transcription Initiation (GO:0006352)	0.00010624
	DNA Repair (GO:0006281)	0.000220319
	DNA Replication (GO:0006260)	0.000377035
	Cellular Response To Decreased Oxygen Levels (GO:0036294)	0.000377035
	Negative Regulation Of Cell Cycle (GO:0045786)	0.000987804
	Negative Regulation Of Nucleic Acid-Templated Transcription (GO:1903507)	0.00117359
	Regulation Of Cell Cycle (GO:0051726)	0.00118982
	Negative Regulation Of Growth (GO:0045926)	0.00118982
	Negative Regulation Of Cell Growth (GO:0030308)	0.00120444
	Positive Regulation Of Cysteine-Type Endopeptidase Activity (GO:2001056)	0.00161977
	Response To Reactive Oxygen Species (GO:0000302)	0.00185418
	Phosphorylation (GO:0016310)	0.00191785
	DNA-templated DNA Replication (GO:0006261)	0.0022098
	Protein Phosphorylation (GO:0006468)	0.00225619
	mRNA Transcription (GO:0009299)	0.00225619
	Positive Regulation Of miRNA Transcription (GO:1902895)	0.00225619
	Intrinsic Apoptotic Signaling Pathway (GO:0097193)	0.00236053
	Cellular Response To Reactive Oxygen Species (GO:0034614)	0.00255699
	DNA Metabolic Process (GO:0006259)	0.00265113
	Positive Regulation Of Cysteine-Type Endopeptidase Activity Involved In Apoptotic Process (GO:0043280)	0.00265113
	Response To Hydrogen Peroxide (GO:0042542)	0.00265113
	Response To Lipid (GO:0033993)	0.00265113
	Regulation Of DNA-templated Transcription (GO:0006355)	0.00265113
	Transcription Initiation At RNA Polymerase II Promoter (GO:0006367)	0.00265113
	Regulation Of Intrinsic Apoptotic Signaling Pathway (GO:2001242)	0.00265113
	Positive Regulation Of Reactive Oxygen Species Metabolic Process (GO:2000379)	0.00265113
	Regulation Of DNA Binding (GO:0051101)	0.00265113
	Positive Regulation Of Intracellular Signal Transduction (GO:1902533)	0.00265113
	Positive Regulation Of Programmed Cell Death (GO:0043068)	0.00265113
	Positive Regulation Of Release Of Cytochrome C From Mitochondria (GO:0090200)	0.00265113
	Cellular Response To UV (GO:0034644)	0.00276084
	Positive Regulation Of miRNA Metabolic Process (GO:2000630)	0.00276084
	Mitotic G1 DNA Damage Checkpoint Signaling (GO:0031571)	0.00290889
	Mitotic G1/S Transition Checkpoint Signaling (GO:0044819)	0.0029521
	Transcription By RNA Polymerase III (GO:0006383)	0.00361551
	Transcription Elongation By RNA Polymerase II (GO:0006368)	0.00361551
	Positive Regulation Of Protein Import Into Nucleus (GO:0042307)	0.00361551
	Negative Regulation Of Cell Population Proliferation (GO:0008285)	0.00473796
	UV-damage Excision Repair (GO:0070914)	0.00473796
	Regulation Of Transcription From RNA Polymerase II Promoter In Response To Stress (GO:0043618)	0.00473796
	Signal Transduction In Response To DNA Damage (GO:0042770)	0.00477471
	Transmembrane Receptor Protein Serine/Threonine Kinase Signaling Pathway (GO:0007178)	0.00497757
	Regulation Of Apoptotic Process (GO:0042981)	0.00517595
	Regulation Of miRNA Transcription (GO:1902893)	0.00533282
	Regulation Of Nucleic Acid-Templated Transcription (GO:1903506)	0.00570591
	Cellular Response To Transforming Growth Factor Beta Stimulus (GO:0071560)	0.00619938
	Positive Regulation Of Apoptotic Signaling Pathway (GO:2001235)	0.00641138
	Hemopoiesis (GO:0030097)	0.00781709
	DNA Damage Response, Signal Transduction By P53 Class Mediator (GO:0030330)	0.00781709
	Base-Excision Repair (GO:0006284)	0.00781709
	Regulation Of Protein Import Into Nucleus (GO:0042306)	0.00929748
	mRNA Transcription By RNA Polymerase II (GO:0042789)	0.00929748
	Negative Regulation Of Apoptotic Process (GO:0043066)	0.00929748
	Negative Regulation Of Inflammatory Response To Antigenic Stimulus (GO:0002862)	0.00929748
	Positive Regulation Of Intrinsic Apoptotic Signaling Pathway (GO:2001244)	0.00990827
	DNA Damage Response, Signal Transduction By P53 Class Mediator Resulting In Cell Cycle Arrest (GO:0006977)	0.0107075
	Regulation Of Inflammatory Response To Antigenic Stimulus (GO:0002861)	0.0107075
	Regulation Of Cell Population Proliferation (GO:0042127)	0.0107075
	Transforming Growth Factor Beta Receptor Signaling Pathway (GO:0007179)	0.0107675
	Regulation Of Release Of Cytochrome C From Mitochondria (GO:0090199)	0.0112102
	Negative Regulation Of DNA-templated Transcription, Elongation (GO:0032785)	0.0121093
	Response To Endoplasmic Reticulum Stress (GO:0034976)	0.0121656
	Regulation Of MAP Kinase Activity (GO:0043405)	0.0121656
	Protein Modification Process (GO:0036211)	0.0125725
	Positive Regulation Of Cytokine Production (GO:0001819)	0.0125725
	Protein Autophosphorylation (GO:0046777)	0.0129499
	Regulation Of Transcription Elongation By RNA Polymerase II (GO:0034243)	0.0129499
	Cellular Response To Oxidative Stress (GO:0034599)	0.0129499
	Positive Regulation Of Nucleocytoplasmic Transport (GO:0046824)	0.0129499
	Regulation Of DNA-templated Transcription Elongation (GO:0032784)	0.0129499
	Positive Regulation Of Angiogenesis (GO:0045766)	0.0138173
	Lipopolysaccharide-Mediated Signaling Pathway (GO:0031663)	0.0145399
	Negative Regulation Of NF-kappaB Transcription Factor Activity (GO:0032088)	0.0154968
	Positive Regulation Of Proteasomal Ubiquitin-Dependent Protein Catabolic Process (GO:0032436)	0.017038
	Cellular Response To Mechanical Stimulus (GO:0071260)	0.017038
	Regulation Of Cysteine-Type Endopeptidase Activity Involved In Apoptotic Process (GO:0043281)	0.0175343
	Regulation Of Gene Expression (GO:0010468)	0.0175343
	Erythrocyte Differentiation (GO:0030218)	0.0175343
	Unsaturated Fatty Acid Metabolic Process (GO:0033559)	0.0175343
	Regulation Of Cell Growth (GO:0001558)	0.0175343
	Positive Regulation Of Viral Life Cycle (GO:1903902)	0.0175343
	Negative Regulation Of Binding (GO:0051100)	0.0184115
	Regulation Of I-kappaB kinase/NF-kappaB Signaling (GO:0043122)	0.0194517
	SMAD Protein Signal Transduction (GO:0060395)	0.0194517
	Cellular Response To Ionizing Radiation (GO:0071479)	0.0200957
	Icosanoid Metabolic Process (GO:0006690)	0.0200957
	Positive Regulation Of Transcription Initiation By RNA Polymerase II (GO:0060261)	0.0200957
	Regulation Of Extracellular Matrix Assembly (GO:1901201)	0.0200957
	Positive Regulation Of Fibroblast Apoptotic Process (GO:2000271)	0.0200957
	Protein Kinase B Signaling (GO:0043491)	0.0207631
	Regulation Of Cyclin-Dependent Protein Kinase Activity (GO:1904029)	0.0209724
	Regulation Of Myoblast Differentiation (GO:0045661)	0.022283
	Positive Regulation Of Cellular Component Biogenesis (GO:0044089)	0.0234222
	Neuron Migration (GO:0001764)	0.0234222
	RNA Polymerase II Preinitiation Complex Assembly (GO:0051123)	0.0239667
	Cellular Response To Peptide (GO:1901653)	0.0239667
	Positive Regulation Of DNA-templated Transcription Initiation (GO:2000144)	0.0239667
	Positive Regulation Of DNA-templated Transcription, Elongation (GO:0032786)	0.0239667
	DNA-templated Transcription Elongation (GO:0006354)	0.0239667
	Negative Regulation Of Insulin Receptor Signaling Pathway (GO:0046627)	0.0239667
	Positive Regulation Of Transmembrane Receptor Protein Serine/Threonine Kinase Signaling Pathway (GO:0090100)	0.0239667
	ER Overload Response (GO:0006983)	0.0240639
	Response To Hydroperoxide (GO:0033194)	0.0240639
	Regulation Of Protein Metabolic Process (GO:0051246)	0.0240639
	Regulation Of Transcription Initiation By RNA Polymerase II (GO:0060260)	0.0240639
	Myeloid Cell Differentiation (GO:0030099)	0.0240639
	Negative Regulation Of DNA-templated Transcription (GO:0045892)	0.0242458
	Monoubiquitinated Histone H2A Deubiquitination (GO:0035522)	0.0242458
	Monoubiquitinated Histone Deubiquitination (GO:0035521)	0.0242458
	Negative Regulation Of Cellular Response To Insulin Stimulus (GO:1900077)	0.0242458
	mRNA Transport (GO:0051028)	0.0242458
	Peptidyl-Threonine Phosphorylation (GO:0018107)	0.0242458
	Positive Regulation Of Mitochondrion Organization (GO:0010822)	0.0242458
	Transcription Preinitiation Complex Assembly (GO:0070897)	0.0256302
	Hematopoietic Progenitor Cell Differentiation (GO:0002244)	0.026358
	Response To UV (GO:0009411)	0.0265752
	Negative Regulation Of DNA-binding Transcription Factor Activity (GO:0043433)	0.0282265
	GMP Metabolic Process (GO:0046037)	0.0282265
	Regulation Of Fibroblast Apoptotic Process (GO:2000269)	0.0282265
	tRNA Transcription (GO:0009304)	0.0282265
	Regulation Of DNA-templated Transcription Initiation (GO:2000142)	0.0282265
	Macroautophagy (GO:0016236)	0.029698
	Positive Regulation Of Vasculature Development (GO:1904018)	0.029698
	Intrinsic Apoptotic Signaling Pathway In Response To Endoplasmic Reticulum Stress (GO:0070059)	0.029698
	Multivesicular Body Organization (GO:0036257)	0.029698
	Regulation Of Cell Migration Involved In Sprouting Angiogenesis (GO:0090049)	0.029698
	Cellular Response To Growth Factor Stimulus (GO:0071363)	0.0318178
	Positive Regulation Of Response To External Stimulus (GO:0032103)	0.0318178
	Protein-Containing Complex Assembly (GO:0065003)	0.0318178
	Cellular Response To Light Stimulus (GO:0071482)	0.032515
	Regulation Of Ceramide Biosynthetic Process (GO:2000303)	0.0328919
	Golgi Inheritance (GO:0048313)	0.0328919
	Negative Regulation Of Extracellular Matrix Organization (GO:1903054)	0.0328919
	Positive Regulation Of Smooth Muscle Contraction (GO:0045987)	0.0328919
	Negative Regulation Of Immune Response (GO:0050777)	0.0329952
	Peptidyl-Threonine Modification (GO:0018210)	0.0329952
	Peptidyl-Serine Phosphorylation (GO:0018105)	0.0331165
	Extrinsic Apoptotic Signaling Pathway (GO:0097191)	0.0343924
	Regulation Of Transcription By RNA Polymerase II (GO:0006357)	0.0344426
	Negative Regulation Of Inflammatory Response (GO:0050728)	0.0344426
	Signal Transduction By P53 Class Mediator (GO:0072331)	0.0344426
	Monoubiquitinated Protein Deubiquitination (GO:0035520)	0.0344426
	Negative Regulation Of Blood Vessel Endothelial Cell Migration (GO:0043537)	0.0344426
	Positive Regulation Of Nitrogen Compound Metabolic Process (GO:0051173)	0.0344426
	Positive Regulation Of Protein Dephosphorylation (GO:0035307)	0.0344426
	Cellular Response To Oxygen-Containing Compound (GO:1901701)	0.0362
	Regulation Of Interleukin-17 Production (GO:0032660)	0.0362
	Cellular Response To Hydrogen Peroxide (GO:0070301)	0.0362
	Histone Deubiquitination (GO:0016578)	0.0362
	Negative Regulation Of Mitotic Cell Cycle (GO:0045930)	0.0362
	snRNA Transcription By RNA Polymerase II (GO:0042795)	0.0362
	Positive Regulation Of Transcription From RNA Polymerase II Promoter In Response To Endoplasmic Reticulum Stress (GO:1990440)	0.0362
	Purine Ribonucleoside Triphosphate Biosynthetic Process (GO:0009206)	0.0362
	Peptidyl-Serine Modification (GO:0018209)	0.0379665
	Negative Regulation Of Protein Binding (GO:0032091)	0.0381373
	Intrinsic Apoptotic Signaling Pathway By P53 Class Mediator (GO:0072332)	0.0381373
	Double-Strand Break Repair (GO:0006302)	0.0391818
	Response To Ionizing Radiation (GO:0010212)	0.0391818
	Positive Regulation Of Protein Localization To Nucleus (GO:1900182)	0.0391818
	Positive Regulation Of Protein Modification Process (GO:0031401)	0.0395937
	Regulation Of Erythrocyte Differentiation (GO:0045646)	0.0399221
	Histone H3 Acetylation (GO:0043966)	0.0399221
	Regulation Of Protein Binding (GO:0043393)	0.0399236
	Cellular Response To Fluid Shear Stress (GO:0071498)	0.0403451
	Intrinsic Apoptotic Signaling Pathway In Response To Oxidative Stress (GO:0008631)	0.0403451
	Positive Regulation Of Muscle Contraction (GO:0045933)	0.0403451
	Purine Ribonucleoside Monophosphate Metabolic Process (GO:0009167)	0.0403451
	Pyrimidine Nucleobase Metabolic Process (GO:0006206)	0.0403451
	Positive Regulation Of Receptor Signaling Pathway Via STAT (GO:1904894)	0.0415078
	Positive Regulation Of I-kappaB kinase/NF-kappaB Signaling (GO:0043123)	0.0448222
	Base-Excision Repair, Gap-Filling (GO:0006287)	0.0459308
	snRNA Transcription (GO:0009301)	0.0459308
	Granulocyte Differentiation (GO:0030851)	0.0459308
	Negative Regulation Of Stem Cell Differentiation (GO:2000737)	0.0459308
	Positive Regulation Of DNA-directed DNA Polymerase Activity (GO:1900264)	0.0459308
	Regulation Of DNA-directed DNA Polymerase Activity (GO:1900262)	0.0459308
	RNA Transport (GO:0050658)	0.0459308
	Negative Regulation Of Protein Secretion (GO:0050709)	0.0459308
	Regulation Of Mitotic Cell Cycle (GO:0007346)	0.0464967
	Long-Chain Fatty Acid Metabolic Process (GO:0001676)	0.0464967
	Positive Regulation Of Intracellular Protein Transport (GO:0090316)	0.0478189
	Regulation Of Cyclin-Dependent Protein Serine/Threonine Kinase Activity (GO:0000079)	0.0478365
	Regulation Of Protein Dephosphorylation (GO:0035304)	0.0478365
	Negative Regulation Of Cell-Cell Adhesion (GO:0022408)	0.0478365
	Regulation Of Anatomical Structure Morphogenesis (GO:0022603)	0.0484351
	Regulation Of Inflammatory Response (GO:0050727)	0.0488156

## Sheet: GSE68719 LEG analysis
	pathway	padj	leadingEdge
	HALLMARK_P53_PATHWAY	1.66601e-09	DDIT4, EPHA2, SLC3A2, NUPR1, MKNK2, RHBDF2, CCND3, RRAD, TPD52L1, AK1, TGFB1, ALOX15B, HEXIM1, S100A4, CASP1, HMOX1, RXRA, DDIT3, EPHX1, BTG1, DCXR, NINJ1, OSGIN1, INHBB, IER5, TM4SF1, RPL36, PERP, AEN, CCNK, H1-2, SEC61A1, VAMP8, CDKN1A, DRAM1, RACK1, TAP1, MXD1, BAX, SERTAD3, SAT1, ITGB4, PIDD1, CTSF, MXD4, STOM, ZFP36L1, JAG2, RPS27L, DDB2, SESN1, PMM1, IRAK1, RPL18, NOTCH1, HSPA4L, CD81, S100…
	HALLMARK_UV_RESPONSE_UP	6.84122e-08	SLC6A12, DNAJB1, SPR, MGAT1, STIP1, NFKBIA, POLR2H, FKBP4, CCND3, MSX1, RRAD, CEBPG, IRF1, FURIN, HMOX1, YKT6, BID, EPHX1, BTG1, STARD3, MRPL23, DNAJA1, NXF1, BSG, HYAL2, ARRB2, CDC34, CDK2, DGAT1, H2AX, AP2S1, TAP1, LHX2, ICAM1
	Gene Ontology Analysis
	Term	padj
	Negative Regulation Of Cellular Process (GO:0048523)	1.05627e-05
	Apoptotic Process (GO:0006915)	1.05627e-05
	Integrated Stress Response Signaling (GO:0140467)	0.00155095
	Cellular Response To Hypoxia (GO:0071456)	0.00155095
	Negative Regulation Of Growth (GO:0045926)	0.00155095
	Negative Regulation Of Cell Growth (GO:0030308)	0.00155095
	Positive Regulation Of Apoptotic Process (GO:0043065)	0.00155095
	Regulation Of Cyclin-Dependent Protein Serine/Threonine Kinase Activity (GO:0000079)	0.0018164
	Cell Cycle G1/S Phase Transition (GO:0044843)	0.00499141
	Regulation Of Cyclin-Dependent Protein Kinase Activity (GO:1904029)	0.00499141
	Positive Regulation Of Inflammatory Response (GO:0050729)	0.00499141
	Mitotic Cell Cycle Phase Transition (GO:0044772)	0.00624094
	Positive Regulation Of Apoptotic Signaling Pathway (GO:2001235)	0.00726397
	G1/S Transition Of Mitotic Cell Cycle (GO:0000082)	0.00726397
	Negative Regulation Of Cell Population Proliferation (GO:0008285)	0.00726397
	Positive Regulation Of Defense Response (GO:0031349)	0.00726397
	Response To Reactive Oxygen Species (GO:0000302)	0.00726397
	DNA Damage Response (GO:0006974)	0.00726397
	Mitotic G1 DNA Damage Checkpoint Signaling (GO:0031571)	0.00728267
	Cellular Response To Decreased Oxygen Levels (GO:0036294)	0.00928779
	Regulation Of Cell Population Proliferation (GO:0042127)	0.00928779
	Cellular Response To Cytokine Stimulus (GO:0071345)	0.00938499
	Regulation Of Cell Growth (GO:0001558)	0.011614
	Positive Regulation Of Proteasomal Ubiquitin-Dependent Protein Catabolic Process (GO:0032436)	0.013052
	Positive Regulation Of Response To External Stimulus (GO:0032103)	0.0136793
	DNA Damage Response, Signal Transduction By P53 Class Mediator (GO:0030330)	0.0136793
	Negative Regulation Of Protein Kinase B Signaling (GO:0051898)	0.0136793
	Regulation Of Intrinsic Apoptotic Signaling Pathway By P53 Class Mediator (GO:1902253)	0.0145326
	Positive Regulation Of Intrinsic Apoptotic Signaling Pathway (GO:2001244)	0.0161634
	Cellular Response To Transforming Growth Factor Beta Stimulus (GO:0071560)	0.018158
	Mitotic G1/S Transition Checkpoint Signaling (GO:0044819)	0.0209285
	Response To Unfolded Protein (GO:0006986)	0.0209285
	Cellular Response To Mechanical Stimulus (GO:0071260)	0.0250749
	Regulation Of Proteasomal Ubiquitin-Dependent Protein Catabolic Process (GO:0032434)	0.0250749
	Positive Regulation Of Cysteine-Type Endopeptidase Activity Involved In Apoptotic Process (GO:0043280)	0.0250749
	Regulation Of Transcription From RNA Polymerase II Promoter In Response To Stress (GO:0043618)	0.0262451
	Regulation Of Protein Serine/Threonine Kinase Activity (GO:0071900)	0.0262451
	Signal Transduction In Response To DNA Damage (GO:0042770)	0.0365664
	Myeloid Cell Differentiation (GO:0030099)	0.0365664
	DNA Alkylation (GO:0006305)	0.0374699
	Positive Regulation Of Cytokine Production (GO:0001819)	0.0390401
	Transmembrane Receptor Protein Serine/Threonine Kinase Signaling Pathway (GO:0007178)	0.0400814
	Regulation Of Apoptotic Process (GO:0042981)	0.0404966
	DNA Damage Response, Signal Transduction By P53 Class Mediator Resulting In Cell Cycle Arrest (GO:0006977)	0.0438952
	Regulation Of Transcription By RNA Polymerase II (GO:0006357)	0.0440081
	Protein Localization To Organelle (GO:0033365)	0.0440081
	Negative Regulation Of Nucleic Acid-Templated Transcription (GO:1903507)	0.0440081
	Negative Regulation Of Intracellular Signal Transduction (GO:1902532)	0.0442298
	Antigen Processing And Presentation Of Peptide Antigen Via MHC Class I (GO:0002474)	0.0442298
	Neuron Apoptotic Process (GO:0051402)	0.0483209
	Regulation Of Inflammatory Response (GO:0050727)	0.0491195
