# Supplementary material for: A blood-based DNA damage signature in patients with Parkinson’s disease is associated with disease progression
Source: Nat Aging. 2025 Sep 5;5(9):1844–61. doi: 10.1038/s43587-025-00926-x (PMC12443628; doi:10.1038/s43587-025-00926-x)
Supplement: Supplementary file 11 — Index of Supplementary Tables. [file 43587_2025_926_MOESM11_ESM.xlsx]

## Sheet: Sheet1
	Uploaded Item Name	Table Title	Description	Sheet name	Sheet Description
	supplementary table 1	Supplementary Table 1	Demographic Table
	supplementary table 2	Supplementary Table 2	List of patients from the PPMI dataset
	supplementary table 3	Supplementary Table 3	Differentially Expressed Genes list
				TableS3.1	DE genes in PD patients at visit1
				Table S3.2	DE genes in PD patients at visit 1 after Gender correction
				Table S3.3	DE genes in PD patients at visit 1 after LEDD correction
				Table S3.4	DE genes in PD patients at visit 1 after Medication correction
				Table S3.5	DE genes in PD patients at visit8
				Table S3.6	DE genes in PD patients at visit8 after Gender correction
				Table S3.7	DE genes in PD patients at visit8 after LEDD correction
				Table S3.8	DE genes in PD patients at visit8 after Medication correction
				Table S3.9	DE genes in GBA carriers PD patients at visit1
				Table S3.10	DE genes in GBA carriers PD patients at visit1 after Gender correction
				Table S3.11	DE genes in GBA carriers PD patients at visit1 after LEDD correction
				Table S3.12	DE genes in GBA carriers PD patients at visit1 after Medication correction
				Table S3.13	DE genes in GBA carriers PD patients at visit8
				Table S3.14	DE genes in GBA carriers PD patients at visit8 after Gender correction
				Table S3.15	DE genes in GBA carriers PD patients at visit8 after LEDD correction
				Table S3.16	DE genes in GBA carriers PD patients at visit8 after Medication correction
				Table S3.17	DE genes in LRKK2-G2019S carriers PD patients at visit1
				Table S3.18	DE genes in LRRK2-G2019S carriers PD patients at visit1 after Gender correction
				Table S3.19	DE genes in LRRK2-G2019S carriers PD patients at visit1 after LEDD correction
				Table S3.20	DE genes in LRRK2-G2019S carriers PD patients at visit1 after Medication correction
				Table S3.21	DE genes in LRRK2-G2019S carriers PD patients at visit8
				Table S3.22	DE genes in LRRK2-G2019S carriers PD patients at visit8 after Gender correction
				Table S3.23	DE genes in LRRK2-G2019S carriers PD patients at visit8 after LEDD correction
				Table S3.24	DE genes in LRRK2-G2019S carriers PD patients at visit8 after Medication corrections
				Table S3.25	DE genes in Prodromal individuals at visit1
				Table S3.26	DE genes in Prodromal individuals at visit1 after Gender correction
				Table S3.27	DE genes in Prodromal individuals at visit1 after Age correction
				Table S3.28	DE genes in mild PD patients at visit1
				Table S3.29	DE genes in severe PD patients at visit1
				Table S3.30	DE genes in mild PD patients at visit 8
				Table S3.31	DE genes in severe PD patients at visit8
				Table S3.32	DE genes in healthy controls at visit8 vs healthy controls at visit1
	supplementary table 4	Supplementary Table 4	Deregulated pathways inferred by ORA
				TableS4.1 GO-up pathways	Overrepresentation analysis (ORA) of upregulated pathways-GO-BP
				TableS4.2 GO-BP-down pathways	Overrepresentation analysis (ORA) of downregulated pathways-GO-BP
				TableS4.3 wiki-up pathways	Overrepresentation analysis (ORA) of upregulated pathways-Wikipathways
				TableS4.4 wiki-down pathways	Overrepresentation analysis (ORA) of downregulated pathways-Wikipathways
				TableS4.5 hallmark-up pathways	Overrepresentation analysis (ORA) of upregulated pathways-Hallmarks
				TableS4.6 hallmark-down pathways	Overrepresentation analysis (ORA) of downregulated pathways-Hallmarks
				TableS4.7 KEGG-up pathways	Overrepresentation analysis (ORA) of upregulated pathways-KEGG
				TableS4.8 KEGG-down pathways	Overrepresentation analysis (ORA) of downregulated pathways-KEGG
				TableS4.9 Reactome-up pathways	Overrepresentation analysis (ORA) of upregulated pathways-Reactome
				TableS4.10Reactome-downpathways	Overrepresentation analysis (ORA) of downregulated pathways-Reactome
	supplementary table 5	Supplementary Table 5	Deregulated pathways inferred by GSEA
				TableS5.1 KEGG	KEGG GSEA summary of DEGs at visit 1 and 8
				TableS5.2 Reactome	Reactome GSEA summary of DEGs at visit 1 and 8
				TableS5.3 Wikipathway	Wikipathway GSEA summary of DEGs at visit 1 and 8
				TableS5.4 Hallmark	Hallmark GSEA summary of DEGs at visit 1 and 8
				TableS5.5 GO	GO GSEA summary of DEGs at visit 1 and 8
				TableS5.6 KEGG_GENDER_AGE	KEGG GSEA summary of DEGs at visit 1 and 8 corrected for Gender and Prodromal indivisuals also for Age
				TableS5.7 Reactome_GENDER_AGE	Reactome GSEA summary of DEGs at visit 1 and 8 corrected for Gender and Prodromal indivisuals also for Age
				TableS5.8 Wiki_GENDER_AGE	Wikipathway GSEA summary of DEGs at visit 1 and 8 corrected for Gender and Prodromal indivisuals also for Age
				TableS5.9 Hallmark_GENDER_AGE	Hallmark GSEA summary of DEGs at visit 1 and 8 corrected for Gender and Prodromal indivisuals also for Age
				TableS5.10 GO_GENDER_AGE	GO GSEA summary of DEGs at visit 1 and 8 corrected for Gender and Prodromal indivisuals also for Age
				TableS5.11 KEGG_UPDRS	KEGG GSEA summary for mild and severe patients at visit 1 and 8
				TableS5.12 Reactome_UPDRS	Reactome GSEA summary for mild and severe patients at visit 1 and 8
				TableS5.13 Wikipathways_UPDRS	Wikipathways GSEA summary for mild and severe patients at visit 1 and 8
				TableS5.14 Hallmark_UPDRS	Hallmark GSEA summary for mild and severe patients at visit 1 and 8
				TableS5.15 GO_UPDRS	GO GSEA summary for mild and severe patients at visit 1 and 8
				TableS5.16 KEGG_medications	KEGG GSEA summary of DEGs of iPD and LRRK2 cohort at visit 1 corrected for LEDD and medication type
				TableS5.17 Reactome_medications	Reactome GSEA summary of DEGs of iPD and LRRK2 cohort at visit 1 corrected for LEDD and medication type
				TableS5.18 Wiki_medications	Wikipathways GSEA summary of DEGs of iPD and LRRK2 cohort at visit 1 corrected for LEDD and medication type
				TableS5.19 Hallmark_medications	Hallmark GSEA summary of DEGs of iPD and LRRK2 cohort at visit 1 corrected for LEDD and medication type
				TableS5.20 GO_medications	GO GSEA summary of DEGs of iPD and LRRK2 cohort at visit 1 corrected for LEDD and medication type
				TableS5.21 KEGG_GSE58719	KEGG GSEA of GSE68719 dataset
				TableS5.22 Reactome_GSE58719	Reactome GSEA of GSE68719 dataset
				TableS5.23 Wiki_GSE58719	Wikipathways GSEA of GSE68719 dataset
				TableS5.24 Hallmark_GSE58719	Hallmark GSEA of GSE68719 dataset
				TableS5.25 GO_GSE58719	GO GSEA of GSE68719 dataset
				TableS5.26 KEGG_GSE99039	KEGG GSEA of GSE99039 dataset
				TableS5.27 Reactome_GSE99039	Reactome GSEA of GSE99039 dataset
				TableS5.28 Wiki_GSE99039	Wikipathways GSEA of GSE99039 dataset
				TableS5.29 Hallmark_GSE99039	Hallmark GSEA of GSE99039 dataset
				TableS5.30 GO_GSE99039	GO GSEA of GSE99039 dataset
	supplementary table 6	Supplementary Table 6	Common chromosome fragile sites
				TableS6.1 list of genes in CFS	list of genes in fragile sites downloaded from https://webs.iiitd.edu.in/raghava/humcfs/download.html
				TableS6.2 DEG genes in CFS	calculation to infer the number of DEG in PD in CFS
				TableS6.3 two-proportion z-test	two-proportions z-test calculations
				TableS6.4 summary table
	supplementary table 7	Supplementary Table 7	LEG analysis shared pathways visit 1 - Hallmark
				TableS7.1 OXPHOS LEG	LEG relative to the shared Hallmark OXPHOS pathway at visit 1
	supplementary table 8	Supplementary Table 8	LEG analysis shared pathways visit 1 - Reactome	TableS7.2 MYC LEG	LEG relative to the shared Hallmark MYC pathway at visit 1
	supplementary table 9	Supplementary Table 9	LEG analysis GSE 99039 and GSE 68719 datasets
				GSE99039 LEG analysis	GSE99039 LEG analysis
				GSE68719 LEG analysis	GSE68719 LEG analysis
